# Supplementary material for: Parallelized multidimensional analytic framework applied to mammary epithelial cells uncovers regulatory principles in EMT
Source: Nat Commun. 2023 Feb 8;14:688. doi: 10.1038/s41467-023-36122-x (PMC9908882; doi:10.1038/s41467-023-36122-x)
Supplement: Supplementary file 4 — Supplementary Data file 1 [file 41467_2023_36122_MOESM4_ESM.xlsx]

## Sheet: Description
	ABBREVIATIONS
	For all layers			For scRNAseq					For PHOS
	T0	Control		Cell numbers are denoted as V1, V2, …, and so on.					Example: CCDC55_S194__1 = GeneSymbol_PhosphorylatedResidue__Multiplicity
	T1	4 hours
	T2	Day 1
	T3	Day 2
	T4	Day 3
	T5	Day 4
	T6	Day 5
	T7	Day 6
	T8	Day 8
	T9	Day 12
	r1_	Replicate 1
	r2_	Replicate 2
	r3_	Replicate 3
	METHODS
	WCP, NUC, MEM, EXOS, SEC, PHOS, GLYCO. The ‘proteinGroups.txt’ table was filtered to discard entries marked as ‘Reverse’, ‘Potential contaminant’ and ‘Only identified by site’. Protein quantitation required a minimum of 2 peptides, 1 unique peptide and ≥70% valid values across the 30 samples (10 time points × 3 biological replicates). TMT intensity values were ‘log2 transformed’, ‘quantile normal…
	PHOS. The ‘phospho(STY)Sites.txt’ table was filtered to discard entries marked as ‘Reverse’ and ‘Potential contaminant’. An ‘Andromeda search score’≥40 was used for the MaxQuant search. Class I sites were defined with a ‘Localization probability’≥0.75. Data filtering, normalization, imputation, and batch-effect correction were done as above.
	METABOL. The ‘metaboliteTable.csv’ table from MAIT was used. Redundancy was removed by keeping feature with the lowest ‘p.adj’ (adjusted p-value). Feature quantitation required a minimum of 10 ‘spectra’ and at least 80% valid values across the 30 samples. Missing values were imputed using ‘half-minimum’ with the assumption that the feature is below the limit of detection. Intensity values were ‘l…
	MRNA. Human Gene 2.0 ST CEL files were normalized to produce gene-level expression values using the implementation of the Robust Multiarray Average (RMA) in the “affy” package (version 1.36.1) and an Entrez Gene-specific probeset mapping (17.0.0) at the University of Michigan 67. Array quality was assessed by computing Relative Log Expression (RLE) and Normalized Unscaled Standard Error (NUSE) us…
	scRNAseq. Cell level QC was performed using the R ‘scater’ package. QC metrics were computed using calculateQCMetrics() function. Outlier libraries and features, with a median absolute deviation of 3 at log2 space were identified using the isOutlier() function and were discarded. Low quality cells with less than 200 genes were removed. Genes detected in less than 4 cells and with an average count…

## Sheet: EXOS
Gene.names	Control			4 hours			Day 1			Day 2			Day 3			Day 4			Day 5			Day 6			Day 8			Day 12
	T0_r1	T0_r2	T0_r3	T1_r1	T1_r2	T1_r3	T2_r1	T2_r2	T2_r3	T3_r1	T3_r2	T3_r3	T4_r1	T4_r2	T4_r3	T5_r1	T5_r2	T5_r3	T6_r1	T6_r2	T6_r3	T7_r1	T7_r2	T7_r3	T8_r1	T8_r2	T8_r3	T9_r1	T9_r2	T9_r3
SERPINB6	10.2949	10.5058	11.3117	10.5884	10.5124	11.2159	10.663	10.0703	9.92833	9.74301	9.98086	9.1512	10.9739	10.5565	10.0048	10.3614	10.2046	10.5529	9.99841	10.751	10.1996	10.6314	10.5058	10.8409	10.0048	10.4034	10.5823	10.5913	10.321	10.119
DNPEP	11.3117	11.3288	11.3834	10.6698	10.1801	10.7732	10.0597	10.7798	9.26038	9.43972	9.97839	9.76325	10.5709	9.73205	10.3897	9.19689	9.52129	9.5455	9.80961	9.30608	9.8161	9.59863	9.20693	9.50137	9.67135	9.48523	9.47795	9.14764	9.83286	9.65703
HDLBP	10.2433	10.4058	9.71613	8.8725	8.91042	9.2861	8.50081	7.22629	9.52129	7.88778	7.22629	8.14121	8.11219	9.53297	9.48181	8.51141	8.97572	9.17301	9.43268	8.95257	8.72036	9.65175	9.27846	8.60751	9.13245	9.14764	8.06791	9.8625	9.91275	9.13245
RPS9	10.7112	10.6963	10.9556	10.334	10.2549	10.3527	10.4034	10.5913	9.51786	9.44405	10.1494	9.691	10.4337	9.78117	9.67422	9.8889	10.0216	10.4109	10.0808	9.26986	10.2303	9.79963	9.87782	10.1617	9.98706	9.95454	9.88208	9.67135	9.95206	9.90051
EHD1	10.6992	11.2075	10.5265	10.4997	10.0623	10.2949	10.6811	9.2861	10.6217	10.7053	10.1297	10.8171	10.3819	10.0541	11.0455	10.6759	11.0494	10.679	10.334	11.2754	10.5823	10.6518	10.7769	10.7025	10.8941	11.2801	10.8639	10.3614	10.8005	9.98086
PSMA2	16.27	16.395	16.7116	14.8637	15.9187	15.1033	15.9187	15.9187	15.9187	15.1495	15.008	14.611	16.27	15.7327	16.1396	16.1396	16.1396	16.1396	15.2714	14.9093	15.3176	15.9187	16.0133	15.8303	14.9093	14.7918	15.0476	16.0133	15.5385	15.476
RAP1B	9.97567	8.77458	9.73893	10.1297	10.119	9.60213	9.90309	10.3448	9.67797	10.6811	10.334	11.4424	10.7053	10.679	11.2197	10.4289	10.0148	10.663	9.97283	10.9585	9.55916	9.8593	10.9739	10.3394	10.0646	9.44405	10.0397	10.2817	10.4423	9.84691
FNBP1L	8.51141	9.79096	9.38481	10.7414	9.70396	10.3261	10.3018	9.86847	9.72221	8.89487	8.74774	9.58258	9.27846	10.6879	10.1075	10.1587	9.69409	10.1297	10.5265	10.2663	9.6892	10.679	10.5025	10.2603	10.3284	10.4962	9.8593	10.2492	9.68469	10.3716
EPPK1	13.1878	13.0442	12.8718	13.611	13.599	13.4786	13.8247	13.884	13.9813	13.5751	13.5751	13.6505	13.8083	13.6293	13.9813	14.0483	13.866	14.1144	14.2489	14.1299	14.0145	14.0886	14.1886	14.0319	14.1694	14.3431	14.2675	14.0145	14.0674	14.1144
TNPO2	11.1388	10.9848	11.5214	11.3504	10.8171	11.4541	11.0391	11.1075	11.0858	11.3369	10.977	10.6468	11.013	11.0455	10.7873	10.942	10.7086	10.9994	11.1727	10.7451	10.8728	10.784	11.1027	11.0998	10.568	10.9337	10.6252	10.1168	11.0739	10.4825
GRIPAP1	10.0347	9.80306	10.2124	10.0646	10.0511	10.7977	10.1494	9.73205	9.29974	9.51786	8.84356	10.3927	10.1801	10.2949	9.87782	9.53297	10.0048	10.0148	10.2725	10.1829	9.98379	10.3897	10.4405	9.22699	9.45135	9.97567	9.82986	9.90934	10.2223	9.76325
TAF15	9.62288	9.38995	8.82654	8.72036	8.80306	8.2121	9.59863	9.22699	8.55495	9.64536	9.5751	10.1115	9.40745	9.55916	8.92381	8.99811	8.85635	9.96684	8.69313	8.11219	9.26038	9.01556	8.73075	9.02314	8.73896	9.691	9.83611	8.91831	9.47414	8.67588
NUCB2	11.4105	11.1153	11.0528	11.1471	11.2961	11.0191	11.3955	11.634	11.0739	12.5928	12.517	12.1662	12.1189	11.634	12.1817	11.0064	11.4064	11.4497	11.2434	11.6638	11.6239	11.7626	11.4245	11.9669	11.4982	11.3151	11.6197	11.9009	12.095	12.0388
TXNRD1	9.98086	10.2198	11.0329	10.3175	10.8005	10.4034	10.6963	10.3494	10.2978	11.0391	10.7873	10.4997	10.1933	10.5747	10.3716	10.0397	10.4702	9.75999	9.81268	9.52627	9.84436	9.95712	9.87141	9.84198	9.96045	10.0347	9.8625	10.6109	9.90934	10.7186
PGM3	10.5358	10.17	9.96992	9.4254	9.42044	9.57152	10.4997	9.73575	9.50807	10.0148	9.92833	10.3819	9.14375	10.0732	9.73893	9.8918	9.8889	9.91275	9.51786	9.8193	9.58655	9.55498	9.84691	9.6892	9.53297	9.72531	9.64536	9.691	9.11274	9.79683
HMOX2	10.4912	10.2303	10.8352	10.8171	11.3086	10.7769	10.6698	10.9082	11.634	11.2875	11.7058	10.8639	11.1543	10.823	10.679	10.9531	11.2112	10.4825	11.5393	11.0391	11.1727	11.0998	10.9951	11.3679	10.6879	10.8107	11.0998	11.3955	11.1618	11.3033
ACOT1	11.3288	11.753	11.8407	11.1897	11.1897	11.0885	11.779	11.2801	11.2875	11.1222	11.3369	10.8759	11.2754	10.8198	11.2434	11.1618	11.2875	11.5347	11.4064	11.3369	11.2708	11.4202	11.4064	11.4245	11.0955	11.2754	11.247	11.5175	11.6554	11.5753
ARIH1	10.5025	10.8352	9.66355	10.7186	9.68469	9.66717	9.88208	10.4109	8.78296	9.26038	9.91275	9.40745	9.18904	9.57152	9.53701	9.00237	8.9023	9.44405	9.92833	9.27425	10.2756	9.6967	10.236	10.8258	9.79683	9.48869	10.5767	9.85031	9.30608	9.77771
PABPC1	11.1153	10.5945	11.3504	11.25	10.8292	10.9916	11.4174	11.1727	11.8921	11.553	11.9462	12.1817	11.2666	11.0391	11.3504	11.1027	11.0666	10.8897	10.8171	10.9307	10.6079	10.9273	11.3232	10.635	10.8258	10.8531	10.5058	10.8941	11.3194	10.8107
UBXN1	10.4632	10.5153	10.0703	10.1216	10.3494	10.047	11.0858	10.2725	10.4857	10.5124	10.9044	10.823	9.17301	10.1651	10.7216	9.94528	10.8352	10.5379	10.4888	9.59242	9.79683	10.2253	10.3081	10.4825	11.3151	10.7899	10.6879	10.9252	10.4058	10.679
AP2B1	12.2005	11.6819	11.9287	12.0571	11.4105	11.9504	12.3158	11.9992	11.9462	11.6601	12.1337	12.4017	11.8495	11.4796	11.7626	11.4929	11.3992	11.6601	11.2801	11.8033	11.177	10.9809	11.6718	11.1618	11.2837	11.4064	11.263	11.6688	11.8769	11.6081
CTNNBL1	11.2961	10.9585	10.7349	10.8066	10.8608	10.9209	10.4473	9.52129	9.97839	9.54814	9.53297	9.32714	9.691	10.4373	10.0872	9.72851	10.4337	10.4632	10.3735	10.6374	10.152	10.757	10.0347	10.5884	10.4962	10.4997	10.679	9.8918	10.2388	10.1867
HNRNPA2B1	9.66039	11.013	11.0426	10.4912	10.3081	11.1503	11.2197	10.2124	10.663	10.7732	10.5823	9.41653	10.2198	10.88	10.52	10.884	10.4229	10.9209	10.7382	10.8728	10.8352	10.605	10.5945	9.96992	10.8005	10.6146	10.7977	10.3261	10.173	10.635
PSMD13	11.1471	11.4746	11.6112	11.6499	10.9623	10.9492	12.2508	11.71	11.5581	9.90309	10.6079	12.1291	10.3954	10.8498	11.3151	11.5296	11.0221	10.5945	11.5093	10.5599	10.6468	10.977	10.8498	10.3819	10.9951	10.9016	10.6665	10.8352	12.2005	11.3834
SLIRP	10.3233	10.7053	10.4566	10.1867	10.5498	10.6963	9.58655	10.1467	10.0441	10.1216	9.93473	9.68469	10.0732	9.2528	9.77235	9.46483	9.01556	9.05326	9.58258	9.26038	9.14764	9.71613	9.7882	9.58258	9.27425	9.89776	9.58655	9.63059	9.33751	9.79458
RPS24	12.2639	11.8921	11.553	9.35958	11.2539	11.3834	11.7705	11.1432	11.2197	12.0623	10.9391	11.8457	11.8033	11.3992	11.5581	11.0633	11.0998	10.8728	11.634	11.6718	11.3796	11.4349	11.46	11.3421	11.1857	11.4424	11.2434	10.8258	11.1432	11.1727
BSG	9.61141	9.36324	10.2466	10.2907	9.39481	9.02314	10.2124	10.0175	10.1829	10.2694	11.0064	10.2516	9.67135	9.32714	10.3018	10.2817	10.3416	10.0347	9.91963	10.4936	10.1467	9.61932	9.89776	9.66039	10.3735	10.4632	10.236	10.0896	10.1237	10.2516
SPTBN1	15.5385	15.8303	15.2714	15.3698	15.8303	15.4215	15.4215	15.5906	15.5385	15.2714	15.4215	15.3698	15.0476	15.1495	15.1033	15.4215	15.4215	15.3698	15.476	15.1033	15.4215	15.4215	15.476	15.3698	15.4215	15.1033	15.3176	15.3698	15.2714	15.3698
RPL10	10.2579	9.80548	10.3845	9.23362	9.67422	9.5455	9.8889	8.72036	9.62713	8.53625	9.33227	9.62288	9.34211	9.83611	9.70396	8.85635	8.95257	9.43622	8.93075	8.78296	6.94636	9.12803	9.13245	8.68468	9.23879	8.94525	9.43622	8.99811	9.17958	8.50081
MUC1	11.4704	11.8173	12.2855	10.0896	10.87	10.3585	11.2539	11.4704	11.5056	11.4885	12.1068	12.7111	12.7111	11.6601	11.634	10.6665	10.5498	10.4857	10.0571	10.0121	9.76325	9.93659	10.0048	9.66717	9.75577	9.4612	9.98086	10.3394	9.93473	9.53297
FAT1	12.0774	12.3777	12.0275	12.1489	11.4634	11.8001	12.2969	12.5122	12.9021	12.9574	13.5163	13.2109	12.3962	12.7602	12.3711	12.6604	12.1764	12.3207	12.1388	12.1489	12.416	12.3006	12.4913	12.3006	12.1447	12.2256	12.2747	12.6604	12.432	12.416
CLTC	16.0133	16.551	17.0335	16.0133	16.0133	16.27	15.7327	15.7327	15.7327	15.5385	15.6525	15.6525	15.4215	15.6525	15.9187	15.5385	15.3698	15.4215	15.5385	15.5385	15.008	15.2714	15.1033	15.0476	15.3698	15.2009	15.1495	15.476	15.3176	15.2009
RRBP1	11.8769	12.2082	11.5056	12.0275	11.8407	11.6154	11.4424	11.5393	11.553	12.0853	11.9054	11.7058	11.8879	12.2005	11.6688	11.4282	11.3543	11.6949	11.4461	11.1582	11.3421	10.9082	11.2197	11.8122	11.3194	11.413	11.6499	11.3679	11.0775	11.5347
MECP2	11.2197	11.5799	11.5347	11.177	10.9044	10.9848	10.7873	10.5799	10.6252	11.5928	11.6773	11.3834	11.4541	11.5347	12.1703	11.3917	11.4461	11.6718	11.413	11.5175	11.2234	11.3543	11.3465	11.2307	11.46	11.3992	11.1947	11.25	11.1582	11.1857
POLR2E	10.8135	11.0391	11.1027	10.568	10.7053	10.5172	9.30608	10.757	10.9016	10.5653	10.17	9.42044	10.4405	10.6698	10.3048	10.8171	9.77771	10.4373	9.49708	9.63931	10.2663	10.152	9.61562	9.71984	9.79963	9.75247	8.95784	9.76563	9.6967	10.3527
PSMD1	8.57841	9.63511	10.2789	8.88787	9.96375	9.51786	10.2046	10.2629	9.32254	10.4453	10.119	10.2817	11.0528	10.4796	8.95784	10.5058	10.0441	10.5653	9.63511	10.1115	9.83286	9.8889	8.99811	10.2549	10.0768	9.51149	9.78446	9.36324	9.08393	9.67135
DDB2	10.5303	10.5229	11.0364	10.8531	11.0955	10.635	10.0962	10.6811	11.0998	10.332	10.6217	10.1147	10.8872	9.72851	10.5358	10.2603	10.5884	10.4085	10.9337	10.332	10.1269	10.4141	10.7025	10.3448	10.2579	10.2124	9.96992	10.2092	10.2144	10.4912
GMPR2	10.714	10.87	9.59863	11.0702	10.7668	10.6433	11.3288	11.4885	10.0048	10.6217	10.6665	10.5124	10.8639	10.9209	11.3992	11.2274	11.1976	11.4929	10.9585	10.714	11.3721	10.5626	10.6109	11.0364	10.3233	10.4537	11.2801	10.7899	10.6698	11.1113
SDHB	9.74301	9.59242	9.98086	9.77235	9.78446	10.0148	10.1467	9.61932	9.72531	9.48181	9.86847	9.38481	10.1674	9.58258	10.3794	10.3689	9.99584	10.173	9.6967	10.3175	9.85581	9.83286	9.97839	10.0896	9.73205	10.2603	9.69999	9.5751	9.51149	9.37229
TPM3	11.6875	11.6976	11.5175	12.4268	11.8921	11.9632	8.53625	11.1582	11.7394	9.88563	11.1582	11.553	11.9947	11.6197	11.7429	11.4634	11.6386	11.6554	12.1553	11.8221	11.5056	13.0615	12.2256	11.9346	12.416	11.8259	11.8259	13.8247	12.5842	12.1662
CDH1	10.0989	9.67422	10.1075	9.91589	9.86585	9.50807	10.1168	9.96045	10.334	9.47414	8.3597	10.3954	9.89481	10.9809	10.2756	9.62288	9.82986	10.2466	10.5153	10.9699	10.3103	10.8352	10.7053	10.3845	11.3884	11.0633	10.5025	10.5379	10.9951	10.2579
ASNA1	11.0364	11.5486	11.0633	11.9239	11.7231	11.9396	11.5449	11.4982	10.942	11.4202	11.8259	11.9054	11.6112	11.3721	11.4497	11.779	11.7313	11.9632	11.5135	11.6875	11.8221	11.8967	11.7138	11.8033	11.7571	11.8001	11.7313	11.553	11.4105	11.46
MYO5A	9.52941	8.72036	10.0571	9.80548	9.02913	10.332	9.92537	10.8292	10.3875	10.751	10.5852	10.605	9.77235	10.6851	10.635	10.6252	10.2334	10.2663	10.6851	11.0858	10.3394	10.46	10.398	10.0962	10.5265	10.663	9.79683	10.4085	10.398	9.98706
VTA1	10.1378	8.97572	9.8593	10.1075	9.85234	10.1617	9.38481	10.2978	9.73575	10.173	10.7596	9.87782	9.98998	9.96375	9.63511	10.3663	9.84436	10.1216	9.93659	10.2629	10.0216	9.76563	9.59863	9.82986	9.35194	9.8625	9.90934	10.0371	9.73893	10.1378
NUMA1	10.7732	10.8292	11.5486	10.5653	10.6912	10.9307	10.7025	11.2539	10.884	10.9337	10.8759	11.1317	10.5172	10.8031	10.9994	10.3638	10.3284	10.6374	10.3394	10.4473	10.0371	10.9391	10.8445	10.2303	11.1897	10.3794	10.2466	10.7186	10.6734	10.5229
AP2M1	11.9009	12.5426	12.1764	11.9099	12.0334	12.0853	12.2384	11.8724	12.334	12.2969	12.2905	11.9632	12.0388	12.2639	12.0723	11.8001	11.8824	11.9145	12.1489	11.9396	12.2005	12.0388	12.0517	12.022	12.1388	12.2639	11.8082	12.3577	11.9992	12.3391
FAM21A	10.0768	10.2603	9.98379	9.63931	10.4566	9.99584	10.8575	9.36324	9.94797	10.0571	7.88778	9.54175	10.1902	10.3764	9.84691	9.34211	10.2071	9.40745	8.8725	10.1587	9.49708	8.99811	9.78117	9.69409	9.691	9.42044	9.24813	9.43268	9.47028	10.2144
UGP2	14.0319	13.9621	13.611	14.23	14.3122	14.23	13.923	13.866	13.9975	13.611	13.5315	13.6887	13.4029	13.4364	13.7652	14.1299	14.0674	14.1299	14.1144	13.9054	14.0483	14.0319	14.0145	13.9054	13.923	13.9401	13.7477	13.7078	13.884	13.923
PTGES3	9.85581	8.89487	10.6811	9.51786	8.50081	9.04104	9.27425	9.74847	9.5751	9.40176	10.5529	10.0371	9.73205	7.76659	10.1237	9.90934	9.7751	9.67422	10.1437	11.0702	10.0933	10.3689	10.8326	9.48523	10.3018	11.2343	9.87782	9.90051	10.3794	9.56711
FBN2	8.91831	9.31673	9.96375	9.62288	10.2579	10.0989	10.5229	10.3081	10.649	10.4312	10.8005	10.7732	10.3081	9.89776	9.80961	11.4746	11.263	10.5599	11.2012	11.18	11.0562	10.8872	10.9044	10.9916	11.2197	11.0702	10.88	11.2595	10.568	10.8135
LPP	10.3494	9.56711	10.8031	9.47414	9.98706	10.1933	9.89776	9.96992	9.02314	10.4263	10.3735	9.47414	10.2907	10.152	9.9317	9.64536	9.96375	9.98086	9.8625	9.90309	10.5599	10.0703	10.0441	10.0304	9.65703	9.83871	10.1045	10.6518	10.5498	10.3448
EIF3H	11.5632	11.7186	11.7848	12.0677	11.8879	12.2384	12.3848	12.4585	12.8443	11.4282	11.5674	11.8173	11.6819	11.4105	11.6499	11.8259	11.71	12.0813	12.0039	11.9669	11.6426	11.71	12.022	11.177	11.6554	12.0517	11.6457	11.8363	11.6081	11.4383
SET	11.0918	10.784	10.9699	9.76915	9.63059	9.41278	10.152	9.63511	10.0175	10.2071	9.7882	9.96375	10.6518	10.4566	10.5172	9.54175	9.00237	9.59863	10.2492	10.8466	10.6217	9.80548	10.4034	10.3233	9.92219	10.4166	9.76915	10.2949	10.7899	10.6542
HYOU1	11.8542	12.1553	11.7951	11.5214	12.0774	11.8724	11.9895	11.9632	11.9726	11.8457	12.2639	12.2562	11.7754	12.2905	12.5317	11.8671	11.779	11.5486	12.1258	11.5719	11.6007	11.779	11.7951	11.9199	12.2256	11.779	12.0388	12.1817	11.6909	11.8879
CTSH	9.11878	9.08393	9.27846	8.60751	9.63511	9.59242	9.18462	9.59863	9.44405	9.66039	9.1512	8.54547	9.1512	9.47795	9.11878	9.38995	9.38995	9.31098	9.74847	9.12803	9.05993	9.37593	8.86487	9.9317	9.71984	9.35194	9.50137	9.27846	9.27846	9.36324
TJP1	10.2603	10.4796	9.64536	9.88563	10.3556	10.1553	9.97567	10.9252	9.71613	9.06651	9.79683	10.3689	10.8005	9.47028	9.92537	10.1147	10.2694	9.49304	10.2466	10.173	10.2789	10.173	9.39881	10.173	10.2725	9.54175	10.5709	10.2756	10.2433	10.4632
HNRNPM	10.9886	11.0191	10.5498	11.2274	11.4349	10.7873	11.1317	10.6109	10.3139	9.62288	9.66039	10.0597	10.5747	11.177	11.2916	11.1897	10.9699	11.3992	11.5719	11.247	11.4174	11.4885	11.1697	11.4461	11.5838	11.4982	11.6386	10.7165	11.2343	11.0455
44082	11.4541	12.0517	11.6601	11.3721	11.1857	11.1976	11.3543	11.3369	11.0028	11.0329	11.0633	11.46	10.6109	10.8445	11.6909	11.3643	11.1354	11.1075	10.8941	11.2075	10.9365	11.3757	11.3288	11.2343	11.3086	11.2916	11.2708	11.6081	10.9252	10.7483
44089	10.1801	9.69409	9.79683	9.26986	9.7751	9.14375	10.1769	9.65703	9.8889	9.20693	10.3585	9.47795	8.97572	10.7349	10.649	10.1829	8.93691	10.0989	9.89481	9.53297	9.63511	9.98998	9.75577	9.98086	10.1801	9.94528	10.0216	10.1045	9.54175	9.40176
SDHA	11.4383	11.6112	10.7053	11.3465	11.2307	11.0775	11.4461	11.4349	11.6286	11.6154	12.0039	11.3757	11.413	11.4202	11.7571	11.2961	11.0739	11.6457	11.4282	11.3086	11.5486	11.3151	11.3543	11.4023	11.5799	11.4282	11.6081	11.4064	11.4796	11.4982
WTAP	10.5094	11.0858	10.9994	11.5393	11.7138	11.5962	11.553	10.8005	10.8728	11.4105	10.5124	10.784	10.9623	11.1027	11.4839	11.1503	11.6949	11.3421	11.9346	12.2046	12.1447	11.9632	12.3577	12.281	12.2639	12.4653	12.4017	12.3711	12.0517	12.0114
EEF1D	12.7668	12.9641	13.0813	12.6604	12.8504	13.0991	13.7078	13.2109	12.9898	13.4205	13.0813	12.8789	13.375	13.2473	13.1311	13.3882	12.9764	12.8258	13.2473	13.4627	13.3579	12.8196	13.0061	13.1105	13.0442	13.3012	13.3882	12.6959	12.8258	13.0923
PSME2	13.1505	13.73	13.73	15.008	15.4215	15.6525	14.2675	14.9543	15.476	14.4579	13.7078	13.599	13.9401	13.6887	13.5163	15.2009	15.008	15.1033	14.9543	14.8637	14.8637	14.6404	14.6707	14.6707	14.7359	14.7677	14.5072	14.4579	14.4337	13.9975
CNN2	10.5626	10.5303	11.016	10.5475	10.7258	10.5987	11.2837	11.0702	11.3326	12.3577	11.6909	11.71	11.6007	11.46	10.8498	11.4674	11.4282	11.2307	11.4704	11.8407	11.4885	11.3504	11.5753	11.6386	11.6007	11.9726	11.8605	11.4674	11.5347	12.2082
SPAG9	11.7058	11.2388	10.3794	11.5135	11.4839	11.4064	11.6601	11.9346	11.9504	11.4245	12.2121	11.4174	11.5928	11.8173	11.8033	11.8495	11.7754	12.0571	11.7626	11.4982	12.517	12.1125	11.3721	11.3151	11.7313	11.6773	12.517	11.2961	11.7664	11.3796
DDX1	10.8445	10.5823	10.8661	11.1503	10.8728	10.8639	11.2046	11.1317	10.7283	10.3585	10.4337	10.0397	10.5653	10.4473	9.21841	10.5565	10.4566	10.8608	10.0962	10.5529	10.942	10.3614	10.6963	10.942	10.398	10.5799	11.1582	11.0266	10.8258	10.9886
PSMC6	11.3588	11.5214	10.5229	11.8542	11.3151	11.5799	11.5093	11.7313	11.3465	11.2595	11.5393	11.4674	10.977	11.2075	11.8363	11.4317	11.5632	11.7571	12.0623	11.7626	11.9632	11.6875	11.7705	11.7626	11.9947	11.5753	11.8671	11.6773	11.9054	11.7024
C21orf33	9.16678	9.79458	9.92219	10.4632	9.98998	10.2303	10.0703	10.1996	10.0247	9.24297	9.95712	9.74594	9.80961	9.83286	9.73205	10.0768	10.0768	9.8161	9.8161	9.73893	9.82986	10.1216	9.92833	8.98264	9.29122	8.06791	9.39881	9.5455	9.57152	9.63931
ADSL	10.8292	10.4229	10.663	10.6963	10.88	10.6252	10.9273	11.013	9.99236	10.2303	10.5599	10.0703	10.5529	10.1587	10.6314	10.4109	10.6314	10.9886	10.9492	10.9531	11.1471	11.0494	10.7283	11.029	10.8531	11.0329	11.2112	10.757	10.9273	10.9623
GPS1	10.7165	11.1471	11.1897	10.4936	11.0918	10.7483	11.5214	11.2875	10.5945	11.0702	11.029	10.8983	9.73575	10.5823	10.2789	10.4962	10.8326	11.0191	10.7668	10.5172	10.7283	11.1897	10.5987	10.7414	10.6433	10.5448	11.029	10.8466	10.0021	10.4506
PTPRS	10.2492	9.86585	9.50507	9.58258	8.8165	8.98776	9.39881	8.55495	9.77235	10.0511	10.6698	9.94223	9.71268	8.8165	9.64841	9.36684	9.23879	9.35958	9.39481	9.37229	9.44405	8.91042	9.53701	8.91831	7.94756	9.07707	9.27425	9.49304	10.3103	9.38059
AKAP9	10.6252	11.5674	11.2708	10.8759	9.55498	10.6404	10.1829	10.8031	10.4009	11.029	12.0813	11.6154	10.2466	9.98086	10.7258	10.2198	8.82654	9.9317	10.8107	9.89776	9.98086	10.321	10.5094	10.1354	10.4058	10.8639	10.0511	10.0347	10.5767	10.1237
SNX6	10.5653	11.1503	10.334	11.6976	11.6875	12.2082	11.4982	11.6773	11.5632	11.1697	11.5486	11.3884	11.0562	9.64536	11.4023	11.7664	11.4982	11.6112	11.8879	11.9596	11.8967	11.9054	12.0905	11.9596	12.0774	12.4514	11.7848	12.0723	12.2351	11.7058
MYO6	11.4982	11.6457	11.4245	11.6154	10.5913	11.177	10.942	11.1697	11.3504	10.8872	11.2434	11.5296	11.5393	11.8082	11.4245	10.8326	11.1857	11.0998	11.5347	11.2708	11.2801	11.5056	11.1976	10.87	11.3421	11.2875	11.2916	10.9886	11.3369	11.4245
CCBL2	10.0896	10.2071	10.1354	10.321	10.0732	10.0896	9.98379	9.72221	10.3638	10.568	10.2852	9.9317	9.93953	9.67135	9.83611	9.85234	9.97283	9.92833	9.9317	10.663	10.3556	10.1467	9.2528	10.17	10.4423	10.4566	10.173	9.83611	10.6992	10.0989
KIAA0226L	18.6282	18.3063	18.3063	17.9793	17.9793	17.6917	18.6282	18.6282	18.3063	17.9793	17.9793	18.3063	17.3973	17.6917	17.6917	17.6917	17.6917	17.3973	16.395	16.0133	16.551	16.395	16.27	16.8801	16.395	15.9187	16.7116	17.6917	18.3063	17.9793
COG4	9.29585	9.34727	10.1617	9.22351	8.59884	9.77771	8.68468	8.06791	9.71984	8.9023	10.1996	9.53297	9.98086	9.79096	9.36684	8.78296	9.61932	9.16059	9.20067	9.32254	8.91831	9.05993	8.68468	8.86487	9.05326	8.98264	8.16308	9.65175	9.20693	8.01082
GSN	14.2489	14.3122	13.6293	14.0483	13.8083	13.9813	14.7677	14.8637	14.6404	14.7359	14.8637	14.3431	13.7477	14.0145	13.9401	14.2106	14.23	14.2106	13.7652	13.7884	14.2106	14.0145	14.0483	14.1886	13.8083	13.6708	14.0145	14.5807	14.3945	14.7677
EIF4G3	9.79096	10.3394	9.63059	10.5823	10.2949	10.4796	10.0768	10.0278	10.009	9.11878	9.78117	9.48181	9.8744	10.047	9.59863	10.7414	9.80961	10.5172	10.8531	10.6217	10.5747	11.0918	10.4962	10.9016	10.3614	10.2275	10.2882	9.71984	10.4289	10.6734
HADH	10.8728	10.823	9.79458	10.4702	10.1378	9.98086	10.5094	11.4634	9.70808	10.6542	11.1388	9.43972	10.0278	8.16308	8.97572	9.58258	9.8226	10.2275	10.1651	10.009	10.8498	8.85635	10.2466	10.9082	9.79458	9.8918	11.0609	10.2603	9.67135	10.6374
PRDX1	10.2516	9.51149	10.2408	10.9699	11.3421	9.78446	10.0175	10.4506	10.9623	7.53888	9.79963	10.6933	10.9273	9.95454	10.9739	13.0615	10.9337	11.553	12.517	12.2969	11.7664	11.7571	12.1291	11.2961	11.9546	12.2304	11.5719	11.7024	11.7705	11.2916
DDX42	10.0933	10.3663	9.44405	9.691	10.0278	10.2817	10.4537	8.61526	9.80306	9.56233	10.2579	9.95206	9.72531	9.52627	9.31098	10.6879	10.884	10.6759	10.2694	10.5987	10.9739	10.5303	10.3527	10.5653	10.2978	10.4796	10.7053	10.3764	10.5565	10.1801
AKR1C3	10.9739	10.7873	11.4105	10.9209	11.1113	10.5334	11.4105	11.1897	11.7848	11.6718	12.0677	12.0039	10.9365	11.1153	10.9365	11.5135	11.2998	11.413	11.3917	11.3588	11.1388	11.4497	11.5486	11.1292	11.4383	11.3796	11.7138	11.6044	11.4929	11.3086
UBR4	10.6963	10.6079	10.6404	9.44405	9.65175	9.67797	8.78968	9.64841	8.80306	8.67588	9.12803	9.37229	10.0571	10.2466	10.2882	9.60733	9.16678	9.33751	9.93473	9.24813	9.27846	9.54175	9.29974	9.27425	9.35958	9.05993	9.22699	8.98264	8.70438	8.93075
CUL2	10.2882	10.6734	10.3048	8.51141	10.3735	10.6759	10.2388	9.99236	9.7751	9.45632	9.6892	9.66355	10.4702	9.50137	9.88563	10.3139	9.79458	9.41653	9.67422	9.28237	9.75999	10.0896	9.71613	9.57152	9.73575	9.64536	9.51786	9.79963	9.72221	9.83871
LAMA3	17.9793	17.9793	17.9793	18.3063	17.6917	17.9793	17.9793	17.9793	17.9793	18.6282	18.3063	17.9793	17.9793	17.9793	17.9793	18.3063	18.6282	18.3063	18.6282	18.6282	18.6282	18.6282	18.6282	18.6282	18.6282	18.6282	18.6282	18.6282	17.9793	18.6282
NAA15	10.4405	10.663	10.6665	10.8292	10.7639	10.7639	10.3614	10.7112	10.9044	10.8466	10.8728	10.3585	10.9699	10.5379	10.884	11.1471	10.5565	10.8031	10.46	10.4962	10.2978	10.5172	10.679	10.884	10.8292	10.7483	10.5094	10.4166	10.7668	10.7732
PAWR	11.2012	10.5448	10.7318	10.4289	10.8531	11.247	10.6604	10.4888	10.8171	9.85581	11.4746	10.7283	10.5987	11.1075	11.3086	11.3884	10.3819	10.7596	11.5753	11.0775	10.7186	10.6963	11.0391	10.911	11.5753	10.977	10.8983	11.4885	11.3721	11.18
COMMD4	9.99584	9.96684	10.119	9.36324	9.23879	9.71268	10.6314	10.0216	9.90051	10.2223	10.5498	10.1587	9.67797	9.40745	9.56711	9.91275	10.2789	9.62288	9.75247	9.47414	9.18904	9.22699	9.53297	9.70396	9.18462	9.47414	9.80961	9.76325	9.82492	9.91963
ACAA2	9.47795	11.2595	10.3448	9.8918	10.635	10.5945	11.0885	9.78117	11.1897	11.0266	10.1237	10.7216	7.92021	10.1045	10.6017	11.6638	11.4383	10.7639	10.8872	9.98086	10.4825	11.2159	10.9337	10.2629	11.5175	10.6963	10.3448	11.2801	11.0028	10.7977
DLG1	10.1297	10.3048	10.2223	11.3194	11.9546	11.7664	10.6851	10.6217	10.5987	9.69999	9.2528	10.1467	10.6912	10.6734	10.4473	10.9365	10.7025	10.2334	11.0528	10.8352	10.9809	11.0955	10.87	11.1857	11.3117	11.1503	11.1261	11.016	11.6044	11.0816
RPSA	13.0813	13.0615	12.9308	13.9621	13.9621	13.9975	13.4973	13.3579	13.6708	12.7735	12.8584	12.7735	13.1749	13.2003	13.2903	13.884	13.7477	13.866	13.9813	13.9401	14.0319	13.923	13.923	13.7652	13.884	14.0319	13.9054	13.7884	13.8083	13.6887
HTRA2	11.4929	11.6688	12.1258	11.7754	11.6197	10.9623	11.4634	11.1661	11.016	11.6386	11.2046	12.5317	11.3288	11.2197	12.1388	11.2075	11.0096	10.8135	11.46	11.0221	10.8171	10.4732	11.016	10.4205	11.0266	11.2075	10.9662	10.1587	10.8728	10.332
GCLC	9.91275	9.49304	9.95712	10.6759	9.89776	10.7349	9.81268	10.1216	9.32714	9.34211	9.26986	9.59242	9.43268	9.96045	10.3689	9.18904	10.1769	9.96375	9.19689	9.44405	9.23879	9.55916	9.38059	9.22351	9.47028	8.98776	8.43469	9.31673	9.18462	9.00965
CAST	12.7944	12.5665	13.0442	12.6887	12.4913	12.5739	11.9947	12.2005	11.8879	12.3257	12.3158	11.7024	12.3006	12.2351	12.4913	12.0723	12.1598	12.1882	11.5881	11.4796	11.6909	11.6554	11.4317	11.753	11.1261	11.3421	11.0885	11.4497	11.6426	11.4839
EVC2	8.43469	8.64527	7.92021	8.38891	6.94636	7.53888	10.0021	9.52941	9.83286	11.7058	11.7626	11.9504	11.029	11.2837	11.3421	10.5124	11.0364	10.9951	10.7596	10.6811	10.6851	11.1187	10.8759	10.9886	9.7882	10.398	9.97283	10.0441	10.1969	10.4034
PACSIN3	9.67422	10.0989	9.16059	9.90309	9.97839	9.43268	10.9951	10.1237	9.82492	11.0858	10.4962	10.1237	11.1187	10.784	10.2124	9.91589	10.3175	10.8466	10.4034	10.5767	11.029	10.3261	10.0397	10.8066	9.8918	10.4702	10.9886	9.95454	10.3927	10.9951
SYNE2	11.9947	11.5962	11.9239	12.2384	12.3455	12.1291	11.9239	11.7058	12.2046	11.7664	10.7668	10.7483	11.5962	11.7313	11.4282	11.2916	11.4796	11.1947	11.5296	11.7571	11.4982	11.4383	12.0275	11.7664	11.5347	11.7429	11.6601	10.9585	11.2434	11.8824
CAPNS1	13.611	13.4205	13.866	14.3945	14.4337	14.5807	13.8486	13.7078	13.7652	13.9621	14.0145	13.9401	13.7884	14.1299	13.923	14.0319	13.9621	14.0483	14.488	14.2898	14.4579	14.611	14.5807	14.3743	14.3431	14.4579	14.4579	14.1144	14.1471	13.9621
NDUFA6	10.4506	9.40176	9.62288	9.87141	9.54814	9.8625	10.141	10.1075	9.81268	9.67135	10.141	9.75247	9.92219	10.3416	10.2549	9.6892	10.2466	10.0623	10.0646	9.50507	10.0768	9.93473	9.84436	9.66355	9.55916	9.74847	10.2388	9.73205	10.2603	9.8593
CUL1	11.6773	11.634	11.7626	11.7848	11.9726	11.3588	11.2012	11.4383	11.7313	11.1432	11.0816	10.5358	11.4245	11.4245	11.7058	11.3796	11.8033	11.9199	11.6949	11.4704	11.5962	11.8033	11.6638	11.5962	11.7664	11.5214	11.4929	11.6197	11.5838	11.8769
YARS	9.91589	9.88563	10.1902	10.398	10.6181	10.3469	9.46483	10.3261	9.82986	9.56711	8.83326	9.27846	9.59242	9.18904	9.05326	9.50507	9.56233	10.6079	10.1996	10.1902	9.57152	10.1553	10.2579	9.61932	10.1437	10.1168	10.8608	9.51786	9.50807	9.16678
TBL1XR1	10.5945	10.6851	10.0597	9.27425	10.6252	10.009	9.51487	10.3735	9.94223	10.8171	10.3494	10.7937	10.5799	10.0441	10.4663	9.63931	10.4632	9.99584	10.2433	9.88563	10.2124	10.3018	9.02314	10.0048	10.0623	9.59614	9.84691	10.2694	10.0872	9.92833
OGDH	11.5799	11.7024	11.5014	11.3588	11.4424	10.9044	11.6154	11.6197	11.0702	11.4497	10.9209	11.3151	11.1618	11.7664	11.2343	10.6109	10.8575	10.8171	10.9994	10.4732	10.9699	10.3416	10.4997	11.18	10.7639	10.5626	10.9531	10.751	10.8575	10.823
HLA-F	10.8897	10.7451	10.1115	10.7112	10.7596	10.1587	10.2433	10.8466	10.9848	11.1897	10.6404	10.9994	10.9016	11.0702	11.9099	11.3033	11.1292	11.0266	10.9809	10.9144	10.8292	11.0666	10.7349	10.7053	10.8608	10.9273	10.7769	10.911	11.2708	11.6773
DIAPH1	12.6529	12.6529	12.2508	12.6302	12.432	12.5256	12.5256	12.8026	12.3512	12.1943	12.4727	12.0774	12.6959	12.7668	12.7668	12.8258	12.7798	13.022	13.0144	12.9021	13.022	12.6379	12.6227	13.0813	12.9764	12.7862	13.0615	12.922	12.8504	12.9308
PPP1R18	9.8193	9.73205	9.66717	9.07707	9.53297	9.40745	9.76563	9.36967	9.24297	9.53701	9.59863	9.69409	9.79096	9.78446	9.85031	9.54814	9.33751	9.00965	9.62288	9.80961	9.62713	9.40176	9.48869	9.71268	9.40176	9.47795	9.97567	9.92219	9.60733	9.63511
HSPA1B	14.3431	14.488	14.5807	14.7028	14.4153	14.7359	15.0476	15.008	14.7677	14.2489	14.8286	14.8286	14.5807	14.3945	14.5072	14.5807	14.5072	14.4337	14.5807	14.5595	14.531	14.4579	14.4579	14.3945	14.611	14.611	14.488	14.5595	14.7028	14.531
PSMB9	10.0623	9.10526	9.29122	9.64536	8.40255	8.30605	9.8918	9.56711	8.91831	8.93691	9.16678	9.2861	7.22629	8.73075	9.23362	10.2046	9.48869	9.71268	9.28237	9.71268	8.92381	9.13245	9.40176	9.09406	8.76565	9.47028	9.79458	9.42044	9.47795	9.69409
DDX39B	12.0517	12.0334	11.6875	12.8362	12.9021	12.7111	12.22	12.2384	12.2121	12.6959	12.4017	11.9596	12.2905	12.0677	11.8322	12.0114	12.4782	12.3455	12.2562	12.3777	12.432	12.4081	12.2351	12.4973	12.0388	12.1189	12.7424	12.0388	12.2696	12.617
GBA	11.0633	10.3689	10.6374	11.2801	11.0266	10.7216	11.4704	10.784	11.0329	11.5632	11.4424	11.3721	10.7596	11.2875	11.0096	10.8941	11.5753	11.1153	11.3834	11.029	11.2595	11.1222	11.0528	11.3721	10.9391	11.7347	11.5014	11.0918	11.2754	11.5838
ABR	9.49304	9.35958	8.80306	9.6892	9.49708	9.58258	8.56938	8.99811	9.5455	8.98264	8.85009	9.01556	9.58655	9.03482	7.84014	9.29974	9.12803	9.13847	8.73075	9.07707	9.213	8.77458	9.08393	9.4612	8.91831	8.48718	9.11878	8.93075	9.45135	9.41653
PUF60	11.7951	11.8967	11.8322	12.281	12.6458	12.5317	12.6017	12.3647	12.1553	12.421	12.1817	12.4514	11.9596	12.0623	11.8824	12.4653	12.3158	12.3848	12.5665	12.5122	12.7034	12.3577	12.416	12.7319	12.517	12.7034	12.3455	12.3896	12.2969	12.4017
SVIL	9.2655	9.11878	9.26986	9.43972	9.85031	9.23879	10.7704	10.1769	9.47028	10.4085	11.2075	11.8122	10.757	10.6574	11.7848	10.4912	10.7283	10.9252	11.1261	10.7899	10.8066	11.2916	10.6374	10.8198	10.6992	11.0455	10.6851	10.9662	10.9307	10.4962
TIGAR	9.05993	9.47028	9.82492	9.13245	10.1018	9.56233	10.2092	9.43268	9.31673	11.0364	10.0397	10.4888	10.5358	9.33227	9.67797	9.71984	10.4453	9.97283	9.09913	9.72851	10.1216	9.71984	10.2603	9.75999	9.93953	9.76915	9.41653	9.63511	9.66039	9.96375
FASN	14.531	14.4153	14.7677	14.7677	14.8286	14.488	14.531	14.611	14.3945	14.23	14.5807	14.7028	14.4337	14.1144	14.3743	14.0674	14.0319	13.923	13.9401	13.8486	14.1144	13.9975	13.8486	13.8486	13.7652	13.9621	13.8247	13.884	13.7884	13.599
RBM39	7.22629	6.94636	7.97325	7.48675	7.92021	7.48675	8.11219	8.73896	8.38891	9.13245	8.46263	8.44885	7.94756	8.30605	8.66612	8.73075	7.97325	7.80849	8.08921	8.28826	7.48675	8.9704	7.37754	7.80849	7.84014	7.94756	7.92021	6.94636	7.94756	7.76659
EFEMP1	10.0808	10.714	10.9492	10.3954	10.6665	10.1829	11.1261	11.3796	11.1292	12.9308	12.5497	12.9391	11.7347	11.4704	11.177	11.6554	11.3884	11.5214	11.2388	10.911	11.1976	10.5799	10.9556	10.4888	11.4105	11.1292	11.2159	10.7349	10.6542	11.0885
ROCK1	13.3244	13.3579	13.7652	13.0322	13.0442	13.1311	13.0813	12.9898	12.7862	12.8789	12.7798	13.1589	13.1105	13.1668	13.1589	13.0442	13.1668	13.0518	13.0615	13.0144	12.8114	13.0713	13.022	12.8789	12.9021	12.922	12.8718	13.0442	12.9308	12.9981
PTBP1	8.93075	9.91963	10.4405	8.83326	9.07707	9.99841	10.1237	9.65175	9.91589	10.0441	10.5418	10.2144	9.84691	9.79458	9.58258	10.7349	9.85581	9.42881	9.13847	9.35194	8.44885	9.79683	9.36324	9.85234	9.67797	9.79963	9.71613	10.2388	9.73205	9.39881
VARS	10.8066	11.2197	11.4796	10.5124	10.1331	10.3556	9.75999	9.35958	10.679	9.84436	10.0872	10.9209	9.61932	10.119	10.6374	10.4453	10.0347	10.0896	9.8918	10.0278	9.24813	10.0175	9.73575	8.8165	10.2408	9.80961	9.21841	9.50137	9.98706	9.0894
PSMB8	10.9273	11.0609	10.9951	11.6286	10.4537	11.2595	11.5175	11.6554	11.5486	10.1331	11.2837	10.3175	11.25	11.25	11.5719	11.5175	11.6112	11.3884	11.2708	11.4541	11.3757	11.8724	11.7463	11.8407	11.7024	11.3955	11.4317	11.7394	11.6457	11.8173
HLA-C	8.73075	9.52627	9.54175	10.0278	9.98379	10.2852	11.0739	11.2998	10.3394	11.1582	10.8352	10.5823	10.663	9.88563	10.3614	10.7165	10.7414	11.1222	10.8066	10.9391	10.8872	10.2629	10.784	10.9044	11.0918	11.0364	10.8872	11.2112	10.5448	10.6933
ATP6AP2	10.7769	10.6404	11.1503	10.3663	11.2708	10.6079	11.4746	11.2197	11.1075	12.0334	11.8457	11.6286	10.7977	10.9848	11.3117	11.6949	11.4497	11.4461	11.3421	11.3117	11.4105	11.5581	11.6554	11.5674	11.8122	11.6239	11.4704	11.3326	11.1897	11.5056
ALDH7A1	10.7639	11.3369	10.8608	11.8921	11.9199	12.0677	11.3465	10.9183	11.2998	10.4768	10.7186	10.8409	10.3735	10.9183	11.0426	11.247	11.1618	10.8445	11.0633	10.6665	11.0028	11.4424	10.8608	10.6433	10.649	10.9144	10.7451	10.4205	10.2907	10.4768
ASAH1	10.4058	10.0304	10.5626	11.029	10.7769	10.4663	10.9739	10.5418	11.18	9.38059	9.99236	10.236	11.0391	10.8728	11.0775	10.9739	11.2666	10.6252	10.3469	11.0633	10.8639	11.1618	11.1897	10.8135	10.6314	10.8608	10.9809	11.6457	10.9848	10.8728
CTSD	10.5058	10.4825	11.3151	11.2708	11.8082	11.6457	11.4064	11.7024	11.1354	11.6044	11.9546	11.177	11.7463	11.2159	11.5135	11.8967	11.7138	11.4023	11.8407	12.0723	11.8921	11.5962	11.8407	11.7347	11.8259	11.4704	11.7186	11.0528	10.5852	11.3326
PCCA	11.3543	10.5498	11.3992	10.6314	10.5058	10.5025	10.5823	9.48523	10.4962	9.83286	8.06791	8.9704	10.5448	10.4702	11.1222	9.73893	10.568	9.59614	9.98998	11.1027	9.87782	9.67797	10.9699	10.4453	10.2092	10.7732	10.3954	9.98998	10.2629	9.90309
DDX25	10.332	9.48181	9.62713	9.22699	9.56233	9.70808	9.23879	9.8744	9.41653	9.79096	8.26551	9.57152	9.49708	10.2694	9.6967	9.50807	9.47414	8.83326	9.67135	9.54814	9.8193	9.4254	9.12803	9.79963	9.02913	9.72851	9.68163	9.04104	9.50137	8.60751
QARS	9.70396	10.2852	9.60213	10.0933	10.2694	10.9531	9.93953	9.91589	9.63059	9.67422	9.51487	8.8725	9.66355	9.26986	9.69409	10.0732	9.13847	9.1512	9.50137	9.39481	10.679	9.27425	9.75247	9.73893	9.49304	9.50137	9.1512	9.72851	10.0896	9.71268
DPYSL2	12.9825	12.7424	13.022	12.8504	12.7668	12.8196	13.3473	12.7424	12.416	12.6097	12.5739	12.2696	12.6379	12.6379	12.8584	12.7515	12.9825	13.0615	12.9825	13.2109	13.3473	13.2805	13.3244	13.4364	13.1311	13.0923	13.1311	13.4627	13.5497	13.4786
UNC45A	10.7414	10.398	10.6146	10.6404	11.3465	10.8292	10.8326	10.6759	10.4732	10.4936	10.5565	10.7086	10.8897	10.8608	10.9391	10.6181	10.398	10.2629	10.4732	10.5565	10.6759	10.5747	10.5529	10.5945	10.152	10.2882	10.4537	10.4912	10.3139	10.4205
SRPX2	9.04104	9.1512	10.173	8.78296	8.32096	9.0894	8.28826	10.0768	9.22699	11.8322	10.4405	9.99236	9.63511	10.0597	9.14375	9.95206	9.87782	9.57152	8.79625	8.38891	9.24297	7.88778	8.75615	9.09913	9.74847	9.41278	9.26986	9.80548	9.31673	8.91831
HNRNPU	9.92537	10.3875	9.51786	9.32714	9.29122	9.97283	9.50507	9.17301	9.2861	10.2253	9.17301	9.8226	8.59884	10.2789	8.65718	9.58655	9.57895	8.97572	10.0441	10.0962	10.3819	9.84198	10.0989	10.2092	10.3103	9.43972	10.0768	9.91275	9.6892	10.2334
ME2	12.4367	12.3455	12.3158	12.5256	11.8122	12.0453	12.1598	11.7951	12.2082	11.7754	12.1291	11.9895	12.5048	12.2747	11.9841	12.3962	12.1703	12.334	11.9992	12.2696	12.1598	12.2046	12.6097	12.4585	11.9632	12.0813	12.2905	12.4367	13.0991	12.5928
RAD50	8.95257	8.96361	9.65175	8.52469	8.43469	8.26551	7.84014	8.78296	9.79458	9.87782	9.8161	9.213	10.679	10.2303	9.8625	9.2528	9.35194	9.05993	9.42881	9.23879	8.56938	8.8165	9.07098	9.13847	9.54175	8.80942	8.23147	8.51141	9.04104	9.40745
PSMC2	9.05326	9.55916	9.59242	10.1769	9.59614	9.36324	10.3527	9.71613	9.48869	9.39481	9.7751	10.0347	9.12803	9.20067	7.48675	10.173	9.73205	10.1467	9.83871	9.91963	10.3735	10.0278	9.98086	10.6734	9.213	9.98706	10.3175	10.0962	9.84691	10.0732
RPS10	10.2789	10.5709	10.2756	10.1467	10.2144	10.8066	10.3638	10.714	9.40745	10.4205	10.4473	8.96361	9.213	9.90051	9.7751	8.92381	9.67422	9.94528	10.5498	9.04104	10.9458	10.1437	9.54175	10.2907	10.1769	9.43268	10.2725	10.4888	10.8639	10.2019
CAMK2G	11.2046	10.8608	11.25	10.4566	10.5852	10.8983	10.3794	9.94223	10.7596	10.2817	11.1471	10.884	10.7283	10.4085	11.2046	10.2303	10.119	9.80961	10.4166	10.5709	10.334	10.2124	10.0021	10.7112	10.1969	10.3139	9.16678	10.0511	10.1168	9.14764
HARS2	11.4796	9.71984	11.0858	10.7639	9.0894	11.1471	10.7382	10.7899	11.0221	10.6879	11.6875	10.6374	11.0666	12.095	10.8445	10.4166	10.5709	10.4473	10.5565	10.9994	10.3527	10.3175	10.3875	10.2516	10.3927	10.3819	10.4109	10.0148	10.8897	10.3845
COCH	10.0121	8.63612	8.86487	8.94525	9.14764	9.20067	8.63612	7.66413	9.04104	8.01082	10.0732	9.38995	8.78296	8.97572	8.73075	9.07098	8.32096	8.59884	9.00965	8.14121	8.43469	8.37367	8.85009	8.82654	9.07707	9.02314	8.46263	8.93691	9.71613	8.75615
OPA1	11.177	11.2434	11.2875	12.2005	11.8221	11.978	11.634	11.6875	11.6718	11.3326	11.1661	9.8593	10.3448	11.016	10.1115	10.8383	11.3834	11.2801	11.2666	10.88	11.8173	11.3369	11.013	11.8259	11.2754	10.9183	11.4541	10.942	11.2539	11.2159
ADNP	10.3556	9.8593	9.74301	9.73205	10.2756	10.0732	9.13245	9.51786	9.69999	9.29974	9.72531	9.72221	10.9809	10.663	10.2071	9.76915	10.6759	10.1269	10.2882	10.2756	10.6314	10.2334	9.68469	10.3175	10.7112	10.4337	10.3897	10.5334	9.8889	10.2092
CTNNB1	10.5823	10.5334	11.2307	11.247	11.177	11.2708	11.0816	11.0739	11.5753	12.1014	11.0998	10.6574	9.38995	11.0064	10.6963	11.4704	11.0775	10.8661	11.1354	11.0666	11.1697	11.3288	11.2075	11.2274	10.7668	11.1354	11.1187	11.5347	11.1543	10.8983
RDX	11.1432	11.0885	11.1113	11.1317	10.3819	10.321	10.6912	11.0426	10.4632	10.7769	11.2961	11.1618	11.3033	11.0266	11.4704	9.4612	10.6404	10.5852	10.8409	10.7639	10.8445	11.3033	11.0096	11.013	11.1947	10.4229	10.7639	11.5838	11.8001	11.7274
RPL9	10.8941	10.2253	11.2388	10.3394	10.398	10.0347	9.98706	10.6017	9.75999	11.0633	10.8575	10.398	10.4796	10.6468	10.9886	10.3469	10.4141	10.17	10.605	10.4506	10.7977	10.3764	10.17	10.6912	10.4166	10.4405	10.3735	9.88563	10.2663	10.0703
CASK	11.1897	11.4541	10.7539	11.4746	10.9556	11.1543	11.3086	11.9054	11.2595	10.9994	11.0739	11.2197	11.6554	11.0666	10.6468	11.4383	11.2388	11.263	11.0775	10.3284	11.2388	10.714	11.2343	11.3917	10.884	10.9951	11.5838	11.1947	11.7313	11.4282
ENO1	14.8637	14.7677	14.7028	15.2714	15.008	14.9543	15.3176	15.2714	15.2009	14.8286	14.6707	14.9093	14.2898	14.4579	14.488	14.7918	14.8286	14.9543	15.0476	15.2009	15.1033	14.7359	15.008	14.9093	14.9543	14.9093	15.008	14.9543	14.8637	14.8286
RPL5	9.84691	10.3794	9.49304	9.12803	10.1494	8.59884	10.2019	10.2579	9.90598	8.48718	8.89487	9.50507	9.50137	7.80849	9.45135	10.0872	9.86847	9.88563	10.1075	10.5913	10.5358	10.4768	10.4566	10.5767	10.6698	10.7414	10.5987	10.8608	10.0597	10.5799
TPP1	8.74774	8.60751	8.44885	9.95454	9.08393	9.44405	9.40745	9.88563	8.89487	10.0216	9.72851	9.15457	9.83611	9.17958	9.16678	7.94756	8.46263	8.88787	8.96361	9.22699	9.66039	9.10526	9.4254	9.93953	9.46483	9.38995	9.53297	9.26038	9.75999	9.80306
PFKM	11.4317	11.9726	10.9082	11.7571	11.9462	11.753	11.1618	9.82492	10.8531	9.63931	9.97567	10.751	10.7318	11.4541	10.88	10.4632	10.8728	10.1331	11.1317	10.2978	10.9183	10.8445	10.7483	10.8728	10.605	10.7798	10.6574	10.2466	10.119	10.3081
CSNK2A1	11.71	11.5449	12.6604	11.5296	11.0633	11.3543	10.9391	10.679	11.1857	10.784	9.96045	10.8258	11.6773	10.87	11.1317	10.9209	11.2274	11.1897	11.3086	11.6386	11.1075	10.9556	11.263	10.9273	11.263	12.5256	11.2307	11.3992	12.0388	11.0364
GLUL	12.4973	12.7735	12.9898	12.617	12.517	12.9574	12.4782	12.421	12.4435	11.4746	11.4541	11.1976	11.4674	11.5719	11.3288	11.7754	11.3369	11.5581	11.3992	11.634	11.5296	11.4105	11.5449	11.3465	11.2801	11.4796	11.0562	11.5135	11.1222	11.4704
TPM4	10.6912	10.9144	9.87141	11.1292	11.1222	10.5124	11.0633	11.2012	10.6284	10.8531	10.9916	10.4732	11.1976	11.1292	10.6879	10.3875	10.4506	11.0221	10.5799	9.85234	11.0739	10.5265	10.9082	11.2159	10.5884	10.6314	10.9337	10.8135	10.6433	11.4349
ARHGEF7	9.69999	10.1018	10.757	10.9273	10.4337	10.0933	9.91963	10.8575	10.1553	10.8661	10.9531	10.9556	10.1216	9.61562	9.07707	10.9994	10.8661	10.5767	10.4009	10.2223	10.9273	10.7451	10.5653	10.6963	10.5418	10.3875	10.5529	10.5303	10.6252	11.0191
AP1S1	6.94636	8.14121	8.40255	7.94756	8.19188	8.41352	9.47795	8.78968	7.22629	8.93075	8.25261	7.71942	8.46263	10.1996	8.37367	7.37754	7.84014	8.55495	8.06791	6.94636	7.94756	8.04544	8.08921	8.67588	8.70438	7.88778	8.78968	8.50081	8.34194	8.40255
MCTS1	9.58655	9.37593	10.1801	10.4109	10.5379	9.7882	9.96684	9.50807	10.2756	9.38481	9.41653	10.141	10.1075	9.94223	10.334	9.79963	9.68163	9.69999	10.3233	10.4768	10.5529	10.52	10.4473	10.0216	10.4796	10.9699	10.5884	10.6851	10.8941	9.46483
IDE	9.19689	8.66612	8.58871	9.39481	10.3139	9.5751	9.33751	9.06651	8.50081	8.28826	10.3048	7.37754	9.38059	9.02314	8.34194	9.64841	8.06791	9.47414	9.15457	9.03482	10.6604	9.38481	9.213	10.4109	9.59242	9.35958	10.4229	9.40745	9.42881	9.52129
ADAM17	9.00965	8.99811	8.70438	9.19689	8.34194	9.34727	9.57895	9.47795	8.65718	9.41278	9.74594	9.64536	9.04104	7.60558	9.50137	9.691	9.36684	8.84356	9.16678	9.83871	9.35552	8.06791	8.95784	9.40176	9.30608	9.63931	8.98264	9.07098	9.61141	8.98776
EPS8L2	10.1331	11.1976	11.4746	11.3288	10.784	10.7165	11.3369	11.2046	11.3288	11.5719	11.0885	11.6819	11.2916	11.0739	10.9809	10.977	10.9809	10.977	10.9273	10.5799	10.5094	10.8292	11.1222	10.7539	10.751	11.0221	10.5418	10.9044	10.9183	11.2274
C1R	14.5595	14.5072	14.4153	14.1144	14.1694	14.1471	14.5595	14.6404	14.9093	15.476	15.3698	15.7327	15.2009	15.1033	15.4215	14.23	14.3431	14.4579	14.1471	14.1694	14.1471	13.7477	13.866	13.599	14.2675	14.23	14.0674	13.923	14.0319	13.6505
DSC2	10.7873	11.1292	9.99841	11.0064	10.7112	9.95206	10.5153	10.5498	10.8292	10.2579	10.6574	11.7664	11.0816	10.1801	10.9556	10.6698	10.4423	10.649	10.6542	10.635	10.4796	10.9531	10.9623	10.6314	10.4912	10.7318	10.9556	10.5025	10.9739	10.8661
COL4A1	9.42881	9.87141	9.00965	9.02913	8.85009	8.67588	10.4205	9.45135	9.8226	10.4537	10.4506	10.2198	9.56233	10.0048	9.00237	9.49304	8.8725	9.18904	9.35194	8.98776	9.16678	8.32096	9.10526	9.50807	8.99811	8.82654	9.42881	8.72036	9.22351	9.67797
COPA	11.8457	11.553	11.2998	11.8824	11.5928	11.5175	11.8879	11.2666	11.8322	10.9252	10.757	11.8407	11.2708	11.5244	11.1187	11.7313	11.0528	11.6386	11.2754	11.7664	11.3151	11.016	11.3834	11.2666	11.4174	12.0571	11.4245	11.4461	11.7951	11.553
CLIP1	9.53297	9.59863	9.74847	10.0397	9.88208	10.2334	9.54175	9.55916	9.29585	9.82986	10.1467	9.60733	10.0021	9.81268	9.92833	9.91963	9.43268	9.43268	9.98706	9.98379	10.2629	9.52129	9.34211	10.0597	9.6967	10.0768	10.0121	9.80306	9.80548	9.27846
HNRNPL	11.0609	10.7086	10.5884	10.911	11.016	11.2012	11.0028	11.3086	11.1582	10.7086	11.3288	11.0633	10.6992	10.8941	10.5945	10.4506	10.2124	10.9082	10.7798	10.9556	10.7216	10.9307	10.3927	10.8107	10.8107	10.9531	11.1153	11.1661	10.7186	10.3954
DARS2	9.46483	9.88208	10.6851	10.5852	9.75577	10.3416	11.1697	10.321	10.2629	10.5475	11.247	10.9337	10.7414	10.0571	10.5265	9.97839	10.4009	9.96992	10.047	10.3103	10.1168	9.98086	9.91275	10.2694	9.97839	10.0304	9.80306	9.92833	10.4229	9.52627
HTRA1	11.8221	11.4461	12.1189	12.2121	11.9596	11.9669	12.7602	12.9478	12.6604	12.8584	13.1188	12.7515	12.3711	12.7424	12.5497	12.6302	12.6379	12.4514	12.2905	12.4782	12.3848	12.4913	12.2508	12.3158	12.3391	12.3158	12.5122	11.9099	12.1489	12.1817
ITM2B	9.61562	8.95784	8.69313	9.20067	7.84014	8.11219	8.06791	7.71942	7.48675	8.11219	9.64841	9.71984	9.02314	8.23147	8.30605	8.41352	9.14764	8.52469	7.60558	8.47566	8.95257	8.93075	8.26551	8.41352	8.93075	7.92021	7.80849	7.48675	8.78296	8.85635
IGFBP6	8.61526	9.68163	9.32714	8.56938	9.90598	9.74301	9.22351	9.22351	9.8161	9.23879	9.02314	8.78296	9.87141	9.43972	9.02913	9.26986	10.0247	9.38995	10.1045	9.72221	9.56711	10.236	8.77458	10.2124	11.2159	10.3175	10.1237	10.1269	9.96045	10.1331
ENOSF1	8.53625	9.17301	8.65718	9.96375	9.37229	9.35194	10.0872	8.96361	8.8165	7.22629	7.76659	9.73205	8.38891	7.22629	8.25261	8.34194	8.61526	7.92021	9.04104	9.59863	8.82654	9.80961	9.47028	9.06651	9.15457	9.28237	9.13847	8.89487	9.07707	8.80306
UBA6	9.86847	9.85031	9.39481	9.8889	10.1996	10.2789	10.1996	9.97839	10.2071	10.1075	9.8193	9.46483	9.29122	8.85009	9.33751	7.84014	10.0304	9.82492	10.3527	9.38059	8.73896	9.09406	7.80849	9.43622	8.9704	9.86585	9.49708	10.1553	10.1115	9.62288
ACO2	11.0702	11.2112	10.8531	10.7798	11.2197	11.1727	10.635	10.9307	11.1618	10.9016	11.2274	10.7596	10.4009	10.6109	10.0682	11.1947	10.6992	11.0028	11.6426	11.1388	11.4023	11.0775	11.2875	11.413	11.4317	11.1543	11.3288	11.3033	10.9144	11.1661
RPS6	11.2837	10.9337	11.1582	11.0455	10.9585	10.5229	11.0329	10.8171	10.2852	10.4962	10.9994	10.3845	11.0633	10.7483	10.9209	10.3448	10.6851	10.9916	11.2274	11.3543	11.4461	11.2274	11.0858	11.4105	11.0528	11.2595	11.634	10.784	10.6314	10.8171
PGP	11.7664	11.8605	12.4973	11.8407	11.7274	12.2256	12.1943	12.0334	12.4268	12.2351	11.9346	12.0813	11.3721	11.5799	11.9239	10.6284	11.1661	10.9556	10.3716	10.3735	9.7882	10.3527	10.3394	9.63931	10.8639	10.5709	10.1297	10.0682	10.1553	9.8889
RNPEP	12.6959	12.5928	12.3777	12.7515	13.2003	12.8927	12.7319	12.9021	12.432	12.4913	12.4514	12.6887	12.5665	12.6529	12.7515	12.8362	12.8718	13.1668	13.2323	13.0923	13.1395	13.1668	12.8876	13.1311	13.3377	13.0061	13.0713	12.8927	12.8668	12.9641
STAM	9.9317	10.568	10.1269	10.1829	10.6404	9.8226	10.4405	10.2275	10.6734	10.3927	10.911	10.6698	10.4506	10.1553	10.46	10.1494	9.35552	9.75577	10.3369	9.8593	10.2907	9.99584	10.1168	10.2789	10.4034	10.2694	10.3139	10.398	10.4453	10.3139
PSMD4	10.7539	10.4473	10.4796	9.95206	9.8193	10.1674	8.59884	9.34211	9.6967	9.71268	10.4058	10.0623	10.4263	10.3369	10.2275	10.8198	9.64536	9.53701	9.96992	10.0768	9.96045	10.0048	10.2817	10.4732	10.0808	10.0175	9.66717	9.99584	9.89776	10.1269
WASH3P	10.7216	9.94223	10.2092	9.85234	10.2223	11.2075	10.332	10.5709	10.8608	10.977	11.3643	10.2071	11.1027	10.0371	10.9252	10.9144	11.6718	11.0329	10.9458	11.0329	10.7704	11.263	10.9144	11.0885	10.9365	11.016	10.6217	10.9916	11.2801	11.0775
A2ML1	10.2124	10.7937	10.4312	10.1617	10.2725	9.97839	10.0304	10.0962	10.5498	10.4229	10.2124	10.663	9.67422	10.6314	10.6079	11.1261	10.46	10.0768	9.96684	10.1168	9.8744	10.0623	9.66717	10.0646	10.2817	9.92833	10.2433	10.3638	10.0933	9.74594
MLLT4	9.88563	10.1651	10.3764	10.1437	10.1587	9.8889	9.77771	10.4034	10.9209	9.92219	10.8498	10.5852	10.047	10.6017	10.5153	9.98706	10.4373	10.321	11.2875	10.3527	10.2466	11.0562	10.1045	10.5265	11.3721	10.3735	10.2579	10.9994	10.8031	10.6698
PDPR	11.1582	10.977	11.2837	11.5244	11.3796	10.9144	11.0096	11.3679	10.8445	11.5347	11.3834	10.6518	10.7112	11.263	11.5296	11.1153	11.1471	11.3588	11.1857	11.4634	11.2046	11.0739	10.6574	11.5175	10.9662	10.2756	11.0775	11.0666	11.5581	11.1027
RPL7	11.9596	12.4727	12.5122	11.9199	11.6499	11.7024	11.25	11.46	11.5881	10.8759	10.0962	10.5565	11.5632	11.4383	12.0571	11.0816	11.0609	11.0775	11.6239	12.022	11.6875	11.7664	11.8724	11.6638	11.8967	12.0774	11.5093	11.1727	11.1697	10.8608
RPL23A	10.1269	9.75999	8.98264	9.54814	8.52469	8.72036	9.95454	9.29122	9.05993	8.3597	9.50137	9.04811	9.41653	9.12803	10.4289	8.74774	9.54175	9.33227	9.90309	9.53701	9.51786	9.89481	10.0304	10.0371	8.74774	9.68469	9.47414	9.03482	8.94525	9.12803
SNRPG	10.1115	11.5581	10.141	9.74847	9.70808	9.83871	9.96992	8.14121	10.2492	9.76325	9.80548	9.58655	9.61141	9.09406	10.0216	10.0148	10.52	10.0278	9.98086	10.6851	9.81268	10.009	9.94528	9.63059	9.90934	10.0371	9.91963	9.61562	9.27425	9.50807
NAA10	10.7349	10.1587	10.4857	10.7318	11.1543	10.4473	9.76325	10.6374	10.2408	10.2275	10.4912	10.4537	10.4857	10.4888	10.2303	10.7798	10.2433	11.0364	10.87	10.8031	10.8759	10.2092	10.3175	10.5475	10.9337	10.4058	10.635	10.5498	10.6284	10.4009
KLC2	10.2466	10.4506	9.29585	10.2603	10.3875	9.4254	9.66717	10.5987	10.1801	10.2046	10.8292	9.67135	9.50507	7.66413	10.0703	10.5852	9.94223	10.757	10.5475	10.7977	10.8941	10.8066	10.911	11.0455	10.8872	10.8759	10.9252	10.4141	10.6017	10.942
SEC13	10.2334	9.90309	10.1553	10.2852	10.3614	9.75999	10.0048	7.37754	10.5884	9.0894	10.4663	10.1216	10.2433	10.3794	9.72531	10.3081	9.79683	10.0808	9.86847	10.1331	9.40176	9.43622	10.1769	9.60213	9.64536	10.0247	9.33227	9.85234	10.0216	9.87141
TOM1	10.1216	11.9632	10.6759	10.5987	11.5296	11.2343	11.0998	11.0391	11.0191	10.8031	11.3917	11.1075	10.6374	11.4282	11.029	10.8661	10.6518	11.1292	11.2197	10.2071	10.7639	11.1543	10.4632	10.679	11.5449	10.7258	10.8759	11.2046	9.77771	10.7899
EIF3L	11.6909	12.0623	12.2121	11.7347	11.4245	11.6638	11.2307	11.6112	10.9662	11.7394	11.4023	11.2595	11.6601	11.6112	11.5799	11.4796	11.5838	11.2708	11.4105	11.3151	11.8879	11.7754	11.5632	11.5449	11.3955	11.3504	11.8457	11.4245	11.6976	11.4105
ARFGAP3	8.99811	9.04104	8.84356	9.13847	8.82654	8.79625	9.31673	8.59884	8.73075	9.08393	9.07707	8.56938	8.88787	8.70438	8.77458	8.95784	8.75615	9.03482	8.40255	8.79625	9.23362	8.08921	8.66612	8.16308	8.56938	8.54547	8.65718	8.71211	8.83326	8.89487
GAPVD1	9.82986	9.72221	9.29974	8.69313	9.15457	9.213	9.29585	9.18462	8.41352	9.54175	9.4254	9.27425	9.03482	8.91042	9.18462	8.25261	8.92381	8.85009	8.92381	8.57841	9.03482	9.31673	9.43972	9.67135	8.95257	9.24297	9.38059	9.36967	8.59884	9.02913
HP1BP3	10.0304	10.3494	10.2694	10.3527	9.97283	9.85581	10.0682	8.8165	10.1494	8.82654	9.13847	7.97325	9.62713	10.0842	10.1933	10.0216	9.1512	9.61932	9.97839	10.6574	9.88208	9.31098	9.82986	9.87782	9.86585	10.1147	10.1216	9.91589	9.75577	9.91275
ARCN1	9.20693	7.97325	7.76659	7.97325	8.55495	9.11878	8.25261	8.85009	7.71942	8.37367	8.28826	8.26551	7.53888	8.8725	9.26986	8.86487	9.33227	6.94636	8.56938	8.3597	8.52469	8.50081	8.58871	9.46483	7.88778	7.76659	8.83326	9.40176	8.43469	9.14375
VIM	13.2805	13.4364	12.9574	14.1886	14.1471	14.4337	13.6505	13.5751	14.488	13.9054	13.7477	13.5315	13.599	13.4786	13.4786	13.9621	14.0145	14.1694	14.4337	14.5072	14.23	14.7028	14.8286	14.7918	15.008	14.8637	14.7028	15.008	14.9543	14.7918
FBLN1	12.3711	12.8258	12.8362	12.432	12.909	12.5928	13.1589	13.7477	13.8486	14.7918	14.3743	14.1299	14.488	13.5751	13.73	13.7477	13.7078	13.7652	13.4786	13.1749	13.4364	13.3012	13.2238	13.1668	13.4627	13.2238	13.7078	13.4364	13.599	13.3012
STX12	7.97325	8.11219	8.73896	9.01556	9.6967	8.91042	9.73575	9.40176	8.23147	8.88142	8.79625	9.04104	9.17958	8.34194	9.38995	9.59242	9.17301	7.71942	8.52469	8.92381	9.00237	7.22629	8.61526	9.23879	9.09913	8.80306	8.88787	9.45632	8.28826	8.95257
PSMD10	8.3597	7.60558	9.49708	7.53888	8.11219	8.94525	8.77458	8.48718	8.01082	10.0682	8.65718	8.91042	7.71942	8.28826	8.74774	9.31673	9.27846	8.43469	9.90051	9.8226	9.17301	8.51141	8.73896	8.54547	9.80548	9.63511	9.13245	8.19188	9.29974	8.38891
CAPZB	10.1018	9.2655	9.21841	9.98998	9.61141	10.5913	9.69999	9.80961	9.53701	10.1553	10.5884	10.2466	9.96045	9.46483	9.20693	9.06651	9.56711	10.0247	9.05993	9.56711	9.5455	10.3103	9.67797	9.98379	9.8226	9.93473	9.2861	9.02913	9.64841	9.68469
ARPC5	10.2817	10.52	10.8258	10.2144	11.4929	10.5529	8.98776	9.39881	10.0896	11.1075	8.8165	10.6665	11.4704	11.5393	10.9307	10.911	11.5135	10.8639	11.3504	11.5014	11.4746	11.7848	11.9726	11.4885	12.022	12.0039	11.6949	11.5799	10.9662	11.0666
PCSK5	9.20067	9.20693	9.57152	9.63059	9.74847	9.68469	9.91589	10.1933	10.1769	10.1617	10.0896	9.63931	9.36684	9.39481	9.62288	10.4825	10.2852	9.66717	10.17	9.95712	10.0682	10.2852	10.1437	10.3875	9.59863	9.49304	9.65703	10.0732	10.2124	10.3048
HNRNPC	11.9841	12.3512	12.4913	11.9546	11.8824	11.9054	11.6386	11.9504	12.0517	11.4704	11.9895	12.421	12.2351	12.0813	11.6875	11.8033	11.8542	11.5881	11.9287	11.779	11.7754	11.9009	11.8322	11.7186	11.7138	11.8769	11.7463	12.4268	11.753	11.7394
SAE1	10.4312	10.8171	9.83871	11.1976	11.6081	10.8872	10.4888	10.3048	10.8258	9.74847	10.0304	10.7025	10.3556	10.236	10.5626	10.4373	10.1494	10.2198	10.6217	10.9886	10.88	11.0329	10.3663	10.6217	10.6759	10.6079	11.0064	10.5358	10.3764	10.0121
TRIM16	11.3232	11.5093	11.5881	11.2434	10.8498	11.5214	11.2434	11.5674	11.3369	11.4349	11.3543	10.649	11.2234	10.605	11.0028	10.5799	11.4174	10.8531	11.4174	10.9809	11.1317	11.0064	10.8107	11.0816	11.1582	10.8498	10.9951	10.4473	11.1503	11.0739
PSME3	9.8161	9.82492	9.61562	10.0048	9.5514	9.92833	9.42881	9.54175	9.35194	8.43469	8.14121	9.8161	9.79683	10.1467	8.78968	10.1331	10.0021	9.95454	10.0933	9.74301	10.5653	10.2907	10.663	9.74847	9.91963	10.3261	10.1829	9.6967	9.60213	9.51487
MMP28	9.58258	9.01556	7.48675	9.32254	9.61562	9.72851	9.50137	9.15457	8.93691	9.93659	9.5514	9.19689	8.37367	8.59884	9.53297	9.43622	9.98379	9.50807	8.48718	8.2121	9.57895	8.75615	8.78968	9.20693	8.89487	9.18462	9.0894	9.05993	9.07098	9.11878
HARS	12.421	12.3848	12.9021	12.7735	12.3896	12.2046	12.2121	12.7515	12.6379	12.2508	12.5256	12.9574	12.909	12.9981	12.9021	13.3143	13.3473	12.8362	12.8026	12.7515	12.4367	12.9764	12.7798	12.8196	12.6017	12.4727	12.3896	12.9641	12.7798	12.9478
SDCBP	12.3962	12.7602	12.3577	11.5449	11.9239	11.8407	11.9992	12.4846	13.4029	13.0923	13.022	12.5665	12.3158	12.3848	12.3455	12.4973	12.334	12.4585	12.1068	12.0114	11.8769	11.9145	11.7848	11.9396	12.3577	11.8542	11.6688	12.0853	11.9726	12.0453
COPS2	10.2408	9.98379	9.18462	9.83611	9.67135	10.2092	9.74301	8.91042	9.76915	9.73205	9.2861	8.38891	9.20067	9.85581	9.35552	8.28826	9.08393	9.41278	8.86487	9.0894	8.93075	8.68468	9.2861	9.53701	8.8165	8.55495	9.09406	8.73075	8.47566	8.32096
SARS2	10.6468	11.7626	11.3796	11.0955	10.8872	11.6976	10.9337	11.2961	11.7626	11.3679	11.5056	12.095	11.2343	11.1471	11.18	10.7937	9.97567	10.8983	11.0494	10.87	10.0646	10.8409	10.6404	10.3663	11.1661	10.7668	10.0304	10.9082	11.25	10.6665
CS	8.88787	10.3233	10.5913	10.7258	10.7318	11.0955	9.61562	10.4085	10.5709	10.5799	9.77235	9.18904	9.94223	10.4009	10.3527	11.0955	10.823	10.9809	11.6909	11.0364	11.0528	11.8363	11.5838	11.1317	11.9145	11.4461	11.3679	11.4839	11.0885	11.2539
CARS	12.1014	12.2046	12.0853	11.5093	11.9009	12.0334	11.9199	11.5296	11.4245	10.5334	10.9556	11.4064	11.634	12.0723	11.7024	11.6007	11.9287	11.7705	11.7705	11.5838	11.5632	12.1189	11.8671	11.8001	12.095	11.978	11.8967	12.2121	11.9895	12.1337
NQO1	8.8165	8.56938	8.06791	8.84356	8.30605	9.01556	7.80849	9.90309	8.9704	10.5094	9.00237	10.2789	9.4254	7.84014	8.32096	9.87782	9.70396	8.14121	9.14764	10.2019	9.71268	8.74774	9.07707	9.23362	8.78296	9.85581	9.61562	8.8165	8.75615	9.43622
OLFML3	10.1651	8.82654	9.691	9.4612	10.009	9.30608	9.35552	10.0048	8.91042	10.5229	9.52941	10.6146	9.66717	9.98379	10.4058	9.75577	9.24297	9.7882	9.18904	10.2725	9.49304	9.15457	10.1269	9.48181	9.72851	8.91831	9.74301	9.48523	9.76915	9.18904
STK25	8.80306	9.76325	9.20693	9.24297	9.69999	8.23147	9.5514	8.56938	8.79625	9.6892	9.44731	9.8193	9.39881	8.08921	8.98264	8.56938	8.98776	8.8725	7.97325	8.65718	9.07707	9.00237	8.19188	9.0894	8.77458	9.17958	8.8165	9.22351	9.70808	9.22699
PTPN1	7.48675	7.22629	6.94636	7.76659	7.22629	7.66413	8.01082	8.46263	7.76659	8.23147	8.30605	8.19188	7.84014	8.04544	8.50081	7.76659	7.76659	8.54547	8.77458	8.06791	8.57841	7.66413	7.71942	8.2121	7.97325	8.08921	7.97325	8.11219	8.48718	7.60558
CCT3	14.0886	14.2489	13.9621	13.7477	13.9401	13.4364	13.2564	13.3012	13.2708	12.9641	12.5122	13.4205	13.2903	13.3377	13.2805	12.7735	13.2323	13.2003	13.2238	12.7668	12.9308	13.0991	12.8718	12.9641	13.022	13.0144	12.8927	12.7798	12.8876	12.9021
UBB	10.757	11.0702	10.3716	11.3151	10.679	10.3614	11.2595	11.0191	10.3416	11.779	11.6638	10.9044	11.779	11.7024	11.0918	10.823	10.0896	10.2549	9.24813	10.0347	11.2666	10.8661	10.5379	11.1354	9.56233	10.4732	11.2388	10.8005	10.9886	11.2961
VBP1	9.16059	8.52469	7.80849	9.09406	8.94525	9.54814	8.9704	9.38481	8.72036	8.47566	9.05993	9.11274	9.04811	8.2121	8.55495	8.85009	9.18904	9.43972	8.72036	7.53888	8.74774	8.65718	9.51149	8.59884	8.67588	8.60751	8.30605	8.92381	9.55916	9.59614
CFB	11.2875	11.3955	10.8941	9.66355	10.236	10.7539	11.3232	11.247	11.9632	11.5581	11.4349	11.25	10.8326	11.4839	11.5347	10.9886	10.2949	11.0609	11.1697	10.8575	10.7798	10.9886	10.6933	10.1933	10.7798	10.8409	10.4632	10.5094	10.6079	10.2275
CORO1C	13.5163	13.884	13.9813	13.8247	13.7884	13.7884	14.3743	14.0674	14.2489	14.1144	14.1299	14.0886	14.23	14.4153	14.23	14.5072	14.7359	14.8286	14.6404	14.6404	14.5807	14.8637	14.7359	14.531	14.7028	14.7028	14.6707	14.5072	14.6404	14.6707
RPA3	10.2223	9.29974	9.52941	9.67422	9.38995	9.78117	9.13847	8.73075	8.63612	9.96045	9.4612	9.76915	8.79625	9.59863	9.76563	9.84198	10.3585	9.18462	9.72221	8.83326	10.0732	9.54814	9.6967	9.54175	9.20067	10.321	9.67422	9.07707	9.49708	9.24297
EPCAM	9.80548	11.1261	10.9848	10.9458	9.89481	10.2492	9.93473	10.2603	10.2223	11.1661	11.016	10.7349	10.7165	11.0885	10.7639	10.5358	10.1587	10.4796	10.1147	10.1933	10.141	10.2663	10.1018	10.0703	10.1045	10.0048	9.85581	10.2253	9.79096	10.2603
RAN	10.4373	10.605	12.922	11.0739	10.7382	13.4627	10.5799	10.5448	12.1489	9.12803	10.6374	12.281	10.2303	11.029	11.9596	11.263	10.8383	9.57895	12.0388	11.5581	9.92537	12.0453	11.5135	9.02913	12.0677	11.6286	9.66039	11.8221	11.2159	9.01556
44084	11.0885	10.6698	10.0441	10.5799	10.4732	8.65718	10.0148	10.7053	10.5303	11.25	10.3638	9.91275	10.0121	10.3716	10.9458	9.72531	10.1829	10.4912	10.6734	10.5124	11.3288	10.4912	10.2949	10.9699	10.4453	10.2198	10.6079	9.77235	10.3735	10.6879
COG2	9.68163	9.54814	9.33227	9.18462	10.0347	10.2663	8.73896	9.45632	9.09406	9.50507	7.71942	10.2949	10.1269	9.80548	8.47566	9.18462	9.49708	7.88778	9.13245	9.213	9.43972	9.85031	9.58258	9.68163	9.12803	9.2861	9.10526	8.65718	8.77458	9.18462
ACADM	9.4254	8.91831	9.38059	8.97572	9.37593	8.9023	8.88787	9.57152	8.11219	8.95784	9.52627	8.80942	9.96375	8.93075	9.43268	8.98776	7.60558	9.02314	8.28826	9.23362	9.54814	8.9023	8.78296	8.89487	8.52469	8.73896	9.44731	9.26986	9.43622	8.37367
GALK2	10.7053	9.5455	8.08921	9.94797	10.2019	10.0682	11.1222	10.047	10.2388	8.85009	10.3927	11.1471	9.49304	9.05326	10.5303	9.90051	10.1045	10.0371	10.8498	10.3663	9.8918	9.44731	9.82492	9.85031	10.334	10.0842	9.8744	9.29585	10.2334	10.1045
ITIH4	10.8326	10.1769	10.5852	10.663	10.6734	10.8498	11.8671	11.6286	11.779	11.5838	12.1388	11.5928	10.2603	9.77771	10.4034	10.7873	10.9556	11.0494	10.0304	9.87141	9.52627	9.95454	10.3735	9.94223	9.75247	9.99236	10.0441	10.2275	10.4796	10.3284
MDH1	11.7231	12.3006	12.4846	12.1882	11.8173	11.2274	12.1337	12.1447	11.8457	12.6529	11.4317	12.3777	12.4367	12.3896	12.7944	12.4017	12.3391	12.3896	11.5244	12.2905	12.3207	11.5674	12.1258	11.46	12.1014	11.9947	11.6773	12.2082	12.3512	12.3577
HSPE1	11.634	11.8671	11.6949	10.9951	11.7024	11.5093	11.0702	11.3288	11.2539	10.6468	9.73893	10.1801	11.5135	11.1113	11.1503	11.3834	11.4317	11.5056	11.1153	11.2343	11.2307	11.5093	11.1947	11.2112	10.3663	10.6734	10.8409	11.7904	12.0453	11.6601
SMARCD1	8.97572	8.48718	8.8725	9.00237	8.53625	8.53625	8.93691	9.01556	8.93075	8.91042	9.22351	9.0894	8.93691	8.83326	9.29585	7.80849	8.43469	8.28826	8.82654	9.13847	8.83326	9.38995	8.53625	8.63612	8.61526	9.31098	8.53625	8.9704	8.88787	9.23879
GFM1	10.9556	10.7483	10.3875	10.4373	9.86847	10.1018	10.1045	10.3614	10.0623	10.2978	10.7318	10.17	10.4997	10.4205	10.2663	10.236	10.1075	10.1801	10.3875	9.96045	10.635	10.4632	10.119	10.6252	9.83611	10.3954	10.5747	9.94528	10.3261	10.173
DCUN1D1	9.41653	8.88787	9.91963	9.89776	9.84691	9.33751	9.36684	10.5747	10.0148	8.83326	10.0216	10.5025	10.0148	8.50081	10.0597	9.2655	9.4254	9.02913	9.35552	7.92021	8.80306	10.1237	9.70396	8.56938	9.65175	10.2223	8.9023	9.24813	9.87141	9.61141
PSMD6	12.7206	11.6386	11.1661	10.119	10.7025	10.7798	10.5529	10.0541	10.9337	10.1651	11.1075	10.7414	9.85031	10.8466	10.8728	10.0842	10.4034	10.3585	10.9391	10.8983	10.4405	11.2343	10.4312	10.8005	10.5709	10.2579	10.4205	10.8031	10.5153	10.5153
ATG16L1	8.70438	9.96045	10.0304	9.35194	9.52627	10.2756	9.80548	9.67797	9.42044	9.77235	9.55916	10.0682	10.1867	10.1297	9.8226	10.2978	10.1969	9.72531	10.2334	9.8918	10.1617	10.5653	10.2144	9.98998	10.679	10.0397	9.87141	9.56711	9.83611	9.57895
POLR2B	8.76565	9.22351	10.2388	10.0121	8.9704	8.63612	9.44405	7.94756	9.11878	9.94797	9.08393	9.8625	8.56938	9.39881	10.2466	9.36967	10.1331	8.78968	8.84356	9.67135	9.13847	8.89487	9.70808	9.28237	9.89776	10.1651	9.50807	9.66039	9.16059	8.30605
PDCD10	11.3086	11.1582	11.4023	11.2754	11.1317	11.2046	10.649	10.7165	11.6112	10.8608	10.5626	11.3588	10.7798	11.9287	10.9916	11.3232	11.6638	11.1471	11.6638	11.4461	11.3543	11.5214	11.4634	11.2595	11.9504	11.3086	11.3543	11.6286	11.553	11.3194
PXDN	8.41352	8.47566	9.88208	7.22629	7.71942	8.01082	8.96361	9.04811	8.14121	10.0623	10.1378	10.119	10.0808	9.76325	10.0371	10.2907	9.50137	9.47795	8.85635	9.33751	8.01082	9.96375	9.41653	8.78968	9.36324	9.31673	9.69409	8.3597	8.73075	9.2655
RAB7A	8.79625	10.6217	10.6284	10.884	10.5653	10.3233	11.3992	10.46	10.5913	11.1471	10.5379	10.9585	9.87782	9.8593	9.8193	10.1996	9.98706	9.56711	9.42044	9.99236	10.3897	9.83871	10.1933	9.90051	10.5448	10.1269	10.0646	10.5448	10.1378	10.2466
PPIA	12.9391	12.9391	12.8114	12.2639	13.1105	12.4846	12.4514	12.9641	12.8196	12.3711	13.4487	12.9981	12.6887	12.617	13.0923	13.0518	12.8362	13.1105	14.1299	13.611	13.6505	13.8247	13.4786	13.5751	14.0319	13.3882	13.6293	13.4205	12.8584	13.1105
SPECC1L	9.8226	9.27846	9.18904	8.46263	9.35958	9.38059	9.10526	9.29585	9.42881	9.16059	9.84198	8.62657	9.50807	9.52941	9.76325	9.23879	8.16308	9.2655	9.69409	9.69409	9.02913	9.8744	9.88563	9.86847	9.74301	9.23879	8.9704	9.38995	9.35194	10.1115
NAPRT	10.6181	11.4383	11.8879	11.1388	11.2916	11.779	11.7347	11.8082	12.1014	12.1817	11.9726	11.7951	10.9044	11.6499	11.6773	12.1489	11.8457	11.8001	12.2005	12.0623	11.6773	12.4435	11.8363	11.6949	12.1489	11.7058	11.6044	11.9462	11.9669	11.3955
LTBP1	10.1769	10.8326	10.823	10.7704	11.2388	10.2978	11.0955	10.2433	11.1503	11.2916	10.9739	11.8724	10.635	10.9951	9.32254	10.5945	10.2275	10.6665	10.5058	10.3716	10.0623	10.1902	10.5709	10.9585	10.4566	11.1187	10.9365	10.9337	10.0441	10.5709
AZGP1	9.76563	10.2579	9.05993	10.1801	10.3469	9.88208	10.751	9.95712	10.4337	10.9531	10.8258	10.8498	11.1317	10.8531	10.9273	9.49708	8.88142	9.44731	10.0397	9.66355	9.29122	8.66612	9.39481	9.58655	8.23147	8.63612	9.39481	8.95784	9.13847	9.42044
NAGK	11.1075	10.942	10.7483	10.5626	11.2234	10.942	10.8171	9.8889	10.8941	11.3033	11.7186	11.1697	10.8941	11.3033	11.3955	10.8258	11.753	11.4746	11.1075	10.6518	10.8326	11.0528	10.8031	10.8639	10.9183	10.9916	10.4141	11.2754	10.823	11.1432
TYMP	11.6081	12.1882	11.9199	12.2508	12.3391	12.2562	12.1447	11.9239	12.4367	12.1068	12.6604	12.1764	12.2005	12.3455	12.1337	12.6097	12.3711	12.617	12.8584	12.5842	12.7111	12.9308	12.4653	12.7034	12.6887	12.5586	12.5048	12.1553	12.4585	12.3512
VDAC1	10.6017	10.649	9.30608	9.83286	9.95206	10.4537	10.4166	9.83286	10.635	11.0221	9.68163	11.1388	11.2307	11.4023	11.0885	10.4473	10.714	10.236	10.0511	10.1354	10.398	9.72221	10.5498	10.1587	10.0371	10.3494	10.4796	10.7382	10.8292	10.3394
LSM8	9.91963	10.2092	10.2019	9.67797	10.3527	9.85234	9.75577	9.78446	10.2907	10.1467	10.3469	10.5058	10.4166	10.3469	10.8171	9.56233	10.152	9.48181	10.6665	10.2907	10.46	10.7283	10.5172	10.152	10.9307	10.3527	10.2516	11.1388	10.4732	10.7798
STAMBP	10.2852	10.4337	10.4962	9.76325	10.1867	10.4732	10.8258	10.8383	11.013	11.0528	11.0955	10.4506	9.43972	10.46	10.5529	10.8872	10.7732	10.2978	10.7639	10.8639	10.6698	11.6154	10.757	11.3834	11.0998	10.8135	11.1027	11.3643	10.8107	10.6811
SAMD9	10.7668	10.8198	9.85031	11.0494	10.4936	10.7025	10.0842	10.7483	10.977	9.51487	9.50807	10.977	11.0885	9.9317	10.8383	10.4796	9.85234	9.90598	10.4109	10.6759	9.88563	9.76915	9.98379	10.0347	9.95712	10.9809	10.1996	9.72531	10.0175	9.54814
ATP6V1B1	12.0813	12.0677	12.0677	13.1749	12.617	12.3777	12.4653	13.0144	12.0172	12.2855	12.4973	11.8605	11.5581	11.5296	11.9947	12.2121	11.9099	12.4727	12.3962	12.4727	12.8718	12.1489	12.1337	12.3207	12.1817	12.2855	12.5928	11.9346	11.9009	12.022
DGKA	10.236	10.1045	10.5124	10.4768	9.24297	10.4205	10.2694	9.44731	9.35958	9.94528	10.0646	10.5334	10.4632	10.5884	10.1553	10.1115	10.9585	9.73575	9.88563	10.321	9.85234	9.90934	9.8889	10.3261	10.332	10.5358	10.3614	10.0397	10.5358	10.3261
RHOC	9.60733	9.74847	9.84198	8.80942	9.691	9.69999	9.02913	9.5751	9.38481	10.0278	9.46483	10.3233	8.48718	9.29974	9.82986	9.48181	9.6892	9.55916	10.1216	9.18462	7.76659	9.48181	8.71211	8.57841	9.26986	9.40745	9.34727	10.1297	9.32254	9.45632
UGP2	10.5475	10.6992	10.5379	10.6665	10.9699	10.6933	10.5852	10.3556	10.332	11.0609	10.0347	10.8575	10.9144	10.8258	10.7382	10.3018	10.9739	10.9391	10.8575	10.8759	10.9492	10.6574	10.4912	10.6542	10.5058	10.9391	10.8383	10.977	11.0391	10.7704
PCCB	13.0923	12.7798	13.0061	12.3711	12.2444	12.0813	11.8542	11.553	11.6976	11.8824	11.6457	12.2005	12.1291	12.2046	12.2508	11.5449	11.5056	11.2666	11.1976	11.7231	11.5093	11.6112	11.5393	11.5093	11.3588	11.8605	11.3992	11.2539	11.5014	11.5093
MYO1B	10.7937	10.5884	9.90934	10.5172	9.57152	10.5358	10.6284	10.17	10.2275	10.0768	10.9458	10.3638	9.90598	9.99236	10.5025	10.2789	10.5172	10.1378	10.4141	10.1075	10.4912	10.2144	10.4229	10.321	10.5529	10.5565	9.91589	9.80961	10.2275	10.87
UBE2H	10.7704	10.3897	10.3638	10.0511	10.6879	10.5565	10.46	10.5025	10.3556	10.6374	10.5709	9.91963	10.6879	10.3448	10.7539	11.0096	10.8409	10.9307	10.6811	10.649	10.7539	10.9492	10.6518	10.7977	10.6912	10.823	11.1222	9.93953	10.3663	10.3927
NAP1L4	10.8575	10.1269	10.714	9.71613	9.35552	9.51149	8.82654	10.173	10.2694	9.5514	10.2694	10.4405	8.76565	9.45632	10.0441	10.3735	8.84356	9.81268	10.6992	10.2334	9.4612	9.92219	10.5303	9.48869	10.4997	10.5058	9.58258	10.1437	9.7882	9.83611
CTNND1	10.2978	10.0732	10.0646	9.69409	9.73893	9.36684	9.86847	10.4058	10.1969	10.8728	10.9273	10.334	9.91275	8.74774	10.7483	10.0933	11.1261	10.0571	9.63059	9.2528	10.1115	9.6892	9.33751	9.52129	9.62713	10.5025	9.93659	10.3448	9.85234	9.6892
EIF4G2	10.3048	10.0216	10.332	9.48523	9.47414	9.63059	10.2172	9.75247	9.91963	10.2852	10.649	10.5987	10.605	10.8292	10.5747	10.2949	10.1467	10.3139	9.52941	10.2303	9.78446	10.1801	10.2629	10.4857	10.0989	9.96684	9.81268	10.0571	9.62288	9.62713
PPP3R1	10.7977	10.3638	10.2579	10.332	10.2492	10.751	10.7186	10.2694	10.8198	10.1674	9.87782	10.3716	10.4888	10.1437	9.72851	9.6967	9.87141	10.0511	9.92219	10.3048	9.64841	8.88787	9.67135	9.24813	9.85031	10.1494	9.8889	10.2789	10.2172	10.3794
AIMP1	9.64536	10.6604	9.80548	9.36967	8.26551	9.94528	9.38995	8.08921	9.43622	9.10526	10.0175	9.52627	9.72221	8.77458	9.1512	9.17958	8.01082	8.92381	9.26986	9.90934	9.91275	9.32714	10.1902	8.58871	9.14375	10.009	9.54814	9.64536	9.88208	8.8165
CAMK2D	10.88	10.2907	10.9209	10.5334	10.2663	10.3048	9.48869	10.1269	9.69409	9.55916	9.54175	8.85635	9.83286	9.61141	10.3261	8.63612	9.29122	9.13245	9.35958	8.91042	9.04811	9.11878	9.13847	9.33751	9.01556	8.95784	8.97572	8.68468	8.99811	8.48718
ABCE1	11.247	11.2159	10.6933	12.3071	12.0723	11.8769	11.7231	11.2388	11.2754	10.4109	10.2549	10.4663	11.0494	10.2433	11.2837	11.0666	11.634	11.2539	11.1947	11.8542	11.8457	11.553	11.7274	11.6154	11.71	11.6909	11.6718	10.8897	11.3232	11.0609
HNRNPAB	11.0666	9.73893	10.8498	10.3845	10.2046	10.3018	10.0933	10.2789	9.84198	9.21841	9.96684	9.39481	10.9492	10.6992	10.1674	9.08393	10.3556	10.2071	10.4373	10.5945	10.5058	10.5823	10.141	10.6604	10.3897	10.17	10.1378	9.94797	9.9317	10.047
DBN1	11.4349	11.6718	11.2961	11.1222	11.8967	11.4282	11.2112	10.9556	11.3796	11.6007	11.8724	10.9699	12.0853	11.8122	12.3158	12.0905	11.4704	11.7138	11.7848	11.7463	11.9726	12.1337	12.1125	12.421	11.8457	11.9669	12.3577	12.0334	12.1447	11.7951
ANXA3	10.4796	11.1113	11.0221	10.8031	10.5334	10.679	10.9082	10.7318	10.0541	10.3469	9.6967	10.4373	10.4205	10.9273	11.2708	10.7186	10.4962	10.4405	10.4312	11.0885	10.6933	10.3663	11.0028	10.141	10.8171	10.6404	10.5565	10.3175	9.66355	10.4453
HNRNPD	11.9504	12.421	12.3647	11.5632	12.5122	11.8824	12.1014	11.7571	11.9841	12.2639	11.6239	11.4245	11.7231	11.9546	12.1598	12.2562	12.5317	12.3071	12.281	12.1189	12.4268	12.3512	12.1943	12.1662	12.3711	12.0388	12.0677	12.0774	12.1189	12.3006
PDLIM7	9.77771	8.32096	8.94525	9.65175	9.50507	8.62657	8.40255	9.83611	9.74847	9.39881	9.83871	9.42881	9.59863	9.87141	8.86487	9.81268	9.82492	10.0646	9.37593	9.79683	10.1867	10.1378	9.77771	10.2071	9.54814	9.57152	9.74847	9.8889	9.21841	9.95454
RPS3A	11.4282	11.7347	11.6638	10.8409	10.9951	11.4461	11.1727	11.4461	10.9273	10.6284	10.3284	10.8661	11.3369	11.5486	11.1471	11.2197	10.663	10.9458	11.3465	11.3884	11.1292	11.3679	11.3369	11.3643	10.9809	11.2961	11.177	11.1261	10.7596	10.9492
PCDH1	8.95784	8.98776	9.8625	8.95784	8.62657	9.32714	8.86487	8.74774	8.52469	9.15457	8.95784	10.0768	10.6665	10.5229	8.89487	8.82654	7.92021	8.48718	8.89487	9.40176	9.36967	7.53888	9.17301	8.88142	9.10526	8.84356	7.48675	8.95257	8.65718	8.9023
LMAN2	11.6386	11.3834	11.7231	11.3117	11.4383	11.6688	12.0623	12.2747	11.9239	12.617	12.6774	12.7034	11.7571	11.8724	12.1553	11.6718	12.4081	12.0723	12.0813	11.6239	11.8259	11.8457	11.6197	11.8879	12.1882	11.8724	11.5347	11.9287	12.0905	11.7848
MCCC2	9.65175	9.8625	9.84691	9.99236	9.84436	9.61562	10.1933	9.95206	10.8872	9.84198	8.82654	9.93473	8.8725	9.79963	9.35958	9.05326	9.35958	9.68469	9.72851	9.93473	9.58258	9.82492	9.8625	8.98776	10.1297	9.52627	10.1801	9.9317	10.1354	8.85009
UBE2K	9.24813	10.1378	9.60733	10.4166	10.4825	10.4936	9.97839	10.4337	10.5153	9.61141	10.3897	9.97567	9.90934	10.173	10.2629	10.6374	10.2882	10.5124	10.7216	9.91589	10.17	10.6468	10.4888	10.2725	10.7937	10.2516	10.3048	10.6574	9.92219	10.4936
44085	12.617	12.3577	12.4435	12.0114	12.2082	11.9726	11.7058	11.9596	12.095	11.6949	11.5296	11.6909	11.7951	11.8001	12.0774	11.7058	11.5175	11.6773	11.9145	11.8322	11.9596	11.7058	11.9099	11.8363	11.7429	11.9145	11.6875	11.8173	11.9099	11.3992
SRP72	10.0511	9.92219	9.84436	9.80306	9.65703	9.80306	8.98264	9.41278	9.46483	8.54547	8.80942	8.47566	9.70808	10.0872	10.0278	9.13245	9.04104	8.04544	9.30608	8.54547	8.63612	9.07098	9.21841	9.16059	9.08393	8.85635	8.91042	8.28826	8.23147	9.33751
IDUA	9.38059	8.93075	9.22699	9.31673	9.94797	9.83286	10.0278	9.67422	9.00237	9.66355	9.47795	9.97839	9.75577	9.86585	9.98706	10.3394	9.5455	9.66355	9.50507	9.86847	9.96992	9.23362	9.56711	9.73575	9.78117	10.0148	9.43268	9.74301	9.98998	10.0247
CSNK1A1	10.9144	11.2234	11.4202	10.5358	11.2112	11.0633	11.0064	10.4473	10.8897	11.1388	10.605	10.0121	11.6197	10.6912	11.4461	10.8135	11.0816	10.8292	10.5823	10.9662	10.7596	11.029	10.8005	10.9307	10.46	11.0528	10.9273	10.5475	10.8198	10.7053
SEC31A	11.9099	11.6197	11.6773	12.1943	12.0114	11.9841	11.4541	11.6688	11.7705	11.8259	11.7904	11.5486	11.1661	11.5135	11.2307	11.4885	11.7571	11.6044	11.18	11.2112	11.5753	11.4796	11.4174	11.71	11.6239	11.3232	11.2754	11.3369	11.4349	11.2998
PAICS	13.5751	13.6708	13.5751	13.6708	13.611	13.73	13.5163	13.4973	13.5497	13.3244	13.2238	13.2903	13.0923	13.0713	13.2109	13.1589	13.0923	13.3579	12.8258	13.022	12.7944	13.1311	13.2003	12.9825	13.0615	13.0442	12.8362	13.1311	12.9641	13.1589
COPS4	12.6379	12.2639	12.6887	12.4727	12.6017	13.0144	12.517	12.7319	12.8362	12.6604	12.416	11.9239	12.1068	11.8407	12.416	12.4268	12.4268	12.6529	12.5842	12.5928	11.978	12.3391	12.3207	12.1703	12.3848	12.6458	12.2696	12.1125	12.5122	12.3962
COL12A1	12.5928	12.4653	12.6679	12.1817	12.1882	12.2747	12.6679	12.2256	12.6959	12.9478	12.9641	13.3012	12.9478	13.2805	13.2323	12.5256	12.7319	12.7424	12.7424	12.7798	12.7668	12.7602	12.7602	12.5497	12.7862	12.9898	12.5842	12.6227	12.5256	12.1014
COX7A2	9.34727	9.0894	9.36684	9.43268	8.86487	8.82654	8.30605	8.82654	9.21841	9.213	9.05326	9.79963	8.88142	9.23362	9.2655	9.04104	9.22351	7.66413	8.76565	9.00965	8.8165	8.48718	8.63612	8.08921	8.54547	8.62657	9.09913	8.43469	8.08921	8.26551
INPP4B	10.5709	10.0808	10.9809	9.94223	11.1261	11.0221	11.2234	10.8661	11.6239	10.5498	11.553	10.4857	11.1388	9.38059	10.5334	11.2307	12.1068	11.3117	12.0172	11.3679	11.6554	11.7904	11.8173	11.6601	11.8671	11.6976	11.3757	11.6718	12.1125	11.3543
LUZP1	10.1147	8.67588	10.1237	9.88208	9.88563	10.1075	9.79458	10.1331	9.31098	9.64841	10.7704	10.321	10.88	10.4732	10.0121	9.59614	9.11878	9.61141	9.07707	9.49708	9.35958	9.86847	8.97572	9.14375	9.24297	9.8593	9.70808	9.55916	10.152	9.73893
PTK2	10.5334	9.95712	10.0842	10.3139	10.1829	10.3875	9.79963	9.8593	10.2603	10.6314	10.2756	9.79458	9.13245	10.52	10.1651	10.6079	9.98998	10.1651	9.90934	10.0247	9.92219	10.4825	9.74594	9.80306	10.047	10.0962	9.82492	9.20693	9.85031	10.3233
PROSC	9.42044	9.47414	9.89481	9.59242	8.72036	8.93075	8.80306	8.44885	8.83326	9.17301	9.17958	9.68163	9.44731	9.37593	9.19689	8.69313	9.24813	8.91831	9.37229	10.047	8.96361	9.29974	9.40745	8.99811	9.13847	8.75615	9.05326	9.08393	9.38995	9.43268
SKP1	9.94797	10.2882	10.5448	9.80961	9.94528	9.19689	9.08393	9.66039	9.79683	9.63059	10.0768	10.0247	10.2852	9.51786	9.03482	9.96684	9.44731	9.34727	8.30605	8.8165	8.61526	9.17958	9.42044	9.56233	9.02314	9.01556	9.27846	9.55498	8.40255	9.2861
RMDN1	12.022	11.25	11.3884	11.6949	11.7705	12.2005	11.9054	12.0853	12.6227	11.3151	10.9307	11.8769	11.8724	11.3194	11.3757	11.9009	11.9396	11.8605	11.263	11.6909	11.4064	11.2961	11.5056	10.9951	11.3643	11.9099	11.0191	11.5093	11.9239	11.5486
RPL30	10.8107	10.2949	10.4888	9.61932	8.95784	10.0597	9.51149	9.84691	9.6892	9.95206	9.35194	9.85031	9.53701	8.85635	10.0541	9.47795	10.0623	9.20067	9.48523	9.6967	9.41278	9.71268	10.2253	9.35552	9.45632	9.92537	9.32254	8.86487	9.36324	8.80942
ANXA6	10.5987	11.3917	10.6314	9.02314	9.8593	9.86847	10.3494	10.2019	10.0511	11.177	10.3689	10.6079	10.5058	10.5498	10.5094	9.9317	9.43972	10.2725	10.0216	10.3764	10.0541	10.3794	10.3819	10.3527	10.2756	9.74594	10.3875	10.7596	10.5475	10.1553
COPS6	9.67797	10.4732	10.751	10.635	9.85581	10.4566	11.0494	10.5852	10.5747	10.3638	10.942	10.2388	9.85581	9.76563	9.8161	10.4997	10.0278	10.2303	10.1829	10.5498	9.59614	10.2978	10.0962	10.2046	10.1674	9.74301	10.5448	10.3103	10.8608	10.5565
SWAP70	8.71211	9.8918	9.51487	10.009	9.66717	9.49708	10.1216	9.12803	9.64536	8.9704	10.7165	10.2046	8.85009	10.4229	9.97567	9.97567	9.8625	9.14375	9.47414	8.97572	9.90051	10.0646	9.64536	9.44731	10.0175	8.91042	9.63511	10.7977	9.1512	9.5514
ITGA2	10.4289	11.5928	11.1543	10.2949	11.4746	10.0371	10.4663	10.7349	10.2549	9.7882	11.1292	11.0191	10.7732	10.1933	10.5884	11.3117	9.30608	10.7798	10.7258	9.71613	10.4473	10.6879	10.8198	10.649	11.0096	10.6665	10.4888	10.7414	10.4337	10.751
44081	12.9981	12.9981	12.8789	12.4973	12.6959	12.7206	12.6458	12.617	12.8584	12.8876	12.334	12.5122	12.7424	12.8718	13.1668	12.6959	12.5048	12.6227	12.6774	12.7862	12.3257	12.7515	12.9021	12.7862	12.7668	12.9981	12.6458	12.6529	12.6774	12.9391
GLB1	8.40255	8.46263	8.25261	8.14121	9.76325	8.54547	9.69409	8.16308	8.2121	9.07707	7.48675	8.64527	8.16308	9.13847	8.19188	8.44885	9.213	8.68468	7.76659	8.52469	8.58871	8.98776	7.48675	9.05993	8.38891	8.64527	8.80942	8.9023	8.62657	8.55495
LTF	11.8724	11.2837	11.4541	10.5265	11.4174	11.2307	12.0853	11.8921	11.9669	11.5486	12.3577	12.5256	11.7394	10.911	11.4105	11.0702	11.1113	10.7977	10.2516	10.5229	10.3663	9.78117	10.605	10.7318	10.8498	11.0096	10.3689	11.8001	10.5884	10.9209
EZR	12.6458	12.9021	12.4727	12.7602	12.7862	11.5135	12.7862	12.5497	12.4653	12.8443	12.8876	12.9764	13.0813	13.2109	13.2473	13.0991	13.0713	13.3143	12.8789	13.0991	13.2805	13.1105	12.9898	13.3377	12.8196	12.6604	13.0144	13.73	13.611	14.0483
SSB	12.3777	12.7034	12.1882	12.1764	12.1258	12.1703	12.4435	12.3207	12.3711	11.3588	11.6286	12.022	12.4081	12.2696	12.3512	12.416	12.2747	12.0905	11.7231	11.8967	11.8033	11.9199	11.9009	11.8221	11.5881	11.6197	11.7626	12.2046	12.0571	12.0623
TIAL1	10.568	10.1216	10.2334	10.6468	10.17	10.173	10.1075	9.99584	10.5448	9.73575	9.76915	9.72531	9.82492	10.1147	9.88208	9.87141	10.1902	10.0872	10.2949	9.99841	10.2019	9.95206	10.4337	9.62288	10.17	10.1216	10.4825	9.8226	10.1467	10.1651
MAP4	10.173	10.7732	9.23362	10.3819	10.2388	10.9252	11.1976	10.1553	10.4405	11.2012	11.0494	9.65703	11.2998	11.7904	11.2754	11.1113	10.8498	10.8383	10.679	10.2046	11.4317	10.0021	10.2303	10.5852	10.009	10.4373	10.9623	10.1354	10.3689	10.9699
KLC1	11.3992	10.2223	10.4141	7.92021	10.0989	9.89481	10.0397	9.8625	9.45135	10.9556	9.75577	10.009	10.2275	10.4423	10.2092	9.85031	9.95206	10.0597	11.1503	9.9317	10.3081	9.81268	10.2223	10.3764	9.43622	10.0597	9.92219	9.51149	9.8744	9.85234
DHX36	10.9623	10.6574	10.6963	10.2978	10.6992	10.2408	11.3117	10.8445	10.8326	10.9623	10.7732	10.87	10.5475	10.3139	9.93659	10.3845	10.3048	10.3103	9.70808	10.152	10.1902	9.74594	9.85234	10.2275	10.0121	10.0682	10.6109	10.6468	10.8445	10.7539
NRP1	8.47566	9.21841	7.60558	7.84014	8.41352	9.10526	9.1512	8.38891	8.54547	9.36684	9.73575	9.13847	9.10526	9.14764	8.9704	8.72036	8.14121	8.08921	8.16308	7.97325	8.70438	7.48675	7.88778	8.04544	8.65718	8.46263	8.76565	8.38891	8.16308	8.41352
DCTN1	10.3927	10.4034	10.1216	10.9016	10.5767	10.1651	8.37367	10.4796	10.1216	10.9848	9.96992	9.30608	10.8466	9.96684	10.4537	10.3927	10.6734	10.0048	10.635	10.8409	10.9916	10.87	10.6604	11.3588	10.0962	10.1587	11.016	10.4732	10.3448	10.714
LMNB1	11.753	11.9145	12.0571	12.0853	12.1068	12.6097	12.4846	12.7798	12.1068	12.6458	13.2109	12.2082	11.8122	12.1943	12.1258	12.1014	11.9596	11.3643	12.2384	11.7705	12.2046	11.8322	11.7754	12.4435	12.1125	11.5674	11.9947	12.1291	12.1662	12.2256
MAPK3	9.89481	9.64536	9.8193	10.0571	9.14375	9.66355	9.71613	9.90598	9.99841	9.26986	10.2092	9.77235	9.43622	10.1168	9.7882	9.51149	9.20693	9.08393	9.59614	9.33227	9.40745	10.1617	9.67422	9.47414	9.82492	9.14375	9.24297	9.00237	9.76563	9.86585
HNRNPH1	10.6604	10.2466	9.80306	9.7751	9.35194	9.86585	9.691	9.66355	9.691	10.0175	10.679	9.98706	10.3614	10.0021	11.1292	10.5172	10.4085	10.751	10.5913	11.0096	10.2516	10.3716	10.3139	10.3735	10.6079	10.87	10.5229	10.2198	10.1216	10.5448
TLL1	10.1933	9.40745	9.59614	10.3897	9.60213	10.0441	10.8759	9.79963	9.68163	10.4141	10.8383	10.9307	10.0441	10.4289	9.91589	8.64527	9.63511	9.76563	9.02913	9.52129	9.39881	8.26551	9.32714	9.01556	9.23362	9.16059	9.05993	9.32714	8.71211	9.16059
LRBA	8.58871	9.33227	9.8744	8.37367	8.67588	8.25261	8.66612	9.20693	7.60558	9.01556	8.40255	8.52469	8.63612	8.68468	8.3597	8.55495	7.53888	8.98264	8.19188	8.51141	8.37367	7.76659	7.60558	7.37754	7.71942	7.66413	7.71942	7.76659	7.37754	7.66413
DLD	11.016	10.6933	11.4424	10.2046	9.78117	10.9458	11.1582	11.3588	11.4929	10.5565	11.0191	11.6386	11.4064	11.6819	11.2388	11.4541	10.8759	10.9699	11.1618	11.5674	10.7258	11.2307	11.6081	10.4229	11.0816	10.9044	10.3845	11.634	11.3834	11.6875
ACSF2	10.4229	10.3556	9.91589	9.213	9.67797	10.1045	9.62713	9.47028	9.95712	9.55498	9.42044	9.13245	9.83871	9.44405	9.37229	9.7882	9.6967	10.2046	9.48181	9.74847	9.79963	9.96684	10.3614	9.52627	9.81268	9.66355	10.0703	9.59614	9.53701	9.27425
VCAN	9.2528	9.37229	8.8165	10.1587	9.18462	8.78968	9.8744	9.51487	10.7216	10.0808	10.8171	9.77771	10.52	10.635	9.79096	9.93659	10.2492	10.2408	10.3284	10.3819	10.7668	10.9337	10.7216	10.8608	11.0858	11.1471	11.9239	10.6252	10.6604	11.0096
ROCK2	10.3845	10.0646	10.2949	10.8498	10.5626	10.2433	10.2303	10.2882	10.2882	9.8193	10.2408	10.1018	11.5214	10.9044	10.398	9.96045	10.5626	10.7165	10.9531	10.9492	11.1857	11.0426	11.0064	11.0096	11.0028	10.9209	11.1075	10.7053	10.9699	11.0702
APP	10.9252	11.2875	11.5632	11.5838	11.2274	10.8198	11.0426	11.3465	11.2961	8.92381	11.4497	11.2998	10.9183	11.8495	11.9287	12.2905	11.6499	11.7951	12.2696	11.2234	11.2998	12.2082	11.1661	11.1261	11.9726	11.3194	11.1697	12.7515	12.1943	12.4367
DST	11.3326	11.0528	11.5753	11.2837	11.1947	11.2998	11.0455	11.4497	11.1661	11.3834	11.5799	11.4929	10.9951	10.9699	11.3369	10.6468	10.6604	10.4506	10.1769	10.6017	9.66717	10.0768	10.2172	10.0121	10.0541	10.2388	10.2124	11.1292	10.3233	10.9144
PRMT1	12.0853	12.1125	12.0334	11.8122	11.7626	11.4105	11.6426	11.8407	11.9054	11.7705	11.5632	11.6112	11.7058	11.9054	12.2082	11.6197	11.8769	11.6819	11.5581	11.4497	11.1618	11.3834	11.3992	11.4202	11.4796	11.2046	11.5175	11.1582	11.2961	11.5296
CRYAB	10.8005	10.8575	10.2549	11.0364	11.4317	10.5498	10.9623	10.3875	11.0455	10.605	10.3764	11.0391	11.6688	11.6638	11.6638	11.5838	11.7274	11.8542	11.9596	12.2508	12.1553	11.978	12.0388	11.978	11.5486	11.8824	11.8769	11.5056	11.3588	11.4424
PYGL	11.9287	12.0275	11.9504	12.1125	12.3257	12.4585	13.0518	12.6458	12.7798	12.3391	12.4081	12.6679	11.3504	12.4017	11.7463	12.7668	12.5739	12.7515	12.1703	11.9841	12.0571	12.1553	12.3257	12.0723	12.3207	12.2384	12.22	12.7944	12.4268	12.5497
RPL8	12.5497	12.4514	12.5842	11.9841	11.9346	12.3158	11.6909	11.978	11.5928	12.4435	12.5048	12.0388	12.1882	11.9099	12.0334	11.5093	11.6601	11.9099	11.4349	11.3465	11.3834	11.3917	11.2961	11.3326	11.553	11.5135	11.5135	11.4282	11.6499	11.6554
GANAB	11.0266	10.8258	11.0266	12.6774	11.8001	12.1764	11.7429	11.2112	11.6688	11.634	10.7483	11.9145	11.5449	11.6976	11.9504	11.8122	12.7034	12.0039	12.1662	12.5426	11.9841	12.4268	12.6679	12.1388	12.0623	12.5317	12.2444	12.0275	12.6458	12.1388
NPEPPS	11.0426	11.7848	11.6554	11.9947	12.1189	11.8322	11.5581	12.2639	11.978	12.0571	10.8031	11.8921	11.6239	10.4663	11.3194	11.7705	11.9992	11.6875	11.8033	12.4435	11.9054	11.8879	11.9462	11.8322	11.8407	11.8082	11.7231	11.6875	11.8221	11.6154
CSTF3	10.3638	9.90934	9.61932	8.91831	9.51487	9.28237	10.2756	9.52627	10.2433	10.4289	9.8226	9.87141	10.6542	9.92219	10.3448	8.9704	9.60733	9.48869	8.9704	9.4254	9.47795	9.52627	9.18904	9.18904	9.41653	9.53701	9.56711	8.44885	9.61562	8.96361
CSDE1	9.11274	9.72851	9.73205	9.78117	8.83326	8.69313	9.29974	9.82986	9.71268	9.80306	9.51149	9.84691	9.45632	9.93659	10.1331	10.0247	9.76563	9.80306	9.59863	9.37593	9.51149	9.88563	9.72221	9.64841	9.22351	9.40176	9.51487	9.65703	9.72851	9.22351
AASDHPPT	10.2144	10.1617	10.236	10.2549	10.3448	9.90598	10.2071	10.4857	10.8575	10.9699	10.7053	10.6217	10.6468	10.3819	10.1829	10.7283	10.8639	11.3232	10.7483	10.4453	10.7873	10.7414	10.7596	10.4537	10.2144	10.7382	10.8005	10.9809	10.7769	10.6146
PSMC3	11.9346	11.2801	11.5928	11.9895	11.9947	11.7754	11.9099	11.5928	11.8033	10.7539	10.9951	10.4796	11.3232	11.7394	11.4796	12.0172	11.4929	11.8769	12.022	11.9504	12.095	11.8921	12.0114	12.2005	11.6638	12.2121	12.0853	11.7848	12.2444	12.1258
AIFM1	10.1168	9.51487	9.04104	9.95712	10.2603	10.4289	10.6574	10.2198	10.4888	9.28237	9.71984	10.5094	8.8165	9.73575	9.79963	9.75247	9.58655	9.60733	10.663	10.4857	9.92833	10.1933	10.3556	9.49304	10.3469	9.86847	10.4337	10.3369	10.236	10.1494
SF3B2	11.2274	10.7704	10.5767	9.8161	9.84198	10.4009	9.83286	9.64536	11.7024	11.6239	10.5913	11.3117	10.7483	11.2998	11.4746	10.398	11.0426	11.016	10.9623	10.7483	10.3369	10.8897	10.8575	9.97839	11.0633	11.5449	10.5334	10.5823	10.7283	9.8161
DERA	12.1258	12.5256	11.8967	11.8173	12.1598	11.8363	11.6081	11.1976	11.4674	11.6976	11.0266	11.3643	11.9099	12.0388	11.6112	11.3194	11.6081	12.0623	11.5632	11.0191	11.553	11.3992	11.6239	11.6819	11.6601	11.6457	11.7429	11.2837	11.7058	11.4885
FNTA	10.0278	9.62713	10.1933	11.6007	10.8258	11.0364	10.4337	11.0998	10.3716	10.1829	10.5747	9.75577	10.1297	10.332	10.4263	10.5025	11.0885	10.9044	10.6468	10.398	11.0064	10.5767	10.2092	10.6017	10.8031	10.8005	10.4289	10.6404	10.5709	10.9273
PDXK	9.98706	10.5172	10.3927	10.8728	10.4506	10.5852	9.8625	9.77771	10.2516	10.2019	10.2046	10.047	10.5626	10.5124	10.2334	9.8193	10.1617	10.2789	10.9848	10.17	10.4936	10.6698	10.3794	10.5025	10.4337	10.6252	10.1902	9.94223	10.4936	10.3663
ATL3	9.55498	10.1996	9.03482	9.81268	10.2092	9.53297	9.61141	9.11274	10.173	9.95454	10.3175	10.7977	10.0962	9.88208	8.28826	9.51786	9.42044	9.6892	9.84436	9.58258	10.1769	10.1867	9.86847	9.71613	9.66039	9.73893	10.2092	10.3018	10.0148	10.7318
CCDC53	9.32714	9.26986	9.02314	9.36684	9.27846	9.42881	9.05993	8.98264	9.74301	8.99811	8.51141	8.34194	8.53625	8.65718	8.68468	9.26038	8.53625	7.94756	8.47566	8.72036	8.30605	8.63612	9.00965	8.76565	8.55495	8.52469	8.70438	7.88778	8.41352	8.84356
WNK1	10.6109	10.9082	11.0885	11.46	11.0455	11.1697	10.6252	11.0816	10.568	10.5303	10.8409	10.5265	10.8383	10.5529	10.7451	11.177	10.7539	11.2274	11.1292	10.9082	10.8135	10.9916	10.9273	11.1582	10.823	11.0426	10.8941	10.8292	10.9044	10.7937
ALCAM	11.0329	10.1829	10.4058	10.3103	10.1216	10.9994	10.3233	10.3689	10.3897	10.9273	10.7899	9.65175	9.93473	10.3954	10.1018	10.1674	10.4537	10.7216	10.3764	10.2253	10.8107	9.75577	10.4453	10.4997	10.0896	10.2408	9.79963	10.7732	10.3416	10.4058
BROX	11.3504	10.3369	10.4506	10.7451	10.1354	10.2629	9.82986	10.52	9.92219	9.98706	9.22699	10.5913	10.2144	9.98706	10.568	10.6851	10.2978	10.4663	10.236	10.4632	10.1553	9.56711	10.7798	10.0623	9.98998	10.5334	10.2253	10.2144	10.7086	10.1297
PZP	11.8921	12.1291	12.2639	11.7024	11.9145	11.1075	12.5739	12.2562	12.4727	12.6679	13.1668	12.1703	11.7024	11.5674	11.5753	11.4497	11.2307	11.3757	10.5747	11.0426	10.8661	10.4997	10.5884	11.3796	11.0191	10.6217	10.7596	12.0905	11.8542	12.4727
STK38L	10.6542	11.3992	11.9099	11.7138	11.71	11.3884	12.0774	12.1817	11.8724	12.5842	12.6302	12.7319	12.3647	11.7626	11.71	11.8082	12.0172	12.2639	11.7347	11.177	11.8082	11.3232	11.6819	10.8983	11.1618	11.1976	11.4174	11.9145	11.6007	11.3679
DDB1	13.3143	12.3896	12.4268	12.0905	11.978	11.6007	11.6554	11.8033	12.1447	10.2492	11.5838	12.22	11.8769	11.6007	11.4202	11.0364	11.029	11.1027	10.8005	10.8872	10.605	10.9585	10.7639	10.7899	10.7451	10.757	10.9016	11.0858	11.1187	10.7414
C8B	8.08921	8.40255	7.37754	8.08921	8.08921	8.19188	9.01556	8.66612	8.25261	7.76659	8.88787	6.94636	6.94636	7.48675	7.22629	8.01082	7.48675	7.53888	6.94636	7.22629	8.40255	7.84014	6.94636	8.73896	8.83326	7.53888	8.79625	7.60558	7.80849	8.64527
OTUB1	12.7602	12.517	12.3711	13.2708	12.9898	12.8718	12.5586	12.7668	12.7668	11.7347	12.8114	13.4487	12.5497	12.3647	12.6887	12.8927	12.8114	12.7944	12.922	12.9641	12.6097	13.1395	12.8196	12.8114	12.8718	12.8362	12.5256	12.8668	12.7424	12.6097
SEMA7A	7.60558	9.12803	8.38891	8.76565	8.88142	9.24297	9.4612	8.54547	9.39481	10.141	10.4289	9.95454	9.58258	9.55498	8.43469	9.99236	9.93953	9.97839	9.39881	9.52941	9.61562	9.67135	9.44731	10.3416	10.2303	9.91275	9.691	10.6433	9.8226	10.2223
SLC3A2	10.119	9.63931	9.58655	9.87782	10.1674	9.4612	10.0347	8.26551	9.26986	10.3614	10.1933	9.2655	10.2789	9.69999	9.52627	9.01556	9.53297	9.72221	9.41653	8.80942	10.1378	9.03482	9.93473	9.79683	9.28237	10.4009	10.2071	9.30608	10.1867	9.99841
PPFIBP1	8.44885	9.4612	9.14375	8.50081	9.16678	8.76565	8.9023	8.79625	9.15457	8.50081	9.37229	8.86487	9.47414	9.17301	8.93075	9.32254	8.51141	7.84014	9.71984	8.89487	8.9704	8.93691	9.43622	9.39881	9.35552	9.93953	9.4612	9.35194	7.48675	9.57152
ARMT1	9.95206	10.1867	10.1018	9.8593	9.2528	8.04544	9.34727	9.00237	9.12803	8.71211	9.21841	9.63511	9.8889	10.0933	10.0347	9.86847	9.51149	9.78446	9.691	9.68163	10.0175	9.27846	9.4612	9.76915	9.19689	9.5751	9.48869	9.69999	9.48181	9.47028
MTHFD1	10.4888	9.60733	10.2603	11.3834	10.9082	11.013	10.1437	10.236	9.8744	9.8593	9.61932	10.0646	9.27425	10.5852	10.1354	10.5823	10.0175	9.8918	9.97567	10.2466	10.5498	10.0682	10.5358	10.3689	9.92833	10.0933	10.1933	10.1996	10.1018	9.691
SEC23A	12.8789	12.3711	12.6379	12.8114	12.5739	12.617	12.6887	12.6529	12.6458	12.9764	12.2747	12.5842	12.0677	12.5739	12.5426	12.5122	12.7206	12.5842	12.2639	12.8443	12.6458	12.517	12.6017	12.4846	12.2384	12.6887	12.6227	13.1395	12.7944	12.7668
TSG101	9.37593	10.2663	9.81268	9.59614	9.77771	10.3845	10.2882	9.34727	10.0989	9.98379	10.0441	9.89481	9.52627	10.1867	10.0304	10.2124	9.98086	10.2492	10.332	10.2817	9.91589	10.6181	10.4058	10.0441	10.1494	10.1378	9.98379	10.7025	10.0623	10.1933
NAP1L1	11.6286	11.5135	11.3326	10.2334	10.9458	10.9016	11.6773	10.9951	10.9699	11.3465	11.4674	11.5674	10.6604	11.5214	11.1582	11.1432	11.0329	10.8352	10.8292	10.7382	11.1261	10.5124	10.4663	10.6181	10.7977	10.334	10.8198	11.2666	11.0562	10.8639
TUBA1C	8.89487	8.08921	9.80961	8.95257	7.53888	8.97572	9.35958	9.59242	9.13245	9.8889	9.38481	9.29122	7.66413	9.74594	8.53625	8.53625	8.80306	9.2861	9.16059	9.36684	8.60751	9.20067	9.19689	8.71211	8.86487	9.36324	8.73075	9.75247	8.8725	8.79625
MYO1C	10.9016	11.3643	10.3819	11.0918	9.8889	10.884	10.4825	10.4166	10.87	9.99236	11.2998	10.8326	10.9252	10.0175	10.6574	10.2092	9.79963	10.6314	10.9916	11.25	10.568	10.4423	10.7668	10.4936	10.7216	10.4825	10.4997	10.6181	10.8326	10.4537
MAGOHB	9.38481	8.2121	9.76915	7.66413	8.60751	9.82986	8.85009	9.50137	8.73896	9.02913	9.04104	8.63612	8.61526	8.52469	9.01556	9.43268	9.20067	8.11219	9.31673	9.43972	8.25261	9.36967	9.58655	9.26038	8.9023	9.29585	8.52469	9.57152	8.58871	9.64536
TINAGL1	10.6079	11.4929	10.8466	10.8383	8.98776	10.3394	11.0266	10.5565	10.8066	11.6081	12.1014	11.7313	11.8457	12.5256	11.8879	10.7769	11.8605	11.1187	10.4663	10.5418	10.5475	10.2223	10.3897	10.751	10.8728	10.2725	10.5475	10.2549	9.98379	10.1168
METAP2	11.8173	10.7668	10.5475	10.4962	10.5709	10.4337	10.7769	10.5229	10.3261	9.53297	10.4312	10.6109	10.0247	10.5153	10.7798	10.7668	10.7977	10.4997	10.321	10.6604	10.3954	10.4337	10.649	10.9144	10.3048	10.3845	10.6912	11.2916	10.5799	10.6314
BPNT1	9.59242	9.9317	9.87782	9.79683	9.92833	8.52469	9.60213	10.0397	9.98379	10.7596	10.0842	9.88563	10.1354	9.43268	10.1996	10.1297	10.2549	10.6851	10.2549	10.0371	10.1829	10.1045	9.8744	10.1075	9.5751	9.79458	10.1769	10.0623	10.5913	10.4732
UBE2N	10.6879	11.1027	11.2754	11.1153	11.2159	11.2112	11.4282	11.5244	11.2916	11.9947	11.6688	11.4023	10.3638	11.3679	11.1618	11.5881	11.0562	11.2434	11.2916	11.1471	11.1187	11.634	11.1113	11.2012	11.4929	11.1222	11.3588	11.0494	11.3117	11.3288
NUP37	11.0562	11.4497	10.9531	11.2307	10.7539	9.79458	10.5265	10.3954	10.3954	11.1727	10.3556	10.9458	11.4383	11.3796	11.1543	10.9458	11.3917	11.4424	11.1113	10.3875	10.4888	10.5358	11.2159	11.0775	10.1467	10.4663	10.6181	9.86847	10.1996	11.0391
SART3	8.75615	8.86487	9.67422	8.73075	8.74774	8.88142	8.54547	8.95257	9.88208	10.009	10.5229	10.1045	10.3663	10.2046	9.8744	9.78446	9.66355	9.213	9.65175	9.75577	8.16308	9.97839	9.74301	9.8744	10.2275	9.71268	9.83286	9.41278	9.17301	9.51149
SMARCC2	10.6146	10.46	10.321	10.3284	10.173	9.51487	10.2629	9.53297	9.18462	10.8897	10.1075	10.4166	9.98706	9.74847	10.4453	10.1969	10.2756	9.36324	10.4085	9.85031	10.9144	9.94528	10.2725	10.7769	9.60733	10.605	10.7318	9.31098	10.5945	10.009
HNRNPA1	12.517	12.7862	12.6458	12.2082	11.6601	11.9009	12.2046	12.0039	12.0571	11.1947	12.1598	12.334	12.4846	12.4782	12.3006	12.8504	12.6774	12.7111	13.2109	12.8927	13.1188	12.8927	13.1749	12.8443	13.2109	13.0813	13.1395	12.9391	12.7735	12.8443
AK2	10.8383	11.3543	11.4929	11.2388	11.2801	11.6773	10.9699	10.6912	10.9365	10.5599	10.4888	10.4473	7.80849	10.9307	11.0955	10.3494	9.68469	10.009	10.9662	10.1216	9.97283	10.3845	9.72851	9.36324	10.2852	9.72221	9.31098	10.0278	9.2528	9.09913
KRT18	10.3954	10.8409	10.9739	12.5928	12.0453	12.4782	9.55916	11.8967	11.4704	9.79963	11.5093	11.5093	11.5093	11.3955	11.0858	11.5962	11.3504	11.4349	13.1105	12.2747	12.3777	13.3473	12.4727	12.3647	13.5751	12.4846	12.5317	13.4029	12.6227	12.6017
MMP19	9.79963	9.45632	8.46263	9.72221	9.12803	9.39481	10.2852	9.71984	9.62288	10.152	11.0775	10.5529	9.63931	10.7798	10.2907	9.8226	10.3735	10.6912	9.79096	9.47028	10.173	9.8193	9.5751	10.1045	10.1587	9.33227	10.1553	9.82492	9.95712	9.69999
APOA1	10.4936	10.0347	10.6698	11.4541	11.1727	11.3326	10.9531	10.911	10.9082	11.7186	11.1153	11.6638	9.69409	10.2019	10.8639	10.3716	10.3845	10.0703	9.29974	9.93659	9.59242	9.16678	9.61141	9.59863	9.95206	9.80306	8.95257	10.1467	10.3585	9.76915
NRBP1	8.85009	8.16308	9.46483	8.16308	9.40176	8.60751	9.85031	9.5514	8.66612	9.60213	8.61526	8.3597	9.16059	8.93691	8.85009	9.20693	9.75999	8.63612	8.46263	8.26551	8.59884	7.60558	8.56938	8.78296	8.25261	8.59884	8.74774	8.79625	8.19188	9.4254
MRE11A	9.97839	10.152	9.90051	10.1933	9.29974	9.64841	10.0732	9.60733	10.3735	10.6698	10.2978	9.95712	10.0933	9.59242	10.0148	9.35958	9.69999	9.45632	8.88142	9.8625	10.2092	10.0597	9.85031	9.38059	9.72221	9.8744	9.57152	9.4612	10.3897	10.0148
UBA3	10.7899	10.6518	9.55916	10.9886	10.8031	11.3757	11.2343	10.0571	10.2725	11.3757	11.0455	10.0842	11.0739	11.3588	11.2539	10.2388	10.9209	11.1727	11.0702	11.2388	11.7058	10.8198	11.2754	11.5719	11.2595	11.4383	11.5244	10.9848	10.911	11.3643
CCDC93	11.8407	10.7258	11.2012	11.1027	11.413	11.3955	10.8292	10.6604	10.1587	9.95712	9.48181	10.7873	11.0955	11.2916	11.2666	10.649	10.3897	10.3175	10.751	11.7186	11.1897	11.0816	11.6601	10.9556	11.3757	11.3033	11.3917	11.0633	11.263	11.0918
ARPC4-TTLL3	13.2323	13.6887	12.7862	13.0813	13.0322	12.8258	13.0991	12.7862	12.6679	12.9898	12.9391	12.7424	13.0518	13.1311	12.6302	13.0813	12.7515	12.8504	12.4973	12.8362	13.2323	12.6302	12.8258	13.2238	12.5048	12.6679	13.1188	12.7735	12.5317	13.0813
C1S	12.7735	13.2003	12.6017	12.8026	12.5256	12.5665	13.1188	13.2708	13.1668	14.0319	14.6404	14.5807	13.6708	14.2898	14.2898	12.5928	12.6529	13.2708	12.6887	12.3848	12.4846	12.3896	12.095	11.8921	12.6774	12.3848	12.2562	12.4727	11.8082	12.1489
ATP6V1H	10.9809	11.413	11.8259	11.1113	11.5719	11.2801	11.7024	11.4064	11.3543	11.4982	11.1697	11.1947	10.9994	11.3465	11.3796	11.4064	11.3955	11.6976	11.3721	11.0064	11.0885	11.4282	11.2595	11.1503	11.3834	11.3369	11.2197	11.46	11.4202	11.177
CAPRIN1	10.0571	9.09406	9.56233	9.64841	8.8725	9.55916	9.55498	9.87782	9.67422	8.80942	9.47414	8.65718	9.35194	9.86847	9.28237	9.52627	9.45135	9.71984	9.73575	9.17301	9.50807	9.63059	9.8193	10.1269	9.37593	9.51786	9.41278	9.8593	10.2466	10.0371
DPP3	11.0096	10.9016	10.5709	9.03482	10.2629	10.2198	11.6688	10.7414	10.6181	10.9492	10.6759	10.7639	9.22699	9.5455	10.5767	10.141	10.679	10.5913	11.029	10.0571	10.1587	9.70808	10.173	10.0808	10.52	10.5913	10.1587	11.177	10.649	10.5945
FTH1	12.4585	11.9992	12.1489	11.6426	11.5135	11.4885	12.1125	12.1337	11.9396	11.18	11.5135	11.4885	11.3326	11.4174	11.5014	11.1976	11.1503	11.2875	10.0247	10.7873	10.1297	10.4085	10.7873	10.6146	10.4537	10.3716	10.5852	11.6976	10.8352	11.4174
TAOK3	9.76325	10.0768	9.95206	9.85581	10.0703	9.97567	10.1269	10.2852	9.88563	10.1996	9.88563	9.70808	10.2492	9.98998	9.31673	9.67135	9.76915	9.70808	9.85031	9.70808	10.3845	9.57895	10.1297	10.0175	9.60213	8.78968	10.1147	9.91963	10.0371	9.80961
MYL6	15.5906	15.9187	15.3176	15.476	15.1495	15.1495	14.9093	14.488	14.3122	14.611	14.1694	14.5595	15.7327	16.27	15.476	15.8303	15.476	15.7327	16.0133	16.27	16.1396	16.0133	16.1396	16.27	16.0133	16.1396	15.9187	15.8303	16.1396	16.395
STRN3	11.5753	10.3585	10.2071	10.4009	10.5987	10.605	11.2075	10.5334	10.9307	10.5058	10.9848	11.3679	10.1587	10.4337	10.0646	10.0597	10.1216	10.7186	10.1018	10.0842	9.90309	9.43972	9.95712	9.83286	10.0278	10.1115	10.0623	10.2303	10.46	10.1437
PTGR2	8.16308	8.61526	8.92381	9.52129	8.92381	9.52941	9.4254	9.35194	8.64527	8.14121	9.31673	9.17301	8.08921	8.40255	7.76659	7.92021	8.04544	8.41352	8.04544	8.16308	9.31098	8.70438	8.2121	8.34194	8.63612	8.51141	8.28826	9.39481	8.32096	7.84014
AHSA1	10.6933	10.5767	10.649	11.0775	10.9662	11.0426	11.013	11.1222	11.0562	12.1189	10.6017	10.8292	10.3689	10.9082	10.119	11.4461	10.7937	11.0816	10.4537	11.0455	11.0666	10.4888	11.0364	11.1388	11.5719	10.9848	10.9848	9.89776	10.942	11.1187
TEP1	9.50807	9.5514	10.5172	10.0541	9.51149	9.26986	9.71984	9.76915	10.0347	8.69313	10.0933	8.25261	9.05993	8.78968	8.88787	9.66039	9.8744	9.23362	9.54175	9.5514	9.48869	9.89776	9.30608	9.80961	9.50507	9.15457	9.86847	9.61141	9.35958	9.75247
SRP54	9.66355	10.5418	10.6468	9.6967	10.4796	10.3081	10.3689	10.88	9.57895	10.2144	9.62713	9.88208	9.59614	10.0768	9.71613	9.73575	9.52941	10.4205	9.8889	10.3261	9.80306	10.6374	10.1075	10.6374	10.5229	9.37229	9.5455	10.6284	9.94223	10.4312
GMFB	9.14764	9.07707	9.6967	9.40176	8.46263	9.17958	9.20693	9.99841	9.18904	9.61932	9.44405	8.08921	9.31098	8.64527	9.58655	9.1512	9.70808	8.61526	9.5455	9.49304	9.18462	9.53297	9.60733	9.41653	8.11219	8.25261	8.99811	8.41352	9.01556	9.75999
EIF2S1	11.5838	11.7754	11.9947	11.6112	11.5581	11.4202	11.6499	11.7347	11.6154	11.016	11.5449	11.6773	11.3796	11.7705	11.5175	11.6909	11.553	11.6426	12.2256	12.1662	11.4839	12.1388	11.6286	11.9841	11.8082	11.7626	11.9009	11.7705	11.6112	11.8967
FBLN5	9.02314	7.48675	8.63612	9.16059	7.88778	8.58871	9.00965	9.26038	9.23879	9.87141	9.29122	10.2852	9.6892	10.2334	9.96375	10.0703	9.95712	9.73205	9.66355	9.99584	9.78117	9.22351	9.75999	9.74301	9.47795	10.8031	9.65175	9.79683	10.2978	9.26038
PSMA6	12.4913	12.8584	12.7111	12.3391	12.7798	12.517	12.5317	12.7034	13.022	12.0677	12.2046	12.1489	12.8196	12.6097	12.4973	12.8789	12.8504	12.922	12.6458	12.4913	12.4973	12.6774	12.6302	12.6959	12.6529	12.6017	12.6097	12.9825	12.5665	12.6227
LAMB1	14.2675	14.1144	14.2898	13.4029	13.866	13.6293	14.0674	14.2489	14.2106	15.3176	15.2009	15.476	15.008	14.5807	14.8286	14.3431	13.884	14.1886	13.6293	13.7652	13.599	13.4487	13.599	13.4487	13.5163	13.7477	13.5751	13.1668	13.5751	13.3244
CTNNA1	12.5665	12.432	12.4514	13.2003	13.2805	13.0713	12.7111	12.4727	12.3647	12.8196	12.2969	12.8258	13.2003	12.5842	13.1878	12.6458	13.2903	12.9981	13.1505	13.4029	13.0991	13.1878	13.2708	13.1188	12.9641	13.2109	13.1589	12.7424	12.8196	12.7944
RPL3	12.2046	12.0039	12.1817	10.7025	10.4405	11.5244	11.3194	11.4174	10.7899	10.6992	11.7024	10.757	11.4885	10.977	11.7313	10.9585	11.5581	10.8759	10.7025	10.7112	11.0955	10.7596	10.9809	10.9252	10.911	10.6284	10.8171	11.1897	10.7977	10.3875
SEC24C	9.93953	10.3954	9.97283	9.33751	10.1075	9.71984	9.50807	9.98379	8.8725	10.4857	10.2275	10.0808	9.90309	10.3261	10.2978	9.11274	9.29585	9.8226	9.29585	9.21841	9.72851	9.51487	8.94525	9.2655	9.40745	8.73075	9.43972	9.70808	8.80942	9.04811
TMOD2	7.66413	8.37367	8.56938	8.58871	8.73896	8.40255	8.19188	8.01082	7.37754	8.41352	7.37754	8.37367	9.0894	8.48718	8.75615	8.43469	8.80942	8.25261	8.25261	8.41352	8.65718	9.26038	8.9704	9.13245	8.57841	8.38891	8.64527	8.37367	8.89487	8.3597
MYL6	10.0703	10.3716	9.5455	9.70396	10.0304	10.1354	9.56233	9.86585	8.94525	9.47028	9.09913	10.3448	10.0175	10.2579	9.51786	9.77235	9.42881	9.4612	9.51149	8.63612	9.06651	9.73893	10.0703	9.94528	9.69999	9.8889	9.93473	9.38481	9.14375	9.79963
ERC1	10.0441	9.62288	10.1651	9.54175	10.0048	9.80548	9.76915	8.86487	9.17958	9.48523	8.19188	9.2528	9.9317	9.72221	10.2694	9.71613	10.0371	10.1902	9.22351	10.6963	9.11274	10.3448	10.4009	9.93473	10.3261	10.2172	9.99841	9.13847	9.83871	9.59242
DNM1L	11.1727	11.4317	11.5674	11.6688	11.7313	12.1553	11.3796	11.5962	11.3917	11.1857	10.6252	10.2492	11.0364	10.7382	11.1857	11.2159	11.2754	10.0441	11.5175	11.46	11.4541	11.5928	11.5175	11.6044	11.3796	11.46	11.8542	11.1503	11.46	11.8605
BLOC1S1	10.5913	10.1115	10.4263	10.1147	10.714	10.7596	9.94223	10.7937	10.3048	10.8292	10.4229	10.7539	10.3794	9.90309	10.714	9.8593	10.1437	10.3927	10.8383	10.7769	10.0703	10.5913	10.8941	10.1331	10.8575	10.4205	10.3716	10.4229	10.2492	10.5172
MPRIP	11.1222	9.74594	11.0955	10.9809	10.9739	11.1187	10.5767	10.7539	10.119	10.236	10.9585	9.99841	11.247	11.0028	11.3588	10.6542	11.2159	11.3326	11.0562	11.1618	10.7769	11.2388	11.1727	11.2434	11.0739	11.0391	11.3326	11.3194	11.5135	11.1388
ALDH1A3	12.9308	12.3391	12.5317	12.4585	12.4585	12.3512	12.909	12.0723	13.0442	13.3012	12.7735	12.9898	13.2109	13.2903	13.022	13.6887	13.9054	13.9054	13.9975	14.4153	13.9401	14.1886	14.488	14.2106	13.9621	14.531	14.1694	13.7477	14.2675	14.0886
IMPDH2	10.751	11.0266	9.8226	11.0096	10.2789	10.6017	10.8445	10.3819	10.6017	10.3764	10.5058	11.2708	11.1503	10.334	10.7349	10.332	10.2253	10.3394	9.33227	10.5475	10.2334	9.18904	10.0121	10.0278	9.89481	10.3614	10.17	10.5987	10.009	9.89481
COMMD3-BMI1	11.5244	11.6239	11.8001	11.8457	11.6638	11.5674	11.3679	11.7904	11.8495	11.2343	11.3151	11.1543	11.4746	11.8259	11.8173	11.3086	11.3117	11.2754	11.2998	10.8531	11.263	11.4461	11.0329	10.8661	11.5674	11.3757	11.4634	11.4105	11.6386	11.4634
EFHD2	10.4825	10.4289	10.4009	10.3556	10.4205	10.6146	10.1617	10.5884	10.4229	10.9662	10.784	10.4109	11.2112	10.3927	10.8326	10.2579	10.3927	10.5799	10.4289	10.5265	10.5153	10.2275	10.4141	10.0768	9.99841	10.2949	10.3663	10.6759	10.5058	10.5987
NCSTN	9.33227	8.91042	9.2655	8.98264	8.76565	7.76659	8.55495	10.009	8.61526	8.86487	9.09406	9.37593	9.88208	9.05993	9.71268	8.79625	9.05993	8.99811	9.14375	8.56938	8.50081	8.72036	9.31673	9.11274	8.82654	8.61526	9.35194	8.74774	8.51141	9.09406
MMS19	9.75577	9.32254	9.2528	9.44731	9.44405	9.38995	9.8193	8.53625	8.48718	7.80849	9.71268	8.43469	8.98776	9.84198	9.13245	8.52469	9.07707	9.04811	8.94525	9.1512	9.17958	9.28237	7.22629	9.20067	7.66413	8.97572	8.82654	9.56233	8.37367	8.94525
CALM2	13.9401	13.3012	13.1878	14.0674	14.2675	14.2106	13.866	14.1299	13.73	13.7652	13.7652	13.0061	13.73	13.9621	13.5497	14.0145	14.3945	14.3122	14.4579	14.2675	14.7677	14.4153	14.5072	14.6404	14.4579	14.2675	14.7677	14.4337	14.1299	14.7359
SUCLG2	11.2539	11.2754	10.9623	11.2046	10.9531	11.6875	11.8495	10.6879	10.9492	12.0723	11.3757	10.2694	11.0191	10.6433	11.0998	11.0885	11.016	11.1503	11.0391	12.1553	11.753	10.88	11.7313	11.8769	10.9044	11.8967	11.4023	11.1857	10.7937	11.247
HEXB	10.2388	11.1388	10.1769	9.98706	10.8466	10.9951	10.7414	11.4202	11.1543	12.1447	11.4929	11.2234	11.5838	11.1661	11.1727	11.0191	11.5881	11.3086	11.1222	10.8661	11.013	11.2539	10.8409	11.4839	10.9556	10.6933	11.0426	12.7862	11.8879	12.3257
WDR26	9.51487	10.1933	10.0896	10.3764	9.8161	9.91963	10.321	10.3284	10.3527	9.49304	10.3794	9.80306	10.0842	9.82492	9.56233	10.0048	10.4405	9.78117	9.50807	9.57152	10.0304	10.6665	9.14764	10.3614	9.72531	9.88208	9.90051	10.2579	10.0703	10.1467
RUFY1	9.47028	10.0278	9.8918	10.2388	9.59242	9.62713	9.42044	9.33751	9.85581	9.76915	9.36324	9.43622	9.36967	9.29585	9.4254	9.30608	8.67588	9.52627	9.68469	10.3494	9.91963	9.91275	10.1115	9.98706	9.75999	10.2549	9.55916	9.61932	9.52941	9.39481
C14orf159	9.51149	9.85581	9.77235	10.2071	10.6933	11.0494	10.3897	10.2663	9.8625	9.76563	9.213	8.61526	9.37229	8.80306	9.15457	9.22351	9.58258	9.94797	9.99584	9.76915	10.0247	9.47028	9.92219	8.8725	9.49708	9.53297	9.98998	9.39881	9.20067	9.60733
EIF3M	11.1261	11.4885	10.7977	10.4888	10.942	10.8383	10.2223	10.5626	10.6314	10.3875	10.3261	11.0528	10.8198	10.7112	10.4768	10.679	11.2234	10.9585	11.2595	10.8171	11.2754	11.1292	10.9531	10.8383	11.1153	10.7216	10.823	11.1432	10.7382	10.7216
TKFC	9.40176	9.79683	9.00237	10.0247	10.4058	10.0304	10.0646	10.1018	10.4825	10.3139	10.2466	7.80849	9.19689	8.9023	9.32714	9.70808	9.93473	10.5025	9.85234	9.80306	10.4423	10.0732	9.691	10.7451	10.321	10.2789	10.6314	10.152	10.0121	10.3764
CTSF	10.5767	10.8066	10.679	11.0816	10.7899	10.7112	10.6933	10.8409	10.5358	11.3992	10.9662	10.9809	11.2434	11.3151	10.8661	11.2998	11.3288	11.4202	11.0364	10.8258	11.2159	10.8983	11.0221	11.4317	10.9458	11.1317	10.9391	10.9623	11.0816	11.4202
RPS2	12.3207	12.1703	11.8769	12.2256	11.9992	11.9099	11.6007	11.5486	11.4202	11.5881	11.2234	11.5393	11.9145	12.1553	11.6976	11.2388	11.8221	11.8082	11.71	11.3232	11.8407	11.4704	11.6457	11.6239	11.4674	11.3834	11.6286	11.1222	11.5175	11.4023
PKP3	9.33751	9.52941	8.77458	9.39881	9.48181	9.84198	9.84198	9.49708	9.47795	9.8161	9.28237	9.60213	10.3369	9.68163	9.22351	9.95712	9.84198	9.63931	10.2756	10.3369	10.2144	9.75999	10.1553	10.1553	9.73893	10.3897	10.4312	9.47028	9.74594	10.6252
HADHA	12.9641	12.6774	12.6097	12.8668	12.6227	12.7515	12.0388	12.2046	12.3577	12.1882	11.8363	13.022	13.022	12.8196	12.6097	12.2082	12.3512	12.3006	12.2855	12.334	12.0453	12.4585	12.5586	12.2121	11.9992	12.7668	12.1388	12.4435	12.4081	12.3777
DCN	9.57895	9.33751	9.88563	9.66039	9.64841	9.63511	9.49304	9.75577	9.5514	10.8445	11.1727	10.6759	10.3897	9.84691	10.009	9.61141	9.71268	9.54814	9.62713	8.64527	9.00965	8.28826	8.48718	9.00237	9.22699	9.46483	9.37593	9.52129	9.90309	9.38995
ETFA	10.047	10.2694	10.8872	10.7873	10.9252	10.3819	10.4796	10.7451	10.6374	10.5418	10.1115	10.3614	10.5334	10.1237	9.5514	10.0682	10.2817	10.2144	10.8639	10.3954	10.7086	10.9016	10.5418	10.663	10.2198	10.4506	10.6404	10.4009	11.0064	10.7873
PSMA4	12.8362	12.5048	12.7735	11.5674	11.7904	11.9239	12.6604	12.4514	12.5256	11.9596	12.3455	11.5175	12.1014	12.4727	12.6604	12.2969	12.4727	12.432	11.8457	11.8495	12.0039	12.3071	12.1068	12.1598	12.2562	12.0275	12.0453	12.3455	12.3257	12.2444
IDH3A	10.8409	11.3465	11.46	11.634	11.9895	12.4367	11.0918	11.1354	11.3421	10.7798	10.6963	10.6604	10.9916	11.2539	10.6933	10.7318	10.8872	10.88	11.0918	10.6181	10.4732	11.0096	10.8352	10.4289	10.8445	10.6992	11.0266	10.7451	10.4263	10.5058
SRP14	10.4566	10.2756	9.94223	9.53297	10.0371	10.3794	8.41352	8.92381	8.95784	9.90598	9.19689	9.23879	9.76563	9.85234	8.96361	9.79096	9.16059	9.32254	8.34194	8.32096	9.37593	9.36324	9.17958	9.40745	9.76325	9.23362	9.15457	7.84014	9.04811	8.47566
SORD	8.83326	9.89776	9.57895	9.9317	10.0541	10.3284	9.87141	10.7873	10.1867	10.0646	9.94797	9.96992	9.99841	10.0808	9.61562	10.52	10.4936	10.3875	10.9144	10.0021	10.0121	10.4373	9.05993	9.60733	9.48523	9.26986	9.85234	9.51487	9.69999	9.85581
RABGGTA	9.40745	9.11274	8.30605	9.69999	9.07098	8.96361	9.65703	9.71268	10.0571	10.047	10.1216	10.3735	9.4612	9.69409	9.34211	8.11219	8.70438	9.74301	9.44731	9.72531	9.67797	9.2861	9.47795	8.69313	8.88142	8.85009	9.45632	9.63931	8.98264	9.07098
LDLR	9.85234	10.141	9.68163	10.3927	10.3716	9.47414	9.213	9.09913	10.4997	10.0872	9.61141	9.86847	10.4373	9.90934	10.321	10.2725	10.1553	9.24297	9.12803	9.60733	10.2198	9.08393	9.11878	9.37229	9.48869	9.61932	9.4254	9.50807	9.8161	9.44405
ANP32A	12.8584	12.6017	12.7602	12.1337	11.4541	12.1598	12.0571	12.2121	12.3962	12.2046	11.9396	11.8221	12.1553	12.0853	12.3896	11.7904	11.8322	11.8033	11.8001	12.3006	11.7274	11.8259	12.1598	11.7231	11.8605	11.9596	11.8221	11.7626	12.2082	11.8001
WDR61	11.0221	10.9809	10.5334	10.2629	11.013	10.5094	10.784	11.0775	10.2172	10.4337	11.0329	11.1153	10.6734	11.2234	10.4912	10.6734	10.87	10.6518	10.3018	10.4058	10.9209	10.6433	9.94797	10.9809	10.7318	10.3048	10.3638	10.8383	9.51487	10.6468
GLCE	9.07098	10.4663	8.62657	9.75999	9.71268	9.74847	10.3369	9.76325	10.3494	10.9144	10.7798	10.9662	10.1829	10.2756	10.9585	9.80961	9.76325	9.5751	10.0872	9.73575	10.0962	10.5709	9.98998	10.1996	9.44405	9.94797	10.0896	10.4537	10.0962	10.0597
MACF1	14.1694	14.0319	13.8486	14.2675	14.0674	14.1144	14.3945	13.9621	14.1299	14.1471	14.7359	14.2675	14.4579	14.3122	14.611	14.4337	14.2898	14.2489	14.1886	14.3743	14.4337	14.1299	14.3122	14.4153	14.2106	14.4337	14.4153	14.1694	14.3122	14.23
PFDN5	11.553	11.4174	12.095	11.7429	12.0172	12.0275	11.9726	12.2444	12.1598	12.8114	12.5928	12.1553	12.7668	12.5928	12.2562	12.0623	12.2304	11.6909	11.978	11.6457	11.9396	11.46	11.5296	12.1068	11.7705	11.9239	11.5674	11.5214	11.4541	11.6386
HNRNPUL2-BSCL2	10.5124	11.4839	11.18	10.8941	11.3288	10.9082	11.1292	11.1618	10.5229	9.91963	9.99841	10.5172	10.8728	10.2092	10.3638	10.7112	11.4634	10.87	10.7732	10.4085	10.4166	10.2882	10.2978	10.4166	11.0455	10.5094	10.605	10.5229	9.8593	10.8445
ECI1	10.1354	9.53297	9.71984	9.49708	9.213	9.70396	8.16308	9.16678	9.36324	7.60558	8.16308	8.77458	8.62657	9.27425	8.51141	9.37593	8.79625	8.53625	9.6892	8.99811	9.32714	8.82654	8.55495	7.60558	8.37367	8.23147	7.88778	8.78968	8.67588	9.213
SNRPD3	10.1075	9.16059	9.82986	9.58655	9.95712	8.95784	9.67135	10.2408	10.7025	10.2549	10.4936	10.3527	10.9337	10.4857	10.7112	10.5599	10.009	10.2603	9.8226	9.98706	10.1674	10.4796	10.0623	9.88208	9.61932	10.0278	9.68469	9.12803	9.62713	9.5455
TRA2B	11.2998	11.247	11.4634	10.8005	11.1292	9.96045	10.7899	10.2817	10.7704	9.80548	10.009	9.36684	11.5881	10.7186	11.1388	11.016	10.9273	11.0885	10.3614	10.568	10.3448	10.3819	10.6759	10.6079	10.0397	10.5747	10.8445	10.2663	10.4141	11.0221
PAM	10.6759	9.53701	10.0511	9.71984	10.0933	9.59863	9.90934	9.38995	9.86847	11.3086	11.1857	11.3543	10.334	10.4632	10.6604	10.0175	10.7186	10.6734	10.4768	10.5153	10.5884	10.8531	10.9209	10.5498	10.6851	10.8897	11.0739	10.6933	10.884	10.2549
BIN3	9.45135	10.2019	11.5719	10.0347	10.3897	10.0962	9.24297	10.1297	9.96992	10.1801	9.74301	9.24813	10.0048	10.1216	8.14121	10.5498	10.2223	9.15457	10.9739	10.5823	11.2539	10.8326	10.4506	11.0609	10.6734	10.1354	10.757	10.321	10.1587	10.8066
TPM1	11.5962	11.4634	11.3917	11.6386	11.6773	11.8879	10.8531	10.9916	11.413	11.5244	10.8135	11.3232	11.177	11.553	11.4634	11.8322	11.6909	11.8967	12.0334	12.2256	11.9199	12.8876	12.9574	12.6887	12.0453	12.2747	12.0905	12.9981	13.0144	12.7319
NUCB1	12.432	12.2696	12.4653	12.2905	12.3711	12.4973	12.3006	12.6302	12.1388	14.3122	13.9975	13.923	14.2106	13.8083	13.6293	13.2473	13.1395	12.8114	12.9391	12.7944	13.1668	13.1589	13.3579	13.375	12.9308	12.909	13.2564	13.6293	13.7477	13.884
PDCL3	8.14121	8.9704	9.36967	8.30605	8.2121	6.94636	7.37754	7.53888	6.94636	7.66413	9.36967	8.88142	7.37754	8.01082	7.53888	7.97325	6.94636	7.22629	8.80942	7.66413	8.75615	8.44885	8.65718	7.92021	8.50081	7.80849	8.85009	8.62657	7.22629	7.94756
PRKAR2A	9.02913	9.58655	8.93691	8.73896	9.96045	9.5514	9.67797	9.27846	9.58258	8.58871	7.66413	8.88787	9.46483	9.51487	10.1216	9.67422	9.67135	9.79458	10.009	9.95206	9.71613	10.2433	9.90051	9.50507	10.5379	10.0646	9.94797	10.4825	10.3369	9.96045
SMS	11.0455	11.0955	10.7798	11.7274	11.6949	12.1014	11.5135	11.7626	11.8259	10.7216	10.5653	8.68468	11.2159	10.8759	11.8122	11.1388	11.4105	11.9992	11.4929	11.5244	11.413	11.7186	11.6386	11.6718	11.5135	11.4174	11.4424	11.3757	11.4282	11.634
DDT	9.35194	9.09913	9.39881	9.90051	10.0896	8.95257	9.17301	9.92833	9.56711	8.61526	8.23147	9.34211	9.33751	9.2861	9.04811	9.28237	8.58871	9.42044	10.2124	10.0397	9.67135	8.62657	8.9023	9.27846	9.70808	9.6967	8.98776	8.83326	8.96361	9.23362
ST13	9.62713	9.28237	10.0148	9.82986	9.26986	10.1378	9.37593	10.3716	9.27846	8.77458	9.67422	7.22629	9.72851	9.83871	9.13847	9.2861	8.23147	9.83611	9.53701	9.29585	9.69999	9.41278	9.80306	9.5455	9.41278	8.77458	9.74594	9.75999	10.0842	10.1075
GPC1	11.8879	12.1388	11.8921	11.4461	10.9886	11.6426	11.978	11.8769	11.5799	12.1598	12.3777	11.9462	12.0114	11.8033	11.779	11.8605	11.5928	11.71	11.0191	11.3288	11.46	11.1661	11.4282	11.25	11.1317	11.1388	11.3465	11.4202	11.5056	11.7138
IAH1	9.36967	8.78296	8.19188	8.55495	8.64527	8.28826	8.3597	8.70438	8.30605	9.93953	9.50507	9.82986	9.2861	9.60213	9.43622	9.56711	8.38891	8.80942	8.38891	9.08393	7.53888	8.19188	7.66413	8.46263	7.22629	7.60558	8.96361	7.22629	7.53888	7.80849
ACTL6A	10.1829	10.6433	10.2882	10.2789	9.34211	9.72221	9.75247	10.3469	10.1378	10.1587	10.1018	10.8135	10.3875	9.84436	9.52129	9.93473	10.3261	9.59242	9.99236	9.45632	10.1018	10.3735	9.97567	10.1437	9.96992	10.1996	10.2172	9.84198	10.4085	10.0962
EIF4A3	10.2694	11.0426	10.911	11.553	11.0998	10.911	10.8872	10.4566	10.3448	10.3018	11.2916	10.4229	10.0989	9.99584	11.3643	11.2434	10.9144	11.1113	11.4424	11.4105	11.2961	11.6426	11.4839	11.4383	11.4461	11.3884	11.2343	11.8322	11.5881	11.5881
RPS13	10.2303	9.6892	10.0216	9.38059	9.46483	9.22351	7.97325	9.213	8.82654	9.70808	8.92381	9.59863	9.79458	9.75247	10.047	9.39881	8.98264	8.3597	9.44405	8.71211	8.54547	8.60751	8.64527	8.9023	8.16308	8.65718	8.63612	7.53888	8.14121	8.11219
KIAA0368	10.9365	10.7899	9.66039	9.60733	10.4997	11.1222	10.911	10.6518	11.6386	11.0918	10.46	10.6433	10.4034	9.70808	11.2112	10.4663	10.6542	10.1437	10.4058	10.5358	10.3875	9.91963	9.99584	10.5913	10.2907	10.2492	9.8918	9.66717	10.2694	8.56938
MAPK9	9.691	10.4312	10.4936	9.68469	10.3048	10.6851	10.3394	10.0121	10.0768	11.1618	10.6109	10.3369	10.0397	10.5987	10.6811	10.8639	10.5124	10.4141	10.5626	10.0896	10.3494	10.6811	10.9365	10.5448	10.5823	10.8445	10.8066	10.8639	10.0768	10.0808
GNB2L1	10.87	10.4632	10.6017	10.8445	10.0808	10.88	10.8198	9.8161	11.4023	11.3194	11.7429	10.8608	11.1292	11.4424	10.0896	10.1168	11.1947	11.247	10.9556	11.0816	10.8531	10.9623	10.9848	10.8498	11.2012	10.9739	11.3421	10.9556	11.3757	11.0562
ALDOA	11.5135	11.5753	11.9992	11.5719	11.6688	11.9596	11.9145	11.9099	12.1817	11.9239	12.4653	12.4435	12.6529	12.432	12.2747	12.3512	12.4585	11.8824	12.0114	11.7848	11.7463	11.9546	11.779	11.7138	11.7186	11.8122	11.7274	12.1943	12.0723	11.9992
OLA1	9.18462	9.92537	9.93473	10.4473	9.68163	9.52129	9.60733	9.7751	9.64841	10.5172	9.79458	10.1933	10.2071	10.7165	10.0571	10.3261	9.62288	10.4702	10.3819	10.977	10.2725	10.884	11.1261	10.4405	10.1237	10.4085	10.2907	10.6374	10.1902	11.4796
IARS	13.5497	13.0923	13.1311	12.8718	12.9981	12.8668	12.7735	12.5928	12.617	13.1589	12.8927	13.2708	12.9981	12.8026	12.8362	12.22	12.4017	12.517	12.0275	12.1447	12.3577	12.0275	12.3848	12.2256	12.1258	12.3455	12.1598	12.0813	12.3647	11.8363
ARHGDIA	10.4453	11.2343	10.4768	9.84436	10.047	9.82492	10.3875	9.50507	10.3764	9.30608	9.47028	10.2725	10.2388	10.5945	10.17	9.76325	9.72851	9.63511	10.5529	10.2144	10.3585	10.3494	10.0175	10.0541	10.4109	10.1553	9.99584	9.75577	10.0304	9.61562
SRSF1	10.5153	11.8122	10.3897	10.8466	11.0329	10.3897	10.0371	9.80306	10.6811	10.8383	10.8466	11.5214	10.5303	10.4034	9.96992	10.7258	9.89776	10.7873	11.1661	11.0739	10.8383	10.7769	11.0998	10.6851	11.2112	10.714	11.1354	10.7539	10.6912	11.0426
PSMC5	11.6976	11.5838	11.3033	11.3232	10.7283	11.3369	11.46	10.8897	11.6554	11.3721	11.6007	10.9273	10.9209	11.3917	11.5214	11.1075	11.25	10.7349	11.3117	11.1976	11.4349	11.1153	11.5928	11.2837	11.0391	11.4929	11.3955	11.4704	11.1388	11.3721
PSMB10	9.00237	8.38891	8.54547	9.70808	8.54547	9.27846	8.48718	9.1512	10.0872	8.26551	8.94525	9.16059	9.16678	9.44731	8.04544	9.04811	8.47566	8.9704	8.41352	8.37367	8.32096	9.02913	8.54547	7.53888	8.26551	9.50807	8.14121	7.94756	7.92021	8.66612
LIPG	9.88208	9.77235	9.8889	9.75577	10.4962	10.2144	10.4732	10.1829	10.5265	11.013	11.0028	10.3794	10.0768	10.1494	10.0989	10.6146	10.2663	10.4034	10.2817	9.8889	10.0872	9.93953	10.2907	10.0933	10.1075	9.90598	10.3794	10.0048	10.2303	10.1354
MYL12A	14.3122	14.2675	14.5595	13.9975	13.923	14.0145	14.3122	13.6505	14.0319	14.5072	13.923	14.23	14.3431	14.611	14.4337	13.9975	14.4153	14.0319	13.8486	14.3122	13.9054	13.9401	14.3743	14.0483	14.0674	14.0886	14.0319	14.1299	14.1694	14.1471
TNC	12.8504	12.6379	12.1068	12.6097	12.7034	12.8114	12.9574	13.3244	12.5497	13.1395	13.375	12.3896	13.1505	13.1395	12.7798	13.1188	13.0442	12.8876	13.2564	12.922	13.7078	13.2109	13.2564	13.7477	13.1105	13.1311	13.73	13.2805	13.0322	13.73
BUB3	9.83871	9.66717	8.74774	9.04104	10.1769	10.2019	10.17	9.51149	10.4034	9.68469	10.0808	10.4289	9.08393	9.74301	8.48718	10.0571	9.23362	8.44885	10.2663	9.90051	10.1801	10.4473	9.59614	10.5599	10.4888	10.332	10.751	9.8744	10.4034	10.6851
PFN1	11.1661	11.7058	11.7571	11.2234	11.2595	11.3643	11.5296	11.4023	11.1027	11.1317	11.3992	10.7112	11.2801	11.8671	11.4674	11.4174	11.1222	11.5632	11.9726	11.6286	11.8001	11.6718	11.3757	11.5393	11.5632	11.4674	11.4497	11.1187	10.9209	11.3369
LONP1	10.8608	11.0455	11.013	11.0998	11.6976	11.6197	10.9183	11.5135	11.2307	11.1354	10.332	10.1378	10.784	11.4746	11.0739	11.3588	11.0266	11.0702	11.5214	11.1897	11.7313	11.3421	11.3796	11.3194	11.7347	11.3288	11.5214	11.3465	11.0702	11.3757
AP1M1	12.1882	11.9199	12.4017	12.0334	12.3962	12.2969	12.3711	12.0517	12.0853	11.2837	11.7138	13.1668	11.3834	11.6154	12.5586	11.5632	12.0677	12.1068	11.8769	12.1014	11.3232	12.3962	12.2046	11.1222	12.2508	11.7951	11.2012	12.4782	12.2046	11.6457
FARSA	11.2595	10.5747	11.4497	11.978	10.6698	11.029	10.3845	10.0371	10.6698	10.4423	9.60733	11.5135	10.3018	10.3875	10.1045	10.1553	10.8445	9.36967	10.6079	10.8897	10.5565	10.4009	11.1618	10.334	9.97567	10.4768	10.3527	9.8161	10.7483	9.85031
H3F3B	14.9543	14.7028	14.7918	13.6505	13.5315	13.4487	13.0061	12.8927	12.9391	11.7848	11.6819	12.3711	13.9621	13.9975	14.1886	12.7111	12.6302	12.6774	13.375	13.2473	12.6604	12.8258	13.1311	12.7515	13.4364	13.73	13.6708	13.2238	13.2903	13.2323
DAZAP1	9.13847	9.35194	9.93659	9.67135	9.36324	9.8918	9.16059	9.14764	9.17301	9.33751	9.82986	9.16678	9.34727	10.1269	10.3663	9.45135	9.7882	9.83871	9.36324	9.38995	8.47566	9.88208	9.49708	9.19689	10.3585	9.22351	9.02314	9.53297	9.2861	9.82492
EVPL	11.6718	10.0682	10.4205	10.8107	10.1269	10.0842	9.94797	10.9585	10.7937	10.3663	10.2817	10.8531	10.5124	11.0426	10.7732	11.0562	10.7873	10.8198	10.6017	11.1261	10.8258	10.5418	10.9492	10.6811	10.3764	10.9556	10.649	10.635	10.3716	10.7769
PPL	13.9054	14.1471	14.3122	14.488	14.5595	14.7028	14.1299	14.1471	14.2898	13.5497	13.9813	13.9975	13.6505	13.8486	13.8247	13.7652	14.1886	13.8083	14.2898	14.1886	14.1299	14.531	14.0886	14.2898	14.5595	14.1144	14.1144	14.8286	14.5072	14.2898
CDC37	12.2696	11.177	11.8122	12.416	12.3207	12.2905	11.7313	11.7463	12.2384	12.281	10.0989	11.7138	11.9992	11.3117	11.4064	12.6017	12.8196	12.4268	11.6718	12.5048	11.8122	11.18	12.5497	11.8671	10.9585	12.2508	11.8173	11.753	12.5739	11.8542
SGTA	9.73893	8.85635	10.2978	8.40255	9.2861	7.84014	8.26551	8.68468	9.4254	9.70396	8.41352	9.5751	9.77771	8.95257	10.0732	8.91831	9.36324	10.1115	9.38481	9.24297	8.51141	8.58871	9.24297	8.06791	8.94525	9.59242	7.37754	9.01556	9.48869	9.35552
U2AF2	10.3369	11.4704	10.5987	11.1075	10.911	10.6992	10.8608	11.0455	10.6604	11.2159	12.0853	10.3469	11.0221	11.6081	10.8031	10.9699	10.9623	11.3033	10.9252	10.4141	11.5175	11.0028	10.6879	11.016	11.1075	10.3764	11.5753	11.4383	10.3875	11.3504
TRMT1	9.04811	10.0371	10.2198	8.26551	8.78968	8.74774	10.2408	8.76565	10.0703	10.0842	10.1045	9.93659	8.54547	8.92381	8.40255	9.52129	9.55916	9.89481	8.91831	9.05326	8.85009	9.0894	9.45135	8.66612	9.5514	9.06651	9.19689	10.6811	10.3048	9.7882
RNMT	8.86487	8.98264	9.70396	8.96361	9.63931	8.08921	8.44885	9.38059	9.80548	9.72531	9.41278	9.11878	9.57152	9.54814	9.86585	9.24297	9.09913	8.32096	9.40745	8.44885	8.64527	8.96361	8.74774	8.83326	8.72036	9.05326	9.37229	9.27425	8.76565	9.48869
THOP1	9.22699	9.74301	8.57841	9.97283	9.74594	9.43972	7.76659	8.84356	9.20067	9.42881	7.94756	8.9023	8.95784	9.35552	8.73896	8.3597	8.28826	8.9023	8.60751	9.45135	9.30608	8.80306	8.28826	7.97325	8.08921	8.41352	8.59884	8.76565	8.11219	8.23147
GFAP	9.95712	10.5626	11.0609	10.9662	11.3834	11.8542	10.4109	10.9994	11.2274	11.5674	9.89776	9.90051	11.3588	11.0329	12.3207	11.46	11.5962	11.1354	12.1943	12.6604	11.9895	12.3257	12.2969	12.0677	12.4973	12.7944	11.8322	12.0571	11.9396	11.5799
DNM2	10.4857	10.6879	11.1976	10.4337	9.92537	10.6109	10.8661	10.4912	9.90309	10.1969	10.7414	10.4912	10.4453	10.7053	10.9531	10.5265	10.1867	9.90934	10.2071	10.141	10.1494	9.42881	10.2882	9.1512	10.1115	9.59863	10.0732	10.1331	10.047	10.4337
SRM	10.321	9.48869	9.53701	9.85031	10.977	10.714	10.0989	10.5094	10.4473	10.7283	10.2198	9.99584	10.5379	9.93953	10.0623	10.1467	10.0597	9.79683	9.83286	9.87782	9.76563	10.0842	9.90934	9.83871	9.67422	9.77235	10.1437	10.1867	10.7349	11.2012
TXNL1	10.6374	10.2817	10.0347	10.5913	10.9994	10.8135	10.568	11.0221	10.6879	8.04544	10.7349	11.0221	11.1947	10.2275	10.3556	12.1291	10.8107	11.3369	11.6081	11.1075	11.0494	11.2708	11.2837	11.3543	11.5581	11.247	11.0391	11.5881	11.0221	11.1153
EIF3K	11.1292	10.5265	10.7899	10.4085	11.3757	11.016	10.714	10.7025	10.7873	11.1292	10.87	10.3897	11.1222	11.0955	10.4962	10.6574	10.4997	10.5747	10.3638	10.3139	10.8608	9.99841	10.6017	10.7283	10.6217	10.3284	10.6433	10.3927	10.3018	10.4373
PLIN3	11.6949	10.9916	11.7394	11.8495	11.9841	11.6909	11.7664	11.5799	12.7944	11.3232	11.4839	12.4653	11.6976	11.4674	11.263	11.9947	12.1189	12.0275	12.5122	12.8258	12.0334	12.3711	12.6529	12.22	12.5497	12.7424	12.0774	12.2351	12.4435	11.9895
PLAUR	9.36684	10.119	9.8161	8.62657	9.27425	9.76563	9.45135	8.50081	9.22351	10.4796	10.1587	10.3875	10.4663	10.3845	9.96045	9.74301	9.37229	10.1018	8.59884	8.68468	8.86487	9.94797	9.65175	8.80306	9.84691	9.67422	9.40745	8.78296	9.23362	8.62657
RPS19	11.7571	10.9886	11.2197	10.7769	10.2817	10.152	8.93075	9.79096	9.84436	10.119	9.71613	10.1867	9.92833	10.3585	9.95206	9.52941	9.74301	9.82986	9.57152	9.70396	9.50507	9.39481	9.05326	9.47795	9.34727	9.55498	9.36324	9.83286	10.1147	9.71984
MYH14	11.9145	10.9183	10.7639	11.5799	11.1661	11.0816	10.1674	10.6933	10.6933	10.1269	10.4085	9.86585	11.0096	10.7899	10.6109	11.2595	11.6286	11.4885	10.9886	12.1337	12.4913	12.0517	11.8259	11.7951	11.6909	11.6081	11.7951	11.5962	11.3643	11.7313
SH3GL1	10.2198	10.9252	10.7451	9.61562	10.0397	10.7668	10.5334	10.4373	10.7769	10.87	10.751	10.635	10.8531	10.9531	10.7086	10.9016	10.7798	9.77771	10.6604	10.3614	10.4229	10.6217	10.4085	10.2466	10.4141	10.4857	10.4085	10.4632	9.89481	10.5529
ARHGEF1	9.43622	8.69313	9.97567	10.1651	9.5751	10.1902	9.8593	9.4254	9.7882	8.08921	10.3233	10.4141	10.46	10.0148	9.48523	11.0998	10.5799	10.3233	11.0064	10.9365	11.0633	11.0455	11.1354	10.757	11.2998	11.2837	11.0364	10.3284	10.5303	9.49708
PAFAH1B3	8.85635	9.23362	9.10526	9.29585	9.43622	10.3448	10.1969	10.2334	9.01556	10.0933	9.49708	8.50081	8.86487	9.14375	9.27425	9.69409	9.28237	9.29122	9.4612	9.54175	9.98998	9.14375	9.48523	9.91589	9.1512	9.18904	9.77771	9.69409	9.36684	9.29974
RPS5	12.2082	12.2384	12.1125	12.1447	12.2855	12.4514	12.4017	12.3455	11.9346	11.9841	12.4268	12.1388	11.978	12.4514	12.0039	12.0388	11.6819	11.8671	12.2304	12.4268	12.4017	12.2696	12.2384	12.2384	12.4913	12.1703	12.6302	12.1703	11.8671	12.2508
NAPA	10.7025	10.88	10.5599	11.6554	11.3543	11.6112	11.5719	11.2434	11.4634	11.7626	11.3504	10.9016	10.4768	11.3757	10.9848	10.757	10.942	11.4839	11.4317	10.9458	11.3679	11.5347	11.1857	11.2046	11.1432	11.3588	11.3369	10.8531	11.2595	11.0494
EPS15L1	9.52129	8.9023	8.85635	9.16678	7.94756	9.37229	9.90051	8.80306	8.06791	9.4612	8.93075	8.93691	8.9704	8.91831	8.63612	7.88778	8.89487	8.78296	8.63612	9.2655	9.20693	9.02314	9.62288	9.32254	8.43469	9.80548	9.04104	8.85635	9.06651	9.66039
DPP9	9.90051	10.0842	10.4229	10.6992	10.5025	10.3638	9.96375	10.6079	10.5599	10.6404	10.4702	10.4936	9.97839	9.91963	11.0391	10.4312	10.7053	10.4732	10.7165	10.7186	10.0021	10.9994	10.9252	10.8171	10.977	10.7977	10.3819	11.0775	10.7165	10.8941
PDLIM1	10.8258	10.3175	10.1467	9.86847	9.17301	10.4263	11.1503	10.7216	10.3018	10.2092	10.9144	10.5709	10.6811	10.8575	10.0933	10.0808	10.8066	10.1674	10.2303	10.5025	10.0808	10.5529	10.6079	10.9623	10.5358	10.0216	10.7798	10.0989	10.2516	10.6912
ACOT7	11.3679	11.6949	11.3194	11.2075	11.0028	11.71	11.413	11.263	11.5962	11.2274	11.7394	11.2434	11.4497	11.7058	10.9623	11.6457	12.0453	11.5093	11.7571	11.5347	11.8542	11.9841	11.8769	11.9099	11.978	11.4497	12.0039	11.8724	11.8363	12.0774
AP3B1	10.0021	9.96375	9.89776	9.00965	9.79096	10.0021	9.97283	10.0842	10.1902	10.649	9.56711	10.9082	10.3764	10.1902	9.43972	10.2172	9.51487	9.46483	10.1587	9.88208	9.21841	9.50807	9.45632	9.78117	8.91042	9.58655	9.67797	9.2655	9.99841	9.47414
PSMD11	14.1144	13.9401	14.0483	14.1299	14.0886	14.1886	13.9621	13.611	13.866	13.7477	13.4627	13.3377	13.4364	13.5497	13.9054	13.73	13.6708	13.73	13.5751	13.866	13.6708	13.4786	13.73	13.7078	13.599	13.8486	13.7652	13.6505	13.7652	13.611
PSMD12	12.1703	12.1258	11.9841	11.9145	11.8671	11.8605	11.5244	11.1292	11.5175	10.4702	11.6386	11.2539	11.8824	11.5632	11.5881	11.3955	11.5093	11.7347	11.8173	11.6081	11.6081	11.8122	11.6426	11.5799	10.9623	11.1113	11.5486	11.3151	11.2388	10.8383
SUPT5H	9.68469	10.9365	9.79963	9.37229	9.90934	9.18462	9.38059	9.92537	9.97567	9.98998	10.0682	10.5448	9.63059	9.85031	9.73575	9.88563	9.53701	9.91963	10.2092	9.10526	9.64536	9.82986	9.69999	9.77771	10.236	8.92381	9.6892	10.5153	10.4312	10.3494
CLIC1	11.4885	10.0397	11.0998	11.5581	12.281	11.4174	10.9252	12.3711	11.25	11.6112	12.0623	12.1014	11.3955	11.6239	11.1153	11.9841	12.0275	12.2005	11.9054	11.7024	12.0517	11.9346	11.7571	12.0388	12.0275	11.6426	12.0517	12.1014	11.6197	11.8724
EIF3F	11.8033	11.4282	11.8824	11.2916	11.2343	11.2916	10.9848	10.8872	11.4383	10.635	11.1317	11.0739	11.1727	11.1261	11.0191	11.1543	11.3421	11.2343	11.3588	11.1187	10.8983	11.3465	11.3326	10.9492	11.3679	11.2388	11.1618	10.6912	11.029	11.0266
QSOX1	11.4461	10.8031	11.3421	11.3369	11.1027	11.9462	12.0517	12.2905	11.9947	12.6227	12.8258	12.5426	12.3848	11.9726	11.9396	12.3848	12.5122	12.2696	11.9504	12.0813	11.9504	12.1943	12.1817	12.3257	11.9099	12.3962	11.8824	12.5048	12.7206	12.6887
AGRN	13.4973	13.2903	13.5163	12.8927	13.022	12.6679	13.3882	13.4364	13.4973	14.5807	14.5072	14.6404	14.3122	14.1886	13.9621	13.5163	13.3579	13.3012	13.0518	12.9478	13.1105	13.0923	12.922	13.0615	12.922	13.1105	13.2805	12.8789	12.8026	12.7602
PLOD2	12.2256	12.6887	12.6959	12.5497	12.5048	12.5586	12.3455	12.5739	11.7951	13.2903	13.3143	13.1105	13.1188	13.0518	13.4487	13.4487	13.2805	13.5315	13.0923	13.0713	13.1749	13.2708	12.9478	13.3012	13.0713	12.8876	12.9981	13.1589	13.0923	12.8584
PSMD14	9.74594	9.46483	8.26551	9.57152	9.39881	10.9662	8.65718	9.44405	9.55916	9.00237	9.33751	9.33751	9.11878	9.71268	10.2019	9.12803	9.64841	8.93691	9.79683	9.46483	8.88142	9.43268	9.36967	8.80942	9.5455	9.11274	9.35958	10.6217	9.38481	10.1216
KPNA4	10.3018	9.8889	10.4373	9.57895	10.5094	10.0646	10.5653	10.884	10.5418	10.8498	11.2307	10.4058	10.751	10.3081	10.0397	9.93953	9.92219	10.5358	9.78117	9.94528	10.0571	9.62713	10.5229	9.99584	10.141	10.0896	9.59863	10.7112	8.72036	10.46
MAN2B1	12.3896	12.2508	11.71	11.6638	11.6718	11.9287	11.8363	12.1703	11.7138	12.2444	11.4796	12.0905	12.2082	12.0453	12.1447	12.3711	12.3777	12.4081	12.0517	12.2384	12.1817	12.3848	12.617	12.5928	11.8363	12.3896	12.416	12.8362	12.7602	12.8362
PSMA7	13.0991	13.4029	13.1589	12.8258	12.7735	12.9391	12.9021	13.3143	13.2238	12.432	13.2903	12.517	12.8927	13.0615	13.1395	12.8584	12.7862	12.7735	12.7319	12.6959	12.6887	12.909	12.4973	12.8584	12.7206	12.1598	12.4081	13.1105	12.517	12.7206
OPLAH	11.0191	10.7596	10.6574	10.1902	11.1976	10.7899	11.1432	10.8135	10.9809	10.7025	10.8661	11.2875	10.911	10.1075	10.7318	11.1292	10.7349	10.2756	10.4453	10.7937	10.7053	9.96045	10.635	10.5529	10.6933	10.5379	10.4009	10.9951	10.7414	10.8352
IRF6	8.92381	8.26551	8.73075	7.60558	7.37754	8.56938	7.53888	7.80849	7.97325	8.16308	9.03482	8.95784	8.80942	8.43469	8.08921	9.14764	9.49304	8.23147	8.88787	9.14375	8.38891	9.49304	7.92021	8.93075	8.62657	8.76565	8.73896	8.58871	8.85009	8.46263
HAT1	10.2275	9.43268	10.0371	10.1969	9.80306	9.75577	9.6967	9.90934	9.90934	9.36324	9.53701	8.99811	9.76325	10.5094	10.0175	9.5514	10.3448	10.4263	10.1115	9.67422	9.96684	10.2492	9.83286	9.45632	9.76915	9.77771	9.75577	9.74594	9.79963	10.2492
XPO1	10.4085	10.4009	10.4423	10.4058	10.1902	8.93691	10.2492	10.5124	10.7053	9.92537	10.6912	8.95257	10.3585	10.4825	9.81268	9.90309	9.09406	9.85031	9.75577	9.61932	9.51487	9.57152	9.96684	10.4912	9.66717	9.45135	11.1857	9.8193	9.4254	10.1902
SPTBN2	11.9546	12.0388	12.0813	11.9992	11.4704	11.6718	11.7904	11.1947	11.5214	11.0191	10.8445	11.6426	11.7705	11.2012	10.8409	11.2012	11.1027	10.9662	11.7274	11.5799	11.5135	11.247	11.4885	11.4174	10.5913	11.8221	11.2875	10.7283	11.4704	11.2666
PLXNB2	9.71268	11.0096	9.83611	10.2408	10.2852	9.59614	10.6433	10.0148	10.7639	10.7112	11.4461	10.7668	10.8409	10.6811	10.0511	10.2663	9.39881	10.398	10.4796	10.2694	11.0329	10.2198	10.0933	10.5153	10.3494	10.2817	10.321	10.6963	10.5653	10.8872
ARHGEF11	8.54547	7.80849	9.23879	8.59884	8.71211	9.08393	8.43469	8.75615	8.16308	7.97325	8.52469	8.01082	8.91831	8.69313	8.58871	8.57841	8.60751	8.50081	8.99811	8.59884	8.69313	8.25261	9.37593	8.53625	9.04811	8.14121	8.50081	9.4254	8.92381	9.04104
ARPC1B	13.2564	12.8443	13.0144	12.6959	12.1703	11.9992	12.2905	12.334	11.8082	11.1113	12.7034	12.2351	12.7944	12.3158	12.9825	12.022	11.6688	12.1703	11.9199	11.9726	11.7024	11.6909	11.6875	11.6554	11.8542	12.1014	11.9632	12.0172	12.0677	12.1764
ARPC2	12.8876	13.1878	13.4029	12.3848	12.4653	12.4913	11.9396	12.1068	11.71	12.0172	12.1764	12.3391	12.4782	12.9764	12.8443	12.3257	12.0517	12.2256	12.4782	12.1882	12.2508	12.3207	12.3071	12.0453	12.4081	12.1882	12.1943	12.3391	11.9462	11.9947
ARPC3	13.7884	14.0145	14.2489	12.7798	13.2238	13.1878	12.9825	12.922	12.9308	13.2238	12.8789	12.9478	13.3882	13.6708	13.8083	13.3579	13.3882	13.1878	13.3143	13.2903	13.1311	13.3882	13.0615	13.2708	13.5497	13.3244	13.2109	13.1878	13.0713	12.8927
LAMA5	14.5072	14.4579	14.4579	14.1694	14.0145	14.0319	14.8637	14.8286	14.5595	15.6525	16.0133	15.2714	14.9543	14.8286	14.9093	14.4579	14.2489	14.488	13.8083	13.9621	14.3743	13.8486	13.9621	14.0145	14.1299	14.2106	14.3945	14.2106	14.0886	14.2675
PPM1G	9.87141	9.96992	9.86847	10.2172	9.8744	10.0278	9.19689	9.77235	9.02913	9.46483	10.1354	9.06651	8.92381	9.66717	9.49708	9.34727	9.63931	9.64536	10.0623	9.51149	10.3175	10.0511	9.28237	10.1867	10.2046	9.35552	9.53701	9.58655	9.31098	9.63059
EIF3D	11.5581	11.9239	12.2562	11.4929	11.4982	11.4634	11.3834	11.7138	11.4839	11.4461	11.6426	11.413	11.6949	11.6688	11.3326	11.3992	11.413	11.2595	11.553	11.5135	11.779	11.6081	11.5881	11.6007	11.7626	11.8363	11.7664	12.1662	11.5393	11.9099
STX7	7.84014	7.71942	7.66413	8.34194	8.73075	8.61526	8.71211	8.63612	8.46263	8.52469	8.76565	7.84014	8.78968	9.48869	8.83326	9.29585	8.19188	9.09406	9.78446	9.8744	9.8226	9.58655	9.36684	9.88563	9.39481	9.24813	9.63059	9.05326	8.93691	9.35958
P4HA2	11.46	11.5719	10.8445	11.7463	11.5881	11.2961	11.3421	11.6386	11.6909	12.0275	11.6197	12.1125	12.2121	12.2562	12.281	12.1662	12.6097	12.4913	12.3512	12.4514	12.2969	12.1817	12.0813	12.5426	12.3455	12.0623	12.334	11.8824	12.1014	12.0039
PSMD3	9.35552	9.43972	9.77771	9.28237	8.78296	9.61141	8.75615	9.09406	8.97572	9.31098	9.39881	9.31673	10.5852	9.48181	9.66355	8.94525	9.27425	9.01556	8.67588	9.50807	9.16059	10.3139	9.76915	9.2528	9.44731	9.12803	9.23362	8.73896	9.59614	9.17958
PAPSS1	10.4109	9.42044	10.7704	10.6109	10.7216	10.6284	10.3416	10.8639	10.5626	10.6518	10.4263	10.7451	10.9458	11.779	10.8466	10.714	11.5393	10.7318	10.8897	10.1996	10.6734	10.7483	10.8897	10.6574	10.5945	10.5529	10.4857	10.5799	10.1494	10.52
B4GALT5	9.47414	9.76563	9.85581	9.51487	9.47028	10.1216	10.2789	10.0511	7.84014	11.3917	10.0623	11.016	8.01082	9.56233	8.84356	10.7732	9.72221	11.2197	8.8165	8.75615	9.38481	8.40255	8.69313	8.23147	8.32096	8.83326	8.91831	9.00965	9.23879	8.76565
HNRNPR	10.4702	11.3757	11.1261	11.1661	11.1354	11.6949	11.6457	10.9044	11.3721	11.0096	9.88208	10.3139	10.9585	11.2666	11.0221	11.4839	11.4349	11.4541	11.0609	11.2434	11.1354	11.2112	11.4541	11.2801	11.0426	10.9585	10.7539	10.7216	11.2075	10.7668
AKR7A2	10.2629	10.2388	10.0397	11.0858	10.6217	11.0528	10.3819	10.3416	10.9183	10.0962	10.0571	10.2579	9.53297	10.3663	8.82654	8.8165	9.93659	10.0175	10.2579	9.92219	9.90934	10.2789	10.1216	10.2978	10.5025	9.73575	10.4566	10.3954	10.2198	9.87782
ACTN4	14.8286	14.8637	14.6707	14.9093	14.7918	15.0476	15.2714	15.3176	15.2714	15.2009	15.3176	15.2009	14.7918	14.9093	14.3945	15.3698	15.3176	15.2714	15.2009	15.3698	15.5385	15.5385	15.5906	15.476	15.2009	15.2714	15.4215	15.9187	16.0133	16.0133
AP1G1	10.3819	10.6017	10.784	11.1727	10.4373	10.8466	11.0364	9.98706	10.6518	11.0562	10.8872	11.0858	11.1471	11.013	10.6181	10.5094	10.7483	10.3369	10.2275	10.1617	10.6992	9.8625	10.6912	10.4632	10.3139	10.8258	10.3369	9.96992	10.332	9.97839
NARS	13.884	13.9813	14.1886	13.7078	13.5497	13.9054	13.2805	13.2903	12.9478	12.6017	13.1505	12.4585	12.9898	12.9574	12.7735	12.7944	12.9641	12.9764	12.9981	12.8876	12.8876	12.9021	12.8026	13.2003	13.0813	12.8114	13.022	13.1188	12.7862	12.8668
NUDT21	9.30608	9.18904	8.68468	9.05326	8.98264	9.42044	9.73893	8.69313	9.05326	8.44885	9.57895	9.44405	9.11274	9.11274	9.94528	9.42044	8.95784	9.07707	9.23879	9.00237	8.76565	8.88142	8.8725	8.43469	8.84356	9.13245	9.11274	8.97572	9.39481	8.83326
STRN	11.5719	11.1697	11.7024	11.5753	11.5056	11.46	11.7463	11.8457	11.46	11.9504	11.7463	11.9396	11.6499	11.7231	11.8001	11.5486	11.9009	11.5014	11.7024	11.8173	11.9099	11.6773	11.8967	12.2046	11.5014	11.71	11.4982	11.6601	11.5244	11.3465
HS6ST1	10.3448	11.0918	10.6912	10.7086	10.1651	10.4423	10.4912	10.6404	10.7414	12.0039	11.8033	11.3369	11.4982	10.7414	11.3543	11.1661	11.2075	10.884	10.4936	11.0266	10.9307	10.6079	10.8135	10.8897	10.7873	10.6912	10.7668	10.8728	10.88	10.9739
ACSL4	9.52627	8.51141	9.37593	9.60213	9.41653	9.98706	9.2861	9.13847	9.24813	8.88787	9.60213	9.53701	10.2253	10.4263	10.1587	9.83871	10.1018	9.691	10.1297	10.1269	9.74847	10.334	10.1867	10.1018	10.0148	10.2907	9.5751	10.0842	9.99236	10.3416
SNX3	9.34211	9.84436	9.83286	9.92219	9.74301	9.85031	10.1354	9.85031	10.0397	10.6574	10.3954	10.5418	10.2978	9.50507	10.0962	10.5475	10.6217	10.6109	10.9183	10.784	10.9585	10.8639	11.2274	10.7937	10.4825	11.0998	10.663	10.3897	10.5229	10.2663
SYNCRIP	12.7034	12.8927	12.8927	13.1668	12.8876	13.0518	13.0144	12.3848	12.4913	12.3777	12.6227	12.7602	12.617	12.7319	12.7862	12.9981	12.6887	12.8026	12.8504	13.0061	12.8789	12.9641	12.9825	13.0144	12.7111	13.2003	12.7735	12.9898	12.909	12.8876
PLOD3	12.6774	12.6959	12.6774	12.3512	12.0905	12.3006	12.7515	12.4081	12.6529	13.3143	13.4973	13.611	13.0144	13.3882	13.0322	13.1668	13.4627	13.3377	12.9021	12.8668	12.922	12.8114	12.9981	12.7798	12.8789	12.8026	12.922	12.8504	12.6097	12.517
UGDH	9.6967	10.2144	10.1378	10.7596	10.7704	10.8352	10.4009	10.5379	10.0808	9.83871	9.96375	9.55498	9.80306	10.1331	10.3081	10.1651	10.2725	10.3819	10.6252	10.1147	10.1147	10.5334	10.3954	10.2388	10.4632	10.236	10.6374	10.5058	9.97839	10.5823
SNX2	9.72851	9.42881	9.17301	9.68163	9.79683	9.40176	8.95784	9.93659	9.8193	9.05993	9.02913	9.48869	9.52129	8.88142	9.51487	9.40745	9.79096	8.94525	9.64841	9.32714	9.2861	8.80942	9.04104	8.79625	9.59614	9.03482	9.76563	9.60213	9.59242	9.58655
HIST1H2BN	15.7327	15.5385	16.27	14.7359	14.8637	15.008	14.8286	14.7359	14.7918	14.2106	13.611	13.8486	14.6707	14.7677	14.7677	14.2489	14.488	14.3431	14.7028	14.9543	14.7359	14.9093	14.9093	14.7028	15.1033	15.5385	15.1033	14.6404	14.7918	14.7028
CCDC22	11.6239	11.4424	11.4885	10.9144	11.0666	11.5838	10.9916	10.8498	11.1432	11.6499	11.3232	10.6811	10.4229	10.9585	11.4317	10.8897	10.9951	10.8575	10.757	10.9183	10.9016	10.942	10.7165	10.8466	10.8066	10.9252	10.7086	10.7704	10.7025	10.4566
WDR1	12.7862	12.8789	13.0923	13.0144	13.2564	13.2109	12.9478	13.2473	13.1505	13.4973	13.6293	13.4029	13.1878	13.0923	12.8504	13.7078	13.6505	13.5163	13.5315	13.5163	13.3882	13.9621	13.5497	13.866	13.5315	13.4205	13.599	13.599	13.4627	13.6293
COQ9	9.59614	9.56233	9.40745	9.42881	9.31673	9.20693	8.2121	9.47414	8.88142	9.97283	9.75999	8.23147	9.29585	8.06791	8.64527	8.30605	9.19689	8.75615	9.01556	8.78968	9.42881	8.47566	8.52469	8.3597	8.71211	8.47566	10.1115	8.61526	8.55495	8.92381
PDCD6	11.1113	10.9531	11.8724	10.5599	10.6109	11.0266	10.8941	10.9492	11.5093	11.1543	10.7451	12.3512	11.1432	10.7539	10.9337	10.9623	10.5058	11.3194	10.1617	10.9273	10.1933	10.8466	10.8258	9.21841	10.6374	10.8066	10.1494	10.568	10.9556	9.43972
VPS4B	9.73205	9.50807	9.64841	10.679	10.4034	11.7313	10.6374	10.2253	9.8918	10.3048	10.1617	9.39881	10.0347	10.3614	9.80548	10.334	10.3764	10.3556	10.0842	10.4312	10.2949	9.94223	10.2433	10.6698	9.99236	10.2852	10.2334	10.0808	9.97567	10.152
H2AFY	13.0322	12.7944	12.8584	11.9504	12.3006	11.6554	12.3071	12.2304	11.6875	12.3962	11.6044	11.6554	12.922	12.5426	12.7424	12.1337	12.1817	12.421	12.2046	12.4017	12.7515	12.2304	12.5122	12.6379	12.2121	12.8668	12.9825	12.2508	12.4846	12.3158
FLNB	17.3973	17.6917	17.3973	17.2161	17.3973	17.3973	17.3973	17.0335	17.2161	17.0335	16.7116	17.0335	17.2161	17.0335	16.8801	16.7116	16.7116	16.7116	16.7116	16.8801	16.8801	17.3973	17.0335	17.3973	17.0335	17.2161	17.3973	17.2161	17.3973	17.0335
SEC22B	9.97283	9.98706	9.34211	9.79458	9.69409	8.8725	8.97572	9.05993	7.92021	8.8165	8.48718	8.53625	8.69313	8.63612	9.98086	9.35194	9.22699	9.8193	8.73896	9.31098	8.66612	9.11274	8.47566	8.70438	9.11878	9.34727	9.71268	8.23147	8.44885	9.10526
VPS26A	12.1388	12.5497	12.9391	11.753	12.8584	13.3579	12.0114	12.0453	12.281	12.2121	12.1125	11.4497	12.4017	12.1817	12.6227	11.6112	11.8879	11.6154	11.7754	11.2801	11.4929	11.7231	11.4105	11.2875	11.7754	11.25	10.6146	11.5719	11.5296	11.1976
SNRNP200	11.9726	11.6044	11.7904	10.8983	11.0064	11.3721	11.2274	11.2075	11.6819	11.8033	10.6518	11.18	9.54814	11.0816	9.97283	10.4888	10.8983	10.52	11.3955	11.0028	10.7165	10.5058	10.88	10.4962	11.4424	11.2012	10.8498	11.0329	10.9016	11.9596
TIPRL	12.0114	11.263	10.2046	9.45632	10.3954	10.1147	10.1651	10.2172	9.98998	11.9346	10.714	10.5653	10.236	10.4537	10.3416	8.50081	9.74594	10.4166	8.91042	9.38481	9.31673	9.63931	9.24813	9.67422	9.61141	9.4254	9.64841	9.49708	9.24297	9.99236
EIF3J	9.71984	9.83286	8.99811	9.41278	8.65718	9.49304	9.98086	9.36684	10.8107	9.32254	9.94528	8.41352	8.9023	9.41278	10.0021	10.4034	10.141	10.4337	9.4254	9.65703	8.26551	9.8918	9.96045	9.33227	9.31098	9.29974	10.2198	9.95712	9.96992	10.2253
IDH1	12.6227	12.5317	12.517	12.9021	13.1395	12.8584	12.9391	12.7735	12.8668	12.416	12.7602	13.1878	12.7862	12.9308	12.3962	13.3244	12.9574	12.909	13.3882	13.4487	13.6293	13.3143	13.3473	13.4205	13.2003	13.1589	13.0442	13.3579	13.0518	13.2903
BCAS2	9.48181	10.3527	9.55498	11.2961	11.0221	9.79096	10.5913	10.2466	9.66717	9.96375	9.81268	9.50807	9.42881	8.80942	9.59614	9.43972	9.34727	10.2124	9.58655	9.81268	10.2817	9.87141	9.79458	10.0511	9.48181	9.85234	10.2275	9.18462	9.213	9.5751
GLRX3	10.8171	10.9994	11.2075	10.7668	10.6574	10.9337	11.4317	10.3369	11.1388	11.9632	11.2388	11.5581	10.7349	10.9337	10.751	10.7704	10.7451	10.8258	10.1801	10.8941	10.3614	10.4109	10.7704	10.2223	10.5747	10.5303	10.5599	10.7937	11.2307	10.8531
MTA2	10.3735	10.2433	9.92833	9.65703	9.83611	9.45632	9.9317	9.8226	10.0304	9.96684	9.89481	10.1902	10.1553	9.82986	9.20067	10.1045	9.15457	9.58258	9.53297	9.43622	10.3469	9.29122	10.2492	10.2144	9.69409	10.0571	9.38995	9.44731	9.56233	9.8193
UFL1	10.0371	11.016	11.1618	11.6718	10.3233	10.6698	12.022	10.8941	11.1261	12.1764	11.1027	11.8001	10.5418	10.7258	11.0702	10.7053	11.3232	10.9144	10.7349	10.9044	10.4663	11.1471	11.2112	10.8575	11.247	10.9492	10.7165	9.41653	11.2046	10.9916
AP2A2	12.4727	11.71	12.3071	11.5486	12.0623	12.1882	11.3504	11.9145	11.7754	12.3071	11.9632	11.8259	11.7186	11.2434	11.7904	11.9054	11.6154	11.753	11.5838	11.4282	11.3033	11.177	11.4202	11.1976	11.1697	11.7024	11.2837	11.2234	11.5449	11.0528
CLSTN1	13.0615	12.8114	12.9825	12.8196	13.3377	13.2805	13.7652	13.9054	13.7477	15.008	14.531	15.1495	14.611	14.0483	14.531	14.4153	14.3122	14.6404	13.5163	13.8083	13.375	13.6293	13.8247	13.6887	13.73	13.9813	13.2903	14.0674	13.9813	14.0319
PGLS	9.56711	10.1237	9.48523	11.4674	10.5599	12.5426	11.9504	10.7639	10.5852	9.80961	10.4109	11.4282	9.74594	10.4058	10.8608	11.0028	10.5987	11.1261	10.0175	10.3585	9.43622	9.52941	9.8226	9.26986	10.2949	10.2629	8.80306	10.1075	10.2817	9.73205
LYPLA2	8.52469	8.8165	9.213	8.47566	8.3597	8.14121	8.69313	8.88787	8.08921	9.20067	8.73075	10.0896	8.74774	9.213	8.85635	8.08921	8.48718	8.69313	8.78968	8.9704	8.68468	9.41653	9.14375	8.65718	9.62288	8.16308	8.62657	8.75615	9.42044	8.8725
IPO7	8.69313	9.24813	9.02913	10.7382	9.45632	9.2655	10.1902	9.58258	9.52627	6.94636	9.26038	9.84436	7.60558	8.37367	9.34727	10.3175	8.94525	9.17958	10.2144	10.0623	9.62288	10.3284	9.95206	9.64536	10.9144	11.1727	10.7382	10.7086	10.2092	10.0216
ARIH2	10.3081	9.59614	9.75577	9.97839	10.3764	10.2253	10.0896	10.3018	10.5767	10.4566	9.92537	10.2303	10.5025	9.97839	9.90598	10.1018	10.5229	10.2949	10.2046	10.46	9.83871	9.68469	9.8918	9.84436	9.77235	10.3638	10.0247	10.5418	10.3081	10.9044
CD2BP2	10.5418	10.7186	10.942	10.2303	10.0597	10.2046	10.3448	10.0808	10.4453	9.57895	10.1674	9.34727	10.4289	11.0918	10.5058	10.5334	10.3954	10.5265	10.4912	10.2882	10.5945	10.2549	11.0426	10.2852	10.3716	9.69999	10.1075	10.5529	9.72531	10.4473
SEC24A	10.1674	11.1317	10.9886	9.96684	9.99584	10.0511	10.3735	9.69409	9.78117	10.4373	10.4857	9.78446	10.332	10.6252	9.49304	10.1801	9.78446	10.332	9.98379	10.2852	10.2694	10.1147	10.3469	10.3794	10.2223	9.51487	10.7483	10.17	9.90598	10.2124
ETHE1	10.1902	9.70396	10.7283	10.5094	10.2882	10.5767	10.8639	10.6468	11.0775	10.5626	11.0096	11.1354	10.8445	10.2071	10.7899	10.6963	10.2144	10.4768	10.2852	10.6433	10.2852	10.1769	10.9307	9.91275	10.6146	10.8941	10.1617	10.3527	10.679	9.96992
GGPS1	7.80849	10.0441	9.72851	10.0304	9.80548	9.91589	10.4263	10.1969	9.50137	10.0304	9.27846	9.85581	10.5884	10.9391	9.52941	9.80548	9.48523	9.83286	9.8593	8.60751	10.2172	9.84691	9.80961	9.8918	9.66355	9.60733	10.0347	10.3875	10.5418	9.89776
AP2A1	11.7429	12.095	11.8033	11.7904	12.2351	12.2639	11.5753	11.4282	11.0955	10.7937	10.4009	10.3416	11.8259	11.3834	11.6949	11.7274	11.4885	11.6688	12.0453	11.8724	11.9145	11.5881	11.978	11.9546	11.6112	12.0334	11.9462	11.5928	11.5928	11.6949
SDPR	11.0064	10.8759	11.3721	10.7483	10.7798	10.4405	9.79683	10.4825	9.47414	9.78446	7.53888	8.98776	9.56711	9.8889	10.5987	9.32714	8.64527	9.12803	10.141	10.8383	9.89776	9.59242	9.91589	9.691	9.32254	9.65703	9.36967	9.1512	9.65175	9.54175
BAG3	9.96375	10.3927	10.0541	10.1378	9.8226	10.7053	10.3139	10.3897	10.1354	10.8409	10.321	9.8889	10.8983	10.5418	10.7977	10.9337	10.2907	10.4537	10.911	11.1222	11.0858	10.4058	11.1432	11.1075	10.9886	10.9458	10.8292	10.3845	10.7112	10.7165
TXNDC12	9.39481	9.35552	8.9023	9.14375	9.05993	9.09913	9.20067	9.66717	9.40176	9.40745	9.90934	10.1437	9.5751	9.35958	8.80942	10.0021	10.4857	9.22351	9.74594	9.82986	10.3139	9.87782	9.47414	9.61562	9.8744	9.04811	9.71984	9.21841	9.09406	9.95206
LDHA	9.72221	10.009	10.8897	9.8744	10.4912	9.90051	10.3663	10.8531	10.7318	10.2789	10.173	10.0571	10.119	9.95712	10.1801	9.85581	10.8171	10.7258	11.3326	10.9209	11.18	11.2434	11.1543	10.9458	11.9054	11.013	10.6759	12.2747	11.6154	11.6239
GLUD1	12.4081	12.4846	12.0774	12.5586	12.3512	12.3455	12.4268	12.8668	12.7515	12.8668	12.3391	12.5928	12.4653	11.5581	12.4081	12.8196	13.2473	12.9825	12.6529	12.7424	12.8026	12.7424	13.3143	13.0061	12.6097	12.5739	12.6017	12.7206	12.9391	12.9825
CYB5R3	10.1494	9.63059	10.17	10.0597	9.50137	9.69409	10.3048	10.2907	9.66039	10.6017	9.93953	10.4702	9.7751	10.3103	10.1378	9.76563	10.6933	10.119	9.69999	9.84436	10.2071	10.2388	10.0247	9.90934	10.0597	10.1801	10.3103	10.2124	10.4768	10.236
CP	12.8114	12.7668	12.8196	12.7319	12.5586	12.7034	12.9641	13.599	13.6293	12.7424	12.9764	13.0518	12.6679	11.9895	12.22	12.1388	12.3006	12.1189	12.0723	11.9199	12.0275	12.2384	12.1388	11.9726	12.0334	12.0453	11.9546	12.3962	12.3711	12.22
PNP	10.3875	10.1553	10.2303	10.0872	10.3369	10.1494	10.2275	10.4423	10.6992	10.1378	10.5265	10.5475	10.4109	9.8744	10.1147	10.4141	10.7639	10.3735	10.2253	10.4034	10.2492	9.99236	9.91963	9.72221	9.93659	10.2071	9.56233	10.2172	9.37593	10.3819
PGK1	11.7848	11.4674	11.4839	11.4105	11.753	11.7571	11.8259	11.5838	11.4105	12.1125	11.9009	11.9841	11.4174	11.2961	11.4383	11.6499	12.1662	11.9546	12.2351	12.517	12.8443	12.2256	12.5739	12.5842	12.1703	12.416	12.2639	12.5317	12.1703	11.9632
AK1	11.5393	11.5347	12.281	11.8033	12.0039	12.2351	12.1817	12.2351	11.7904	11.5093	11.634	12.1068	11.2197	11.4982	10.942	12.5048	12.3647	12.4017	12.3711	12.2304	12.3647	12.5256	12.5842	11.8457	12.5739	12.4913	12.4268	12.4585	12.3071	12.281
ASS1	12.8668	12.6679	12.2351	13.2323	12.8718	13.0061	12.8504	12.9981	13.0615	12.7111	12.4913	13.1395	12.9308	12.6017	11.978	12.9478	12.9391	12.8196	12.4846	12.8718	12.9641	12.4727	12.8584	12.7944	12.4727	12.617	12.7944	12.3207	12.3848	12.4268
SERPINC1	12.7424	12.2444	12.7319	12.6458	12.7111	12.5842	12.6302	12.6379	13.0518	13.3473	13.3244	13.4364	12.4913	12.8114	12.517	12.3577	12.4846	12.3711	12.3848	12.4081	12.3071	12.421	12.4435	12.1764	12.3777	12.4585	12.4653	12.5426	12.5928	12.3848
SERPINA3	13.0518	13.0144	13.1395	12.5665	12.6887	12.3848	12.6227	12.8504	13.0923	14.4337	14.23	14.3122	14.0483	14.1694	14.4579	12.6887	12.2905	12.2747	11.8495	11.8122	11.3326	11.413	11.1292	11.4929	11.634	11.7313	11.71	11.4634	11.9596	11.6007
A2M	13.866	13.4627	13.3473	13.7652	13.2323	13.2564	14.2489	14.3122	14.8637	13.866	14.3945	14.0674	13.0615	12.9825	13.1105	12.922	12.8443	12.9391	12.3257	12.2351	11.9462	12.4846	12.3777	12.4367	12.432	12.7602	11.8363	14.0886	14.3431	15.1495
C3	18.3063	18.6282	18.6282	18.6282	18.3063	18.3063	18.3063	18.3063	18.6282	17.6917	17.6917	17.6917	18.3063	18.6282	18.3063	17.9793	18.3063	17.6917	17.6917	17.2161	17.3973	16.7116	16.551	16.551	16.8801	17.3973	17.0335	17.0335	16.395	16.7116
C5	11.1857	12.4081	10.8135	10.3448	11.6044	10.7186	11.177	10.8066	11.3884	11.0739	11.2159	11.4461	10.6574	8.98264	10.8941	10.5653	11.013	9.98998	10.3556	10.2549	10.0278	10.4857	11.0885	10.2756	10.4936	8.88142	10.1651	10.236	10.3845	10.9365
HRAS	10.3585	9.98086	9.71268	8.9704	10.2433	10.0397	10.5418	10.4141	10.2579	9.72851	8.97572	10.1651	10.3103	10.009	9.75577	10.7025	9.96992	10.3048	10.4423	10.5626	10.5709	9.48869	10.5626	10.0682	10.8983	10.3369	10.3233	10.1378	10.5747	10.3897
GCG	9.51786	9.99236	9.90309	10.4453	10.605	9.98998	10.605	10.3764	10.4085	10.1437	10.5172	10.4337	8.98264	8.41352	9.27846	10.3103	10.0703	10.2694	9.77771	10.1494	10.1237	9.98379	10.0808	9.67797	10.3689	10.1829	9.96375	10.0768	9.76325	10.0623
LMNA	12.5256	12.9574	12.9641	12.7111	12.9391	13.6505	12.6959	12.8584	13.1878	12.5048	12.2384	10.332	12.6774	13.2238	12.4727	12.909	13.3244	13.599	13.73	13.4786	13.923	13.884	13.5163	13.8083	13.7078	13.3579	13.866	13.9401	13.3377	13.3143
FN1	17.0335	16.8801	16.395	16.7116	17.0335	16.551	17.2161	17.2161	17.0335	17.3973	17.3973	17.3973	17.6917	17.3973	17.3973	17.3973	17.3973	17.9793	17.0335	17.6917	17.6917	16.8801	16.8801	17.6917	17.9793	18.3063	17.9793	16.8801	16.8801	17.2161
HPX	9.17958	9.8744	10.4453	10.3369	10.1115	10.5823	10.87	10.9144	10.3175	11.8363	11.8173	10.5599	8.77458	10.5626	10.5229	11.0329	10.0962	9.93659	10.3845	10.2516	10.4141	10.7186	9.61932	10.2882	10.6665	9.45632	10.5498	9.7882	10.714	9.93659
FTL	8.84356	8.65718	9.4254	8.06791	8.16308	9.04811	9.31098	9.48869	9.65175	10.3416	10.1269	9.28237	8.80306	9.5514	9.2528	9.17301	9.59242	8.89487	8.95257	8.67588	8.84356	10.1018	9.83871	9.07707	9.05993	8.2121	8.94525	9.67797	9.93659	9.79096
ANXA1	13.022	13.3473	12.9981	13.2473	13.0615	12.922	12.9981	12.9825	12.9574	12.3896	13.2473	12.617	12.9825	13.2323	13.0144	13.0061	12.6604	13.0991	13.3377	12.9981	13.3377	13.4029	13.0713	13.4627	13.3579	13.0615	13.4364	13.3473	13.2238	13.1749
APOB	12.3455	12.6227	12.4585	12.2969	11.5486	12.0172	12.2256	11.7394	12.0275	12.1553	12.3071	12.1189	11.2274	11.3288	11.8542	11.6044	11.5449	11.5244	11.0455	11.0609	10.8409	10.5448	11.0955	10.7639	11.4541	11.8407	11.2595	11.2998	11.1292	11.3421
SOD2	12.4846	12.8362	12.4367	11.6875	12.334	12.1943	11.8122	12.5842	12.2969	11.1976	11.4105	11.3992	11.6718	11.6426	11.3721	11.4982	11.5244	11.6286	12.4727	11.8921	11.9992	11.8173	11.0775	11.5928	11.753	11.3326	11.4885	11.8122	11.634	11.8082
OAT	11.0998	11.1075	11.263	10.1674	10.4289	10.1969	10.2516	10.3139	10.8135	11.4424	11.2539	11.4317	10.9556	10.2408	10.2579	10.3527	10.2019	9.8593	9.92537	10.52	10.0842	10.1331	10.2852	9.17958	9.88563	9.84691	10.4473	10.1617	10.1829	10.757
GAPDH	15.1033	15.5906	15.3698	15.5906	15.6525	15.5385	15.8303	16.1396	15.8303	15.5906	15.7327	15.5385	15.5385	15.5906	15.2009	15.5906	15.7327	15.9187	15.7327	15.5906	15.6525	15.6525	15.5385	15.5385	15.6525	15.6525	15.5906	15.7327	15.8303	15.6525
HSPB1	14.6404	14.7359	14.8286	15.8303	15.5906	15.7327	15.008	15.3698	15.1495	14.9543	15.1033	14.9543	15.8303	16.1396	15.7327	16.551	16.551	16.395	17.3973	17.0335	17.2161	17.6917	17.2161	17.0335	16.7116	16.8801	16.8801	16.27	16.27	16.1396
GNAI2	9.29974	9.691	9.69999	9.46483	9.43972	9.05993	10.4857	9.68469	10.5379	10.4405	10.1553	9.22351	9.81268	9.68469	9.11274	9.88208	9.59614	10.1829	9.55916	9.36967	9.8593	9.47795	9.73205	9.52941	9.04104	9.52941	9.73575	9.53701	10.0732	10.2388
ATP1A1	10.1237	10.1969	9.53297	9.84691	9.52941	9.92219	10.1018	9.24813	9.98706	10.2466	8.56938	9.5455	10.8608	9.75577	9.89776	8.88142	9.26986	9.29974	7.53888	9.4612	9.42044	9.06651	9.04811	8.75615	8.28826	9.32254	8.01082	8.32096	9.00965	8.95784
S100A8	10.4205	10.2172	8.9704	9.63511	10.1933	9.8193	9.48523	9.29974	8.67588	8.66612	8.70438	8.73075	9.01556	8.84356	9.54814	8.47566	8.34194	8.06791	8.2121	7.88778	8.23147	7.92021	8.25261	7.84014	8.19188	7.71942	8.72036	7.66413	7.66413	8.44885
SERPINB2	12.6302	12.8026	12.6227	12.9574	12.7319	12.8443	12.7206	12.8718	12.22	12.8258	13.0713	13.2003	12.6604	12.6604	12.7319	12.6379	12.617	12.6887	12.3647	12.2121	12.5739	12.2639	12.4367	12.4081	12.3006	12.2905	12.3848	12.6302	12.4973	12.3071
SERPINE1	15.476	14.9543	14.9093	15.1495	15.0476	15.2714	16.551	16.7116	16.7116	17.2161	17.2161	17.2161	16.8801	16.7116	16.7116	17.2161	17.0335	16.8801	16.1396	16.395	16.27	16.27	16.395	16.1396	16.1396	16.395	16.1396	16.551	16.7116	16.551
ALPPL2	11.8495	11.9546	11.7138	11.2012	11.7429	11.3679	11.6638	11.5056	11.4174	11.6426	11.5719	11.8363	11.1582	11.8457	11.3834	11.4105	11.4023	11.3465	11.2539	10.4796	11.0096	11.1947	11.0739	11.1661	10.88	11.1618	11.1503	11.0955	10.8135	11.1471
RPLP1	12.2905	12.3207	12.432	12.7206	12.3777	12.5122	11.6949	12.2969	11.6044	11.0494	12.5586	10.4453	12.3257	12.517	11.9632	12.1764	11.8407	12.5122	12.4081	12.0388	12.9021	12.5048	12.0677	12.6097	12.3071	11.9546	12.7206	12.5739	12.2256	12.5842
RPLP2	11.6154	11.8221	11.7705	11.9632	12.2562	11.8259	11.5674	11.4541	11.5347	10.8198	9.65175	11.2307	11.2046	10.5475	10.4566	11.18	11.2012	11.1661	11.0096	11.4674	11.1113	11.4634	11.7058	11.0191	10.5153	11.0955	10.9994	10.9391	11.3033	11.2197
RPLP0	12.0571	12.2969	12.5048	13.4364	13.3143	12.9825	12.8718	12.6227	12.517	10.9458	11.7754	12.0334	12.0905	11.6909	12.1291	12.5426	12.7424	12.4435	12.4435	12.4653	12.2696	12.8362	12.6604	12.3962	12.1943	12.2082	12.1125	12.3257	12.334	12.5665
ITGB1	10.6284	9.81268	10.2253	10.1996	9.64536	10.2549	10.4936	10.4732	10.6574	10.398	10.8897	10.7258	10.0511	10.7732	10.4825	11.0775	10.635	10.5303	9.64536	9.86585	9.47028	10.047	10.3585	9.99236	9.43972	9.90309	9.6967	10.0247	9.67797	10.0048
ATP5B	15.2714	15.3176	15.008	16.395	16.8801	17.0335	16.1396	16.27	15.6525	15.7327	15.5906	15.3176	15.6525	16.0133	16.0133	15.476	15.5385	15.476	15.5906	15.4215	15.476	15.476	15.4215	15.4215	15.5385	15.476	15.2714	15.3176	15.2009	15.2714
S100A9	14.7028	15.6525	14.3945	14.3431	13.9813	13.923	14.0145	14.0145	13.9621	13.0442	13.3012	13.9054	14.0886	14.2489	14.0319	13.6293	13.4364	13.6708	13.6887	13.4364	13.6887	13.3579	13.1589	13.2564	13.2323	12.9391	12.909	12.2905	12.281	12.8504
S100A6	14.0145	14.1886	14.1299	14.2106	14.3743	14.4153	14.1471	14.2898	13.6887	12.5256	12.8026	12.1882	13.9813	13.884	13.6708	14.3743	14.2106	14.3945	14.4153	14.0319	14.488	13.6887	13.7652	13.884	14.1471	13.9975	14.531	14.2675	13.9054	14.2106
NPM1	13.8486	13.1105	13.2564	12.3257	13.0518	12.7424	13.4205	13.4487	13.4364	13.375	13.1749	13.1505	13.9054	13.375	13.0615	12.9021	12.6458	12.9021	13.1311	13.2805	13.5315	13.2238	13.3012	13.3244	13.3012	13.4627	13.5315	12.8258	13.1505	13.1188
ITGAV	10.6433	9.93473	10.3139	10.0216	10.663	10.5709	9.41653	10.152	10.9391	11.6554	11.753	11.3465	11.8967	11.7754	11.7664	11.6286	11.0858	11.177	11.1897	11.1661	10.714	10.7216	11.0633	10.7798	10.6468	10.911	10.784	11.0739	10.3954	10.6017
HIST3H2BB	10.8639	11.0633	11.177	10.8326	11.1503	11.0609	10.4141	9.35552	9.39881	9.81268	9.18904	9.90598	10.568	10.7025	10.5852	9.40176	9.43622	10.1587	9.79963	10.2388	9.93953	10.3233	10.5767	10.0732	10.1168	10.3448	10.568	10.3494	10.5094	9.70808
SERPINE2	11.3955	10.5094	10.8639	10.52	11.3369	10.823	12.5928	12.909	12.9641	12.7034	12.3896	12.3848	12.4973	12.4268	12.6017	11.9632	12.1388	11.9947	11.6197	11.8769	11.5393	11.3884	11.2916	11.1113	11.2666	11.5632	11.6154	11.4982	11.016	11.5244
LDHB	8.25261	9.29585	9.43622	9.76563	9.21841	10.5153	9.07707	9.53701	10.4373	9.71613	9.48523	9.49708	8.95257	8.98776	9.18904	10.0623	9.66039	9.80548	10.1867	10.3469	9.26986	10.8005	10.1494	9.84691	10.4857	10.141	9.00965	9.99236	10.5124	10.0896
P4HB	12.8258	12.4367	12.2747	12.6679	12.8668	12.4435	12.8362	12.3512	12.3455	13.2109	12.6887	12.6379	13.2708	13.3244	13.4205	12.9641	13.611	13.3473	12.9574	13.3012	13.2903	13.3377	13.2903	13.5497	12.9391	13.0322	13.1749	13.2323	13.3143	13.7078
H1F0	10.9916	10.8941	10.5799	9.47795	10.2907	9.95712	9.99236	9.73893	9.49304	8.8725	8.43469	7.76659	10.9662	10.6146	10.605	9.84436	9.85031	10.1996	9.70396	9.64841	9.99841	9.76325	9.94223	10.4663	9.80961	10.152	10.2852	9.6892	9.57895	9.8226
ANXA2	14.9093	15.1033	14.7359	14.4579	14.3945	14.2675	14.1694	14.23	14.1471	14.3743	14.5595	14.4153	15.1495	15.2009	15.008	14.1886	14.1144	14.1471	14.3743	14.0886	14.3431	14.3122	14.1694	14.5072	14.6404	14.5072	14.8637	14.488	14.488	14.4579
CAPN1	12.5586	12.3962	12.5256	12.7424	12.8196	12.6887	12.8114	12.7206	12.5739	12.4367	12.5426	12.8026	12.517	12.5665	12.5928	12.5739	12.7602	13.0322	12.5048	12.6458	12.5665	12.6097	12.4585	12.3896	12.617	12.6774	12.6379	12.7034	12.7319	12.4514
TUBB	14.5807	14.6404	14.3431	14.6707	14.7359	14.6707	14.7028	14.7028	14.3743	14.6707	14.9543	14.3743	14.9093	14.9543	14.9543	15.1495	15.1495	15.1495	15.008	15.0476	15.2714	15.008	15.0476	15.2714	15.5906	15.3176	15.7327	15.2714	15.0476	15.3176
CTSL	9.96992	9.82986	10.0682	9.71268	9.50807	9.15457	10.3585	9.94528	10.1933	10.5767	10.3448	11.3796	10.1237	10.398	10.5448	10.0371	9.90051	10.3081	9.94797	10.5884	10.0148	10.4663	10.0511	9.76325	10.3369	10.5599	10.0808	9.96045	10.4506	9.96684
APRT	9.07707	9.16678	10.3081	9.56233	9.23362	9.46483	9.15457	9.02314	9.51149	9.29585	8.62657	9.51149	9.38481	9.29122	9.09913	10.2144	10.236	9.37229	10.0048	10.0175	9.33227	9.64841	9.99841	9.59614	9.94223	9.67135	9.03482	8.55495	9.59863	9.48523
EPRS	13.0442	13.1505	13.1505	13.5315	13.6505	13.5497	13.3579	12.9574	13.3377	12.8504	12.9021	13.1311	12.9764	12.9021	13.0518	13.2003	13.0813	13.2564	13.3012	13.2323	12.9764	13.0144	12.9391	12.9574	13.1589	12.8789	12.6679	12.5842	12.9825	12.7798
CTSB	10.9307	10.5653	10.9458	12.3207	12.22	12.095	12.1662	12.1291	12.3391	11.8173	11.177	11.7231	12.2747	12.4435	12.3577	12.9308	13.1505	12.8789	12.8927	13.1188	13.0813	12.8443	13.0442	12.909	12.4367	12.6227	12.4585	12.432	12.6379	12.2384
HSP90AA1	13.4487	13.7652	13.2805	14.4153	14.488	14.2898	13.9813	14.0886	14.0886	13.022	13.3882	13.0813	13.5163	13.5315	13.3882	14.2675	13.9401	13.9975	14.5072	14.4337	14.5595	14.4337	14.3945	14.8637	14.5072	14.4153	14.5595	14.3945	14.2898	14.4337
FH	11.7138	11.9054	11.8173	11.9287	12.4782	11.6286	11.1075	12.4653	12.2351	11.6688	10.663	12.5497	11.8001	10.4936	11.8724	12.1189	12.2969	12.0114	12.6302	12.5497	12.1943	12.7798	12.7034	12.1291	12.8026	12.3577	12.1882	12.6679	13.4487	12.7735
THBS1	13.1749	13.3244	13.4973	13.0615	12.9764	12.9981	14.0483	14.0319	14.6707	13.6887	13.8083	14.0319	13.1395	13.3012	12.7602	12.7602	13.022	12.6604	12.7798	12.6679	12.5122	12.6604	12.4017	12.4514	12.8668	12.7798	12.7602	12.8196	12.8927	12.8114
GUSB	12.5317	12.1189	12.2444	12.0723	12.2046	11.7394	11.8769	12.3577	12.5317	11.8495	11.8122	10.6734	12.1388	12.1882	12.1125	11.9726	12.0334	12.6679	11.9396	11.8363	12.1882	11.8495	12.1014	12.1943	12.0039	12.095	12.0275	11.8407	11.5962	11.978
HSP90AB1	12.5739	13.0713	12.8443	13.3244	13.7477	13.4029	13.5497	13.2805	13.599	13.0518	13.0615	13.0923	13.2323	12.8584	12.9764	13.4786	13.4487	13.4973	13.7078	13.5497	13.4973	13.5751	13.4973	13.4029	13.7884	13.6505	13.8083	13.4487	13.4364	13.4627
ASNS	9.57152	8.94525	9.47414	10.8872	9.61932	9.61932	8.60751	9.63059	9.00965	10.2603	9.23362	9.92833	10.0682	9.52129	10.3103	9.15457	9.41653	9.34211	8.83326	8.58871	9.5751	8.53625	9.48181	9.15457	10.4506	9.39881	9.79096	8.53625	11.3917	8.78968
MMP2	9.75999	10.1467	9.61141	9.43622	11.4885	10.8258	10.0808	10.663	9.65703	11.1153	10.9809	11.8671	10.6851	11.1897	11.1113	11.9396	10.5747	10.9365	11.3288	10.7216	11.1582	11.8082	11.1503	11.3992	11.4023	11.1947	11.1976	11.5296	10.8409	11.3588
COL4A2	11.2343	11.1432	10.88	11.4839	11.3884	11.5296	11.7754	11.6044	11.3955	11.9462	12.2508	11.9546	11.9546	12.1125	12.2384	11.8769	11.9546	12.022	12.1598	12.0172	12.1388	11.7951	12.0172	12.1882	12.0813	12.022	12.095	11.7186	11.6601	11.9287
CFH	11.4634	11.5881	11.4317	11.5014	11.5962	12.0905	12.1388	12.2508	12.0677	13.0991	13.0923	13.2473	12.022	12.3006	12.5665	12.1258	11.9669	11.2075	11.3757	11.4064	11.0702	11.6044	11.3884	11.247	11.8173	11.6638	12.1014	11.8457	11.7754	12.0905
GNAI3	9.67135	9.50507	9.86585	10.0623	9.40745	9.94797	10.0216	10.3585	10.2046	10.6433	10.2603	10.2629	9.18462	9.73893	8.99811	9.03482	8.9704	9.72851	9.33751	9.35958	9.45632	9.05326	9.00237	9.51487	9.57152	9.42881	9.29122	9.62288	10.0808	8.91042
ANXA5	10.2092	10.8983	11.2434	10.152	10.6468	10.8728	11.3326	10.332	10.0682	11.0455	10.2144	9.72851	12.281	10.8872	10.4732	10.9252	10.2579	10.2388	10.1378	10.8445	10.8897	10.823	11.0562	11.2388	10.0571	11.1897	11.4461	10.8759	11.5214	11.6976
GSTP1	13.7078	13.8247	13.9975	14.531	14.7028	14.5072	14.7918	14.6707	14.5807	14.5595	14.3431	14.1144	13.4786	13.7477	13.7477	14.7359	14.6404	14.7918	14.531	14.611	14.7028	14.5807	14.531	14.5595	14.3743	14.488	14.2898	14.23	14.2106	14.3431
LGALS1	11.6499	11.2307	11.6286	11.6819	11.5393	11.6239	11.2875	11.9947	11.9145	11.2708	11.6081	11.0998	11.3151	11.0528	10.236	11.5056	11.2916	11.7429	12.0774	12.0275	12.281	11.9895	12.0723	12.3512	12.4017	12.3207	12.3006	12.6458	12.8718	12.8718
ANXA4	9.23879	10.5913	10.1331	8.93075	10.5565	10.0623	9.12803	9.37593	9.38995	9.90934	8.67588	10.3394	10.7382	11.1727	10.3394	10.7977	9.92537	10.1168	10.2907	10.5653	9.77771	10.9848	10.3369	10.3638	10.8661	10.1075	10.1969	10.4373	9.75247	10.2756
CNP	9.61932	9.8193	9.0894	9.77771	9.91275	10.0541	9.80306	10.0597	10.2334	9.97567	9.45135	9.66717	9.74301	9.42881	9.47795	9.11878	9.2655	9.24813	9.2655	9.48181	9.60733	9.21841	9.55498	9.49708	9.20693	8.99811	9.48523	9.85581	9.70396	9.31673
TACSTD2	10.46	9.2528	9.43268	8.91042	8.84356	9.56711	8.14121	9.42044	9.43268	8.73075	9.06651	9.52129	9.75999	9.53701	9.80306	9.00965	8.96361	8.51141	10.1933	9.11878	9.12803	9.45632	9.38995	9.34727	9.00965	9.70396	9.46483	9.83871	10.1045	9.20067
PARP1	8.56938	8.73896	9.01556	10.3048	9.71984	9.48181	9.49708	9.19689	9.56233	8.19188	9.90309	9.55916	8.57841	9.49708	9.23879	9.57152	9.14375	8.73075	9.95712	9.31673	9.34211	9.47414	9.15457	9.2861	9.39881	8.79625	9.31673	9.23362	8.69313	8.97572
C4B	9.38995	8.92381	8.04544	9.51149	10.0646	9.73893	10.5709	10.4537	10.7798	9.59614	9.66355	10.0989	9.95454	9.38481	9.66039	9.68163	9.90309	10.0397	9.45135	9.62713	9.48181	9.60213	9.74847	9.77235	9.58655	9.27425	9.23879	9.0894	9.39881	9.58258
SAA1	14.3945	14.3431	14.5072	13.9054	14.1299	13.866	14.6404	14.7918	14.8286	14.7028	14.4579	14.2898	13.9975	14.4337	14.0674	12.517	12.5665	12.5928	12.3777	11.6976	12.1189	11.3721	11.3588	11.5581	11.9841	12.1662	11.9504	12.0623	12.1553	12.2969
TROVE2	8.68468	9.78446	8.71211	10.1269	9.2655	9.29974	9.03482	9.91275	10.0371	9.79683	10.2949	9.71268	8.89487	7.94756	10.4166	9.92833	9.03482	10.0216	10.0541	9.47795	8.98776	9.38059	9.97283	10.2019	9.58258	9.98998	8.75615	9.78446	9.68163	9.06651
GAA	10.1467	10.3018	10.1494	9.50137	10.2124	10.0121	10.119	10.2549	10.3585	10.9307	10.2223	9.94797	10.0872	10.4312	9.77771	10.1216	9.99841	10.2907	9.49304	10.1867	9.95454	9.83611	10.0571	10.1115	9.90309	9.66039	9.95712	10.5945	9.32714	10.2629
PTPRF	12.9021	12.9478	12.7944	12.2444	12.5426	12.421	12.9898	13.1395	12.9981	13.6293	13.2805	13.2323	12.8362	13.0322	13.0813	13.2109	13.3377	13.4029	12.8362	12.7319	12.7798	12.8026	12.7735	12.9898	12.909	12.8258	12.8876	12.9764	12.6302	12.6959
PRKAR1A	8.2121	9.14375	8.14121	8.86487	9.90309	9.55498	9.18904	7.84014	8.60751	8.60751	8.58871	9.05326	9.52941	9.24813	8.70438	9.37229	9.63059	9.96045	9.7751	9.58655	9.77235	9.84436	9.69409	9.91963	9.53701	9.56711	10.2817	10.1674	9.63931	9.05326
ESD	9.0894	8.44885	8.47566	9.99841	9.22351	9.02913	9.2528	8.62657	9.52941	9.09406	8.78296	8.89487	8.04544	8.79625	8.94525	8.73896	8.37367	8.80306	8.85009	9.29974	8.95784	8.92381	8.70438	8.28826	8.80306	9.65175	8.88142	7.97325	9.00237	8.88787
HSPD1	14.1886	14.3743	14.3743	14.611	14.5072	14.7677	14.2898	14.4337	14.4337	14.6404	14.1471	14.4579	14.5072	14.23	14.3122	14.611	14.4579	14.5072	14.611	14.7028	14.6707	14.488	14.7028	14.4337	14.488	14.7359	14.5807	14.4153	14.531	14.3743
CLU	10.8661	10.7165	11.6197	11.0329	10.757	11.4023	11.2666	10.8258	11.8122	13.1188	13.3473	12.4973	12.2696	12.3577	11.6554	11.8221	11.5014	11.7848	11.0998	11.2875	11.0775	10.8608	10.9183	10.4566	10.5767	10.46	10.8135	10.3689	11.1354	10.4405
HSPA5	12.7111	12.6302	12.8258	12.8876	13.1188	12.8362	13.4786	13.2003	12.8789	12.8718	13.0144	12.9308	13.0442	12.8876	13.2238	13.2238	13.4786	13.2323	13.3579	13.375	13.4029	13.5497	13.4364	13.6505	13.375	13.4973	13.2708	13.5163	13.2564	13.5497
LAMC1	15.2009	14.6707	15.5385	14.1471	14.1886	14.1299	15.3698	14.4153	16.0133	16.27	15.476	15.8303	14.8286	15.4215	15.8303	14.531	14.5807	14.3743	13.7884	14.1144	13.611	13.6505	14.1471	13.2805	13.6887	14.1694	13.3143	13.611	13.9975	13.4205
HSPA8	14.4337	14.4337	14.4337	14.5072	14.531	14.4579	14.1144	14.1886	14.1694	13.73	13.8247	14.1694	14.1471	14.1471	14.2489	14.488	14.4337	14.4153	14.3122	14.2489	14.1886	14.3945	14.2489	14.2675	14.2898	14.3743	14.1471	14.3122	14.4153	14.3945
PDHB	10.6314	9.97839	10.4997	10.0021	10.6542	10.5599	9.32714	9.97283	10.0933	10.2198	9.32254	10.3764	9.24297	10.3284	9.95712	9.21841	9.81268	9.52129	10.0768	9.67797	9.98706	9.90309	10.0278	10.0842	10.2629	10.2092	9.32714	10.9365	9.8625	9.41278
PYGB	13.8083	14.1299	14.1471	15.7327	15.5385	15.2009	15.1033	15.0476	14.7028	14.4153	14.2675	14.531	14.4153	14.3743	14.6707	15.008	15.0476	15.008	15.3698	15.476	15.1495	15.1495	15.3176	15.2009	15.2714	15.4215	15.476	15.0476	15.1495	14.9093
IGF2R	11.013	10.8383	11.6044	10.7283	10.7086	9.79683	11.1153	11.1543	9.79963	11.2998	11.5881	10.2253	11.3679	11.2708	11.753	11.2112	11.3465	11.8221	10.5448	10.6109	11.0816	10.8107	10.8292	11.9054	10.5565	10.6542	11.1543	11.0191	10.7539	10.605
ADH5	8.64527	10.6374	11.0191	10.7937	10.46	10.4632	10.5058	11.2159	10.6542	10.2408	10.7937	10.5153	10.1617	10.7668	10.4373	10.7596	10.8608	10.605	10.977	9.97839	10.6374	11.2595	10.047	10.6404	11.1471	10.1769	10.3416	11.18	10.4566	10.2882
TPR	12.4514	12.8504	12.416	12.3777	12.1388	12.3257	12.0334	12.3006	12.022	12.0453	12.4435	11.8824	12.1337	12.3207	12.3848	12.1598	12.2121	12.1125	12.3391	11.7274	12.2384	12.1764	11.8033	12.2351	11.9287	12.0677	12.2046	11.9546	11.8605	11.9346
CKMT1A	15.3698	15.476	15.9187	15.3176	15.3698	15.8303	14.2106	14.2106	14.23	14.1694	13.9621	13.73	14.0145	14.0674	13.8486	13.9813	14.0886	13.7078	14.2106	14.23	14.3945	14.3431	14.2106	14.1694	14.1886	14.1299	13.8486	13.9054	14.1144	14.1694
ACTN1	15.8303	15.2714	15.5906	15.6525	15.2009	15.476	16.27	15.8303	16.395	16.0133	16.27	16.551	16.395	16.551	17.2161	16.8801	16.8801	17.2161	17.2161	16.7116	16.7116	17.2161	18.3063	17.2161	17.2161	16.551	16.395	17.9793	18.6282	17.3973
SRC	8.72036	8.74774	9.42881	8.75615	8.85635	8.48718	9.05326	7.76659	8.76565	9.74594	10.1867	9.70396	9.40176	9.36967	9.59242	9.29122	9.91589	8.70438	9.2861	9.04811	9.14375	9.45135	9.51487	9.65703	9.00237	9.07098	8.84356	9.35552	9.34727	9.48181
XRCC6	15.0476	15.008	15.1495	14.7918	14.4579	14.9093	14.4337	14.531	14.3431	13.3882	13.9401	13.2564	14.1694	14.531	14.1471	13.9054	13.923	14.0674	14.1694	14.0145	14.2898	14.2898	14.0674	14.0674	14.1144	13.866	14.1886	14.0483	13.9401	13.8486
XRCC5	14.0483	14.0674	13.7477	13.3143	13.8247	13.8247	13.4029	13.5163	13.3244	13.7078	12.3962	13.0322	13.0713	13.3473	13.2564	13.0144	13.2708	13.2805	13.2708	13.2564	13.0615	13.1188	13.2473	13.0322	13.2708	13.1395	13.3244	13.0518	12.9898	13.1395
BMP1	11.5881	11.5175	11.8542	11.1697	11.3955	11.4839	11.7138	12.1882	12.4514	13.6505	13.4205	12.6017	12.5256	12.7862	12.0853	12.2508	12.0905	12.2046	11.7186	11.6112	11.6819	11.6601	11.634	11.8542	11.8322	11.7848	11.9287	11.8542	11.6638	12.0275
EEF2	16.1396	15.3698	15.4215	17.0335	16.551	16.395	15.5385	15.5385	15.4215	14.8637	14.7028	14.7359	15.5906	15.3698	15.2714	15.3176	15.6525	15.5906	15.1495	15.7327	15.5906	15.2009	15.6525	15.6525	15.1495	15.5906	15.5385	15.2009	15.476	15.5385
PDIA4	12.3577	11.3679	11.634	11.18	11.9396	10.6217	10.8466	11.5214	11.6949	11.413	11.1976	11.0885	11.4282	11.6044	11.7231	11.3369	11.8001	11.7186	11.3796	11.553	11.6718	12.1598	11.8495	12.0275	11.6457	11.5881	11.8495	12.3777	11.9145	12.334
P4HA1	11.6044	11.3796	11.1153	10.823	11.6819	11.5928	11.4497	11.3033	11.0364	11.4796	11.779	11.7571	11.2875	11.1503	11.5244	11.9895	11.3588	11.46	11.4541	11.3033	11.2274	11.4245	11.8082	11.4541	11.3504	11.7705	11.8407	11.779	11.3465	11.8221
PLS3	11.9199	11.1857	12.1014	12.2304	12.416	12.6302	12.2351	12.5665	12.2855	12.2005	12.0723	11.6949	11.8671	11.9992	12.0275	12.617	12.7735	13.0061	12.4585	12.5256	12.0813	12.4514	12.432	12.4727	12.3896	12.4782	12.0723	12.517	12.617	12.6604
GYS1	12.4653	12.1817	12.3006	12.5048	12.3647	12.4081	11.8824	11.9462	11.4541	12.4514	11.5244	11.9669	12.1258	12.2855	11.4424	11.8724	11.7429	11.9462	11.5928	12.0334	12.3006	11.5799	12.0623	11.9504	11.6819	11.9462	12.1258	11.6112	11.9546	12.0853
ANXA8L2	10.605	11.2961	12.0723	10.6518	10.3416	11.0096	10.2253	10.0933	10.714	10.2907	10.3875	9.89776	10.714	11.18	10.3369	10.4702	10.5653	10.7086	10.4205	10.3897	9.9317	10.4537	10.3689	9.75577	10.3819	9.61562	10.0842	9.87141	10.0247	9.72851
MIF	11.6688	11.2012	11.3086	10.7165	11.4674	11.5881	11.5632	11.6601	11.8967	11.8221	12.281	12.3071	11.1113	11.9632	12.4782	12.334	11.8363	11.7904	11.8724	11.9287	11.4674	11.4541	11.1388	11.1727	11.7951	11.3117	11.3151	12.095	11.6949	11.2046
AKR1A1	9.31098	9.71268	9.48869	10.047	10.2516	9.72531	9.91275	8.37367	9.67135	8.98776	8.64527	9.90309	9.97283	10.5653	8.8725	9.33751	9.83286	10.1147	9.90598	10.0441	9.89481	10.1494	10.1147	9.92833	9.85234	9.76563	9.96045	9.59242	9.58258	9.32714
PKM	17.6917	17.3973	17.6917	17.6917	18.6282	18.6282	17.6917	17.6917	17.6917	16.551	17.0335	16.27	17.0335	17.2161	17.0335	17.0335	17.2161	17.0335	17.9793	17.3973	17.9793	17.9793	17.6917	17.9793	17.6917	17.0335	17.6917	17.3973	17.2161	17.6917
HSP90B1	13.4627	14.0483	14.0319	14.0886	14.0483	13.9401	14.1886	13.9401	14.0145	14.0483	13.884	13.884	14.3945	14.6404	14.6404	14.3945	14.5595	14.611	13.9621	13.884	13.8486	14.2675	14.2898	14.3122	13.9813	13.923	13.9813	14.531	14.3743	14.3122
MMP9	10.649	11.3884	10.2725	9.7882	9.90051	10.4962	10.5565	10.6252	10.4141	11.2112	12.0334	11.5962	11.2961	12.0275	11.3232	10.9951	10.2388	10.6146	9.95206	10.2275	9.70808	10.0541	9.23879	10.0247	9.90598	9.56233	10.1467	10.52	9.5514	10.398
DARS	10.7451	10.6542	10.6734	10.6146	9.96684	9.6967	10.2949	10.1437	10.1018	9.5751	9.83611	10.0933	10.1969	9.94797	10.2223	9.90598	10.4663	10.1867	9.91275	9.57895	9.85031	9.74847	9.7751	10.3103	9.8889	9.96375	9.86585	9.89481	10.3614	9.73575
JUP	11.3643	11.6638	11.0702	12.1068	12.022	11.7951	11.8605	12.1662	11.753	11.5014	10.8941	10.9848	11.4023	11.6875	11.6239	11.8824	11.5347	11.8495	11.6286	11.9054	11.6688	11.7138	11.5962	12.2082	11.6286	11.7138	11.8122	11.4317	11.4023	11.8122
ANPEP	15.008	15.0476	15.0476	14.5595	14.7677	14.531	14.7359	14.7677	14.611	15.1033	15.1495	15.0476	14.7677	14.7359	14.7028	14.3122	14.1299	14.2675	13.9054	13.9813	13.9621	13.9813	13.9401	14.0886	13.8486	13.8247	13.923	14.1471	13.8247	13.7884
GSPT1	10.8531	11.0775	11.2234	11.2197	11.1187	11.3465	10.7977	10.3845	10.398	10.8639	11.0609	11.247	11.0266	10.6284	10.9699	11.3721	11.0918	10.9183	11.177	11.4023	11.3117	11.5244	11.5799	11.5056	11.3917	11.6875	11.3504	11.5244	11.7394	11.4541
B4GALT1	13.1668	12.8876	12.4782	13.2238	12.9641	12.6604	12.922	13.2323	13.2903	12.922	13.4786	13.5497	12.7798	12.8789	12.4435	13.2805	13.2564	13.3882	12.8114	12.5317	12.6959	12.5426	12.6458	12.7668	12.8927	12.6302	13.0991	12.6774	12.8789	12.8196
UCHL3	8.78968	8.04544	7.94756	10.2756	10.6079	10.4109	9.39481	9.57895	9.99584	8.85635	8.95257	7.92021	9.30608	9.43622	9.61932	10.1378	9.62713	10.0121	10.2978	10.0989	10.2253	9.32254	10.2334	10.3081	10.1933	10.3689	10.3018	9.96684	9.44405	9.70396
DSP	13.3579	13.1188	13.4627	13.4487	13.2473	13.4205	13.5315	13.73	13.375	13.4487	13.3579	12.9641	13.3473	13.1505	12.8718	13.2903	13.1749	13.4205	13.4205	13.3143	13.5163	13.1749	13.5315	13.5163	13.2564	13.2564	13.5497	13.2473	13.4029	13.3473
ITGB4	12.6097	11.7231	11.9669	12.0517	11.553	11.7274	10.9458	10.9699	11.3992	11.2197	11.5347	11.2075	11.6457	11.6386	11.6386	11.25	11.1388	11.0064	10.398	11.1317	11.0364	10.8135	11.18	11.0739	10.0703	10.942	10.9183	11.6949	11.0266	10.884
CBR1	10.8352	11.2274	10.6879	10.6811	11.4282	10.9886	10.8005	11.2837	11.2012	11.2046	9.98379	10.6284	11.3917	11.2754	11.4349	11.4023	11.2434	11.1432	11.8322	11.8605	11.6638	11.4746	11.3917	11.6197	11.4497	11.4105	11.5056	11.1027	11.3288	11.4064
MGMT	9.65703	9.93659	10.5094	9.50807	10.152	9.90934	9.40176	9.92219	10.911	9.65703	9.11878	10.5747	9.33227	9.5751	9.92219	10.6017	10.2516	10.3494	10.8728	9.97567	9.1512	9.60733	10.2198	9.04811	10.2492	10.5823	9.38481	10.8498	9.98086	9.67422
CPE	10.7596	10.1147	11.0096	10.0768	10.884	9.98379	10.4289	11.3834	10.236	11.9726	11.5581	11.0494	11.6909	9.65703	10.4796	10.4058	10.5025	9.67135	9.32714	10.1018	10.3284	9.04104	9.51786	10.1902	9.33227	9.7751	9.92833	9.68469	9.43268	10.0441
GOT1	10.398	10.5124	11.029	10.2275	11.247	11.0918	11.2754	11.0562	10.1674	10.5025	11.013	10.714	11.3543	11.2343	10.4229	11.0494	9.5514	11.0918	10.2172	10.0808	10.52	10.8171	10.4109	10.7704	10.7186	10.7539	10.8728	10.8326	11.4174	10.7025
CAPN2	12.4435	12.4913	12.8876	12.7034	12.8789	13.1395	12.7944	12.4913	12.8718	13.0615	12.6529	12.7668	12.2046	12.5317	12.9981	12.8876	12.922	12.6458	12.9764	12.8789	12.7862	12.9478	12.8927	12.7206	13.2805	13.2805	12.7862	13.022	13.1878	12.7111
PFKL	9.90598	10.7539	10.4289	10.8575	10.9848	11.1582	10.7112	10.4663	10.2124	10.4997	10.6992	10.1617	10.3927	10.3233	10.4405	10.7086	9.96045	10.568	10.6574	10.236	10.4263	10.3394	10.2694	10.7668	10.2433	10.173	10.047	10.141	10.52	10.2303
LGALS3	9.86585	10.4453	8.01082	10.5448	9.80961	10.8661	9.82492	10.5945	9.27425	8.38891	10.4141	7.48675	10.1147	9.93473	10.4109	10.3819	9.8593	10.6217	10.6759	10.2603	11.4704	10.9699	10.4936	11.7754	10.663	10.1467	11.4839	11.6154	10.6963	11.8322
TCP1	13.0713	13.0322	13.2708	13.1395	12.8026	12.7798	12.4727	12.095	12.5928	12.517	12.1662	12.6604	12.8443	12.4973	12.2005	12.1703	12.3962	12.6017	12.1189	12.5586	12.2351	12.22	12.5317	11.9895	12.0905	12.6097	12.1068	12.281	12.4017	12.5256
VCL	13.2109	13.5497	13.2903	13.3377	13.8486	13.5163	14.0319	13.8247	13.5163	13.4627	13.0442	13.7884	13.5751	13.5163	13.6887	14.1144	14.1471	14.0886	14.23	14.3945	14.1694	14.3743	14.4337	14.4579	14.0886	14.2489	14.1299	14.8637	14.7677	14.8637
PGAM1	10.7798	10.9273	11.3588	10.9623	11.0858	11.3151	10.5626	10.1902	11.2112	10.6079	9.29585	10.8352	11.2012	10.8383	10.4936	11.2046	11.5719	10.8005	11.2112	11.71	11.2197	11.3117	11.3421	11.0221	11.0666	11.7463	11.0633	11.0885	11.4746	10.784
NCL	13.7477	13.7078	14.2106	13.1505	12.922	13.2473	13.2708	13.2564	13.4627	13.0713	13.0518	13.0713	13.5497	13.4973	13.4364	13.4973	13.599	13.5497	13.866	14.3431	13.73	13.6708	13.6505	13.611	13.6708	13.6293	13.3377	13.6887	13.4973	13.4364
HK1	11.6112	12.2351	11.6976	12.1258	12.2384	12.0039	12.1764	12.281	12.3848	11.8879	12.1447	12.0114	11.8407	11.5014	11.6819	11.7626	11.8173	12.2508	11.6875	11.1543	11.5449	11.9596	11.9504	11.7705	11.779	11.5928	11.3796	11.7951	11.7626	11.9669
EIF2AK2	8.04544	9.7882	9.11274	9.90934	9.26038	9.38481	9.59614	8.30605	8.98264	9.48869	9.18462	9.31098	10.173	9.16678	9.79458	7.22629	9.11274	8.95257	9.09406	8.25261	8.28826	7.94756	8.8165	8.44885	8.58871	8.50081	8.32096	8.2121	7.60558	7.37754
CSNK2A2	11.9669	11.1222	11.7429	10.5025	9.52129	10.8031	10.4702	11.3955	11.2388	10.2882	10.5094	10.8066	11.3884	10.3494	11.3679	10.9082	10.2303	10.6181	10.7977	11.4174	10.7483	10.4263	11.177	10.2663	11.0775	11.4541	10.6542	10.3233	11.1317	10.2172
NFKB1	10.5379	10.4857	9.96045	10.6374	9.04811	8.80306	10.5172	9.691	9.86585	9.23362	10.6734	9.52941	10.942	9.33751	9.57895	9.41278	10.7112	10.5987	9.95454	10.605	10.7025	10.4962	10.1617	10.7086	10.1867	10.0989	10.6963	8.8725	9.8193	10.4423
ANXA7	9.26986	9.2861	8.93075	9.21841	9.00237	8.89487	9.11878	9.43622	9.2655	10.0896	9.52129	9.61932	8.71211	8.76565	9.05993	8.61526	7.94756	8.73896	8.54547	9.07098	8.46263	8.3597	8.72036	8.9704	8.68468	8.66612	8.47566	8.66612	8.80306	8.58871
BTF3	11.6457	11.0494	11.4982	10.9585	10.8352	11.1388	11.1388	11.3117	11.0666	12.2256	11.8082	11.9099	10.5767	11.3884	11.5056	11.2666	11.7848	11.1388	11.4674	11.4202	11.016	11.4064	11.2307	11.5244	11.3326	11.177	11.4105	11.1354	11.3151	11.1582
RAB4A	9.01556	9.19689	9.35194	8.99811	8.37367	7.88778	8.61526	8.85635	9.16059	8.63612	8.75615	9.17958	8.41352	8.51141	8.71211	8.40255	7.66413	8.65718	7.84014	8.82654	8.08921	8.46263	7.76659	8.19188	8.48718	8.74774	7.53888	8.40255	8.63612	8.04544
RAB5A	11.6819	11.3086	11.8495	11.9596	11.8605	11.7058	11.9009	11.9546	11.9596	11.8001	12.0275	11.4839	11.9009	11.5928	12.2304	11.7024	11.7626	11.2998	11.8082	11.9947	11.6154	11.4929	11.6949	11.634	11.4704	11.7186	12.1447	11.8033	11.7848	11.9145
PSMB1	12.4017	12.7206	12.909	12.5739	12.1489	12.6529	12.7798	12.7944	12.3896	11.4383	12.0453	11.7705	12.7602	12.8668	12.9898	13.022	13.0061	13.1505	12.8876	12.6774	12.8504	13.022	13.1878	12.8362	12.7602	12.5497	12.3711	12.8584	12.7668	12.6529
ATP6V1C1	10.1045	11.18	10.9044	10.4796	10.4423	10.2882	11.4885	10.0989	10.784	10.4166	11.7705	11.1727	11.1153	11.0494	10.5653	11.029	10.5358	10.7414	10.6698	10.1437	10.5799	10.4289	10.5124	9.93659	10.3081	10.4888	10.2603	10.3556	10.0989	11.013
FLNA	14.611	14.611	14.488	14.6404	14.5807	14.3743	14.5807	15.1495	14.9543	15.0476	15.0476	15.008	14.8637	14.7918	14.8637	15.1033	15.2009	15.3176	15.3176	15.2714	15.3698	15.3176	15.2714	15.3176	15.3176	15.3698	15.3698	15.4215	15.4215	15.4215
ACO1	10.635	10.5379	10.3261	10.6542	10.5747	10.4888	10.8728	11.753	11.1187	11.5175	10.5945	10.5498	10.6933	10.757	10.87	10.2253	10.6181	10.5626	9.34727	10.1237	10.4109	10.5153	10.4825	10.52	10.6252	9.96992	10.2144	10.4423	10.1437	10.7349
NT5E	8.9023	8.80942	8.95784	8.04544	8.51141	7.97325	8.85635	8.9023	9.0894	9.59863	9.2655	9.74847	9.84198	9.09913	9.44731	9.39481	9.47028	9.27846	9.2528	9.82492	9.2655	9.42044	9.65703	9.36967	9.7751	9.48181	9.59242	9.57895	9.96375	9.82986
TGM2	9.8593	9.00237	9.38995	10.173	9.4254	9.18904	9.8226	9.6967	10.0216	9.98086	10.1168	10.2978	9.8918	9.80306	10.1297	10.0989	10.3614	9.37593	10.4566	10.6992	10.6518	10.6912	10.8383	11.3086	10.8198	10.635	10.9458	10.0703	11.2875	10.3638
MUT	9.83286	8.84356	9.19689	9.34727	9.20067	9.73575	9.66355	9.61562	9.36684	9.59242	9.9317	8.71211	8.47566	8.61526	8.79625	8.58871	8.3597	8.85635	7.80849	8.08921	7.71942	6.94636	8.41352	7.71942	8.01082	7.48675	8.26551	8.67588	8.61526	8.16308
GART	10.4537	10.7977	10.4166	10.5498	10.0962	10.0768	10.4229	11.0955	10.7186	10.8575	11.7664	11.8033	11.263	11.0364	10.5498	10.4229	10.7216	10.7053	10.3494	9.85581	10.5767	10.5025	10.1969	10.1168	10.1902	10.1617	10.5124	10.6665	9.94528	10.2433
CDH3	11.0494	11.1897	11.2595	11.0528	10.8897	10.6468	10.7483	11.2916	11.5014	12.0774	12.0517	12.0853	12.5928	12.2121	12.0388	11.5753	11.3757	11.7024	11.1388	11.6601	11.6949	11.5449	11.2998	11.4674	11.2075	11.2159	11.1727	11.4796	11.3543	11.0329
UBA1	13.923	14.23	14.1144	14.3743	14.6404	14.3945	14.611	14.5807	14.5072	14.0886	14.1144	14.3945	14.2675	14.2675	14.2106	14.7677	14.531	14.7028	14.6707	14.7359	14.6404	14.5595	14.611	14.7359	14.7677	14.6404	14.6404	14.6707	14.5807	14.5072
FBLN1	10.977	11.1543	11.1317	11.2539	11.2075	11.0391	11.5928	11.016	11.3086	12.0517	12.0774	12.2121	11.7626	11.4929	12.1764	11.7394	11.4746	12.0774	11.7429	11.8082	11.6197	11.3796	11.7429	11.5135	11.8879	12.2005	11.7754	11.7429	12.1817	11.4674
ITGA6	12.6887	12.9825	12.8668	12.5426	12.8114	12.416	12.5842	13.0518	12.8258	12.3512	12.922	12.8196	12.3512	12.5122	12.5739	12.4913	12.2855	12.2562	12.4017	12.2855	12.1068	12.281	12.0774	12.2444	12.8584	12.1553	12.5739	12.6097	12.22	12.5586
SFPQ	12.8718	12.5122	12.8504	11.7394	11.6457	11.7626	11.8082	11.6949	11.5674	11.6909	10.9699	11.3504	12.0723	11.8967	11.7394	12.0853	11.8671	11.6081	12.1337	12.421	12.6017	11.8001	12.5426	12.2696	11.9462	12.3647	12.2121	11.5674	11.9199	11.7571
PPIB	9.44731	9.29122	9.63511	8.66612	8.77458	8.80942	8.72036	8.8725	8.68468	8.51141	8.55495	9.48523	10.0216	9.691	9.10526	9.96375	10.1378	9.68163	10.2198	9.8161	9.99584	10.4166	10.2124	10.2492	9.97283	10.047	9.84198	9.22699	9.61932	9.50137
WARS	10.5229	10.6181	10.3369	10.9307	10.8941	11.1292	10.5303	10.6698	10.8466	10.0121	10.6879	10.1075	9.76915	10.5334	9.99841	10.6992	10.7668	10.6811	10.1902	10.1553	10.4009	10.8498	9.41278	10.5747	10.4702	9.44731	10.2303	10.8575	11.4497	10.5358
RPS3	12.7515	12.9308	13.2473	12.8584	13.375	13.1505	12.8026	12.8196	12.6774	12.7206	12.6458	12.6774	12.5317	12.7111	12.909	12.9898	12.8668	13.0442	13.2805	12.9898	12.7424	13.0322	12.9308	12.8504	13.1878	13.0713	12.9764	13.0713	12.7111	12.7034
CFL1	9.87782	10.0048	9.52627	8.3597	10.5153	10.46	10.3261	10.1651	9.98086	9.63511	10.4453	10.8445	10.3261	10.8409	8.61526	11.3543	11.0702	11.0455	12.617	11.8879	12.3391	12.5586	11.9895	12.0905	13.1668	11.5719	12.8584	12.1489	11.71	12.4846
ATP2B4	10.4962	11.3721	11.4461	10.5058	11.3033	10.9699	9.28237	9.72851	10.6963	10.4473	9.56233	9.63059	11.0064	10.5172	10.7937	10.4732	9.02314	10.3469	9.36967	10.5852	9.97839	9.53701	10.0541	9.75247	10.2334	10.0121	9.62288	10.9458	10.3556	9.29122
EEF1B2	12.8927	12.22	12.3257	12.22	12.1553	12.0388	11.9346	12.0905	11.6601	12.5497	12.1258	11.9947	11.6638	12.0905	12.1489	11.634	11.7463	11.5296	11.7463	11.6154	11.7138	11.6239	11.4674	11.6112	10.8352	11.4202	11.5928	11.0609	11.2274	11.6112
ACAT1	8.66612	9.69999	10.2492	10.3875	10.9365	10.5418	10.1147	10.8728	10.2949	10.46	9.63931	9.80961	9.98379	9.0894	9.66717	9.67797	9.38481	9.50507	9.94223	10.0646	10.2433	10.2172	9.44405	10.0021	10.1553	10.4912	9.91275	10.173	10.0541	9.52941
MYL9	8.94525	8.3597	8.28826	9.52941	8.66612	8.77458	8.8725	9.26986	9.35552	9.5455	9.84436	8.48718	8.40255	8.54547	9.63931	8.70438	9.32714	9.51487	9.1512	8.98264	9.20067	9.33227	8.91831	9.90309	8.96361	9.62713	9.20693	9.43622	9.43972	8.53625
POLR2A	9.60213	9.5751	10.0247	9.20693	9.05326	9.12803	9.43268	9.43972	9.63931	9.7751	10.0541	9.61141	9.65175	9.56711	9.29974	9.66717	8.86487	9.54175	8.57841	9.19689	9.27425	8.59884	8.93691	8.92381	9.36967	9.02913	8.19188	9.14375	9.22699	9.28237
MPST	11.3917	11.5393	11.7058	10.9391	11.0096	11.1947	12.1258	10.942	11.2434	12.0388	11.7951	11.0455	11.2075	10.9916	11.2234	11.7571	11.3033	11.9287	11.0739	11.8001	11.4383	11.7024	11.9396	11.6426	11.7274	12.2046	11.8879	11.247	11.7904	11.9546
ATP5A1	12.909	12.3158	12.2046	13.2109	13.2903	13.3244	12.8927	12.4367	13.0713	12.9391	12.6679	12.2639	12.8026	13.0813	12.8258	12.7862	12.8258	12.7602	13.0813	13.4205	13.5751	13.2903	13.375	13.2109	13.1188	13.3143	13.375	12.8443	12.7515	13.0322
PSMA1	12.416	13.1668	12.8026	12.9391	12.7944	12.432	12.9764	13.1188	13.2564	12.9021	12.1553	12.8718	12.8668	12.8258	13.0991	12.9764	12.9898	13.1749	12.8443	12.8196	12.6774	13.0442	13.0518	12.8876	12.7515	12.9574	12.7798	13.1749	12.9764	12.9574
S100P	11.3757	11.9396	12.1662	12.1703	12.2304	12.8876	12.3391	12.5256	12.4585	12.4782	11.8542	11.2046	11.8542	12.3071	11.6457	12.4435	12.2562	12.3512	12.095	12.3391	12.5426	12.0623	12.0853	12.1553	12.2304	12.0723	12.2351	12.22	11.7429	11.5632
ITGA3	9.94223	9.93953	10.1674	10.6181	10.1553	9.45135	8.89487	10.5265	10.2092	10.3527	9.91589	11.1503	9.65703	8.86487	9.36967	9.89481	10.3081	9.95206	10.4229	10.1467	9.79458	9.8226	9.81268	10.0397	10.2663	9.99584	9.60733	10.1115	10.4888	10.3469
MSN	14.0674	13.866	14.0886	13.3882	13.7652	13.7652	13.6293	13.6708	13.7078	14.0674	14.2106	14.1886	14.2489	14.0319	14.0886	14.0886	14.2675	13.9401	13.923	13.8247	13.7652	14.0674	13.9975	13.9975	13.8247	13.7652	13.7884	14.7028	14.7359	14.6404
MGAT1	10.3284	10.9458	10.7025	10.2725	10.6433	10.1801	10.8031	11.0064	10.4289	12.1258	11.7347	12.2905	11.3643	11.2274	11.0609	10.784	10.9848	11.5393	10.5418	10.2092	10.4453	10.2603	10.0896	10.0148	10.5303	10.2334	10.2789	10.2725	10.2789	10.3369
TARS	13.4205	13.3143	13.4487	13.1105	13.1749	12.7735	13.022	13.0991	12.7735	13.2564	12.7668	12.9825	13.3377	13.0144	13.3143	13.2564	13.3143	13.3244	12.8718	12.9308	13.0442	12.7111	12.8668	12.8718	12.6679	13.022	12.9641	12.9021	13.2003	13.1505
EEF1G	12.0623	11.9841	11.4704	12.4913	12.2005	11.7463	11.9546	11.8495	11.8001	10.6604	11.46	12.4367	11.9054	11.7347	11.6601	11.9239	11.7231	11.8407	12.22	12.3257	12.1014	12.1291	12.22	12.095	12.0723	12.2969	12.3777	11.8605	11.8033	12.0517
STOM	10.3614	10.757	11.2916	10.4857	10.4702	10.6879	10.7732	11.413	11.2046	10.3845	10.0148	10.9951	10.7704	11.4317	9.8593	10.1902	10.334	10.8066	10.3585	10.8608	9.44731	10.4506	9.0894	9.99841	10.0347	8.68468	9.33751	9.73893	10.4537	9.94797
YWHAQ	9.213	10.047	9.58258	10.0732	10.2198	10.0175	10.334	8.60751	9.94528	9.44731	8.88142	10.1331	9.42044	10.2144	9.5455	9.44731	9.91275	9.16678	9.71268	9.65175	10.0347	9.79458	10.5153	9.30608	9.94528	9.91589	9.80548	10.047	9.52129	9.61932
RPA1	12.0677	12.909	12.2696	12.334	12.3577	12.3647	12.1882	11.6976	12.0453	11.3884	11.9099	12.0677	12.0039	12.1388	12.0813	12.3777	11.9239	11.9895	12.1291	11.9145	12.0388	12.0334	11.9145	12.1337	12.3647	12.4081	12.1764	12.022	12.0623	11.9239
APEX1	9.80306	10.4537	10.5058	9.98086	10.2071	10.3494	10.7216	10.3233	9.213	11.2434	10.5025	10.2172	9.96684	10.2198	9.94223	10.2408	10.4732	10.2433	10.3954	10.2949	10.4085	10.4566	9.90309	10.4312	9.8625	10.1933	10.8575	10.0541	10.0646	10.5767
CALR	12.7798	12.7319	12.2905	11.4349	10.6604	11.0455	11.5393	11.8122	12.0114	12.1337	12.432	12.5586	13.2473	13.1589	12.6679	11.9346	11.9504	12.1598	11.9947	12.3711	12.0114	11.9726	12.1764	12.0813	11.7904	11.9054	12.1553	12.2696	12.0813	12.2747
CANX	11.6638	11.4349	11.2112	11.0391	10.7937	10.9273	10.7053	10.977	10.6665	11.1187	11.1432	10.4205	11.5296	11.4064	11.3917	10.3585	10.6374	10.8941	10.2388	10.3638	10.9252	10.8258	10.568	10.977	10.4405	10.2663	10.3081	10.2019	10.6146	10.5475
PSMA5	13.3473	13.7477	13.923	13.0518	12.8927	12.7668	13.7884	13.5497	13.4487	13.2473	12.9574	13.3244	13.5315	13.4627	13.4627	13.5751	13.4973	13.4364	13.0991	13.1105	12.9574	13.375	13.3882	13.3579	12.7944	12.9478	13.1105	13.3012	13.4205	13.2473
PSMB4	13.0061	12.8196	13.2238	13.0442	12.6097	12.6017	13.3012	13.0061	12.8504	13.1311	13.1311	12.922	12.8114	13.022	13.2708	13.2708	13.3012	13.0144	12.7515	12.7602	12.8196	12.9574	13.1395	12.9981	12.7798	12.9308	12.9898	13.0615	13.3012	13.1878
PSMB6	12.2444	12.2304	12.1703	10.9531	11.6154	12.2855	12.416	12.1489	12.3257	12.9825	12.8668	12.3257	12.1489	12.3777	12.4653	12.0517	12.2696	12.22	12.0905	11.9546	11.9009	12.2351	12.1703	11.9287	12.1662	12.1125	12.1489	12.5665	12.3896	12.2855
PSMB5	13.1311	13.1749	13.5497	13.3012	13.1505	13.2003	13.5751	13.4029	13.923	13.4029	13.2564	13.5163	13.0991	13.1878	13.375	13.4627	13.375	13.5751	13.1395	13.1589	12.909	13.4364	13.6708	13.0991	13.3882	13.2323	12.8443	13.5497	13.73	13.4029
TMOD1	10.2663	9.84691	10.3018	11.7231	9.71613	10.0872	10.4962	9.41653	9.96375	10.4009	8.69313	8.98264	9.39481	10.2388	10.1902	9.13847	10.0571	9.64841	9.22699	9.79096	9.96375	7.80849	9.93953	9.82492	8.40255	9.38059	9.29974	9.74847	9.78446	8.59884
LOX	9.4612	9.213	8.11219	9.2861	7.48675	7.37754	9.96045	9.68163	8.62657	10.714	10.9252	11.1857	10.4962	11.0562	11.247	11.6239	12.2444	12.7034	11.3679	11.6819	12.2304	11.2837	11.8457	11.4634	11.5056	11.6819	11.9054	10.88	10.7704	11.7347
LAP3	11.2234	10.8661	10.9273	11.5881	11.4461	11.553	11.247	11.7186	11.2837	11.7463	11.18	11.2916	11.2837	11.5881	11.1075	11.553	11.5214	11.5719	11.6386	11.4746	11.7571	11.7274	11.8879	11.9145	11.3465	11.7394	11.978	12.3512	12.416	12.5739
TPP2	10.4034	10.9492	10.2172	11.4704	11.3117	11.1113	10.8897	11.5093	11.1947	11.0775	11.2754	10.3103	10.6759	10.8661	11.8259	11.3465	11.3796	11.779	11.8122	11.1113	11.4796	11.2875	11.1471	11.1543	11.3232	10.8872	11.0858	11.6386	11.5799	11.7904
PTPN6	9.23362	8.85009	9.78117	8.19188	9.66039	9.06651	9.58258	9.18904	9.95454	9.2861	9.85031	9.40176	9.48869	8.66612	9.50507	9.74594	9.2528	9.60213	9.61932	9.43268	8.78968	9.35194	9.90598	9.36684	9.82986	9.08393	9.14764	9.52627	9.81268	9.03482
CRABP2	10.6851	10.1168	10.1297	9.18904	9.93659	9.84436	10.52	10.8983	10.4312	10.6109	10.2019	9.98998	9.86847	9.42044	8.56938	10.152	10.5303	9.55498	8.97572	8.95784	9.95206	9.39881	9.29585	10.0989	9.29974	9.6892	10.2663	10.3081	10.0397	10.334
TKT	12.6017	12.3647	12.421	13.0061	13.2708	13.1188	12.8668	12.6017	13.0061	12.6302	12.4585	11.3917	12.5842	12.2508	12.421	12.8443	12.9478	13.0923	12.5256	12.9574	13.0322	12.7862	12.7944	12.9308	12.7735	12.8927	12.8196	12.9478	13.022	13.2805
PML	9.39881	10.8728	10.0021	9.73893	10.0441	8.85009	9.70808	10.7186	11.2159	11.263	9.8625	11.2343	10.6698	8.99811	10.4337	10.5379	10.6912	10.4566	10.6933	11.1503	10.663	10.9209	10.6542	10.7165	11.1113	11.0609	10.6811	10.8198	10.8872	10.6284
PRDX6	12.1291	12.0853	12.1337	12.6017	12.7206	12.6774	12.8443	13.1505	13.1188	12.3848	12.2082	12.4913	11.9462	12.1703	12.2639	12.4782	12.6017	12.6379	12.6097	12.7206	12.5256	12.5122	12.3006	12.3848	12.8443	12.7735	12.4973	12.4017	12.1598	12.1703
PRDX5	12.095	10.4166	10.7382	11.0266	10.8445	11.413	10.6181	10.9848	10.8005	9.35194	11.0426	10.1297	10.6217	10.6518	10.2852	11.0455	10.6146	10.7732	10.5025	9.96375	10.6181	9.86585	10.5799	10.3469	8.88787	9.96045	9.85031	11.2388	10.141	10.3614
RPL12	9.27425	8.59884	9.07707	9.53701	9.48523	9.44731	9.02314	9.48181	8.59884	9.58655	8.85635	9.05993	8.66612	8.32096	9.14764	7.71942	8.52469	8.67588	8.14121	8.73896	7.80849	8.84356	8.98776	8.14121	8.60751	8.28826	8.61526	8.52469	8.53625	9.44731
ECHS1	11.4202	11.8769	11.9546	12.4435	12.4081	12.334	11.7571	12.1598	12.1337	11.0064	11.0702	11.7754	11.5014	11.7186	11.7754	12.1125	11.9145	11.978	12.6604	12.432	12.022	12.5497	12.3896	12.3071	12.421	12.3512	12.0114	12.1337	11.8173	11.7429
PEBP1	9.15457	9.49708	8.95257	9.23879	9.73575	9.8161	9.53297	9.76563	9.44731	10.8066	9.8889	8.83326	8.96361	9.87782	9.08393	9.48523	9.05326	9.71613	9.91589	9.48523	10.332	10.2071	9.42881	9.97567	9.83871	9.66717	10.3585	9.13245	9.71268	9.76563
PDIA3	13.6293	13.3882	13.4205	13.884	13.7078	13.8083	13.611	13.9975	13.9054	13.6708	13.866	14.4337	14.0319	14.0886	14.3431	14.6707	14.8637	14.6707	14.5595	14.488	14.3122	14.7677	14.6404	14.7677	14.531	14.3945	14.23	15.1495	15.3698	15.0476
PPP2R1A	12.0334	11.9287	11.9396	12.6227	12.1943	12.1489	12.6097	12.3391	12.7111	12.2696	12.1943	11.8542	11.6081	12.4585	11.9992	12.421	12.095	12.0388	12.4367	12.1388	12.5497	12.0677	12.5048	12.5048	12.2696	12.517	12.7515	12.1388	12.3455	12.0571
NMT1	10.2019	10.1331	9.96684	9.74301	9.1512	10.3735	10.0623	10.7704	11.1976	9.66717	9.40176	10.7186	10.0371	10.1769	9.98998	11.0528	11.0064	10.3638	10.7451	11.2274	10.823	11.1697	11.0191	10.4058	10.3175	10.7873	10.7186	11.6554	11.0609	10.1996
ADSS	10.0597	10.321	11.2274	11.0426	11.2046	10.9556	11.0775	11.0609	10.9951	9.02314	11.3086	10.0278	11.3757	10.8107	10.2603	11.1697	11.247	11.4105	11.6112	11.3194	11.5581	12.1014	11.3679	11.3117	12.1068	11.0562	11.9726	11.4023	10.977	11.0028
SERPINB1	12.0723	12.0813	12.5426	12.3455	12.2747	12.1662	12.0172	11.8542	12.1189	12.3647	11.2875	12.2969	11.8921	12.3512	12.4585	12.2696	12.1258	12.2351	11.779	12.3207	11.7951	11.8407	12.1553	11.7313	11.7231	11.8322	11.4349	11.7664	12.0774	11.3917
ALDH1B1	9.5455	9.44731	9.4612	9.29122	9.72851	9.62288	9.72851	9.42881	9.09913	9.6967	9.66717	9.14375	8.84356	9.23879	9.70808	8.23147	8.88787	9.29585	9.38059	8.70438	8.9023	9.26986	8.88142	9.35194	9.33751	8.93075	8.58871	8.88787	9.16678	8.78296
CORO1A	10.4423	9.22699	9.22351	9.59863	10.3018	10.2275	9.52627	10.9623	10.5094	10.8258	9.57152	11.1187	10.2882	9.66355	9.60213	10.0896	9.61141	9.36684	9.17301	9.20067	9.80548	9.69409	9.63059	9.29974	9.38481	9.87141	9.60213	9.37229	10.5172	9.56233
GDI1	8.98776	9.03482	8.3597	8.79625	8.63612	9.1512	8.83326	7.97325	8.69313	8.94525	8.53625	8.06791	9.51786	9.49304	9.89481	8.93075	9.17958	8.62657	8.55495	8.23147	8.67588	7.97325	8.06791	8.11219	7.53888	8.3597	8.11219	8.59884	9.11878	8.99811
S100A7	7.37754	10.1075	11.1388	9.83871	8.25261	8.68468	9.47028	9.04104	9.03482	10.2334	9.72221	8.67588	9.47028	10.0347	9.65175	8.65718	7.37754	8.34194	7.48675	8.30605	7.22629	7.37754	7.53888	6.94636	6.94636	7.22629	6.94636	7.37754	6.94636	7.92021
DNAJA1	9.10526	9.61141	10.3735	9.72531	9.83286	9.58655	9.63059	9.85581	9.87782	10.8352	10.0247	9.79683	10.17	8.26551	9.68469	8.75615	9.90934	9.90309	9.05326	9.94223	9.50137	9.72531	9.2655	9.42881	9.63059	10.5265	9.28237	9.42881	8.82654	8.68468
HIBADH	10.9044	11.6286	11.4674	10.9916	11.1432	10.9809	11.7951	11.6081	11.6197	10.5448	11.978	10.3261	10.9307	10.9252	10.9662	10.9916	11.1582	11.4796	11.1471	11.0494	11.6044	11.6457	10.9458	11.3033	11.6154	10.9365	11.4202	11.8769	11.0528	11.2708
ATIC	13.1188	13.6505	13.3377	13.8083	13.4786	13.6887	13.73	14.1694	13.611	13.2003	14.0886	13.7652	13.1589	13.0061	12.9641	13.375	13.0518	12.9641	13.2003	12.8504	13.0518	13.4205	12.7862	13.2903	13.2903	12.9641	13.4487	13.3244	13.1589	13.2708
HNRNPH3	8.06791	8.55495	9.76325	9.29974	8.06791	8.34194	8.62657	6.94636	7.88778	7.94756	9.58655	8.40255	7.88778	9.35194	9.17301	9.02913	8.65718	8.47566	8.3597	8.43469	7.60558	9.24297	8.43469	8.64527	7.80849	8.34194	8.56938	9.04811	8.38891	8.34194
CASP14	9.17301	9.47795	9.52129	9.17958	8.28826	9.03482	9.73205	9.23879	8.85635	9.90051	10.047	10.1829	9.54175	9.61932	9.36324	9.213	9.40176	9.00237	9.11274	9.44731	9.39481	9.09913	8.93075	9.69999	9.07098	9.30608	8.69313	9.17301	9.34211	9.2528
SFN	14.7918	14.5807	14.8637	17.3973	17.2161	17.2161	15.5906	15.4215	15.3698	14.7677	14.4337	15.1033	15.476	15.2714	15.3176	15.9187	15.5906	15.6525	16.551	16.551	16.395	16.551	16.7116	16.395	16.551	16.7116	16.551	16.395	16.551	16.27
STIP1	13.1105	13.3377	13.4364	13.8486	13.9054	14.0674	13.2323	13.1668	13.2109	12.6774	12.7206	12.3158	12.5426	12.7735	12.8927	12.8114	12.9021	12.8443	13.3244	13.0442	13.0923	13.2323	12.9764	13.2473	13.1505	12.8718	12.8504	13.0813	12.9981	12.909
S100A11	13.2003	13.1395	13.2109	13.1311	13.4029	13.1749	12.8789	12.8114	12.6887	12.0114	12.1882	12.6302	13.6293	13.599	13.5751	13.4029	13.5163	13.4627	14.3431	14.0674	14.2489	13.8083	13.7477	13.73	14.2489	14.0674	14.0483	14.0319	13.866	13.6708
GBP1	7.53888	8.73075	8.79625	7.80849	8.23147	9.29585	6.94636	9.17958	9.29122	9.4254	8.04544	9.51487	9.29974	9.4612	8.01082	9.95454	8.78968	7.60558	8.74774	8.50081	8.48718	9.00965	8.51141	8.47566	8.46263	9.29122	8.38891	9.33227	8.06791	8.57841
DSG3	12.2121	11.6154	11.3232	12.3158	11.8033	11.5486	10.9144	11.4674	11.4497	9.97839	11.3721	11.3194	11.9396	12.0172	12.0453	11.9199	11.5674	12.1291	11.6007	11.6426	11.5838	11.9462	11.5674	11.5014	11.4746	11.5799	11.4383	11.6426	11.4317	11.779
KIF5B	13.2238	12.6097	12.2384	12.2696	11.8259	11.7231	11.8001	11.7664	11.9895	11.5449	12.2304	11.0064	12.7515	11.9947	11.6718	11.6154	11.6976	11.7626	11.6688	12.0453	12.4435	11.6819	11.8221	12.5256	11.6499	11.9895	12.4782	11.6239	12.2747	12.2351
RNASE4	9.12803	8.68468	8.51141	8.2121	7.97325	8.32096	7.48675	8.23147	7.53888	8.78296	7.97325	8.55495	9.47795	8.62657	8.38891	8.48718	8.59884	8.26551	7.92021	8.66612	8.3597	8.56938	8.01082	8.62657	7.92021	8.40255	8.55495	8.63612	9.33227	9.15457
SHMT1	10.7318	10.5565	10.4732	10.6217	10.9391	10.2579	10.5498	10.4009	9.78446	11.4317	10.236	10.2223	9.75247	9.04104	9.86847	9.75999	10.0682	9.79963	8.37367	9.34727	9.5514	8.41352	9.56233	9.5751	8.92381	9.00965	9.40176	9.20067	8.79625	9.05993
SHMT2	13.9813	13.375	13.3012	13.5751	13.4973	13.2238	13.4487	13.4205	13.2805	13.1505	13.2003	12.8114	13.611	12.8927	12.9391	12.9391	12.8927	13.2903	13.0322	13.0518	13.2564	12.7206	12.7206	13.2323	12.6302	13.611	13.4205	12.8718	12.9574	12.9898
HSPA4	13.9621	13.923	13.1105	12.8789	12.8443	13.0615	13.1878	13.3473	12.5842	13.9401	14.0319	12.7798	13.2564	13.2708	13.1749	12.432	12.6679	12.5497	11.8967	11.7429	12.5842	12.0774	11.8122	12.6604	12.0853	11.9346	12.5426	12.2005	12.5048	12.7424
SFTPD	11.0816	10.7414	10.8005	10.9994	10.332	10.6574	10.6759	10.334	10.7483	10.5747	11.0918	10.6912	10.6433	11.2388	10.784	10.0304	9.38059	9.84436	9.71613	10.2492	9.68163	9.50137	9.38481	9.34211	9.84198	10.0021	9.7882	9.213	9.45632	9.94223
RPL22	8.32096	8.58871	10.2663	8.78968	8.56938	8.57841	9.00237	9.80548	8.77458	9.61562	9.32714	10.0872	8.72036	8.47566	8.98776	8.78968	8.83326	8.79625	8.32096	8.85009	7.88778	9.1512	9.01556	7.88778	9.11274	8.69313	8.77458	9.64841	9.02913	8.74774
SPR	10.0541	10.0511	9.06651	10.0842	10.6314	10.7451	10.1553	10.1494	10.1045	10.3556	10.4205	10.1269	10.1115	10.7283	11.25	10.1933	10.3716	10.5153	10.1553	10.2198	10.3764	10.0571	9.27425	9.29585	10.0021	9.94223	9.35552	9.71268	8.91831	9.99584
AGL	10.4337	10.0148	8.75615	8.28826	10.2253	9.67135	8.76565	9.67135	9.59242	10.0247	9.45632	8.60751	9.35552	9.6967	10.0842	9.92537	10.047	9.26986	9.5751	9.34211	9.56233	9.13847	8.76565	9.83611	9.85581	9.16678	10.2629	10.2978	9.18904	10.0682
MYH9	17.2161	17.2161	17.2161	16.8801	16.1396	16.7116	16.7116	16.395	16.8801	16.395	15.9187	16.395	16.551	16.395	16.395	16.395	16.27	16.551	16.8801	17.9793	17.0335	17.0335	17.3973	16.7116	17.3973	17.6917	17.2161	16.7116	17.0335	16.8801
MYH10	13.599	13.9054	13.2003	13.4205	13.5751	13.599	13.2238	13.1749	13.1105	12.7944	12.7944	12.6529	13.3012	12.9898	13.1505	12.8668	12.7668	13.2473	13.3473	13.3377	13.4487	13.2564	13.4205	13.4973	13.4029	13.5315	13.5163	13.3143	13.0442	13.2238
COPB2	12.0453	12.0453	12.0388	12.9898	12.5497	12.3962	13.1395	12.1258	12.3777	10.7873	11.7274	11.8879	12.5586	12.334	12.0114	12.3071	12.5426	12.2304	12.1447	12.416	12.4081	11.9947	12.2121	12.6017	12.1337	12.1489	12.0172	12.0453	12.3006	12.2562
KRT2	13.4364	13.4973	13.6505	13.2805	13.4487	13.5315	13.7477	13.7884	14.0674	14.3431	14.2489	14.2489	13.7652	13.6505	14.0483	13.611	13.4205	13.6887	12.7735	12.7034	12.2855	12.7034	12.6887	12.3455	12.7034	12.5426	12.1662	12.7668	13.1105	13.0713
ATP5C1	10.4009	11.0064	10.5418	11.5175	11.4064	11.5347	11.1661	10.7086	10.5799	10.9082	10.2492	10.2275	11.0918	11.1618	11.1432	10.9044	11.0191	10.9848	11.3151	11.5449	11.6499	11.4317	11.4929	12.0571	11.6949	11.634	11.753	10.9307	11.2666	10.9848
ATP6V1E1	9.76915	10.2275	10.3284	11.4634	11.5093	11.5393	10.6217	10.6542	10.8759	10.3689	10.2725	10.0304	10.2663	10.3689	10.2253	11.3326	11.0455	11.0426	11.4634	11.4317	11.3643	11.4023	11.3117	11.4982	11.3369	11.3917	11.4064	11.1697	10.8759	10.9016
SERPINB5	13.6887	13.2708	13.7884	14.5807	14.611	14.5595	14.4153	14.5072	14.4579	13.8486	14.2898	13.866	14.1299	13.7884	14.1144	14.9093	14.9093	14.8637	14.8637	14.7918	14.9543	14.9543	14.8637	14.9543	14.5807	14.5807	14.7359	14.3431	14.4579	14.2489
DLST	11.5014	11.3326	11.6499	10.6284	10.5529	10.8608	11.5056	10.5303	10.4796	10.6851	11.4982	10.7318	11.7848	11.1222	11.2075	10.8466	10.911	11.1317	10.5124	10.9337	11.0998	10.7086	10.9916	10.9183	10.9273	11.2307	10.9585	10.8107	11.0455	11.1075
TAGLN2	11.7186	11.3033	11.6688	11.9009	11.8322	11.5753	11.8322	11.9396	11.5393	11.8671	10.7283	11.5799	11.7429	12.1291	11.5393	12.2304	12.1489	12.416	12.8668	13.1878	13.2473	12.5665	12.8443	12.8668	13.0061	13.2708	13.2473	12.4081	12.6604	12.6379
ATP6V1A	12.3071	12.2256	12.1598	13.2903	13.3579	13.375	13.2903	13.3377	13.3473	12.8026	12.9981	12.8443	12.432	12.6887	12.0517	12.9574	12.8789	13.0813	12.7602	12.5739	12.9981	12.922	12.9641	13.022	12.8876	12.8443	12.7668	13.0061	12.8443	13.022
HSPA9	14.2898	13.8486	14.0145	15.0476	14.6707	14.8286	14.4579	14.1144	14.1886	13.9975	13.5497	13.8083	14.0674	13.9401	13.7078	14.2898	14.1694	14.2898	14.0319	14.531	14.4153	14.0483	14.4153	14.3431	13.611	14.3122	14.2489	13.866	14.23	14.1886
CAPG	10.3897	10.236	10.2275	10.3585	10.1147	10.4166	10.5945	10.4205	11.0426	10.3448	10.2882	10.1769	10.2092	9.65175	10.152	9.68469	10.1996	10.1075	9.82986	10.1674	9.45135	10.0371	9.99236	9.73205	9.2655	9.8226	10.0872	10.4312	10.2071	9.72531
CCT6A	13.375	13.5315	13.2323	12.922	13.1878	13.2903	12.8258	12.5317	12.7206	13.0322	13.0991	12.8876	13.1311	13.0442	13.2003	12.6679	12.4973	12.8718	12.5739	12.617	12.421	12.5842	12.7111	12.6227	12.6458	12.7206	12.6887	12.5122	12.5426	12.2905
NNMT	9.54175	10.0175	9.9317	8.8165	8.96361	9.60733	9.95206	10.3794	9.87141	9.47795	9.8744	10.0962	9.78446	9.34727	9.47414	9.09913	8.73896	9.51149	9.74301	9.16678	8.97572	9.51786	9.49304	9.17301	9.14764	8.8725	9.2528	9.79096	9.74847	8.52469
STAT3	11.2916	11.6773	10.5529	11.3796	11.5014	11.4746	11.4383	11.8221	11.7274	11.978	10.9365	11.6688	11.4424	10.9492	10.7053	10.4768	10.9016	11.0562	10.784	11.4383	11.4202	11.1261	11.2234	11.2998	10.9916	10.7704	11.3117	11.1153	10.87	10.911
MDH2	11.18	10.2629	11.4174	11.0885	10.52	10.4825	11.3033	10.8198	11.0633	10.2629	9.59242	10.4034	9.71984	9.19689	9.78117	10.8608	11.1432	10.8326	11.3232	12.3158	11.5014	11.0391	11.9054	11.2197	11.0221	11.8495	11.0816	11.3504	11.8824	11.4497
GARS	12.1764	12.3257	11.9462	12.5122	12.7424	12.6458	12.1703	11.8001	12.1943	12.1703	11.6154	11.6044	12.4435	12.22	12.2046	11.9546	12.0114	11.9054	11.4746	11.978	12.0172	12.0172	11.9199	11.9462	11.4839	11.6688	11.9669	11.7138	12.022	11.753
ACTR1B	10.7086	10.173	10.2516	10.4205	10.6518	9.17301	10.0121	9.94797	10.2019	10.4732	9.63059	11.1582	10.2223	10.5799	10.6146	10.8728	11.1727	10.911	11.0426	11.2046	11.0609	10.9951	11.0702	11.2708	11.029	10.9994	10.911	10.6017	10.9585	10.8198
STAT1	10.8498	10.9044	11.6239	11.1187	11.1471	9.39881	10.9886	11.25	11.2234	11.1261	11.4245	12.0517	10.9391	10.942	9.60733	11.4424	11.1897	11.3679	11.1027	11.0998	11.6112	11.2801	11.2012	11.4497	11.5393	11.2434	11.553	11.3117	11.2916	11.8495
SKIV2L2	10.1437	9.61562	10.0121	10.236	9.49304	10.2071	10.2466	9.95454	10.8661	9.50137	9.91963	8.30605	9.00237	10.0216	9.75247	9.50137	9.94528	9.32714	9.63931	9.5751	9.29974	10.4405	9.72531	10.009	9.42044	9.91963	9.9317	10.0304	9.91963	10.4289
LRPPRC	11.25	11.3504	11.5093	11.71	11.7848	11.4497	11.4245	11.3643	11.3033	11.6286	10.9492	11.0666	11.4461	11.5056	11.4929	11.1857	10.9082	11.2112	11.0666	10.9916	11.1027	10.7258	10.8639	10.6759	10.714	10.8661	10.9916	10.3819	11.0426	11.0064
PAFAH1B1	10.009	8.01082	10.9391	9.55916	9.28237	10.0571	10.8498	11.2754	10.4702	10.4632	10.1651	10.2907	9.2528	11.3543	10.4423	10.7382	11.18	10.6404	10.7769	10.9739	10.3716	10.9252	11.1153	10.4506	10.7382	10.5418	10.3469	11.4349	10.9337	10.6963
CRAT	10.141	9.98998	9.94528	9.84198	10.1437	9.92537	9.8161	9.62288	10.4109	10.5913	10.398	10.8383	10.87	11.0858	10.4141	10.3764	10.6109	10.3954	10.1969	9.96992	10.2882	10.2579	10.5475	10.1378	10.2172	10.1018	10.2223	10.5709	10.2852	10.2725
NAMPT	11.2708	10.3081	10.4912	11.2666	11.5674	11.4674	9.84691	11.18	10.9252	11.7571	10.8326	10.8941	10.4141	9.79683	9.04104	9.47414	10.3494	10.2817	10.7318	10.4405	10.9082	10.3048	10.4166	10.7873	10.1018	10.4263	10.5153	10.4997	10.2725	10.5265
PSMC4	11.7347	12.0905	12.0905	11.8322	11.6286	11.1661	11.7626	11.9669	10.7382	11.2801	11.2343	12.1943	11.6286	11.3643	12.1189	11.8542	11.5799	11.4174	11.4839	11.8671	11.7186	11.6197	11.6976	11.779	11.6197	11.5962	11.6007	11.7274	11.5719	11.7664
USP5	11.8605	11.6007	11.2343	12.5842	12.5842	12.909	12.2082	12.1388	12.1291	11.8605	11.6949	11.7394	11.7904	11.8769	11.7951	11.978	12.4514	12.2969	11.9462	11.9632	12.22	12.1068	11.7186	12.0774	12.1189	12.0853	12.281	11.7463	12.2304	11.5214
IQGAP1	14.488	14.531	14.611	14.9543	14.9543	14.8637	15.1495	15.2009	14.7359	14.1886	14.3122	14.7918	14.5595	14.5595	14.5807	14.8637	14.611	14.7677	14.7359	14.8286	14.7918	14.8286	14.7677	14.8286	14.8286	14.8286	14.9543	14.7359	14.9093	14.5807
CAPZA2	11.5347	11.8879	11.779	11.2875	11.5175	11.7904	11.5881	11.5581	11.0528	11.2388	11.413	11.4982	11.4929	11.5175	11.0528	11.9287	11.5486	11.6239	11.6554	11.4885	11.9346	11.5296	11.3033	11.1432	11.2539	11.4349	11.3194	11.6638	11.5486	12.0813
PREP	11.4674	11.2708	11.8221	11.8671	12.095	12.1258	11.7186	11.6457	12.0039	11.7313	11.3679	11.1897	11.8221	11.8322	11.7138	11.9462	12.0388	11.8457	11.6457	11.9462	11.7626	11.6949	11.7347	11.6457	11.7394	11.6386	11.5799	11.71	11.9504	11.6426
CCT5	13.6505	13.2238	13.0518	13.375	13.0923	13.3143	12.9308	13.4786	13.1395	12.7668	12.7515	12.7862	12.9641	12.6302	12.6458	12.7319	13.1188	12.7206	12.7944	12.8584	12.9478	12.8504	12.6959	12.7735	12.8114	12.8584	12.9478	12.4653	12.6529	12.8789
MAPKAPK2	11.0739	11.2666	10.9585	11.5056	11.2875	11.1153	11.7848	11.4746	11.3117	11.9287	11.0562	11.5056	10.823	11.2307	11.5632	11.6976	11.7904	11.5928	11.5799	11.6554	11.9239	11.2046	11.9287	11.7394	11.5093	11.7904	11.6112	11.9669	11.779	11.7705
ALDH9A1	7.71942	7.53888	7.71942	9.89481	9.53701	9.43622	7.71942	8.64527	9.20693	8.40255	8.34194	8.04544	7.76659	7.53888	7.94756	8.32096	8.26551	8.37367	8.11219	8.9023	8.91042	9.04811	8.62657	8.30605	8.93691	8.93691	7.76659	8.88142	8.46263	9.11274
TUFM	10.7483	10.8498	10.0989	10.46	11.3643	10.4997	10.8352	10.9273	10.4566	11.0955	10.3819	11.0364	10.3716	10.6404	10.5799	10.8031	10.4768	10.4058	10.649	10.6698	11.3955	10.911	10.6217	10.9391	10.7165	11.0739	11.0666	10.714	10.4857	10.8759
AARS	12.9764	13.022	12.9478	12.9764	13.1589	12.9764	12.7668	13.0615	12.9825	13.2805	13.3377	13.3579	12.6017	12.7034	12.5122	12.8026	12.3257	12.5048	12.421	12.6227	12.334	12.2562	12.3391	12.4653	12.4514	12.3006	12.4435	12.3071	12.2639	12.3647
SARS	11.978	11.6081	11.8605	12.2562	12.3848	12.4653	12.1489	12.0172	12.0334	11.3421	12.4367	11.5881	11.9669	12.2384	11.8457	11.8921	11.8259	11.8259	11.8824	11.7313	12.1489	11.7347	11.6499	12.2304	11.9009	11.753	11.6976	12.0039	11.7138	11.6286
PSMB3	12.5426	12.1337	12.3896	12.1553	12.5928	12.3207	12.334	12.2696	12.421	12.4017	11.3117	12.3207	12.416	11.7571	11.9895	12.7206	12.3577	12.5586	12.2508	12.8026	12.3455	12.4782	12.8114	12.4782	12.1291	12.7319	12.2304	11.9396	12.7034	12.4081
PSMB2	12.1943	11.5244	11.6007	10.9044	11.5838	11.3796	12.1291	11.7231	10.9585	11.0028	11.6499	11.6197	11.9287	11.5093	11.5449	11.7138	11.7024	12.095	11.9099	11.6044	11.8824	11.8221	11.4497	12.1014	11.2343	11.6554	11.4282	10.9144	11.5093	11.3151
ACADVL	10.6665	10.8445	10.4109	10.9556	10.7349	9.89776	11.0191	11.0329	11.4317	9.09913	10.8531	9.38059	10.0896	10.2663	9.75999	11.1317	10.3103	11.2159	10.5303	10.7318	10.6109	11.0885	10.4263	11.0391	10.4663	10.4109	11.0329	11.029	10.1297	11.1697
RANBP2	11.6426	10.7382	11.5962	10.6912	11.3992	10.9183	10.6542	11.3884	10.9556	10.9886	10.7382	10.5884	10.9848	11.0609	10.977	10.8409	11.1317	11.5449	10.8661	10.7539	10.6017	10.9044	10.977	10.784	10.8466	10.7112	10.6734	10.9016	10.635	10.9082
SEPHS1	9.7751	9.72531	9.44731	10.0148	9.56711	10.1437	10.2579	10.1587	10.1168	10.6759	11.0666	11.1113	9.73893	10.4405	10.3875	9.96992	10.3233	10.1494	9.59242	9.62288	9.37229	9.79096	9.52627	9.86585	9.9317	9.87782	10.0682	10.1769	9.63059	9.38481
GDI2	12.1189	12.2121	11.9346	11.9396	12.0388	11.9199	12.2855	12.2082	12.1703	12.2304	12.2696	10.8005	11.9239	11.9346	12.2905	12.4727	12.2046	12.2384	12.5426	12.095	12.5048	12.3777	12.4846	13.0518	12.1598	12.2562	12.3962	12.909	13.3579	13.7652
SERPINB8	11.9632	12.5842	12.1291	12.2046	12.4514	12.3896	11.8033	11.5719	11.8221	11.4174	11.3884	11.5753	11.753	12.4913	12.0623	12.3391	11.9895	11.9596	12.1125	12.2005	12.0774	12.432	12.2562	12.0172	12.0172	11.7664	12.1817	12.0114	11.6286	11.8921
SERPINH1	10.8983	9.8161	11.3369	10.6851	10.9337	11.0858	11.6197	11.3232	10.8409	10.9809	10.2789	11.2388	11.0609	11.5449	11.4982	11.9992	12.4435	11.9346	13.0061	13.2708	12.8584	12.7944	13.0322	12.5586	12.9898	13.1505	12.8026	12.5586	12.8362	12.4782
PDLIM4	11.2388	9.78117	10.9252	10.7977	10.7873	10.977	10.9492	10.9886	10.1147	11.0998	10.3139	9.92219	10.5265	11.3421	11.1661	10.2549	10.6468	10.5709	10.6284	10.7086	10.6912	10.5987	10.3716	10.8445	10.1147	10.649	10.7216	10.1933	10.9531	10.6404
VASP	10.6698	10.0703	9.6892	10.3735	9.29585	10.119	10.7639	10.0441	9.38059	10.3897	9.95454	9.57895	9.22351	8.82654	9.97839	9.80306	10.1651	9.99236	9.213	11.0918	10.5303	10.2303	10.9886	10.7349	9.52941	10.4141	10.5265	10.3716	9.99584	10.4141
CCT8	13.2903	13.2805	13.3244	13.5497	13.3012	13.3882	12.8876	12.8789	12.922	11.9009	13.1105	12.7944	13.0061	12.7206	13.1188	12.8718	12.7944	12.6302	13.2903	12.909	12.9391	13.2003	13.1505	12.922	13.3244	12.9764	12.8668	12.7111	12.8114	12.922
CCT4	13.9975	13.9975	13.9401	13.6293	13.3882	13.3473	13.1311	12.6679	13.2323	13.0144	12.6379	13.4786	13.3579	13.1749	13.3244	12.6529	12.7111	12.5317	13.1589	13.3244	12.8668	12.9825	13.0144	12.9021	13.2238	13.8083	13.3012	12.8026	12.9021	12.8258
ANXA11	8.88142	9.05326	9.43972	6.94636	7.66413	7.71942	8.78296	9.00965	9.2528	8.65718	9.14375	9.00237	9.26038	9.04811	9.55498	8.93691	8.56938	9.20693	9.06651	8.73075	8.88787	9.40745	8.95257	7.48675	9.31673	8.71211	8.44885	9.23879	9.63511	8.73896
FXR1	9.64841	9.70808	9.7751	8.68468	9.00965	8.44885	10.0571	9.79683	10.0646	9.75247	9.58258	9.83611	10.152	9.36684	9.91275	9.14375	9.89481	9.31673	9.76915	9.83611	10.0397	9.34211	9.86585	9.59242	9.86847	10.1237	9.72221	10.2629	9.35552	9.80548
RAB5C	9.93659	10.8107	9.79096	10.1018	11.1075	10.3954	10.5884	9.87141	10.5025	10.823	10.6933	10.4423	11.1897	10.5709	10.5599	11.1354	10.5265	10.3764	10.7186	10.5379	11.1153	10.7112	10.6698	11.1027	10.7899	11.1857	11.3086	10.6542	10.605	10.9531
DUSP3	11.4245	10.5025	10.6542	10.3018	10.4663	10.4702	10.5448	10.9662	10.3927	10.3954	10.2172	11.2801	10.7539	11.2801	10.8759	10.8005	10.8531	10.2882	11.247	10.9623	11.0221	11.1976	10.8171	11.0528	10.9016	10.8292	11.2234	10.2334	11.0096	10.5498
PSMD7	10.7283	9.71613	9.74594	10.1331	9.76563	9.7751	9.72221	9.32714	10.3233	10.2663	9.84691	9.49304	9.20693	9.58655	10.1617	9.41653	9.88563	9.4254	10.0021	10.1297	10.6433	10.141	10.1587	8.96361	10.1651	10.5153	10.714	9.90309	10.6759	10.3175
HDGF	10.0148	10.0962	10.2852	10.0682	10.8661	10.6518	10.4453	10.8759	10.6079	10.7639	9.11274	10.4085	10.2549	10.3556	10.9492	10.4857	10.4058	10.0541	10.6912	10.6542	10.3689	10.0441	10.5823	10.46	10.3794	10.679	10.0962	10.4263	10.1269	9.7751
HNRNPA3	11.6197	11.8033	11.1075	11.7664	11.9669	11.8122	11.2916	11.2708	11.3194	11.3504	11.0858	11.4634	11.5753	11.9239	11.5674	11.7429	12.0774	12.0172	11.8671	11.8824	12.1662	12.022	11.8542	11.9009	12.2351	12.3777	12.3158	11.7058	11.4383	11.8033
PGD	11.9396	11.6909	11.6819	12.2855	12.6379	12.1388	12.3577	12.6774	11.9199	10.321	12.4846	11.779	11.6426	10.0397	11.8495	12.5317	12.3455	12.3777	12.4653	12.4846	12.3158	12.6529	12.2905	12.4913	12.7424	12.4017	12.617	12.1882	12.2905	12.1068
HNRNPF	11.8122	12.1598	11.9726	11.4497	11.6007	11.9895	10.7283	11.7848	12.2256	10.7704	11.9287	12.3006	11.9895	12.0114	11.2961	12.281	11.8122	11.9239	12.7668	12.281	11.7904	13.0813	12.4268	12.2508	12.6959	12.1258	12.0571	12.4973	12.3777	12.4585
VAV2	9.27846	8.71211	8.89487	9.35552	9.59863	9.36967	9.21841	9.69999	9.11274	8.78968	9.65703	9.26986	9.35958	9.62713	8.76565	9.74847	9.47795	9.77235	8.78296	8.19188	9.60213	8.91831	8.67588	9.57895	9.17958	8.86487	9.01556	9.35958	9.29122	8.43469
MRPL12	9.63511	10.4263	10.3394	10.0989	10.141	9.8744	9.90598	10.2071	9.93473	9.82492	10.1801	9.94528	10.2408	9.8161	9.78446	9.8744	10.0933	10.2019	10.3103	10.0933	10.5852	10.6252	10.0148	10.5418	10.6604	10.1331	10.4962	10.5626	10.3638	9.90598
CAPZA1	11.4746	11.4796	11.0775	11.7626	12.2121	11.8671	11.6819	11.7429	11.6457	11.5296	11.8967	11.5632	11.4839	12.022	11.5928	11.7848	11.7705	11.7274	11.5674	11.8457	11.8605	12.0039	11.6909	11.9947	11.9669	11.4317	11.8921	11.9841	11.3955	12.1189
ACLY	13.8247	13.1311	13.3579	13.5163	13.1668	13.2323	13.1105	13.1105	13.2473	13.4786	13.7884	13.7078	13.4627	13.3579	13.599	13.4364	13.6293	13.6505	13.1188	13.1668	12.8258	12.9981	13.2109	13.0923	13.0322	13.1878	12.9391	13.0322	13.2473	13.0518
CTSC	8.11219	8.93691	8.88787	8.25261	9.13245	8.73075	9.14375	8.19188	8.3597	10.17	9.55498	8.74774	8.25261	9.63931	9.30608	8.97572	9.34211	10.3261	9.51487	9.55498	8.79625	10.1587	8.92381	10.7216	10.1829	9.5514	8.40255	10.3469	9.95454	10.5418
RARS	12.8196	13.0813	13.1668	13.0991	13.3244	13.0923	13.3143	12.8876	12.909	12.4081	12.3257	12.4782	12.8718	12.7944	12.6379	12.7034	12.6959	12.7798	12.6017	12.6302	12.6379	12.6679	12.7319	12.6774	12.6227	12.6379	12.6604	12.5928	12.6887	12.6774
USP14	12.2304	11.9504	10.7668	11.8724	11.7394	11.1354	12.6379	12.0571	11.8363	13.599	12.6097	12.5739	12.421	11.6554	11.6044	10.9391	11.4245	12.2121	11.0221	11.5881	11.5674	10.3875	11.0494	11.7463	11.1187	11.3679	12.0334	11.1618	11.8322	11.9396
ALDH18A1	9.50507	8.83326	8.97572	9.49304	9.9317	9.27425	8.46263	9.21841	9.59614	9.13847	8.32096	8.91831	9.64841	9.10526	9.0894	8.84356	9.51786	9.35194	9.72531	10.0541	9.35194	9.73205	9.11274	9.44405	8.80942	9.09406	9.14375	8.96361	9.0894	9.29585
EIF5	10.6734	10.0896	11.0064	10.3638	10.1467	10.5448	10.3716	10.1617	9.48523	10.2725	10.1331	9.14764	10.3394	10.5599	10.6851	10.2223	10.0842	10.3527	10.4337	10.7668	11.0455	10.4702	10.6811	10.7483	10.3638	10.5767	10.5626	10.332	10.6879	10.4702
VCP	15.9187	15.7327	16.0133	15.5385	15.3176	15.3698	15.2009	15.1033	15.1033	14.9093	14.9093	14.6707	15.2714	15.0476	15.5385	14.9543	15.1033	15.0476	14.9093	15.1495	15.0476	15.0476	15.1495	15.1033	14.7918	15.0476	14.8286	14.7677	15.008	14.9543
HADHB	11.3151	12.1014	11.5393	11.5962	11.8769	10.8941	11.2388	11.6718	11.263	11.4634	10.6181	10.942	11.4634	11.1432	12.2121	10.9307	10.5913	11.4704	11.3884	11.4424	11.4424	11.4839	11.8605	11.2754	11.5928	11.5056	11.25	11.3834	11.1857	11.6909
LAMB2	10.8198	10.0021	10.9662	11.0191	11.2666	11.3194	11.8173	11.029	11.177	12.3158	11.9841	12.2384	11.5347	10.9662	11.2274	11.2539	11.46	11.2012	10.9082	11.2307	10.9556	11.0609	11.7231	11.1153	11.0885	11.7571	11.18	10.6146	11.1261	11.1503
OXCT1	10.0732	10.2978	10.1996	10.8258	9.54175	9.76325	9.79096	10.5172	10.4423	9.68163	10.0597	10.46	10.6017	10.5303	9.91963	10.3954	10.1297	10.0962	10.1354	10.0872	10.4537	10.5884	10.3261	10.4263	10.7349	10.6518	10.7349	9.96375	10.5626	10.2949
EIF3B	11.5175	11.8001	11.0918	11.0028	11.5753	11.7186	11.029	11.4105	11.7347	10.9209	10.3369	9.67797	11.4317	11.0998	11.553	10.8292	10.8941	11.18	10.9951	10.9848	10.8466	11.1503	10.8466	11.3955	11.0329	11.18	10.8661	10.9531	10.9809	11.1261
TPI1	11.5674	12.1943	12.0114	12.0623	12.2256	12.3577	11.6718	12.022	11.8824	12.22	11.4704	11.7347	12.3207	12.1068	11.9346	12.3006	12.5497	12.1388	12.4514	12.6017	12.5586	12.2444	12.4081	12.3777	12.3158	12.1337	12.3512	12.2384	12.0114	12.1882
EIF4A1	13.2473	13.2473	13.5315	13.4786	13.4627	13.5751	13.2109	13.4627	13.7884	13.2323	13.1878	13.1188	12.9574	13.0991	12.5048	13.6505	13.7652	13.8486	13.8247	13.6505	13.8247	13.7652	13.7884	13.8247	13.866	13.599	13.611	13.6708	13.6293	13.5751
RAB5B	9.81268	10.4405	10.7258	11.4202	10.9209	10.9585	11.3884	9.54814	10.6109	9.04104	10.9886	10.6404	10.7899	10.9994	10.3585	10.568	11.0028	10.7283	10.8352	10.2579	10.3927	10.7382	10.332	10.5124	10.6181	10.6698	10.2978	11.0096	10.6518	10.6604
ACTR3	14.7677	14.9093	15.2009	14.8286	14.9093	14.7918	14.5072	14.3945	14.531	14.2898	14.4153	14.488	14.7028	14.6707	14.7359	14.7028	14.7677	14.531	14.7918	14.6707	14.5072	14.6707	14.5595	14.488	14.6707	14.5595	14.611	14.611	14.6707	14.488
ACTR2	13.73	13.611	13.9054	13.923	13.3473	13.611	13.6708	13.7652	14.1144	13.5163	13.4029	13.8247	13.6887	13.923	13.4973	13.8247	13.9975	13.8247	14.0886	14.1471	13.9813	14.1694	14.1144	13.9813	14.0145	14.1886	13.884	13.9813	13.9621	13.8083
ACTR1A	11.8322	12.2562	12.4081	12.3006	12.1291	12.0571	12.281	12.1189	11.9099	12.4585	11.9992	11.0955	12.1703	12.3257	12.3647	12.1553	12.1943	12.5739	11.8921	11.9239	11.9287	12.0905	12.2444	12.334	12.22	12.1943	12.4367	11.9726	12.2121	12.2696
ARF1	10.4663	9.06651	10.7165	10.4034	10.0247	10.4141	10.757	10.7732	10.7668	11.2234	11.1222	10.9531	9.60733	10.4997	10.4312	9.73205	10.6665	10.152	10.1168	9.78117	9.99236	10.6109	10.4768	9.74594	10.4473	10.5884	10.1269	10.1237	10.5823	10.2071
RAP2B	9.79683	9.41278	9.17958	8.43469	9.04104	9.47028	9.86585	9.56233	8.92381	10.4506	9.51786	9.26038	9.99584	9.37229	9.74594	8.8725	9.41278	9.56233	8.70438	9.60213	9.63931	9.70396	9.60213	9.51786	9.21841	9.10526	9.213	9.36684	9.86847	9.98379
TGFB2	9.43268	9.65175	9.31098	9.48181	9.17958	9.57895	9.52941	8.43469	8.85009	8.72036	9.39481	8.28826	10.4058	9.99841	10.3494	10.2433	10.5094	9.91589	9.66717	10.4109	10.2388	10.7977	9.80548	10.8941	10.784	11.2666	11.1471	10.7639	11.0494	11.0955
YWHAG	9.32254	9.92833	9.31673	9.5455	9.72221	9.29122	10.7596	10.7668	10.1467	10.1018	9.5455	9.44731	10.7025	10.6217	10.8983	9.4254	9.31098	9.65175	8.68468	8.46263	8.93691	8.8725	8.44885	8.88787	8.47566	9.21841	8.93691	9.16059	8.9704	9.68163
PSMC1	12.5122	12.8668	12.617	12.8443	12.6529	12.4268	12.7424	12.5426	12.7424	12.7862	12.8718	12.2747	12.5122	12.5497	12.6529	12.3896	12.5586	12.5665	12.2969	12.1943	12.4653	12.6227	12.5665	12.5317	12.2747	12.3711	12.421	12.2969	12.4367	12.6679
RPS15A	11.0955	10.4962	10.1437	10.942	10.8198	10.663	9.5751	9.97567	8.95257	7.84014	8.37367	10.2124	10.6284	10.1378	9.48869	10.047	10.3794	10.5565	10.4857	10.4289	10.1045	10.17	10.5448	10.6468	10.5475	10.3018	10.4373	10.2852	9.97283	10.141
YWHAE	12.1598	11.5056	11.4349	10.6079	11.6112	11.1261	11.5486	11.6154	11.3232	11.6875	11.4634	12.2304	12.2855	11.6457	11.9009	11.5014	11.8724	12.0853	12.0571	12.0853	11.7848	11.5719	11.8921	11.6286	11.4282	11.6044	11.7571	11.9992	11.8921	11.8259
RPS18	10.1617	10.3764	10.0048	9.34211	10.1617	9.65175	8.04544	8.88142	8.71211	7.71942	8.9023	8.76565	9.09913	7.71942	8.9023	8.80306	7.80849	8.19188	9.31098	9.01556	8.94525	8.86487	9.03482	8.40255	8.79625	8.44885	8.08921	8.25261	7.97325	8.54547
SNRPE	10.9994	10.6314	10.6217	10.3233	10.4888	11.2539	9.68163	11.0028	9.93953	9.79458	10.3716	10.4263	10.8498	11.4349	9.40176	11.013	10.8897	11.25	11.6601	11.1697	11.6601	11.8671	11.3086	11.8967	12.3257	11.5093	12.2384	11.4746	10.9916	11.1897
SNRPD2	10.8759	10.4085	10.568	10.2124	10.5265	10.5884	11.2159	10.6181	10.3369	10.757	10.5987	10.7382	10.8107	10.2978	9.85234	10.6404	10.3663	10.3614	10.1674	10.4423	10.4337	9.63511	10.2756	10.4423	9.68469	10.3103	10.4263	10.009	10.2019	10.3585
RPS4X	10.4768	10.3416	11.0816	10.2466	10.4141	10.757	10.9556	10.9209	10.6404	11.5962	10.8198	10.0048	9.60213	10.9016	10.7283	11.0426	10.9183	10.5448	10.0148	10.4702	10.9886	10.4205	10.3494	10.4702	10.7732	10.7165	10.4936	11.0028	10.2949	10.6518
HIST1H4A	14.7359	15.1495	15.476	13.6887	14.0319	13.9621	13.1749	13.6887	13.3579	13.1668	12.7319	12.5048	13.8486	13.9054	13.9975	13.5315	13.5315	13.4786	14.0674	14.0483	13.884	14.23	13.9813	13.923	14.4337	14.0483	14.3122	14.1886	13.6708	13.866
RAB1A	12.3512	11.8259	11.3679	11.8259	12.0517	12.7319	12.4367	11.6007	12.1764	13.3579	11.9669	10.6992	12.4268	11.8221	11.413	11.5674	11.7058	12.1662	11.0266	11.7904	11.8671	11.25	11.7904	12.0039	10.6404	11.6112	11.7705	10.7318	11.7571	11.6197
RPS26	9.92833	9.75247	10.4085	8.93691	9.48869	9.9317	9.24813	9.14375	9.53297	10.4663	9.97283	9.12803	9.8193	8.94525	9.50807	9.02314	9.40745	8.88142	9.47028	8.96361	9.32254	9.29585	9.22351	9.04104	8.85009	10.0441	9.16059	8.94525	8.95784	8.98264
GNB1	11.2666	9.20067	10.884	10.2092	11.3721	11.2234	10.7258	10.7596	10.5475	10.1867	10.7539	10.88	11.5056	11.4497	11.0562	10.6933	10.9391	10.5498	10.5852	10.6252	10.2223	10.8941	10.7451	10.2198	9.71268	10.4312	10.4663	11.1543	10.757	10.9458
RPL11	11.3721	11.1947	10.8066	10.8639	10.649	10.6912	9.92833	9.93953	10.46	10.0397	10.4768	10.4825	9.80548	10.6933	10.8575	10.6518	10.605	10.1354	10.8983	10.3416	10.7732	10.7053	10.1651	10.1829	10.4732	10.6574	10.3261	10.2882	10.4405	10.3018
YWHAZ	14.1299	14.2898	14.0674	14.3122	14.2106	14.3431	14.0886	14.2675	14.0483	13.9813	13.8486	13.5751	14.531	14.7028	14.5595	14.1694	14.3743	14.23	14.8286	14.5807	14.8286	14.5072	14.2675	14.611	14.4153	14.2898	14.3431	14.3743	14.611	14.611
PPP2R2A	11.8259	12.1447	11.9009	12.1662	12.5317	11.9346	12.3512	12.6887	12.2005	11.9199	11.8322	12.3455	12.3391	11.6718	12.2696	12.3647	12.5842	12.4653	12.5317	12.3962	12.6302	12.5317	12.2696	12.3577	12.5842	12.5122	12.5497	12.3158	12.4653	12.3455
RPS21	11.4424	9.86847	10.7732	10.2579	9.82986	10.0048	9.88563	10.4702	10.7732	9.8744	10.3527	9.62713	9.57895	9.41653	10.1168	9.82986	10.0397	9.93953	9.76563	10.4373	9.66355	9.18462	9.52129	8.50081	10.0511	10.2433	9.99236	9.82986	9.49304	10.2817
EIF5A	10.9662	10.6146	11.1354	10.5379	11.0191	10.5475	11.18	11.0364	10.3819	10.5529	10.0371	11.0426	9.92537	10.7873	10.5565	10.2756	10.17	10.9016	10.9044	10.9016	10.6665	10.9739	10.7112	10.0571	10.4312	11.0666	10.6933	10.8872	10.3284	10.7112
CSNK2B	11.5928	11.6601	11.9895	10.6252	10.4109	9.93659	10.6109	10.6992	10.7258	10.3794	9.23879	9.29974	9.24813	10.6079	8.67588	9.70396	10.3527	10.784	10.7704	10.3394	10.6879	9.51149	9.85581	10.1969	10.2882	10.0623	10.4702	10.4109	10.2756	10.6992
ACTC1	11.2754	11.3194	10.8728	12.4653	12.5665	12.3071	12.0723	11.6239	11.8542	11.9669	11.3588	11.6875	10.9886	11.9596	11.8082	13.0713	13.0322	12.8668	13.599	13.6293	13.7477	13.9054	13.9054	13.9401	14.0483	13.7884	13.9401	13.3377	13.5163	13.5163
EEF1A1P5	11.7394	11.9669	11.7313	12.0388	12.2508	11.9546	11.71	11.3543	11.9009	11.6819	10.8066	12.0571	11.5799	12.1447	11.1261	11.6819	11.9346	11.9669	12.4268	12.6379	12.2562	12.2969	12.2304	12.432	12.281	12.4435	12.4913	11.9895	12.1388	11.7754
TUBA4A	11.029	10.1902	10.1829	9.30608	9.03482	8.86487	8.80942	8.77458	9.16678	9.16678	8.93691	8.11219	9.86585	9.38995	8.88142	10.4936	10.5448	10.1553	8.65718	10.4888	9.84198	8.69313	9.50507	9.5514	9.96684	9.9317	10.1018	8.64527	7.88778	9.84198
PAFAH1B2	8.73896	7.88778	8.23147	10.1115	10.0768	9.75247	9.56711	9.05326	9.4612	9.00965	8.91042	9.09406	8.43469	8.95784	9.41278	10.1617	9.61562	9.85234	10.3927	10.757	10.2549	10.4453	10.6284	10.605	10.5987	11.2998	10.7873	10.2408	10.2579	10.0304
HIST1H3A	15.1495	14.5595	15.1033	13.9401	13.5163	14.0886	13.0442	13.0713	13.5315	12.334	12.3711	11.1027	14.1886	13.866	14.1299	12.6774	12.8026	12.6959	13.022	13.1395	13.1589	12.6017	13.0991	12.6458	13.2473	13.375	13.4973	12.9574	13.0813	13.0991
GTF2I	9.98379	9.6967	8.83326	10.3794	9.77235	9.8593	7.88778	9.07707	10.4768	10.2124	9.30608	10.2603	10.3233	10.0896	9.84436	9.8625	10.6879	10.3716	10.2789	10.1651	9.95712	10.2725	10.52	9.8161	10.2071	9.84198	10.0021	10.1829	10.6217	10.1617
CCT2	13.4786	13.0518	13.6708	13.0923	13.2109	13.3377	13.0923	13.1589	12.8114	13.0813	12.9825	12.6959	12.7319	12.9478	12.9478	13.2323	12.9981	13.2238	13.0442	13.0813	13.1505	13.0061	13.1188	13.1749	13.0923	13.4029	13.2238	13.1505	12.9478	12.8026
SRPX	9.2861	8.30605	8.34194	7.37754	8.88787	8.38891	9.0894	8.65718	8.9023	10.7977	10.5153	10.7769	9.7882	9.92833	9.39881	8.96361	9.71984	8.82654	9.10526	8.62657	8.98264	8.55495	7.84014	8.84356	8.14121	8.8165	8.92381	9.54175	9.41653	9.19689
DCD	12.1553	11.5296	10.8292	9.96992	10.9492	10.2516	10.8409	10.6734	10.2466	11.7231	11.4282	11.1261	10.6181	11.9009	10.8066	9.23362	9.0894	10.0732	9.04811	8.8725	9.53297	9.17301	9.26986	9.53297	9.47414	8.72036	10.009	9.62713	9.4612	9.66717
LACTB	10.3663	11.2046	10.6252	10.1494	10.1168	10.1237	9.48181	9.84436	9.37229	9.67797	9.85581	9.75999	9.96992	10.6181	9.69999	10.1269	8.08921	9.39881	8.98264	9.35552	9.86847	9.65703	9.5514	9.43268	8.75615	9.41653	9.48181	10.0872	9.13245	9.55916
HSPG2	13.1395	13.4487	13.7078	13.1188	12.421	12.6959	13.3244	13.375	13.3882	13.7884	13.73	13.9621	13.2805	13.73	13.7884	13.3377	13.0991	13.2109	12.7111	12.9764	12.4727	12.8584	12.7515	12.5739	12.9574	12.8504	12.9021	12.7319	12.6959	12.6458
PURA	10.6404	11.0666	10.8383	10.3261	10.5303	10.8575	10.9585	10.823	10.6759	10.6665	10.5475	11.4704	10.2046	10.5767	9.37593	11.1222	10.9365	11.2961	10.152	10.6146	10.2408	11.0858	10.7382	11.3369	11.2307	10.7639	10.4034	11.2274	11.013	10.9391
NFKB2	10.7258	8.57841	10.87	9.41653	10.8107	9.66039	10.1867	10.5358	10.17	10.942	10.6811	10.1969	10.6963	10.3735	10.663	10.4009	10.4912	10.9492	10.3081	10.7165	10.4962	10.3369	10.5565	10.714	10.3448	10.4473	9.02913	9.93659	10.2046	10.5124
CAP1	12.3647	12.5739	12.7424	12.0039	11.634	12.0774	12.2444	12.4017	12.5122	11.7904	12.0114	12.6097	12.9391	12.909	12.8789	13.599	13.6887	13.1188	13.1668	13.2238	13.0713	13.7884	13.7078	13.4786	13.0991	12.7515	12.7034	13.375	13.5315	13.1311
PFKP	12.22	11.8824	11.7754	12.9981	13.0144	12.8026	11.5962	11.8363	11.9287	11.7429	11.8824	11.8967	12.3777	12.0571	12.0677	11.71	12.1553	12.1489	12.1882	12.3455	12.3896	12.0813	11.9992	12.1447	11.8769	11.9504	11.9396	11.8879	11.8259	11.7626
TAGLN	11.8001	12.0571	12.6302	12.4846	12.4727	12.8504	12.5497	12.8362	12.8927	11.1027	12.3006	13.3882	12.8258	12.7798	12.922	13.4205	13.1105	12.5256	13.884	13.4973	12.8927	13.73	13.3377	12.6529	13.9054	13.5751	12.9308	13.5751	13.3473	13.7477
COL7A1	11.2159	11.029	9.32254	10.7216	10.8759	8.64527	10.7937	10.9365	9.55498	11.2539	11.2666	9.79096	11.0426	10.4166	10.6912	10.7451	11.4202	11.3504	10.5987	10.8135	12.3512	10.0121	10.751	12.2747	10.9531	10.3233	12.7111	11.2012	10.7873	12.2046
FKBP4	11.4839	10.9623	11.7347	11.4317	11.0562	11.2875	12.0453	11.6819	11.7186	11.6773	11.4174	11.7463	11.1697	11.8363	11.2801	11.6688	11.9726	11.7394	11.5449	11.9099	11.5928	11.753	12.0039	11.8082	11.5296	11.6718	11.779	11.7347	11.6688	11.4929
PLOD1	12.8443	13.1589	13.0713	12.7944	12.4846	12.9021	13.2003	12.9308	13.1749	13.923	14.1886	14.1471	13.7078	13.7652	13.866	13.8486	13.7884	13.7477	13.5497	13.3579	13.3244	13.4627	13.611	13.5315	13.7477	13.5497	13.4627	13.5315	13.4786	13.3377
LMNB2	10.2725	10.1801	10.5747	10.6574	9.87141	10.2388	10.173	9.98086	10.4166	10.0732	9.74847	9.96684	9.8625	10.5265	9.41653	10.5747	10.3394	10.1045	10.3897	11.2595	10.87	10.8031	10.6665	10.5626	11.1503	11.2274	11.7904	11.0364	11.2112	11.0633
GBE1	11.3421	10.3139	10.4473	10.5303	10.0021	10.784	10.8135	10.4768	10.5653	10.5852	10.4566	9.76563	9.8226	10.7216	10.5124	10.9662	11.4424	11.4383	10.6314	11.2159	11.1222	11.3086	11.71	11.5632	10.7539	10.3416	10.7258	11.7754	12.0275	11.9841
AKR1C1	10.8031	10.9209	10.5358	10.9365	10.7483	10.7382	10.5358	11.0096	10.1269	11.3796	10.7977	10.2092	9.74847	10.3638	10.6542	9.79458	10.4888	10.9623	10.823	10.4205	10.7382	10.635	10.6252	11.0064	11.2388	10.7349	11.0096	10.6604	10.4962	10.6217
SSBP1	12.2969	12.6604	12.5739	12.1014	12.2969	12.022	11.8967	11.8605	11.4746	12.1291	11.3033	11.0096	12.0774	12.3711	11.8605	11.5347	12.2082	11.8122	12.416	12.5665	12.8362	12.4653	12.3962	12.7424	12.5256	12.3391	13.0813	12.1258	11.9947	12.4913
YWHAH	12.1662	11.5014	10.9916	11.7313	11.8724	11.3232	12.095	12.0114	11.4461	12.2905	11.9504	11.7429	11.8605	11.9396	11.6197	12.2747	12.4367	11.8322	12.3455	12.6097	13.0144	12.2005	12.5928	13.6293	12.334	12.5842	13.0322	12.3006	12.4913	13.3579
PTPN11	11.9992	11.9947	12.022	12.2747	12.2905	12.1337	12.0677	12.1553	12.5586	11.5135	12.4782	11.6457	12.1125	12.2304	12.4846	12.2855	11.8495	12.4846	12.1764	12.2639	12.1291	12.3158	12.1662	12.1258	12.2444	12.0172	11.5581	12.2562	12.1764	12.4653
GFPT1	9.44405	9.79963	8.91042	8.11219	9.57895	8.84356	8.99811	8.2121	8.78968	9.69409	8.60751	8.66612	9.23879	9.02913	8.26551	8.67588	8.54547	8.86487	8.44885	8.93691	9.65175	8.43469	9.23362	9.65175	9.16059	8.70438	8.60751	9.29974	8.73896	9.21841
PSME1	9.6892	10.7283	9.24297	10.4663	9.93953	10.6604	9.77235	9.9317	9.96684	10.7451	10.8107	9.82492	7.48675	7.37754	6.94636	8.95257	9.88208	10.2253	10.1269	9.05993	9.71984	9.91589	9.57152	9.8193	10.4263	9.27846	9.83871	7.71942	8.3597	9.47795
C1QBP	14.4153	14.3945	14.2675	13.73	13.6887	13.1668	13.8083	13.8486	13.8083	13.5315	13.0322	13.7477	13.4487	13.7078	13.611	13.866	13.8247	13.6293	12.9898	12.9825	12.9825	12.8668	12.909	13.1395	12.8258	12.8196	12.9574	13.2564	13.2708	13.2564
LRP1	11.7463	11.9462	12.0039	11.3033	11.25	11.25	12.2562	12.0623	12.4081	12.2384	12.3647	12.3577	12.2256	11.9669	12.334	12.2384	11.9199	12.1014	11.3543	11.3955	11.0426	11.3326	11.4383	11.0918	11.013	11.3543	11.2666	11.7231	11.7186	11.5674
ARHGAP1	11.8824	11.9099	11.1697	11.9462	11.6426	11.7705	11.4839	11.3721	11.4349	12.1662	11.9947	11.5014	11.7138	11.1947	11.5962	11.3504	11.2197	11.4317	10.8445	11.2539	11.1661	10.8759	10.9662	11.2234	10.8135	11.0918	11.1897	10.5747	11.1976	11.2075
DHX9	9.95454	9.14764	10.2433	9.97567	9.33751	8.88787	10.3954	8.67588	8.88787	10.2756	9.61562	10.0541	8.30605	9.2655	9.24297	9.63059	9.29974	9.76915	10.0989	11.2197	10.0597	10.1674	10.8872	10.3897	10.1269	11.029	10.6017	9.34211	9.84198	10.0872
LGALS3BP	14.4579	14.8286	14.531	14.2489	14.23	14.3122	14.488	14.4579	14.4153	15.8303	16.395	15.9187	15.3698	15.476	15.3698	14.8286	14.7918	14.5595	14.2675	13.9975	14.2675	14.2489	14.0319	14.2489	14.3122	14.0145	14.0886	14.2898	14.0483	14.4153
MFGE8	12.4268	12.3071	12.3512	11.7705	12.3158	11.9145	12.3257	12.517	12.3006	13.1878	13.0061	13.0615	12.7206	12.6458	12.9574	11.6426	12.2351	12.2082	11.7394	11.5296	11.5719	11.8605	11.4982	11.2916	11.4202	11.3465	11.5393	11.6499	11.413	11.5393
SSRP1	12.0905	11.8457	12.0172	11.4424	11.0702	11.1317	9.7751	10.6284	10.7539	10.663	10.7086	11.4105	11.18	11.1317	11.1354	11.3421	10.751	11.0666	11.0028	11.3421	10.6252	10.7899	10.942	10.7258	11.1027	11.1432	10.7899	10.679	10.5987	10.4857
VAC14	10.3261	10.8466	10.52	9.79096	10.0842	9.74594	9.6892	10.1801	10.2144	10.6252	10.4537	10.4312	10.2756	9.8193	9.90934	10.0278	10.1237	10.823	10.5653	10.2408	10.0048	10.3954	10.334	10.5334	10.7596	10.2019	10.0048	10.3139	10.3469	10.5747
AHNAK	10.2907	9.83611	11.0562	10.9252	10.8409	10.4768	10.1331	10.7258	11.0494	10.4888	9.70808	11.6718	10.9531	10.8005	10.911	10.5987	9.8193	9.52941	9.55498	10.4166	9.04104	10.3927	10.6146	9.97283	10.0682	10.5945	9.90598	10.2516	10.4373	9.8918
GALNT2	12.281	12.1068	12.2256	12.3962	12.0853	12.1068	12.8196	12.5586	12.4782	12.9981	13.2708	12.8927	12.6227	12.9641	12.7111	13.1395	13.2109	13.0713	12.9308	13.0322	13.2708	12.8789	12.8504	13.1505	12.8362	13.0518	13.0061	13.0991	13.0061	13.2109
AP1B1	12.3257	12.922	11.3288	12.4514	12.6604	11.6386	12.617	12.3962	11.6499	12.5739	12.5317	13.0991	12.2384	12.1014	12.6774	12.2046	11.978	12.7668	12.2444	12.3577	12.5317	12.416	12.421	12.5665	12.2969	12.281	13.0923	12.1189	12.0853	12.5317
PMPCA	10.823	11.0364	10.6604	11.2343	10.4009	11.18	10.884	10.5153	11.1153	10.8941	10.568	10.4566	10.3527	11.1187	10.4632	10.1769	10.3139	10.1969	10.5094	10.4663	10.6811	10.7798	10.8983	10.6518	10.6542	10.7769	10.8031	10.1216	10.3819	10.2907
TWF1	10.9458	11.2539	10.4663	10.784	10.9273	10.5799	11.4202	11.1187	10.8498	10.6933	11.0391	11.6081	10.7639	11.3086	10.9082	10.6912	10.7704	11.0391	11.2234	10.942	11.1543	10.7165	10.5334	11.0955	11.1388	10.6879	11.0455	11.263	10.9492	10.8292
ASPH	9.50137	10.4109	9.95454	10.8661	9.36967	9.96992	10.6468	10.1354	10.4263	11.4839	10.6433	11.2274	11.7313	10.8352	10.8352	10.0511	10.977	10.7451	9.84691	10.4566	10.6284	10.751	10.7414	10.398	10.7053	10.884	10.2046	9.37593	10.5379	10.6433
SF3A3	9.5751	9.50137	9.70808	9.08393	8.01082	8.70438	9.16678	9.88208	8.84356	8.2121	8.9704	9.41278	8.32096	7.92021	7.88778	9.94223	8.57841	9.0894	9.82492	9.36324	9.73205	8.83326	10.3103	9.92219	9.37229	9.95206	9.47028	10.4405	10.3175	9.92537
ILF3	10.9951	10.884	10.8198	10.0703	10.5418	9.09406	10.047	10.0872	10.3469	10.1045	8.66612	10.568	10.1651	11.1976	9.85581	10.4205	10.4289	10.0304	10.2019	9.68469	9.8889	9.85234	9.79096	10.9365	9.8161	10.1437	10.46	10.1018	10.5025	9.77235
TRAP1	11.5296	11.4023	11.2666	12.022	11.8363	12.1189	11.8457	11.8322	11.3834	11.1503	11.6554	10.6851	11.3421	11.1388	10.9144	11.4202	11.2801	11.4674	11.4796	11.3721	12.1258	11.3643	11.2388	12.1189	11.4349	11.5347	11.5881	10.9209	11.3086	11.029
MYO1E	10.6574	11.2916	10.1147	10.5767	10.3927	10.5626	10.398	10.605	10.9531	10.5823	10.2334	11.4746	10.5599	10.8897	10.8292	10.9183	10.8135	10.4962	10.8326	10.8005	10.5379	11.1432	10.8728	11.1897	10.942	10.9307	11.0528	11.0816	11.0364	10.5094
ECH1	10.1553	10.3284	9.2861	9.5751	9.47795	10.5058	9.59242	9.30608	9.73893	9.49708	9.07098	9.18462	9.36324	9.47414	8.57841	9.69999	9.46483	9.49708	8.9023	9.41278	9.11878	9.07707	9.54814	10.1494	9.51149	9.04104	9.5514	10.1902	10.5334	10.2046
FLII	13.2708	13.2323	13.1188	13.022	13.0061	13.0322	13.4627	13.6293	13.3012	13.3377	13.599	13.3143	13.0322	12.8362	12.9308	13.1505	13.1589	12.9308	12.7206	12.4367	12.6529	12.7668	12.4514	12.8927	12.3512	12.5048	12.6774	12.8114	13.2109	13.0442
IK	9.79458	9.48523	9.27425	10.7349	8.58871	10.0808	9.27846	8.89487	9.58655	9.14375	8.86487	8.57841	8.60751	10.2725	9.42044	6.94636	8.8165	8.71211	9.46483	9.09406	9.13245	10.0148	10.0682	9.29122	8.98264	9.60213	9.06651	9.5514	8.84356	9.26986
PRDX4	11.8363	11.8495	11.7463	11.3543	11.4023	11.6601	11.0666	11.7754	11.3643	11.7951	11.71	11.2754	11.7274	11.9145	11.6426	11.5214	11.6239	11.7058	11.3194	10.884	11.3588	11.1857	11.3643	11.3232	11.2708	11.2708	11.5962	11.5753	11.0858	11.263
CBX3	9.43972	9.38059	9.47028	9.48869	9.43268	9.07098	9.07098	8.32096	9.45632	8.06791	8.91831	8.79625	9.8593	9.00965	8.52469	9.5751	8.68468	9.8744	9.96045	10.0703	9.73893	9.77235	10.0842	9.6967	9.79096	10.3663	10.0541	9.90598	10.5529	10.0278
PSMD2	12.0039	10.9699	11.6457	10.8608	10.8326	11.0666	10.9365	10.87	10.3845	10.6146	9.67797	10.4768	11.1857	10.7704	10.9044	10.8498	10.9916	11.0633	10.6404	11.1947	10.9531	10.0989	11.2708	10.8326	10.5172	11.0885	10.9307	10.8066	11.0998	10.5025
DNAJC3	9.99841	11.1187	10.3585	10.2663	10.3845	9.81268	10.8066	10.3394	10.8983	10.9044	11.2112	10.4632	10.2949	10.2629	10.3927	10.5229	10.1269	11.2046	10.4506	9.94797	10.4566	10.3638	10.1801	10.1674	10.5799	10.2303	10.332	10.4034	10.6468	10.5379
TRIM28	12.3006	12.2905	12.0453	12.6379	12.6679	12.3391	11.8724	11.9841	12.1125	12.3006	12.617	12.2256	12.4727	12.2082	12.4367	12.2256	12.416	12.1764	12.5497	12.2082	12.617	12.2121	12.281	12.7111	12.5122	12.5665	12.432	12.421	12.3158	12.5122
G3BP1	10.3103	10.334	10.0808	9.90598	10.4263	8.43469	9.36324	9.0894	8.44885	8.97572	8.11219	10.3048	9.2655	9.13245	9.39481	10.0441	9.60213	9.53297	9.87782	10.0148	10.2275	9.75247	9.9317	10.5303	9.63931	10.1902	10.3927	9.97839	10.1651	9.64841
NMI	10.2756	10.8531	11.1727	11.1618	10.9183	10.6542	9.7882	10.4229	9.80961	9.89776	10.2433	11.0816	11.0858	10.2549	10.7414	11.0266	10.8292	10.5823	11.1543	10.8326	10.9337	11.2075	11.0266	11.0266	11.1543	10.784	10.4912	10.7769	11.18	10.9337
PTK7	10.0216	10.0597	10.152	10.3081	9.79963	8.83326	9.62288	9.93473	10.6433	10.3081	10.7769	10.5379	10.009	10.6665	10.4997	10.3416	10.2603	10.2223	9.87141	10.1378	9.94797	10.2817	10.2019	9.96375	10.8326	10.119	10.334	10.4453	9.96684	10.8466
EIF3I	12.8026	12.4268	12.7034	12.4081	12.2639	12.2696	12.8584	13.0813	12.8876	12.8927	12.8504	13.1749	11.5175	11.7138	11.6286	12.2639	12.0813	12.2855	11.9546	12.1817	12.1337	11.7705	12.0334	11.9239	12.5426	12.4268	12.2256	12.2444	12.3962	12.095
MYO7A	9.71613	10.0872	9.93953	10.1553	9.42881	10.2466	9.83611	9.85234	9.60213	10.1147	10.3394	10.3018	10.3469	10.2603	9.99236	9.63511	9.80306	9.67797	9.88208	9.42881	9.87141	9.50507	9.71268	9.89481	9.94797	9.8193	9.54175	10.0597	10.3527	9.95712
DYNC1I2	11.9239	11.6499	11.3465	11.9054	11.4497	12.0517	12.432	12.1014	12.6097	12.095	12.7424	11.8082	12.0623	12.1598	11.9546	11.7463	12.3071	11.5753	11.3643	11.7138	11.5799	11.5632	11.5244	12.0623	11.6688	11.4634	11.9895	11.978	11.8122	12.0334
MSLN	12.6604	12.7111	12.6529	12.4782	12.1337	12.22	12.5426	12.6959	12.8026	13.1749	13.6505	13.6293	12.8876	12.8504	12.6959	12.1882	12.0723	11.6499	11.9009	11.5753	12.0677	11.5393	11.7664	11.7058	11.9346	11.9841	11.9841	11.9199	11.8457	11.8457
ADAM15	9.22351	8.88142	9.26038	9.07098	9.38059	9.52627	9.63511	9.62713	9.43972	9.43622	10.2629	9.36967	9.26986	9.97283	9.57152	9.7751	9.66717	9.76325	9.86585	9.15457	9.63059	9.59614	9.73893	9.10526	9.8193	9.1512	9.61932	9.47414	8.95257	9.74301
FKBP5	10.0962	10.7025	10.3469	11.8221	12.0677	11.8967	10.8383	10.9531	11.4282	10.52	9.8918	10.9183	10.398	10.9365	10.7668	11.4245	11.2595	11.3543	11.6044	11.8259	11.4634	11.7463	11.5014	11.4064	11.6718	11.2112	10.977	11.0426	10.8983	10.649
TUBB3	13.1589	12.334	12.5928	13.0713	12.6302	13.1589	13.6887	12.9764	13.1311	13.8247	13.1589	12.8668	13.4973	13.4029	13.3377	13.6708	13.8083	13.9621	13.611	14.4579	13.9975	13.611	14.3431	14.23	13.9975	14.6707	14.4337	13.8083	14.2489	14.1299
RIPK1	10.4997	9.66039	10.2144	11.7186	8.93075	10.1769	11.1857	10.9739	10.823	10.7414	11.1897	10.8107	10.0703	11.2112	10.5475	10.1354	10.6433	10.8107	10.5229	11.1292	10.3018	10.0933	10.9391	10.9209	10.6284	10.9886	10.9739	10.2433	10.4009	10.3735
DCTN2	12.3158	12.4435	12.3391	12.6529	12.8258	12.6379	12.4913	12.4435	12.2444	11.8921	11.9239	12.4727	12.6458	12.416	12.5256	12.4846	12.4913	12.3257	12.8196	12.6529	12.7735	12.5928	12.8362	12.9391	12.7319	12.7111	12.7319	12.5256	12.6679	12.2121
NAE1	11.4174	11.5632	11.247	11.8769	12.4367	12.2121	11.9462	12.3158	12.2304	11.6457	11.8001	12.1337	11.9632	11.4885	11.4885	12.0571	12.2384	12.4782	12.3006	12.0677	12.2639	12.3455	11.9632	12.0334	12.4268	12.334	12.3257	12.3647	12.2562	12.0677
TRA2A	10.911	10.4373	10.7873	9.52627	9.94223	9.48523	9.74847	9.46483	9.61932	10.0371	9.87141	10.0175	10.3845	10.4768	10.6217	9.65175	10.0511	9.51786	9.60213	10.4263	10.009	9.74301	9.26038	9.62713	9.87141	9.34211	9.95454	9.54814	9.66717	9.36684
SNX1	10.3394	11.0221	10.8759	12.0774	11.6386	11.3117	11.6976	11.3917	11.5719	10.0703	11.0528	11.6601	9.79963	11.247	11.3465	11.0391	11.1153	11.013	11.5962	11.5928	11.2343	12.1703	11.4023	11.5214	11.9239	11.5175	11.2961	12.4913	11.2012	11.3884
CUL3	10.334	9.90051	10.3233	10.6433	10.568	10.3175	9.68469	11.1027	10.1297	10.5153	10.152	9.81268	9.93659	9.45135	10.2516	10.1237	10.1801	10.334	9.38995	10.2172	9.84691	9.85581	10.2408	9.90598	9.71613	9.54814	9.61141	9.66355	8.56938	9.59863
LAMB3	15.3176	15.2009	14.9543	15.2009	15.2714	14.6404	15.6525	15.6525	15.5906	16.7116	16.551	16.7116	16.0133	15.5385	16.27	15.7327	15.8303	16.0133	15.8303	15.8303	15.8303	15.7327	15.7327	15.5906	15.8303	16.27	15.8303	15.5385	15.5906	15.5906
LAMC2	15.6525	16.0133	15.8303	15.9187	15.7327	15.9187	16.8801	16.8801	16.551	16.8801	16.8801	16.8801	16.7116	16.8801	16.551	16.27	16.395	16.27	16.27	16.1396	15.9187	16.1396	15.9187	15.9187	16.27	16.0133	16.27	16.1396	15.9187	15.9187
SPTAN1	16.7116	17.0335	15.6525	16.551	16.395	16.1396	16.0133	16.0133	16.27	15.3698	15.2714	15.5906	16.1396	15.9187	15.5906	16.0133	16.0133	15.8303	15.9187	15.9187	16.0133	15.8303	15.8303	16.0133	15.7327	15.8303	16.0133	15.5906	15.6525	15.7327
TUBB2B	10.9337	11.8363	11.6386	11.6457	11.9504	11.8457	11.9841	11.9009	11.9992	11.0885	10.9183	11.9726	11.8082	11.9199	12.095	12.0275	11.9054	11.5799	12.3158	12.2562	11.5881	12.1662	12.1189	12.0853	12.6604	12.421	12.2082	12.1068	11.7274	11.9504
IL18	11.263	10.9951	11.2046	11.4064	11.3194	10.9365	11.5838	11.4245	11.4064	11.7024	11.9596	11.6499	12.0571	11.9841	12.1014	11.5928	11.6875	11.5674	11.4885	11.6773	11.7347	11.4174	11.753	11.8605	11.6081	11.6499	11.9199	11.9632	12.0334	12.0172
DAG1	10.5172	10.3735	10.6109	10.977	11.3917	11.4796	10.977	11.0266	11.3757	11.3288	11.3194	11.2012	10.8171	10.2882	10.4888	10.9809	10.8031	10.5094	10.3261	10.3927	10.884	10.6759	10.7977	10.9337	10.3875	10.6433	9.73893	11.1317	11.2234	11.016
DSG2	11.2075	10.5799	11.4064	11.6197	11.7058	11.4317	11.6044	11.9726	11.2801	11.6638	12.0172	11.5347	11.3086	10.714	11.1697	11.4349	11.7394	11.3917	11.6819	11.5056	11.634	11.1388	11.3151	11.7024	11.4245	11.5014	11.7024	11.3086	11.3421	11.3232
EIF3A	7.88778	9.32714	9.75999	9.10526	9.41278	8.91831	9.45632	9.84198	9.07098	7.92021	8.2121	10.1996	9.44405	7.97325	9.33227	10.0962	8.66612	7.76659	9.11878	9.76563	9.28237	9.61141	9.43268	9.8226	9.95454	9.90051	9.59614	9.16678	8.91042	7.53888
TTLL12	11.3194	12.416	11.9632	11.8605	10.7977	11.8173	11.2801	12.3257	11.8671	11.5753	12.2444	11.9992	11.3465	11.0775	11.46	11.3679	9.5751	11.2234	11.4023	11.4349	10.8198	11.0266	11.2046	10.9739	11.2434	11.1153	10.9144	11.3721	11.4982	10.8005
DPYSL3	12.9574	12.9898	13.375	13.2564	13.1311	12.9898	13.375	13.3882	13.3143	12.909	12.9898	13.0442	13.1668	13.1105	13.4029	13.5497	13.5497	13.4487	13.6708	13.73	13.5497	13.7078	13.6887	13.6708	13.6505	13.5163	13.3579	13.9621	13.8486	13.8247
DYNC1H1	14.23	14.1694	13.884	14.2898	14.1144	14.0483	13.884	13.9813	13.8247	13.884	14.0674	14.2106	14.1144	14.488	14.2675	14.1471	13.8486	14.0145	14.0145	13.923	14.0674	14.1144	14.1299	14.1471	13.9401	13.9054	14.2106	13.9975	14.0145	13.9813
RCN2	9.21841	8.95257	9.45135	8.23147	9.13847	8.78296	9.74594	9.2655	9.54175	9.35958	10.0703	9.29585	8.73896	9.72531	9.65703	9.20067	9.44405	9.66039	10.2408	9.84691	9.52129	9.96992	8.79625	9.32714	10.2466	9.69409	9.26038	9.81268	9.54814	10.0347
GAS6	11.5214	11.8724	11.7274	11.8967	11.0816	11.5719	11.8921	11.9895	12.0813	12.6887	13.1395	12.909	12.3455	12.6679	12.4268	12.0334	12.1014	11.4245	11.8221	11.7394	11.6286	11.9396	11.7024	11.6909	11.8724	11.553	11.9992	11.3588	11.6239	12.0723
MVP	16.8801	16.7116	16.8801	15.4215	15.476	15.5906	15.476	15.476	15.3176	15.4215	15.5385	15.4215	15.3176	15.3176	15.1495	15.2714	15.2714	15.2009	15.1033	15.3176	15.2009	15.3698	15.2009	15.1495	15.0476	15.1495	15.2009	15.1033	15.1033	15.1033
GOLGB1	10.5529	10.9556	10.3527	10.8198	10.2303	10.7318	10.6992	10.5823	11.9546	10.7165	11.3465	10.6181	10.6079	10.7451	10.2198	10.605	10.6252	9.99841	10.8135	10.7798	10.1354	10.7349	10.6992	10.3954	10.4229	10.1045	11.1661	10.7258	10.6404	11.25
KPNB1	12.7319	13.0061	13.0615	14.0145	13.884	13.8486	13.1505	13.0442	12.7034	12.2082	11.5928	12.0172	12.8584	12.9391	13.0061	13.3473	13.4029	13.375	13.4029	13.3882	13.3012	13.3244	13.4029	13.3882	13.3143	13.3473	13.4029	12.9308	13.0615	12.9764
NAA25	10.2253	8.76565	9.13847	10.2198	9.95454	9.93953	9.99584	10.3663	10.4912	8.80306	9.79096	8.93075	10.4566	10.2516	9.26038	9.86585	10.0989	10.4936	8.80306	8.88787	9.38995	9.5455	9.35958	9.81268	9.84436	9.55916	9.8161	9.45135	10.0347	9.97283
44076	15.4215	15.4215	15.7327	15.1033	15.1033	15.3176	14.9543	14.9093	15.008	14.0145	14.7677	14.5072	14.6404	14.8637	14.7918	15.0476	14.9543	14.9093	15.4215	15.008	14.9093	15.1033	14.9543	15.008	15.476	15.008	14.9093	14.9093	14.8286	15.008
EFTUD2	11.3465	10.5852	11.2539	9.92537	10.5229	10.2603	10.6665	11.1503	10.9458	10.7483	9.90598	10.9739	11.0028	9.07707	9.99584	10.5153	10.3369	10.4453	10.2603	11.016	10.4702	10.0872	10.9994	10.7186	10.4009	11.0064	10.2492	10.1494	10.8066	9.92219
RAB3GAP1	8.46263	9.60213	9.5751	8.77458	7.80849	9.22699	8.84356	8.57841	7.80849	9.2528	9.76325	8.58871	8.50081	9.22699	9.213	9.05993	9.99236	9.38059	9.47795	8.85635	9.38059	9.16059	8.91042	9.54814	9.18904	8.88787	9.42044	9.48869	8.01082	7.88778
KARS	10.2071	10.2549	10.3175	10.0371	9.8625	10.4085	9.57152	9.72531	10.2198	9.75999	9.36684	8.92381	9.95712	9.66039	9.54175	9.89776	10.1147	9.97567	9.66039	9.71984	9.55498	9.36684	10.0646	9.41278	9.36684	9.36684	9.63931	10.4768	10.1331	10.3689
EEA1	11.8671	11.7571	11.6154	11.3421	11.6909	11.5056	11.3151	11.3992	11.6638	11.7138	11.263	11.634	10.1996	10.9623	11.1897	11.6386	11.1697	11.2837	11.1432	11.3326	11.3086	11.2998	11.0918	10.9662	10.87	11.4023	11.1432	11.8671	11.3884	11.2112
PDIA6	11.6007	11.4105	10.977	11.3326	11.2837	11.2197	11.1471	11.5881	11.8605	11.8407	12.1189	11.6976	12.1598	12.1764	12.2969	12.2351	12.022	11.9396	11.9632	12.1125	12.2444	11.9669	12.0571	12.2969	12.2905	12.1764	12.2969	12.1598	12.1068	12.1125
PLEC	16.395	16.27	16.551	16.27	16.27	16.0133	16.395	16.551	16.1396	15.9187	16.1396	16.0133	15.9187	15.8303	15.6525	15.6525	15.9187	15.5385	15.6525	15.6525	15.7327	15.5906	15.3698	15.7327	15.9187	15.7327	15.6525	15.6525	15.7327	15.8303
PPA1	12.1068	12.4782	12.3848	12.9478	12.8362	12.8789	12.6774	12.8443	12.9764	11.9145	11.6976	12.432	12.2969	12.3391	12.432	13.1749	12.909	12.9574	13.4627	13.5315	13.2003	13.599	13.4627	13.1589	13.4205	13.2903	13.1668	13.4786	13.7078	13.5315
NONO	10.0247	10.8897	10.7769	9.2655	9.98086	9.31098	9.85234	10.2046	9.75577	10.3735	10.2388	9.8918	10.0646	9.67797	9.06651	9.24813	9.00965	10.2852	9.79458	9.18904	9.75247	9.78446	9.76563	9.43972	10.2549	9.39481	10.0989	9.79458	9.86585	10.1147
PCBP1	8.55495	8.41352	8.66612	9.09913	8.04544	9.35958	9.35194	8.9704	8.19188	9.24813	9.90051	9.67422	8.51141	8.9704	9.2861	9.31098	8.76565	8.98776	9.17958	8.91831	9.07098	8.79625	9.16678	9.05326	9.32714	9.83611	9.17301	9.2528	9.56711	8.71211
SF3B3	11.9462	11.7705	11.8671	11.3917	11.8495	11.3086	11.7274	11.4424	10.7349	11.5799	11.9199	12.4081	11.9726	11.6286	11.8221	11.8173	11.8921	11.7664	11.8542	11.2837	11.3884	11.1317	11.2666	11.5296	11.4885	11.8033	11.7347	11.0998	11.5632	11.7231
RSU1	8.37367	9.02314	8.78296	9.45135	9.01556	8.06791	10.0511	9.63931	8.47566	9.43268	9.75247	10.0021	9.05326	9.4254	9.95454	8.14121	8.62657	8.16308	8.95784	8.01082	8.80942	8.78968	7.97325	8.94525	8.53625	8.78296	8.85635	8.46263	8.93075	9.20693
SF3B4	9.99236	9.13847	9.68469	9.8193	9.32254	9.77235	9.71268	10.1674	9.83871	9.89481	10.2253	9.56233	9.09406	10.0304	9.5751	9.55498	9.96684	10.2092	10.3139	9.79963	9.691	10.1269	9.8161	9.79458	9.76563	9.57895	9.88563	9.52941	9.65703	9.84436
SF3A2	9.09913	10.2408	9.98998	9.94528	10.0216	9.68163	9.5455	8.47566	8.26551	8.32096	6.94636	9.07098	9.91589	9.40176	9.16059	8.77458	9.45632	8.91042	10.714	10.7414	10.3233	9.97283	10.3764	10.2949	9.90051	10.3556	10.0571	9.46483	9.5751	9.75577
SF3A1	10.0048	10.4423	10.398	10.605	10.8983	11.3504	10.9209	10.7283	10.5058	10.679	10.0021	10.2019	10.3494	10.4141	10.3284	10.5448	10.5153	10.6017	10.0682	10.4537	10.8005	10.5852	10.7318	10.4768	10.757	10.6374	10.4166	10.5767	10.4166	10.0768
TGFBI	16.551	16.1396	16.1396	16.1396	16.7116	16.8801	17.0335	17.3973	17.3973	18.3063	18.6282	18.6282	18.6282	18.3063	18.6282	18.6282	17.9793	18.6282	18.3063	18.3063	18.3063	18.3063	17.9793	18.3063	18.3063	17.9793	18.3063	18.3063	17.6917	18.3063
TRADD	11.0528	9.66355	8.48718	10.9183	10.2275	10.1269	9.22699	10.2144	11.1113	9.37229	10.1437	10.2756	8.93075	9.77235	10.0247	10.4337	10.2092	10.3284	10.3048	10.2124	10.3794	10.5379	10.1354	10.2579	9.98086	10.1674	9.93953	10.4337	10.3494	10.2852
TRIP10	11.9895	11.978	11.413	11.5347	11.4796	10.8107	11.4929	11.8879	11.3588	11.8122	12.1489	12.2444	11.8363	11.8542	11.8671	11.6081	11.2708	12.1943	11.6154	11.2998	11.9669	11.6499	11.5719	11.5838	11.8221	11.9396	12.0623	11.4424	11.5674	11.6688
MAPRE1	10.884	9.99841	10.4702	11.4383	11.5244	11.1432	10.7318	11.6499	11.1727	10.1168	11.2012	11.0918	11.4796	11.6949	11.013	12.1943	11.6044	11.5175	12.5928	12.4585	12.7602	12.4017	12.4782	12.6302	12.4846	12.1068	12.4846	12.3848	11.9841	12.3711
TAB1	8.38891	8.53625	8.2121	8.32096	8.91831	8.50081	8.95257	8.34194	7.66413	9.27846	8.73896	8.75615	8.83326	8.44885	8.16308	8.16308	8.93075	8.95784	8.43469	8.04544	8.41352	8.2121	8.23147	8.55495	8.34194	8.30605	8.41352	7.80849	7.71942	8.2121
STXBP2	9.09406	9.4254	10.1045	9.86585	10.1969	9.96684	10.4566	9.81268	10.2817	10.334	10.4796	10.0441	10.7186	9.80961	9.8918	10.4423	10.0808	9.8625	10.173	10.2789	10.2046	10.0347	10.7086	10.4009	10.1331	10.5475	10.3394	10.5653	10.4473	10.6759
ATP6AP1	10.0682	9.67797	9.54814	10.2492	10.1297	10.1467	9.09913	9.7882	9.70396	10.9391	10.4373	11.0266	8.91042	10.2223	9.38059	9.97283	9.83611	9.50137	10.3794	9.51487	9.82492	9.37229	9.71984	9.96684	9.92537	9.58258	9.70396	9.84436	9.82986	9.93473
RAB11B	12.1817	11.8082	12.334	12.421	11.8457	12.281	12.5048	12.0388	12.7319	12.7515	12.3207	12.9021	12.2562	12.1489	12.7034	12.5497	12.8876	12.5426	12.6679	13.3473	12.4585	12.6887	13.0813	12.617	12.9478	13.3377	12.6959	13.0144	13.2323	12.7515
CCDC6	11.7705	12.2005	11.5449	11.9726	12.0571	12.1125	11.0528	11.2343	11.7664	11.753	11.3796	11.6239	11.9504	11.9504	11.7274	11.8457	11.7347	12.0453	12.2082	12.3071	11.9546	12.1447	12.1489	12.1125	11.9199	11.8879	12.022	11.7313	11.6773	11.5135
UAP1	9.7882	9.13245	9.99584	9.11878	10.2978	9.79963	9.72531	10.2223	10.0842	10.3261	10.4997	10.152	10.8258	9.63059	10.3735	10.5303	10.173	10.1933	9.8193	10.0304	9.90598	10.1297	9.77235	9.61141	10.0247	9.82492	9.89481	9.78117	10.2253	9.81268
EXT1	10.7382	10.4936	10.9365	10.2019	10.7186	10.4857	10.3081	10.4453	10.757	11.3543	11.1261	11.3421	11.1261	11.0633	11.0494	10.7216	11.0633	10.4888	10.4405	10.4912	10.5987	10.9183	10.3448	10.6665	11.2961	10.751	10.52	10.663	11.1113	10.977
PSMD5	8.34194	7.37754	9.09406	8.89487	7.60558	9.48869	9.17958	8.11219	8.70438	8.75615	8.68468	9.10526	10.4312	8.96361	8.11219	7.48675	9.26038	8.40255	7.37754	7.60558	7.84014	8.11219	8.30605	8.25261	7.37754	8.9704	7.66413	8.34194	9.12803	6.94636
MAPK14	10.2549	9.7751	10.1168	10.9739	10.9916	10.9739	10.6518	10.9809	10.7977	9.93473	10.3614	11.1222	10.2817	9.75999	10.7769	10.3284	11.3643	10.1617	10.6146	11.1153	10.3048	10.7937	9.98706	9.95206	11.0702	10.5124	10.6468	10.6698	10.663	10.5852
ECM1	8.26551	8.28826	9.07098	8.82654	8.99811	9.33227	10.1587	9.11878	9.07707	9.18904	9.20067	9.83286	8.58871	9.26038	9.62713	9.98379	8.74774	9.86585	9.77235	9.6892	9.10526	9.68163	10.1331	9.18462	10.0732	10.0808	9.04811	9.18904	9.92833	8.86487
PRSS8	10.3416	10.4702	9.85234	10.649	10.5475	10.17	10.7668	11.6638	11.1317	11.2961	10.9337	11.263	11.3117	10.9458	11.1947	10.635	10.8198	11.0955	10.9016	10.5094	11.0918	10.5094	11.0666	10.8352	10.9994	11.0266	10.7732	10.9699	10.4997	11.1354
FSCN1	12.5842	12.0723	12.2082	12.4367	11.9099	12.6227	12.2747	12.7111	12.2905	12.3207	11.8671	11.4202	12.4585	11.9462	12.617	12.7424	12.8584	12.4367	12.9478	13.5751	13.2238	12.8718	13.0923	13.1878	12.9981	13.4364	13.1505	12.6017	12.922	13.1668
DECR1	11.9054	11.4982	12.1388	12.517	12.4435	12.4727	12.1068	12.7602	12.3158	11.7274	11.2595	12.0723	12.1817	12.1189	12.1662	12.1817	12.1447	11.8173	12.0677	11.9009	11.8724	12.1258	12.3512	12.0114	12.2005	12.5928	12.3391	12.1447	12.2855	11.9462
MAN2A1	9.96045	9.97567	9.56711	10.1354	9.20693	9.96375	10.3284	9.32254	9.76563	10.7258	9.98706	10.9886	10.0623	10.1969	10.141	10.0121	10.6963	9.79096	9.52627	10.6468	10.2579	10.119	9.89481	10.3018	10.8759	10.7283	10.4058	9.68163	10.8383	10.2694
HIST2H2AC	10.9492	11.2998	11.978	10.9492	10.3103	9.6892	10.4506	10.5058	10.9144	10.6181	10.3018	11.0562	10.7258	10.9144	10.3819	10.2466	10.7596	9.73893	10.7414	10.8066	10.6146	10.7318	10.714	11.0426	11.25	10.7937	10.9492	10.7668	11.0329	10.9809
PCK2	10.3469	10.0247	10.4337	10.5747	10.6374	10.649	10.3103	10.6314	10.5124	10.911	10.9016	10.3494	10.5823	10.5058	10.6698	9.59863	10.3875	10.5334	10.6518	10.6404	10.5229	10.663	10.6468	10.8292	10.6574	10.7086	10.3764	11.0221	10.2549	10.4166
TMEM132A	11.2112	11.3421	11.1947	11.1261	11.5632	11.3992	11.4796	11.2595	11.5135	11.3955	11.8605	12.1258	12.22	11.7429	12.1882	12.4081	11.9841	12.1817	10.942	11.1432	10.9662	11.6007	11.4349	11.0562	11.1222	11.4245	11.2075	11.8967	11.7231	11.71
SMU1	9.90309	9.94797	8.91831	9.17301	8.75615	10.0216	9.47414	10.1867	9.34211	10.2516	9.92219	8.84356	10.4423	9.34211	9.02314	9.27846	9.52627	10.047	9.61562	10.3018	10.7937	9.7882	9.52941	9.07098	9.63511	9.81268	9.92537	9.58258	9.87782	11.1292
NME1-NME2	13.4029	13.8083	13.3143	12.7862	12.9574	13.0813	12.6529	12.6604	12.6302	12.1489	11.8221	12.0623	12.8504	12.922	12.8876	12.5842	12.6227	12.2905	12.2121	12.0905	11.8495	12.334	12.1447	12.4268	11.8921	11.7754	11.9099	12.7602	13.1395	13.2003
ALDH1L2	11.5093	10.5599	11.0391	10.4423	11.3588	11.0702	10.9994	10.4962	10.6146	11.46	10.4166	10.7165	9.94797	10.7596	11.0633	10.2694	10.9044	10.3897	10.3416	10.7349	10.5265	10.6284	10.2663	10.7382	10.1996	10.8198	10.6604	11.4174	10.9623	10.5913
VPS26B	11.1947	10.4205	11.1222	10.6017	10.6851	10.8005	9.87782	10.6851	10.605	10.3284	10.3103	9.80548	10.2334	10.3048	10.1269	10.3048	10.5529	10.9531	10.4473	10.0732	10.1437	10.1969	10.3233	10.1297	10.4205	10.4289	10.4405	10.5599	10.4109	10.2408
NADK2	9.85031	9.8226	8.52469	10.6604	9.36684	9.16678	9.44731	9.96375	9.68469	8.95257	9.67135	9.66039	9.6967	10.0989	9.93953	9.42881	9.37593	9.85581	10.0597	9.92833	10.0896	9.19689	9.66355	10.3556	10.3394	9.00237	9.72851	8.98776	9.50507	9.78446
TP53I3	10.6811	11.0028	10.9144	10.88	10.9307	11.0998	10.7451	10.2492	10.3284	9.85234	9.20693	9.84198	9.37593	10.8066	10.5913	10.8352	10.4825	10.3448	10.9209	10.6079	10.9044	10.6992	10.8066	9.76563	10.4085	10.6468	10.5945	11.0455	10.8531	11.0998
RAB6C	10.1587	10.2492	10.0623	10.8352	10.3284	10.3369	10.7086	8.40255	10.7086	10.1902	10.6284	10.2408	9.48181	10.0962	10.2172	10.1437	10.5418	9.87141	9.27425	9.74594	9.65703	9.5751	10.4732	10.2253	9.70396	9.97839	9.77235	10.0216	9.74301	9.08393
HSP90AB2P	11.1503	11.7951	11.2159	11.779	11.9632	11.6819	11.6112	11.1857	11.4424	10.7349	10.2303	11.0609	11.3194	12.0517	11.4174	11.9669	11.8082	11.8724	11.9841	12.0774	12.0723	11.9287	11.9546	11.8173	11.7848	11.6601	11.8001	11.6007	11.3504	11.5928
NEO1	8.96361	9.39881	9.15457	8.61526	9.19689	9.23362	8.91042	9.33227	9.66355	9.34727	10.2907	9.36324	9.61562	8.60751	9.45632	9.53701	9.74847	9.6967	9.65703	9.29122	8.8725	9.61562	9.18462	9.72531	9.8593	9.22699	9.20067	10.334	9.79458	9.90934
MOV10	11.0775	10.7112	10.7186	9.98379	10.4473	10.1331	10.2978	9.61141	9.85234	8.55495	8.96361	8.32096	10.4912	9.89481	10.5418	9.60213	9.65175	9.7751	9.5514	9.63059	9.05326	10.2466	9.96992	9.87141	9.0894	9.97283	10.0933	9.99841	9.92537	10.2978
PITRM1	11.413	11.1618	10.7112	11.7058	11.7664	12.0114	11.5799	11.5014	11.2343	11.9992	11.7231	10.8897	11.46	11.3232	11.3884	11.5244	11.2539	12.0334	11.3369	11.753	11.8322	11.2197	11.5093	11.9992	11.0609	11.4746	11.2998	11.3796	11.4461	11.2875
UCHL5	10.2046	10.3845	11.1471	11.016	11.1618	11.4424	11.3757	11.1113	11.0266	10.5709	10.2663	11.1432	10.6314	10.7937	10.5823	11.0739	10.9252	10.8498	11.2837	11.1354	11.1503	11.1354	11.1317	10.6933	10.9699	11.1582	10.7414	10.8445	11.0633	10.4263
LRRC1	9.90934	10.5358	10.0732	9.56711	9.99841	9.90309	9.80961	9.16059	9.19689	9.17958	9.24813	9.33227	9.06651	10.1115	9.4612	9.44405	9.18462	9.47028	9.54814	9.61141	9.29585	10.0304	8.82654	9.42044	9.09406	9.26038	9.52941	9.72221	9.03482	9.53701
FLAD1	10.9082	10.2124	10.1587	11.2112	11.2012	11.0329	10.8107	11.1471	11.5838	10.6963	11.4885	10.6879	11.1354	11.3369	10.9016	10.8575	10.3638	11.2916	10.8258	10.823	10.784	10.9365	10.5265	10.6109	10.8409	10.6604	11.0702	10.7483	11.2998	11.0858
IBA57	9.5514	9.95206	8.88142	9.8625	9.16059	9.93473	9.70396	9.4612	9.72851	10.1354	9.38995	9.08393	9.71613	9.08393	10.173	9.07707	10.2408	9.07098	9.57895	8.94525	9.52941	8.85009	9.62713	9.79096	9.56711	9.68163	9.78117	9.48181	10.17	9.66355
TPM2	8.50081	9.54175	10.5945	9.91275	8.70438	9.35552	9.89481	9.31098	8.40255	9.85031	9.37593	7.60558	8.94525	9.15457	9.55916	9.38059	9.21841	9.30608	8.51141	9.13245	7.97325	8.57841	9.09913	9.8593	9.03482	8.53625	8.93075	9.09406	9.53297	10.0397
ARHGAP17	7.76659	8.54547	7.22629	9.05993	7.76659	8.85635	8.92381	8.94525	8.53625	7.37754	9.64536	7.88778	8.14121	8.46263	9.90309	9.55916	9.65703	9.61562	9.8744	8.55495	9.75577	9.8161	9.92537	9.16678	10.2516	9.20067	9.98706	9.67422	9.26038	9.1512
TWF2	9.8918	10.0571	9.75247	9.0894	8.38891	9.691	9.32254	10.1147	9.97283	10.2172	10.1969	9.23362	10.5498	9.7882	9.84198	10.87	10.9458	10.46	10.119	10.5303	10.751	10.5565	9.93659	10.4337	10.2388	10.4936	10.3284	10.119	10.6851	10.5626
PTRF	9.77235	10.7216	10.6518	10.0175	10.7732	9.41653	10.5025	10.1045	10.6912	10.9951	10.4034	9.78117	10.4732	10.0623	10.6734	10.1867	10.0646	9.21841	10.3448	9.66717	10.7414	9.92537	10.1467	10.4034	10.1378	9.93659	10.7704	9.86585	10.334	9.88208
PRPF8	11.1976	11.7274	10.4537	10.751	9.99236	10.5303	10.1297	10.6665	10.3081	10.5265	11.0364	10.7798	10.884	9.91589	10.4205	10.17	10.1354	10.4423	10.7053	10.7596	10.3638	10.4034	10.1996	10.2408	10.2253	10.3585	11.1292	10.6314	10.6811	10.9662
TLDC1	10.4141	10.5987	10.5303	10.5709	10.0175	10.236	10.4373	9.20067	10.4936	9.92833	10.4423	10.0216	9.55498	9.95206	10.2433	10.1075	10.4166	10.6468	10.6181	10.3689	9.94223	10.4936	10.6433	10.3585	10.2789	10.5229	9.94223	10.5852	10.6374	10.4997
LRSAM1	8.30605	7.92021	8.53625	8.57841	9.44731	8.37367	8.08921	8.71211	8.32096	8.70438	9.16059	8.72036	8.52469	9.22351	8.2121	8.9023	8.30605	8.2121	8.62657	8.61526	9.15457	8.78296	9.31098	8.52469	9.78446	8.37367	9.52627	9.17958	8.04544	9.65175
OLFM4	11.5449	12.1662	11.9054	11.0633	11.0426	11.0028	11.2998	11.3421	11.4885	10.7318	11.6601	11.5838	10.7769	10.9556	10.4702	10.7483	9.77235	9.69409	9.56711	9.90598	9.93659	10.1115	10.0768	9.8889	10.119	9.95712	9.89776	9.97567	9.10526	10.17
CD109	13.3012	13.5163	13.1749	13.599	13.4364	13.4973	13.9975	13.923	13.884	14.1299	14.0483	13.9813	13.884	13.8247	13.6505	13.8083	13.5751	13.611	13.1749	13.2003	13.4786	13.1505	13.2805	13.3473	13.3473	13.2473	13.3473	13.2109	13.3882	13.4973
GBP6	10.679	10.7639	10.605	10.0441	9.79458	9.07707	10.0441	10.1115	9.41278	10.1297	9.35958	9.43268	10.3284	9.6892	9.40745	9.65703	9.92833	9.93473	9.18462	9.69999	9.59863	10.1354	10.1674	10.7596	9.51487	9.5455	9.96684	8.84356	9.44731	10.4663
HIST2H3A	14.6707	14.7918	14.6404	13.866	13.9975	13.7078	13.4364	13.1878	13.4205	12.6379	12.5665	13.4973	13.8247	13.9813	14.0145	13.0923	13.0144	12.8927	13.6505	13.6708	13.4627	13.2473	12.8789	12.9764	13.6293	13.6887	13.6505	13.2003	13.1668	13.0615
CCDC80	12.1125	12.1764	12.1447	12.1291	11.779	12.1817	12.4081	12.416	12.2747	12.8362	12.9308	13.2805	12.4514	12.8443	12.3257	12.3207	12.421	12.1553	12.909	12.9391	13.3143	12.7319	12.7424	12.6679	13.1749	13.1188	13.2003	12.2304	12.0172	11.9054
SND1	13.3882	13.6293	13.8247	13.7884	13.73	13.884	13.599	13.5315	13.4786	13.8083	13.4364	13.2238	13.3244	13.4487	13.3012	13.1878	12.9308	13.1311	13.1878	13.0615	13.1878	13.0518	13.1105	13.0442	12.9825	13.1668	13.1878	12.8876	13.1311	13.0144
CHST15	9.1512	7.94756	8.59884	7.88778	8.61526	7.22629	8.70438	8.58871	8.99811	10.1115	10.52	10.5767	9.97567	10.0646	10.2046	9.77771	10.2172	9.65703	9.40176	9.02913	9.43268	9.34727	8.96361	8.93691	8.95784	9.0894	9.08393	8.30605	8.66612	8.73075
CHST3	10.0872	9.07098	9.37229	8.92381	9.62288	9.80961	10.4423	10.2756	10.1075	11.5214	11.2197	11.1661	10.1437	11.1543	10.6759	10.2275	10.5334	10.2516	9.43622	8.88142	9.73575	9.97567	9.78446	9.38995	9.57895	9.70808	9.52129	9.11274	8.88142	9.24813
EFTUD1	9.80961	9.85234	9.45632	9.8226	9.7882	9.64536	9.61932	8.98776	9.79096	8.34194	9.27425	9.09913	9.51149	9.59614	9.83871	9.82492	8.41352	9.95712	9.56233	9.91275	8.55495	9.66717	10.0371	9.47028	9.26038	9.89481	9.00237	9.59863	8.98776	9.74847
HUWE1	11.1697	10.911	10.3416	11.4245	11.7463	11.3033	11.8407	11.6909	11.7571	11.3643	10.7258	12.2508	10.5153	10.9886	11.1027	11.3151	11.1543	11.3151	11.2307	11.5214	11.0191	11.2012	11.553	11.1947	11.5244	11.6007	11.3721	11.3917	11.1947	11.4317
UBE2Q1	10.152	10.4768	10.6181	10.7899	11.18	10.3689	11.0609	11.0528	11.8769	10.9916	9.80306	11.3033	10.3139	10.2253	10.6284	11.0609	10.9662	11.1976	11.0816	10.7258	10.2603	10.7639	11.3504	10.5094	11.0562	11.1661	10.5358	10.9739	11.3679	10.8498
KTN1	13.7652	13.2564	13.4786	13.4973	12.9308	13.3012	13.0322	13.022	13.0991	13.0061	13.2323	13.3473	13.2238	13.4205	13.3473	13.3012	13.2003	13.1589	13.4973	13.599	13.4205	13.5315	13.5751	13.3143	13.4487	13.7078	13.4786	13.0923	13.375	13.375
CAND1	11.3369	11.3232	11.6909	11.9669	12.1817	12.0623	11.5347	11.9199	11.2075	10.8005	11.4202	11.0028	10.8759	11.3504	10.7186	11.413	11.2837	11.8921	11.6773	11.413	12.1703	11.8769	11.6112	11.263	12.0517	11.2539	11.6426	11.6819	11.4245	11.4746
HOOK3	8.91042	8.78968	8.80942	9.06651	8.44885	8.92381	8.91831	8.91831	9.28237	9.1512	9.00965	9.22699	8.70438	9.64841	8.91831	9.27425	8.91831	8.66612	9.0894	9.27846	9.0894	8.71211	8.46263	9.24297	9.16678	8.58871	9.50507	8.08921	8.9023	7.22629
CDR2L	11.3796	10.1674	10.5653	10.2817	11.0494	10.8897	10.2817	11.3151	11.7231	10.2388	10.7216	11.0702	11.4349	11.0191	11.0064	11.3288	11.177	10.6574	11.0955	11.1727	10.4632	11.2754	11.0816	10.88	10.9848	10.8383	11.1317	11.5449	11.247	11.413
CARM1	10.4732	10.3614	10.3954	11.3086	10.823	10.7937	10.6734	11.0885	10.9994	10.6912	11.3421	11.0775	10.5913	10.649	11.0266	10.7899	11.0955	10.6963	10.9699	10.6284	10.7112	10.7873	10.2789	10.8531	10.5334	10.6851	11.0955	10.823	10.7216	10.0541
AHNAK2	11.1317	11.6875	11.5296	12.1388	12.0813	11.8495	11.5014	11.779	12.0723	11.4023	11.1187	12.8584	11.7664	11.7463	12.8196	11.8363	12.1337	11.1582	11.8605	11.5632	11.3504	12.0114	11.6044	11.5347	11.8824	11.9199	10.8531	11.8921	11.8967	11.5014
FAM20C	10.3716	10.5529	10.9337	10.5529	10.0872	10.2907	11.0562	10.7977	10.4205	11.0816	10.5358	10.8198	10.7216	10.7639	10.8897	10.6811	11.2046	10.8409	10.3663	10.0597	10.5124	10.9144	10.7732	10.5229	10.5094	10.9662	10.8466	10.4289	10.9391	10.8031
FUK	9.63931	8.79625	9.67797	9.38481	9.62713	10.4058	9.33227	9.55498	9.23362	9.22699	9.35552	8.80306	9.00965	9.07098	8.93691	8.88787	8.77458	7.97325	9.02314	8.77458	9.34727	8.73075	9.02913	8.85635	8.59884	9.11878	8.54547	8.82654	8.60751	8.88142
CCAR2	12.2351	12.4585	12.2969	12.3577	12.2696	12.5497	12.2639	12.2855	12.1662	12.4846	12.7862	12.7206	12.3577	12.5048	12.4514	12.4585	12.3848	12.3577	12.334	12.2444	12.3962	12.2747	12.2639	12.2905	12.3962	12.2351	12.1189	12.4514	12.3577	12.4435
RPP25L	9.84436	9.99584	9.24813	10.3689	10.6146	10.4506	9.98998	10.5767	10.1437	8.73896	10.1829	10.1168	10.2172	9.20693	9.76915	11.1727	10.6079	10.7539	10.5709	10.5747	10.5626	10.6604	10.3845	10.5379	10.3527	9.7882	10.3556	10.3735	10.1769	10.2198
NHLRC2	9.69409	9.02913	9.91275	9.79963	9.73205	9.71613	9.85581	9.96684	10.152	9.96992	9.43268	9.8744	9.69999	10.0682	9.38481	10.009	10.3689	10.0021	10.3689	10.3845	10.5334	10.1829	10.2549	9.95712	10.4373	10.9082	10.5379	10.2223	10.1801	10.1769
COLGALT1	11.7904	11.4245	11.7664	11.4174	10.7414	11.3421	10.7539	11.0918	11.0918	11.8082	10.8608	11.6007	12.2304	11.7848	11.9199	12.095	12.0039	11.7463	11.5486	11.9895	11.5214	11.7313	12.3455	11.8724	11.5962	11.9992	11.9346	11.2434	12.1882	11.5581
TXNDC5	10.4473	10.3469	9.16678	10.4537	9.55916	10.3663	10.3927	11.4929	11.0885	10.5379	11.7571	10.8872	10.7873	8.89487	10.8531	10.6604	10.5767	10.9739	10.5767	10.1969	10.5025	10.649	10.9016	10.7732	10.635	10.9623	10.6992	10.4962	11.1075	10.5303
GPRC5A	10.5599	10.4888	10.4034	9.55498	9.76915	10.1297	10.9044	10.4312	10.7451	12.2562	11.7313	12.416	12.0517	11.8605	10.9951	10.8445	10.8005	11.1618	10.5358	10.9951	10.9391	10.5498	11.1075	11.0329	10.1617	10.7186	10.0597	11.3421	10.9082	10.9183
CMAS	9.28237	8.62657	9.09913	8.54547	9.18904	8.47566	8.34194	9.02913	8.51141	9.50807	8.54547	9.00965	7.97325	8.58871	8.80306	8.04544	8.11219	8.76565	9.52129	8.80306	8.89487	8.94525	8.98264	8.72036	8.69313	9.38481	8.78296	9.29122	8.8165	8.9704
NPLOC4	9.31673	9.18462	9.35958	9.47028	9.51786	9.99236	9.52129	10.0021	9.83611	10.0989	10.1769	9.4254	9.32254	9.60733	9.63059	10.7539	8.85009	10.2579	10.4825	11.2666	10.4997	10.8728	10.3416	10.5799	10.0842	10.7025	10.6284	10.6079	10.6574	10.4085
PIP4K2C	11.6601	10.9391	11.3757	11.3955	11.2434	11.4245	11.2708	11.3504	11.6426	11.0666	11.4064	11.3326	11.8322	11.5838	11.6081	12.0453	11.5296	11.1697	11.4383	11.3796	11.25	11.013	11.6007	11.4704	11.2875	11.5838	11.4746	10.87	11.4064	11.3117
PNPT1	9.92219	10.4141	10.2817	9.61141	10.5799	10.6665	10.3556	10.4632	10.3689	10.88	10.6468	9.98086	10.2516	10.8135	10.2725	10.6433	9.83871	10.0933	10.8608	10.1801	10.4058	9.90051	10.4423	10.5058	10.6518	10.5498	10.7025	10.8409	9.88563	10.7382
BICD2	10.9183	11.1354	10.2629	10.9082	11.46	10.2725	10.7165	10.5529	10.9739	10.5884	10.7112	11.3955	11.0998	10.17	10.8135	10.9556	10.5823	10.7899	10.6433	10.8198	10.649	10.2046	10.6851	10.3716	10.7258	10.5653	11.0918	10.46	10.6665	10.7596
PPP1R13L	10.4166	10.2046	10.46	9.92833	10.4229	10.3927	11.0221	10.3103	10.5823	10.4825	11.1947	10.5229	10.7937	10.6374	11.016	10.5529	9.95454	10.942	10.8466	11.013	10.4205	11.0191	10.823	10.3369	10.5653	10.7053	10.87	10.5172	10.784	10.6574
PDCD6IP	11.7024	11.6554	11.5838	11.6601	11.3504	11.2388	11.4674	11.6426	11.7429	10.8107	11.8407	11.7848	10.5229	11.5962	11.5093	11.6875	11.6426	11.5962	12.1014	11.3757	11.5244	12.0853	11.4461	11.3504	11.8001	11.5486	11.46	11.5632	11.3796	11.6638
BRK1	9.8744	10.2516	9.78446	10.141	10.2408	10.1115	10.236	10.2388	10.1331	10.3175	9.99584	10.4962	10.0541	9.92537	9.72221	9.72221	9.90598	9.23879	9.7882	9.55916	9.80961	9.73575	9.50137	9.89776	9.61562	9.88563	10.0371	9.87782	9.78117	10.0842
SCFD1	12.2747	12.4973	12.7668	13.3473	12.9825	13.0442	12.7034	13.0923	13.0144	12.3455	12.909	13.0144	12.2639	12.5586	12.8668	13.0322	13.1878	12.9478	13.4487	13.1505	13.2109	13.4973	13.2323	12.7602	13.4786	13.1749	13.0518	13.2708	13.1188	13.0061
PALLD	9.94528	9.61932	9.92537	10.4825	9.09406	9.67422	10.2198	9.90051	9.54814	9.84691	11.25	10.6252	10.9082	11.1697	10.2492	10.6217	10.4473	10.4289	10.568	10.6912	10.9848	10.4229	10.7539	10.8759	10.7086	10.7596	11.0494	10.7873	10.7258	11.1618
MUC16	12.4782	11.9009	11.8457	11.9346	10.8639	11.5632	12.3647	12.0774	12.0905	11.9546	12.1703	12.2855	11.71	12.0334	11.7705	11.7951	11.7951	11.4982	10.9307	11.5093	11.5347	11.1027	11.8001	11.4349	11.4634	11.5581	11.3834	11.4929	11.4885	11.8671
DNAJC9	9.18904	9.34211	9.90598	10.0808	9.91589	10.1867	8.8165	10.4405	10.0732	10.4912	9.15457	10.1494	9.68163	10.0278	7.92021	9.94797	9.691	9.40176	9.08393	9.691	10.1651	9.90598	9.83611	9.78446	9.87782	10.1297	10.0278	10.4566	9.40745	9.91589
HSPH1	14.2106	13.599	13.8083	13.9813	14.2898	14.2489	14.23	14.0483	13.9401	14.488	13.6887	13.6708	14.7359	14.2106	13.884	13.923	13.9813	13.884	13.4364	13.7477	13.7884	13.5163	13.8083	14.1144	13.0518	13.4487	13.6887	13.4973	13.923	14.0145
PXDN	13.3377	13.4786	13.599	13.4627	13.6708	13.7477	13.9401	13.8083	13.5751	14.3945	14.7918	14.8637	13.866	14.3431	14.1694	13.9401	14.0483	13.9813	14.0483	13.6887	13.8083	14.1471	13.884	13.7884	14.23	13.884	13.9621	13.8486	13.6887	13.9401
ARPC1A	12.2384	12.5586	12.5665	11.2998	10.5884	11.6044	11.2961	11.2274	11.0064	10.9585	11.1543	10.9391	11.8173	10.321	12.022	10.8107	10.6574	10.9273	11.0329	11.3504	10.9951	10.6146	11.0455	10.3927	11.016	11.4839	10.9044	11.1976	12.0039	11.1317
UPF1	9.8889	10.3819	10.2907	10.4405	10.4768	10.8759	9.95712	10.0896	10.1996	10.0347	9.62288	9.6892	10.7668	9.91275	9.6892	10.119	10.2198	10.3794	10.2629	10.0511	10.3416	10.1996	10.4537	10.1801	10.5852	10.1867	10.1867	9.76915	10.4702	10.1674
COPS5	11.7754	11.8322	12.5586	12.0172	12.1764	12.7944	12.3207	11.8173	12.3207	10.1494	11.3326	11.9287	12.1662	11.753	12.3071	12.4367	11.8967	11.8879	13.0713	12.3896	11.7231	12.095	12.517	11.6688	12.6379	12.4973	11.6819	11.8259	12.4727	11.5175
USP7	10.6217	10.6252	11.0494	11.1857	11.5214	10.8409	10.2725	10.8352	10.5529	10.4034	10.6542	10.6963	10.6146	11.1582	10.6433	10.7639	10.6284	10.6992	10.5945	9.77771	10.4034	10.0216	9.95454	10.1237	10.0872	9.78446	10.119	10.1651	9.80306	9.71613
CUL5	7.92021	8.19188	9.35552	9.96045	9.4612	9.05326	9.65175	9.49304	9.95206	9.52627	8.80306	9.32254	8.06791	9.62288	8.8165	8.80942	8.50081	8.57841	9.73893	9.14764	9.01556	9.46483	9.63931	9.55916	9.50807	9.61141	7.94756	9.11878	9.24813	10.0571
EXT2	11.3033	12.281	12.9764	11.6773	11.6239	12.1447	12.3777	12.4973	12.4846	13.1105	12.8196	13.375	12.7034	12.7515	13.0442	12.5665	12.5928	12.4973	12.4913	12.1068	12.2256	12.617	12.5256	11.7274	12.4653	12.432	11.7394	12.5497	12.4782	11.7186
ZNF622	8.9704	9.41653	9.47795	8.63612	9.6892	9.26038	10.2549	10.0304	9.77771	9.75577	9.59614	8.78968	9.70396	8.71211	9.46483	8.37367	9.71613	9.28237	9.03482	9.09913	9.67422	9.72851	8.89487	9.85581	10.0304	9.213	9.75999	10.0121	9.93953	9.13847
MOCOS	10.1996	10.3103	10.3494	10.2694	10.321	10.2694	10.679	9.79458	10.047	10.3716	10.3663	9.20693	10.1018	9.90598	10.1969	9.78117	9.8918	10.7382	9.41278	9.89481	9.48523	8.98264	9.79683	9.72851	10.3416	9.75999	9.94528	9.71613	9.85581	10.0933
MVB12A	8.63612	8.8725	9.51149	8.70438	8.48718	7.80849	7.92021	7.88778	9.96045	9.19689	8.38891	9.74301	9.07098	9.16059	8.62657	8.83326	9.72531	8.60751	9.21841	9.50137	8.99811	9.2528	9.06651	8.51141	9.24813	9.50507	9.18462	9.06651	9.02314	8.06791
MMAB	10.5884	11.0562	10.6433	11.0609	10.8383	11.0064	10.5747	10.3527	11.0609	9.99841	10.0278	9.54814	9.84436	9.8625	10.3175	10.2071	10.4263	10.3018	10.8759	10.7053	10.4857	10.6734	10.2071	10.3494	10.2124	10.2978	10.7937	10.3416	10.6109	10.0175
S100A16	11.3834	11.779	11.5581	11.4796	11.5347	11.3288	11.6875	10.6963	11.247	10.884	11.8921	11.0329	11.553	11.71	12.2351	10.8531	10.8466	10.7937	11.6976	11.6197	11.3369	11.4982	11.4746	11.4746	11.3288	11.263	11.4674	11.1075	10.7639	11.1947
PGM2	9.78117	9.31098	9.08393	9.93953	9.92219	9.76915	9.11274	8.93075	9.57152	9.52941	9.29974	9.6967	9.51487	9.01556	9.00965	9.09406	9.59863	9.39481	9.27846	9.40745	9.54175	8.95784	9.09406	9.37593	8.98776	9.43622	8.86487	9.19689	9.51786	9.00237
PDLIM5	10.3527	10.0121	8.72036	10.4141	10.4312	9.54175	10.5987	10.0646	10.0021	9.11274	9.93659	10.3081	8.2121	10.4506	10.2388	11.1187	10.7769	10.0682	11.8259	11.2916	11.2075	11.7429	11.1187	12.0517	11.3992	11.0858	11.8724	11.3543	10.7451	11.8407
DDRGK1	8.23147	8.70438	7.88778	8.67588	8.69313	9.16059	8.73075	9.39481	8.86487	8.64527	9.77771	9.21841	8.3597	8.38891	8.72036	8.71211	8.73075	7.48675	8.58871	7.37754	8.71211	8.34194	7.94756	8.38891	8.2121	8.01082	8.34194	8.80306	7.76659	8.14121
CDK5RAP3	9.82492	9.26038	9.63931	9.1512	10.2172	9.13245	8.52469	8.25261	8.58871	8.79625	7.60558	8.2121	9.28237	8.55495	8.46263	8.46263	8.78296	8.46263	9.26038	8.34194	8.77458	8.73896	8.3597	9.00965	7.60558	9.76325	8.89487	7.92021	8.52469	8.61526
CNDP2	12.922	12.7515	12.7798	13.1589	13.4205	13.2708	13.3377	13.1311	13.2003	12.7798	12.421	12.1598	12.8789	12.6959	12.8114	12.9825	13.0615	13.1395	12.9641	13.1311	13.0061	12.9898	13.1668	13.0713	13.1395	13.0991	13.2323	13.2903	13.3244	13.3882
PRRC1	10.0397	9.57895	9.65703	10.7732	10.4857	10.7258	9.99841	11.3194	9.84691	9.86847	10.5448	10.0148	10.8575	9.32254	10.3845	10.3794	10.7382	10.7025	10.5599	10.6879	11.0391	10.568	10.4796	11.1697	10.5626	10.5172	10.1331	10.7798	10.7798	10.7639
IPO9	10.2172	9.90598	9.98706	10.4506	10.1237	9.50507	8.94525	10.0247	9.73205	9.51149	9.13245	8.59884	10.4473	10.2817	9.61141	9.98998	9.78117	9.92537	10.0347	9.75999	9.53701	9.66039	9.66039	10.5358	8.66612	9.73205	9.97839	9.97283	9.58655	10.5653
MTMR9	9.37229	9.17958	9.04811	9.42044	9.38481	9.53701	9.51786	8.83326	8.80942	9.29122	9.14764	9.56711	9.82986	9.36324	9.82492	8.54547	9.39481	9.14764	9.80548	9.83286	9.36684	9.49708	9.84198	9.38481	9.38995	9.49708	9.72531	9.44405	9.71984	9.6967
PURB	9.83611	9.73575	9.40176	10.5229	9.66355	10.7086	9.36967	10.119	10.141	10.0021	9.691	9.97283	9.13847	10.3175	8.91042	10.46	10.4205	9.89776	9.89776	9.66039	9.93473	9.9317	9.6892	9.95454	9.64841	9.75577	10.0175	10.0175	9.73575	9.8744
PCDHB18P	9.72531	9.24297	9.28237	9.14764	8.9023	8.46263	8.58871	9.23362	8.75615	8.62657	9.48869	9.24297	9.45135	8.72036	8.78296	7.53888	8.40255	8.77458	8.01082	7.94756	8.14121	8.95257	8.37367	8.01082	8.51141	8.26551	8.8725	8.69313	8.50081	8.65718
FAM129B	12.2855	12.2855	12.0517	12.0813	11.7186	12.2304	12.5122	12.1943	12.5426	12.7602	12.2256	11.7626	12.0275	12.2444	12.3777	11.9145	12.432	12.0677	11.3033	12.0039	11.7394	11.6386	11.9346	11.7848	11.8033	11.5393	11.7058	11.8495	11.7347	12.1553
PSMB7	10.0842	9.83871	10.3556	9.5514	9.30608	9.00237	10.2663	9.27425	9.93659	9.58258	9.31098	9.96045	10.5945	10.6542	10.1437	11.0221	10.9886	10.6933	8.75615	9.61562	9.7751	10.398	10.4857	10.1651	8.97572	9.79683	9.55498	9.95206	10.0278	9.72221
VAT1	11.1618	10.6912	10.5823	11.1432	10.6811	11.0739	10.6879	10.7769	10.9916	9.14764	10.4825	10.173	10.8352	10.8639	10.8107	11.2234	10.9492	10.6542	10.88	10.8292	10.7451	11.1075	10.4205	10.9994	10.9082	10.88	10.9209	10.884	11.2197	10.8258
HSD17B10	10.52	10.7318	10.7937	10.9337	11.0391	10.3764	9.41278	10.8608	10.5172	9.8918	9.24297	10.2663	9.85234	9.63511	10.2817	9.98086	10.3018	9.94223	11.0885	10.119	10.1075	10.5475	10.3018	9.7751	9.80306	10.3469	10.3494	11.0391	10.4825	10.4229
CCT7	12.334	12.617	12.22	12.1598	12.1447	12.3711	12.0275	12.0275	12.0623	12.5426	12.7111	11.9346	12.1764	11.4634	12.4017	11.5719	12.2005	11.9504	11.9669	12.1258	12.2121	11.9992	11.9947	11.7429	12.1764	12.1388	12.1337	12.0517	11.9287	12.2639
CORO1B	11.779	10.0541	10.8409	11.263	10.9016	10.6374	10.6079	10.751	9.04811	9.91589	10.5799	9.93953	9.64536	10.3897	11.5838	11.2343	11.4541	11.5838	11.753	11.7951	11.8363	11.9099	11.8824	11.7904	11.413	11.8457	11.9145	11.9239	11.8407	12.3207
ERP44	9.08393	9.87782	8.76565	10.3716	10.2466	10.0703	9.83871	9.74301	9.8593	7.48675	9.43972	9.02913	8.64527	9.31673	9.29122	9.38481	8.72036	8.8165	9.68163	9.11274	9.47414	9.5514	8.38891	9.55498	9.51786	9.13847	9.12803	10.1801	9.19689	9.34211
ESYT1	9.63059	10.0623	9.1512	9.66717	10.4085	10.4229	10.1801	10.5653	10.0962	10.3494	10.5303	9.7751	10.4825	9.7751	10.7165	10.4263	10.4109	9.98379	10.5334	10.334	10.5448	10.2516	9.96375	10.119	10.1354	9.98379	10.5913	10.3794	10.0048	10.8326
FUCA2	9.48869	10.6811	10.1867	11.3757	10.8135	10.8326	11.263	11.1261	10.6468	11.8967	10.9082	11.5719	10.649	10.8326	10.823	10.3233	10.5599	10.714	10.4702	10.5334	10.8031	10.1651	10.3638	9.80548	9.93473	10.2253	10.7283	10.3048	9.80961	9.86847
TUBB6	11.1543	12.0172	11.9145	11.7951	12.3071	12.0723	12.3962	12.3777	12.1258	12.5586	12.22	12.0453	12.1447	12.2969	12.1943	12.4514	12.1125	12.3391	12.6379	12.3512	12.4782	12.5739	12.3711	12.517	12.5665	12.4367	12.5665	12.4846	12.4514	12.4973
C9orf142	8.28826	9.44405	9.50137	9.33227	9.83871	9.21841	9.14764	9.13245	10.0278	8.76565	7.80849	8.73896	9.99236	9.57895	9.24813	9.22699	9.04811	9.09913	9.23362	9.02314	8.34194	9.23879	9.22699	8.85009	9.96375	9.32714	9.51149	9.10526	9.55498	9.35194
C1orf50	7.94756	8.23147	8.60751	8.01082	8.68468	7.60558	8.38891	8.93691	8.56938	9.45135	9.34727	9.47028	8.68468	8.25261	8.59884	7.60558	8.44885	8.01082	8.23147	7.48675	7.92021	7.71942	8.60751	8.26551	8.64527	6.94636	8.68468	8.56938	8.57841	7.48675
PBDC1	10.5448	10.6759	11.1187	11.4282	11.2998	11.6499	10.9662	10.9458	10.6851	10.3819	10.7025	10.9916	11.0329	10.4912	10.7596	11.2801	11.1187	10.6284	11.2343	11.4929	11.2837	11.1727	11.413	11.5881	11.1727	11.1027	10.2949	11.2197	11.2837	11.5719
DUSP23	8.59884	8.06791	8.98776	7.71942	9.22699	8.99811	9.09406	9.89776	9.30608	9.78117	10.1147	9.5514	9.32714	9.30608	10.2408	8.66612	9.06651	8.72036	8.66612	8.53625	7.66413	9.35958	8.16308	8.37367	9.55498	8.19188	8.51141	8.70438	8.78968	8.93691
ACAT2	9.89776	10.2334	10.9016	10.2223	10.334	10.2172	10.7349	10.5475	11.0391	10.3103	10.5334	11.2961	9.94528	10.2852	9.691	10.9492	10.1115	11.0739	10.7283	10.4337	9.61932	10.2408	10.7937	10.4085	10.9209	10.5852	9.29585	10.8983	10.9365	11.2343
SRRT	9.55916	9.84198	9.41653	9.38995	9.58258	8.51141	9.29122	7.92021	9.08393	9.42044	8.99811	9.73575	9.66039	9.48523	9.22699	9.61932	9.32254	9.2528	9.36684	9.42044	9.86585	8.52469	9.63511	9.45135	8.44885	9.09913	8.67588	9.28237	9.37229	9.42881
ANGPTL4	11.2434	10.635	10.3614	10.8135	11.0885	11.1618	11.1187	11.5632	11.5449	11.4541	12.0905	11.7904	11.9199	11.8921	11.9145	12.2005	12.0571	12.1337	11.8363	11.6007	11.6976	11.8542	11.7394	11.9632	12.2082	12.1447	11.9596	11.9947	12.1291	12.3896
WDR11	10.3175	9.75577	10.635	9.62713	9.75247	10.5653	9.26038	9.8918	9.14764	10.3369	9.76563	9.69999	10.4537	9.70396	9.83286	9.84691	9.02913	9.75247	9.60733	9.95454	9.69409	9.56233	9.50807	9.31673	8.78968	9.63059	9.44405	9.50507	10.2408	9.36967
TNKS1BP1	10.9391	11.4202	11.7186	11.3679	11.5449	11.634	11.016	10.7382	12.0774	10.8983	11.6718	11.4383	11.6154	11.7274	11.2595	11.5393	10.7899	11.1857	11.7664	11.5486	11.247	11.6638	11.5214	11.2075	11.6875	11.2234	11.1388	11.2343	11.6819	10.9556
PDGFD	9.24297	9.64841	9.73575	9.37593	9.72531	8.9704	10.0541	9.70396	9.06651	10.6734	11.1618	11.2159	10.1467	10.3394	10.7025	9.92219	10.4312	11.7313	10.0732	10.0048	9.72221	10.0808	9.68163	10.3048	10.6017	9.79096	9.76325	9.7751	9.2655	8.69313
COMMD5	10.9699	10.4912	10.8575	10.87	10.3585	10.6314	9.92219	10.0347	9.48181	9.37593	10.0048	9.35958	9.89776	9.67422	9.87141	10.0541	9.9317	9.98706	9.20693	9.92537	9.97567	9.64536	10.3048	9.92537	10.2019	9.99841	10.152	9.98086	9.26986	9.97567
NT5C3A	8.77458	8.80306	9.14764	9.27846	9.31098	9.13847	8.64527	8.97572	8.04544	9.07098	8.72036	8.82654	9.15457	8.53625	9.17958	9.5455	8.63612	9.45135	7.88778	9.17958	8.73075	9.58258	9.34727	8.91042	8.8725	8.56938	8.48718	8.54547	8.85635	9.02314
RAB1B	12.3848	12.2747	11.9596	12.1189	12.7602	12.5048	12.4585	12.0677	12.2508	12.4268	11.8495	12.4846	12.3071	12.6774	12.3391	12.1447	12.5256	12.3158	12.0853	12.1598	12.1764	12.2508	12.2005	12.2855	12.1553	12.0114	12.3207	12.2256	12.2508	12.1447
SDCBP2	10.9209	10.4566	10.6992	10.4732	9.97567	9.91275	10.009	10.4263	10.8639	10.9739	10.3416	10.911	10.0304	10.0703	11.0364	9.57895	10.0541	9.8889	9.73205	9.76325	9.76915	9.98706	10.0597	9.213	9.29585	9.71613	9.2655	9.88208	10.0571	9.30608
EHD4	10.9531	10.8872	10.9183	9.93659	10.1045	10.7414	10.7798	10.6433	10.8031	11.2075	10.6851	11.3086	10.7451	10.7977	10.7704	10.4537	10.784	10.1769	10.4997	10.6933	10.3261	10.7704	10.2388	10.4473	10.5599	10.568	10.5172	10.5884	11.1027	10.568
VPS16	9.49708	9.58258	8.96361	8.85635	8.95257	9.34211	7.22629	7.60558	8.96361	8.91831	8.71211	7.53888	9.41278	8.11219	9.74301	9.36324	9.13245	9.27425	8.71211	9.22351	8.85635	9.20693	8.57841	8.73075	8.06791	9.19689	8.71211	9.09913	9.05993	8.19188
SLK	8.60751	8.75615	9.05326	9.15457	9.60733	9.31673	7.94756	8.95784	9.13847	9.31673	8.47566	8.97572	9.21841	8.75615	7.60558	8.98264	9.10526	9.62713	9.61141	9.39881	9.46483	9.44405	9.1512	9.03482	9.2861	9.2655	9.17958	9.2861	9.36967	9.51786
PPA2	12.0275	12.0114	12.1553	11.8001	11.7754	11.8221	12.2304	11.8824	11.8407	12.0813	11.5214	11.013	11.5244	11.3326	11.8921	11.2875	11.3086	11.6197	10.7086	11.5393	11.1947	11.2234	11.6688	11.4424	11.4064	11.2197	11.3033	11.413	11.5753	11.5449
ACBD3	8.80942	9.30608	9.12803	9.11274	9.09913	10.141	9.43972	9.40745	9.37593	9.18462	8.8725	9.50137	10.1168	9.18462	8.44885	9.33227	9.4612	8.96361	9.34211	8.93075	9.41653	9.66355	9.5455	9.31098	9.52129	9.82986	9.07707	8.77458	9.29585	9.4612
PTPN23	8.67588	9.45135	8.78968	9.50507	10.3261	8.73896	10.2334	9.8193	9.85031	9.36967	9.95206	9.85234	10.1378	9.21841	10.3233	10.2882	10.0872	10.5058	9.96375	9.97283	10.1969	10.1168	10.2046	10.1769	10.0216	9.78117	10.0148	10.5565	9.94797	10.321
CHMP4B	9.73575	9.68469	10.0175	9.31098	9.91963	9.84691	9.64841	9.98998	9.74594	10.5358	9.86585	9.59614	9.55916	9.11878	9.64536	9.45632	9.73893	9.84198	9.83611	9.16059	9.4254	8.97572	9.20067	9.11878	9.27846	9.62288	9.18904	9.43972	9.48523	9.37593
TUBB1	8.62657	9.04811	7.84014	8.98776	9.32714	8.98264	9.04104	9.31673	9.63511	9.52129	9.04811	8.8165	8.28826	7.88778	8.06791	7.66413	7.22629	8.93075	7.66413	7.71942	8.04544	8.01082	8.34194	7.76659	7.76659	8.04544	7.60558	8.48718	8.26551	8.28826
PTGES2	11.1187	10.2725	11.0739	11.0666	10.6759	10.334	10.88	11.5175	10.3794	10.5987	11.0221	10.9144	10.4085	10.1829	10.757	10.0646	10.7258	10.4312	10.7873	10.4825	10.4312	10.0962	10.5747	10.5565	10.4768	10.6181	10.7112	10.3663	9.90051	10.4109
GORASP2	10.5265	10.1437	10.0278	9.78446	10.0571	9.87782	9.94528	10.5599	9.33751	10.3233	9.73205	10.2334	10.2629	10.1617	10.4009	9.83611	10.1674	9.88208	9.84198	9.41653	10.0441	9.80306	9.76325	10.1147	9.88208	10.2144	10.2756	9.93473	9.91589	10.0021
AGO3	10.5852	10.7769	10.4825	10.2433	11.1388	10.3716	10.4632	10.2303	10.4058	10.7186	10.3081	10.6542	10.3048	10.5358	9.93473	10.3897	10.3469	9.92219	10.1467	9.7882	10.6404	10.4312	10.1829	10.6284	10.1216	10.3394	10.2549	10.3585	10.1674	10.4888
NMNAT1	9.14375	9.39481	9.48181	8.74774	9.10526	9.37593	8.57841	9.6892	9.51487	8.74774	9.54814	7.66413	8.99811	8.19188	7.37754	9.0894	8.2121	9.10526	8.61526	8.76565	8.62657	8.30605	8.59884	8.95784	8.73075	8.11219	9.07098	8.80942	7.84014	8.25261
SCPEP1	10.8872	9.51786	11.1857	11.6044	11.7347	11.5014	11.753	12.1125	11.2708	12.4727	12.8443	12.3647	11.6044	11.978	11.9669	11.8879	11.4674	11.8363	11.7138	11.3643	11.9947	11.5014	11.5581	11.6499	11.6044	11.5296	11.5449	10.9183	11.8724	10.7283
NTN4	9.93473	10.6665	10.8171	10.8897	10.3663	10.2124	10.6017	10.6574	10.5334	10.7899	10.6146	10.9492	10.6404	10.8171	11.1976	10.751	10.5945	10.7668	10.7112	10.3556	10.6542	10.6017	10.7258	10.4373	11.0064	10.8983	10.4732	10.649	10.8661	10.5884
CELSR2	12.6679	12.8718	12.3962	12.7668	12.4973	12.9478	13.0713	13.2238	13.0813	13.4364	13.9054	14.0145	13.4205	13.2564	13.3579	13.1105	13.2238	12.9898	12.7034	12.4973	12.6227	12.9391	12.7668	12.4017	12.5928	12.6959	12.8114	12.6379	12.5586	12.7862
S100A14	10.3139	10.3448	9.99236	10.7053	10.3175	10.0247	9.54814	10.398	10.0121	8.96361	9.8593	9.91589	11.0775	10.7769	9.96684	9.35552	9.55498	9.22699	9.85581	9.59614	9.22699	9.2655	8.80942	9.4254	9.42881	7.84014	9.36684	8.06791	8.74774	9.32254
RPRD1B	8.8725	9.36684	8.64527	9.74594	9.45135	9.14764	9.06651	8.04544	9.1512	8.25261	8.50081	9.02314	8.23147	8.88787	7.97325	8.2121	9.31673	8.74774	9.67797	8.86487	9.22351	8.76565	8.32096	8.95257	9.38059	8.9023	9.22351	8.85009	8.86487	8.63612
NIT2	10.6518	10.1494	9.42044	10.1237	9.96992	9.87141	11.6286	10.1168	9.75247	10.4058	9.94223	10.5626	9.8161	10.2907	10.3469	9.47028	9.94797	10.5884	9.76325	10.1769	10.321	10.2756	10.6181	10.236	9.99584	10.4423	10.4768	9.92537	10.4205	10.6109
XPNPEP1	11.7274	11.7904	11.6426	12.0453	11.9287	12.2444	12.5665	12.1764	13.0322	11.71	11.8879	12.0275	12.0334	11.0221	11.6154	12.5586	12.517	12.6097	12.6959	12.7735	12.7206	12.6959	13.4487	12.5122	12.5586	12.9825	12.6529	12.6887	13.1749	12.5048
NANS	9.53701	11.0739	11.3643	11.8363	10.3394	11.0562	13.2473	10.8107	11.2666	10.2433	10.0121	10.7053	10.8661	10.6604	11.0666	12.0039	11.3194	10.635	10.1331	11.1857	10.911	10.2019	11.4704	11.1187	10.5498	11.5244	10.8326	11.3232	11.4634	10.9585
CHST12	8.98264	9.00965	8.41352	8.71211	8.97572	8.8165	10.4085	9.58655	8.28826	9.83611	10.2071	9.35552	9.95206	9.76915	8.41352	9.10526	9.75577	9.11274	10.2223	9.77235	10.5418	9.69999	9.37229	10.6992	9.52627	9.85031	10.8258	9.70396	9.67422	11.6499
PHPT1	10.5799	10.332	10.3663	10.3494	10.4632	10.4453	10.5599	10.649	11.3679	10.7382	11.3955	10.2549	10.8031	10.2124	9.90051	10.2334	10.321	10.9337	9.75999	9.79458	9.79096	9.92833	9.79963	9.70808	10.2603	10.0541	9.8193	10.2907	10.4663	10.9307
FARSB	10.3764	10.8639	10.3689	10.4312	8.89487	9.88563	9.34211	9.07098	9.9317	9.62713	8.98264	9.45135	8.82654	8.56938	9.94797	8.91042	9.54814	9.06651	8.93691	9.5455	8.11219	8.54547	9.55916	8.74774	9.2528	8.95257	8.37367	8.60751	9.14764	8.77458
IARS2	12.0388	12.0774	12.2304	12.909	13.0713	12.9641	12.2696	12.5048	12.5665	12.022	11.7848	11.3288	11.9346	11.8824	12.2444	12.2444	12.22	12.281	12.1817	12.1703	12.4514	12.4367	12.2747	12.1817	12.4782	12.3071	12.0813	11.9596	12.421	12.1943
ATG3	11.6554	11.3151	10.5153	12.2351	12.1125	12.2508	11.9287	11.8671	11.029	11.6197	12.095	10.7899	11.0702	11.7951	10.4506	11.5799	11.7664	11.6638	11.5056	11.263	12.2905	11.5486	11.247	12.3391	11.3543	10.8326	12.4727	11.0064	11.3326	11.9726
ECHDC1	9.74847	10.2789	10.0962	10.4263	10.7165	10.87	10.2603	10.0682	9.59863	9.91275	8.44885	8.16308	10.321	10.1674	10.4857	9.8161	9.73575	9.74847	9.93953	10.2433	10.4506	10.3585	10.1237	10.8872	10.173	10.6017	10.2694	9.60733	10.0511	9.94528
GID8	9.48523	9.36967	9.20067	8.44885	9.06651	8.75615	8.67588	9.74594	9.10526	9.04811	9.0894	9.4612	10.1494	9.06651	9.67135	9.66355	9.2861	9.11878	8.53625	8.40255	9.08393	9.35552	8.84356	9.63511	8.41352	8.89487	8.04544	9.32254	9.15457	8.51141
COMMD8	10.9585	10.9662	10.0768	10.5945	11.0364	10.5747	10.5379	10.9016	10.7112	9.33227	9.82492	10.9365	10.6252	10.751	10.3139	9.99584	10.0121	10.3689	10.4263	10.3794	10.0511	10.5599	9.88208	10.3284	10.6811	9.84436	10.398	10.2071	10.2882	10.1587
HYPK	10.784	10.3261	10.8983	10.7539	10.6284	10.6181	9.84436	10.3638	10.4663	10.7668	11.1503	10.8728	10.5565	10.7318	10.6992	10.4405	10.0732	10.6604	10.0896	9.63511	10.047	10.2694	10.3284	10.3139	10.3845	10.2046	9.62713	10.0933	10.5265	9.93953
THUMPD1	9.03482	8.25261	8.32096	8.41352	9.11274	8.66612	8.32096	8.51141	8.34194	8.30605	7.92021	8.46263	8.34194	8.14121	8.95257	8.62657	7.71942	8.38891	7.22629	8.48718	8.19188	8.23147	8.11219	8.32096	8.30605	7.97325	7.22629	8.16308	8.64527	7.97325
BRE	8.19188	8.34194	8.16308	8.48718	8.57841	9.32254	8.23147	8.41352	8.43469	9.05326	8.59884	8.51141	8.26551	8.3597	7.80849	8.26551	8.25261	8.58871	8.64527	8.84356	8.53625	8.38891	8.40255	8.48718	8.85635	8.96361	8.25261	8.57841	8.25261	8.72036
GAR1	12.5048	11.7664	11.8082	11.1947	10.5945	10.7283	9.26986	9.70808	9.92537	8.57841	9.10526	8.70438	9.68469	10.1018	10.5709	8.68468	9.84691	9.58655	9.94528	9.20693	9.02314	9.33751	9.32254	9.12803	9.91589	9.36967	9.49304	9.15457	9.38059	9.45135
TMOD3	10.942	11.1661	11.0666	11.013	10.3794	11.2754	11.3588	10.3927	10.4537	10.0597	10.8983	10.9623	11.6875	10.884	11.5486	11.7347	11.2961	11.2388	11.2961	11.7058	11.3465	11.5175	11.9841	11.4796	11.1976	11.4885	11.2046	11.0702	11.6718	11.2595
CELSR1	11.3884	11.7138	10.7414	11.0562	11.3232	11.7347	12.0905	11.4796	11.7463	12.4973	12.0388	12.6227	12.1943	12.1662	12.1068	11.8407	12.2508	12.1258	11.4202	11.2961	11.2434	11.1113	11.2539	11.3757	11.6386	11.6949	11.6239	11.5581	11.7024	11.5962
FAT2	13.6708	14.0886	14.23	14.0319	14.2489	14.1694	14.3431	14.3431	14.2675	16.1396	15.8303	16.1396	15.1033	15.008	15.0476	14.6404	14.6707	14.5807	14.3945	14.2106	14.0886	14.2106	14.23	13.9621	14.3945	14.1471	14.3743	14.2489	14.1886	14.0674
UGGT1	14.1471	13.7884	13.6887	13.3579	13.6293	13.6708	13.9054	14.3743	13.6505	14.2675	14.488	14.0483	13.923	13.611	13.5315	13.7884	13.73	13.7884	13.7477	13.7078	13.866	13.866	13.6293	14.1299	13.4973	13.4786	13.9975	13.7652	13.6505	13.9054
ACTR10	9.66717	9.91275	9.67135	9.2528	9.5455	9.65703	9.63931	9.10526	9.14375	10.1237	8.08921	9.73893	9.23362	9.71613	9.51149	9.16678	9.75247	9.63059	8.98776	9.48869	9.2528	9.7751	9.57895	9.56711	9.50137	9.64841	9.30608	9.34727	9.84436	9.17301
MYOF	12.1489	11.7463	11.6718	11.3884	11.4202	11.3917	11.9669	11.8259	11.4796	11.4064	11.4383	11.5244	12.6097	12.281	11.8769	10.663	11.4839	11.6007	11.5014	11.4839	12.0853	12.0571	11.7626	11.6081	11.6773	11.8671	12.1291	11.4541	11.7463	11.7463
EHD2	11.7626	9.67135	10.8107	11.2595	11.263	11.4349	10.6404	10.9337	11.0096	10.3394	10.3845	9.83871	11.5674	11.6773	11.3033	9.61562	11.3151	11.0858	11.1582	11.4245	10.8575	11.3955	11.2801	11.3288	10.9739	11.0775	11.3232	10.8661	10.7732	10.7451
CALML5	9.56233	9.52129	9.72221	8.53625	8.93691	8.3597	10.2144	10.2092	9.89481	8.68468	9.38059	10.1553	9.88563	10.3018	9.8889	10.5626	10.1933	10.0842	10.1494	9.7751	9.61141	10.3556	9.35194	9.68469	9.74594	9.90934	9.7751	9.77771	9.69409	9.9317
PDP1	9.26038	8.50081	9.36324	8.88142	8.79625	9.00965	8.88142	7.48675	9.33227	9.41653	9.98998	10.3663	8.67588	9.24297	9.44405	8.76565	8.91042	8.30605	7.71942	8.74774	7.37754	8.64527	8.14121	7.22629	8.3597	8.67588	7.84014	9.02314	8.97572	8.70438
RCC2	12.2508	12.022	11.8363	12.095	12.0275	11.8082	12.1553	12.8258	12.2562	12.5665	12.8362	12.8362	11.9841	12.4081	11.9462	11.9504	11.9947	12.3647	12.3071	11.9992	12.3711	11.9239	11.3194	11.7571	12.0114	11.9287	12.2508	12.0677	12.3207	12.1598
SLAIN2	9.78446	10.6468	10.5025	10.2516	10.6017	10.1168	10.5475	10.1378	10.2663	10.9365	9.68469	11.029	10.2579	10.0121	10.0768	10.2629	10.6698	10.3416	10.8198	10.9252	10.977	10.6404	10.4373	10.047	10.7483	10.8575	10.5799	10.4506	10.6933	10.7258
BCCIP	9.84198	9.27425	8.67588	9.91963	9.24813	9.73205	9.67422	10.0732	9.61562	9.38995	9.34211	8.85009	8.44885	9.28237	9.47028	8.89487	9.48181	9.90051	9.43972	9.56233	9.33751	9.30608	8.88787	9.08393	9.77771	8.32096	9.34211	8.14121	9.28237	8.82654
PTGFRN	11.5486	11.46	11.3543	10.6879	10.8575	10.8531	11.4349	11.5449	11.1697	11.5393	12.022	11.5449	11.5486	11.1354	11.9054	11.2708	11.3679	11.3288	11.4497	11.0528	11.0266	11.1582	11.029	11.2539	11.5214	11.1075	11.413	10.6992	11.4424	11.1543
LARS	12.9898	13.0991	12.7206	13.1878	13.0991	12.7602	11.9632	12.4268	12.4017	11.9099	12.2562	11.7274	12.7735	12.3962	11.9726	12.0677	11.9632	11.9841	12.3896	12.0571	12.5928	11.9504	12.0453	12.3711	12.0571	11.6154	12.2855	11.9054	12.1258	12.2005
VPS29	9.59863	9.97283	9.72531	9.40745	9.33227	7.94756	8.51141	9.28237	7.94756	9.77771	8.77458	9.07707	9.91963	8.57841	10.3764	9.16059	8.69313	9.70396	9.32254	9.64536	9.68469	9.24813	9.33227	8.97572	9.4612	9.33751	10.1168	8.26551	9.7751	9.34727
GRHPR	9.96684	10.6284	9.5514	10.2253	10.4166	10.3103	10.6146	9.60213	10.2253	9.03482	9.69409	9.7882	9.48523	10.5913	9.98379	10.2492	9.67797	9.48523	9.45632	9.80548	9.74301	9.67422	9.29122	9.94797	9.83286	9.83286	9.90309	10.0021	8.68468	9.49304
DNAJB11	11.2307	11.3117	11.0455	11.6909	11.3326	11.2434	11.6239	11.5753	11.6007	11.8769	11.8769	11.8322	12.095	12.0039	12.2256	11.6773	11.6554	11.634	11.7904	11.7347	11.7705	11.6286	11.9239	11.6875	11.8495	11.9009	12.3071	11.5486	11.978	11.9009
UBA2	10.17	9.89481	9.69409	11.2159	11.1697	10.8445	11.1543	10.9391	10.4506	10.0048	10.9623	10.679	11.2539	10.5025	10.332	10.9273	10.9994	11.0096	10.6963	10.6314	11.71	11.0702	11.25	11.0028	11.2274	11.1261	11.4796	10.9273	11.1661	11.2801
NIPSNAP3A	13.5315	13.5751	13.3882	12.9308	12.9478	12.7862	13.1668	13.0322	13.1589	13.2708	13.6708	13.4627	13.3143	13.3143	13.0713	13.1311	13.1311	12.8584	12.432	12.7111	12.6679	12.6458	12.3647	12.8258	12.2046	12.2444	12.4514	13.3882	13.2805	13.4487
SRP68	11.0028	10.9307	11.753	11.5928	11.7951	11.7429	11.1947	10.8326	11.4982	10.8326	10.8639	11.1292	11.1075	11.4461	11.2012	11.3757	11.0391	10.7112	11.2046	11.3834	11.2916	11.0221	11.0609	10.5987	11.0494	11.0816	11.1113	11.2159	10.9458	10.7086
44083	13.0144	13.2109	13.0991	12.9825	12.7515	12.9308	13.0615	12.432	12.7602	12.2747	12.9478	12.6458	12.6302	13.1188	12.7206	12.6227	12.4653	12.7862	12.7862	12.8114	12.7319	12.7735	12.6379	12.8026	13.0144	12.9021	12.8789	12.617	12.5497	12.421
PCYOX1	8.01082	9.15457	10.0933	9.93473	8.47566	8.16308	8.79625	9.37229	9.49708	9.691	11.5014	11.2666	8.65718	6.94636	7.66413	8.60751	7.88778	7.37754	8.26551	9.2861	8.78296	8.61526	8.50081	7.66413	8.04544	7.37754	8.66612	8.04544	8.54547	7.71942
USP25	10.8466	10.751	10.7216	10.6933	11.0609	10.6811	10.8983	11.0666	10.9886	10.8135	10.7639	10.8031	10.7086	10.3527	10.4085	10.2516	10.88	10.4229	10.7539	10.7025	10.9994	10.7025	10.5599	10.823	10.7414	10.52	10.942	11.013	10.8498	10.88
LCMT1	9.35958	9.55498	9.13245	8.65718	9.58655	7.92021	8.47566	9.91963	9.36967	9.2655	8.63612	8.69313	10.0597	8.78296	9.68163	8.38891	9.57152	9.86847	10.0278	9.51786	10.1331	9.4612	9.35552	9.7882	9.91275	9.17301	9.8226	10.1147	9.46483	9.31098
AK3	10.663	9.43622	10.047	11.0221	9.87782	11.4383	10.9809	11.4317	11.5296	11.2754	11.2801	10.6314	10.8066	9.54175	10.6665	11.2754	12.281	11.3834	11.25	11.6688	11.1432	11.5753	12.2855	11.5486	11.18	12.1291	11.2539	10.8171	10.9994	11.2307
GNPTG	10.3689	10.8005	11.5799	10.9848	10.6963	10.6734	11.3721	11.3326	11.8173	11.2307	12.2005	12.3962	12.0813	11.8879	12.0905	11.9596	12.0623	11.4634	11.7313	11.6949	11.2112	11.7394	11.5347	11.0702	11.9596	11.7231	11.3884	11.5393	11.0666	11.2754
DBNL	12.2562	12.4017	12.7515	12.3896	12.1662	12.4017	11.7394	11.0858	11.7058	11.247	11.1113	11.4541	12.0172	12.4367	12.2855	11.7186	12.1291	11.9009	11.9895	11.5962	11.6386	11.8824	12.1882	11.553	11.9396	12.0905	11.6638	11.6909	11.9346	11.6718
DCTN4	9.54814	9.91589	9.33751	8.9023	9.02314	8.71211	8.74774	9.59614	9.61141	9.88208	10.6604	9.98379	9.31673	9.1512	9.12803	9.51487	8.99811	9.26038	9.29122	7.84014	9.09406	8.14121	8.80306	7.94756	9.34211	9.37593	9.45135	9.24297	8.30605	9.07707
VPS28	11.2801	11.7429	11.5244	9.99584	10.7451	11.263	12.2005	11.7274	11.1222	12.5317	12.0571	11.4349	11.6386	11.413	11.2998	11.1582	11.3721	11.5135	11.2075	11.0955	11.4245	11.0633	10.7899	11.0666	10.8383	11.0028	10.9699	11.2075	11.1153	11.4461
APPL1	8.78296	7.76659	8.61526	10.2882	10.0121	10.1996	9.66039	9.08393	9.50507	9.9317	8.78968	9.51786	9.14764	9.51149	8.23147	9.48869	9.80548	9.35552	9.48869	10.0682	9.72531	9.691	9.8593	10.1216	9.17301	9.8161	9.75247	9.38059	10.1075	9.83286
PARP4	11.8967	11.0816	12.2005	11.1354	11.1582	11.6081	11.4023	11.1388	10.88	11.4929	10.4632	10.2433	11.3992	11.2046	10.8258	10.8983	11.6457	11.4064	10.884	11.3917	11.6457	10.8383	11.6154	11.3884	11.1292	11.1697	10.8352	11.0562	11.4674	11.2234
ADAMTS7	9.13245	7.84014	7.53888	8.64527	8.14121	8.55495	7.66413	8.28826	9.76325	8.84356	9.83286	9.45632	9.5455	8.73896	8.60751	8.19188	9.07098	8.56938	8.50081	7.76659	8.2121	8.16308	8.85635	8.61526	9.43268	9.20693	8.2121	8.91042	9.05326	9.33227
AGO1	10.0646	10.6109	10.009	8.85009	9.93473	9.50137	9.37229	9.5455	9.60733	9.86585	9.78446	10.52	9.02913	9.8226	9.71984	10.5767	9.50507	10.2172	10.5172	9.96684	9.94528	10.7732	10.152	10.0872	10.4289	10.0511	9.95206	10.4702	10.1617	10.1829
MYO5B	10.5498	10.5475	10.7086	10.3614	10.2334	10.568	11.1113	10.4289	10.3614	11.9895	9.49304	10.5945	10.3416	10.6963	10.6518	10.321	10.9531	10.7704	9.24297	11.2012	10.5913	11.2666	11.1582	11.0494	11.2916	11.3643	10.884	10.5265	11.0918	10.8409
COL17A1	12.3391	12.6458	12.5497	11.4023	11.8542	11.9947	12.3896	12.0813	12.0388	12.7319	12.5842	12.8504	12.5739	12.4846	12.5842	12.3158	12.3896	12.2444	12.3207	12.1764	12.0905	12.1882	12.3158	12.2639	12.2855	12.22	12.1703	12.2639	12.3391	12.2304
PRPF19	12.1337	11.8407	11.5135	11.6081	11.9054	11.7138	11.3643	11.4839	11.5244	11.3117	11.2708	11.978	11.2388	12.0774	11.2875	11.0918	11.7186	11.3955	11.013	10.5058	10.6574	10.7668	10.8531	10.9531	11.3033	10.8728	11.0028	11.3288	10.751	11.2388
PCDHB10	11.1354	10.4997	11.6081	10.714	11.0775	11.2666	10.5124	11.3757	11.1471	12.0905	12.6017	11.753	12.2508	12.2256	11.7347	12.0813	11.6773	11.9726	11.6499	11.3992	11.3917	11.5135	11.3955	11.1471	11.6426	11.3721	11.6909	11.3884	11.3992	11.2434
PCDHA12	9.75247	11.0329	10.8326	10.5153	10.5823	10.7704	10.4312	9.75999	10.321	10.9183	10.88	9.20067	10.1331	10.7086	10.6252	10.5709	9.86585	11.0528	9.80306	9.93953	9.6967	9.62288	9.64841	9.51149	9.68163	9.2528	9.66355	9.98706	9.64536	9.78117
G3BP2	8.65718	8.43469	8.85009	9.04811	9.11878	9.47795	9.64536	9.2528	9.91275	9.35552	9.69999	10.0511	8.73075	9.00237	8.69313	9.62713	9.36967	9.19689	10.0703	10.0216	9.70396	9.77771	10.0216	9.39481	9.98379	9.98086	9.57895	9.84691	9.691	9.50507
PACSIN2	11.8082	11.9346	12.3207	11.4885	12.1014	11.5449	12.0813	12.4782	12.5048	12.1388	12.3512	11.9199	12.334	12.1337	12.0172	12.3455	12.1882	12.3962	12.2747	12.22	12.2747	12.2855	11.9669	12.2562	12.4435	12.1817	12.2005	12.416	12.2384	12.432
COPS3	10.7186	10.8135	11.1432	11.1582	10.9809	11.1857	11.1354	11.1153	10.8383	11.0426	11.5175	10.8466	11.0455	10.9739	11.0329	10.8066	10.7318	10.8872	10.9365	10.4009	10.9623	10.5229	10.4702	10.5823	10.7769	10.8466	10.8897	10.5124	10.8171	10.5334
PA2G4	11.4064	11.8542	10.9307	11.3643	11.1153	11.4929	11.1897	11.7705	11.0816	11.5056	11.5753	10.2882	10.5094	10.1354	10.8005	10.9848	11.2343	10.7769	10.7899	10.7704	11.2012	10.332	10.8661	11.0633	10.9252	10.6109	11.3643	11.2875	10.5599	11.2837
CLCA2	11.4023	11.9596	12.0623	11.3992	11.7571	11.4704	10.9016	12.9391	12.4973	12.5122	12.6959	11.9009	11.2595	11.2595	11.2159	11.5581	10.9307	11.1543	11.4245	10.5448	10.5172	10.8575	9.59242	10.6879	10.9492	10.4453	10.6698	10.4936	10.7053	10.8897
MTMR6	10.4263	10.7798	10.7596	10.6734	10.5448	10.4912	10.4058	9.83871	10.1115	9.65175	10.2516	9.35194	9.90051	10.5448	10.1867	10.4085	9.8161	10.3663	10.5379	9.98998	10.7349	10.3081	10.7186	10.9848	11.2234	11.0191	10.8107	10.9492	11.0191	10.8575
C14orf166	10.3794	10.9739	9.41278	10.5418	11.029	11.4982	11.3917	11.0494	10.52	10.5945	10.884	10.7704	10.2124	10.2172	10.2949	10.88	10.6811	11.029	11.1187	10.7283	11.2875	10.6851	10.884	11.4282	10.8897	10.6759	11.0221	11.1471	10.7318	10.663
RUVBL2	9.70808	11.0998	10.6079	10.757	11.6554	10.9391	10.2907	10.4997	10.3103	9.60733	9.63511	9.92537	10.1045	10.0511	10.1494	10.3369	11.1075	10.1237	10.4962	9.73205	10.236	10.3469	10.009	10.2334	10.6963	9.52129	10.141	10.605	9.5455	10.0646
RUVBL1	12.9478	12.9764	13.0322	12.9641	13.0813	13.022	11.9596	12.6097	12.3071	11.8724	12.2351	12.4268	12.9021	12.6227	12.8026	12.1068	12.2639	12.1447	12.5586	12.3647	12.0623	12.3647	12.2082	12.1489	12.8504	12.2696	12.3647	12.1764	11.9632	12.1291
CFL2	10.0175	9.76915	9.97839	10.3416	9.75999	10.5265	10.1378	10.635	10.7165	10.1933	10.4732	10.9252	8.85635	9.97567	10.0808	10.5418	10.649	10.5229	10.6879	10.4997	9.8625	11.3588	10.46	10.4796	10.6109	10.3927	10.1354	11.1113	11.1471	10.5599
NCKAP1	9.06651	9.57152	9.50807	8.80306	9.34727	9.2528	9.2655	8.3597	8.98776	8.46263	9.43622	8.94525	9.07707	8.67588	9.09406	9.83286	8.55495	9.04104	10.0121	9.78446	9.09913	9.14764	8.83326	9.14764	9.6892	9.67797	9.73205	9.47795	10.3394	9.60213
PADI2	12.1447	11.9895	12.1943	12.5317	12.6774	13.1105	12.421	12.3896	12.6017	12.4653	11.9145	11.8495	12.2444	12.4653	11.8967	11.753	11.9462	11.7231	11.7951	11.9346	12.1125	11.6976	11.9596	11.8495	11.7058	11.8921	11.6554	11.9504	11.8495	11.9199
GSTK1	8.93691	9.65703	9.76563	10.17	10.751	10.5379	10.3764	9.89481	10.2303	11.4674	10.5767	10.3284	10.2725	11.1857	10.2144	10.4566	10.5379	10.5475	10.5884	10.1045	10.7899	10.7539	10.9585	10.5709	10.5124	10.5987	10.6518	10.2046	9.40176	10.1969
SUGT1	10.5565	9.80961	9.7882	10.1168	9.82492	10.4373	10.3175	10.3175	10.5565	9.72221	10.0511	10.3556	10.2019	10.2492	10.1467	10.2019	10.332	10.4009	10.4632	10.6734	10.0989	10.0247	10.1378	10.1467	10.3556	10.6811	10.4453	10.4857	10.4632	10.1018
LSM2	9.8625	10.0933	10.3103	10.0962	10.0682	10.398	10.1115	9.24297	9.34727	9.27425	8.98776	9.71613	10.141	9.96992	9.79683	10.0347	10.1168	9.74594	10.6109	10.679	10.7318	10.2949	10.6734	10.332	10.7025	10.7451	10.5303	10.4663	10.8466	10.6079
SF3B6	9.36324	9.77771	9.11878	9.24813	9.8918	9.11274	9.23362	9.03482	8.74774	10.0541	7.84014	9.90934	9.62288	9.50807	10.1769	8.59884	9.50807	9.84691	9.07098	9.75247	9.19689	9.48523	9.46483	9.35958	9.4254	9.71984	8.57841	9.33751	9.09913	9.55498
FIS1	9.45632	9.38481	8.43469	11.4982	10.3689	9.94223	10.4768	10.568	11.3151	9.8226	9.80961	9.03482	8.19188	10.568	9.42881	10.6314	10.4796	10.3845	11.2159	10.8107	11.4282	10.6542	10.4289	11.6773	11.0364	10.1969	11.2274	10.0646	10.4912	10.3556
STRAP	10.1867	10.1354	8.37367	9.72851	10.4453	9.83611	9.43622	10.2516	9.89776	9.94223	9.40745	10.6017	9.78117	9.8918	9.07098	9.99841	10.757	10.6698	10.6374	10.3448	10.757	10.9662	10.321	10.8031	10.3954	10.0872	11.013	10.4796	9.8918	10.6181
RTCB	11.0858	11.3588	11.4282	11.413	11.3679	11.1897	11.1027	11.2234	11.6773	10.1769	11.5962	10.5303	11.4105	10.4962	11.0816	11.7231	11.3326	11.3721	11.7058	11.7754	11.4497	11.6688	11.4796	11.6976	11.6976	11.8173	11.8033	11.7571	11.4839	11.6819
TLN1	14.3743	14.2106	14.1694	14.4337	14.3431	14.611	14.6707	14.5595	15.0476	14.531	14.611	14.7677	14.3743	14.5072	14.4153	14.5595	14.7028	14.7359	14.7677	14.7677	14.611	14.7918	14.7918	14.5807	14.8637	14.9543	14.7918	14.7918	14.5595	14.5595
USP15	11.7313	11.4064	11.2801	11.8082	11.0739	11.5581	10.823	11.5347	10.8352	11.2666	10.823	11.2837	11.4202	11.0096	11.4541	10.8759	11.6007	11.3796	11.016	11.0562	11.3194	11.3194	11.2434	11.0858	11.2046	11.0494	10.9082	10.4058	11.177	10.9252
AFG3L2	11.0391	10.679	10.4632	11.1543	11.2754	11.2837	12.0039	11.0633	11.6081	8.56938	10.6314	11.2112	10.4936	10.141	10.6404	11.6601	11.6197	11.4282	11.9239	12.0517	11.3992	12.0723	11.6773	11.5753	11.9895	11.9632	11.5632	11.5014	11.1727	10.9994
PPME1	9.41278	9.05993	9.34727	9.82492	10.0148	9.63931	9.04811	8.52469	10.0597	9.22351	8.57841	10.0732	8.75615	9.27846	9.35194	10.3556	10.2629	9.38481	10.52	10.7732	9.83611	10.9458	10.5913	10.2433	10.7283	10.8171	10.4423	9.73575	10.6181	9.88563
PCDHB2	9.98998	9.23879	8.55495	9.73575	9.81268	10.4312	9.53701	10.6146	8.37367	9.57152	9.01556	10.1354	10.3175	9.71984	8.54547	9.79683	9.97839	9.5514	9.00237	9.06651	9.74594	9.213	9.16059	9.8625	9.06651	8.57841	9.67135	8.47566	9.52627	10.0511
CDC42BPB	10.9848	11.7394	10.1969	10.1045	11.5799	10.3139	9.78446	10.0623	10.1237	9.99584	9.42881	10.1674	10.2694	10.4109	9.74847	10.2852	10.6017	10.141	10.0371	8.69313	10.4289	10.0397	10.0872	10.4141	10.0441	10.0703	10.2019	10.6734	9.41278	10.3103
SNX9	10.5747	11.1727	11.1292	10.3469	10.5358	9.95454	10.0247	10.4936	10.1617	9.71984	9.85234	9.64841	10.1769	10.8983	10.9183	10.5884	10.7165	10.7483	10.7937	10.8498	10.4373	10.6933	10.2275	10.568	10.7704	9.92219	10.4506	10.6879	9.77235	10.4796
SNX5	10.1969	9.94528	10.0872	10.5565	10.3638	10.2223	9.78117	10.141	10.2789	9.8625	9.70396	9.61562	9.5514	9.94528	10.3954	9.71268	9.91963	9.87782	10.3175	9.84198	9.36324	10.1075	10.0732	10.2172	10.0933	10.0732	9.84436	9.98379	10.0682	10.2789
ST14	11.4497	11.7313	11.3955	11.8879	11.0528	11.7848	11.8221	11.9287	12.2696	11.9054	12.2855	11.7186	11.5719	11.5753	11.6007	11.9099	12.0853	11.7754	11.4982	11.6499	11.7429	11.5838	11.4424	11.8824	11.7463	11.7274	11.5296	11.8082	11.6875	11.6044
GPC6	11.1027	10.7349	11.0028	10.4229	10.5172	11.1027	10.9307	11.2307	10.3663	10.2949	11.1354	10.4009	11.016	10.4453	10.8872	11.2837	10.8258	10.5418	10.1237	10.3233	10.6963	10.5945	10.5852	10.5172	10.2694	10.3081	10.5653	11.2307	11.0955	11.1222
COPG1	9.29122	10.1297	10.5565	11.6239	10.9144	10.8171	10.3469	11.177	10.751	9.73893	10.635	11.4796	10.8135	10.6759	10.8198	10.5913	10.5475	10.6879	11.0858	10.4229	10.4768	11.4674	10.6314	10.2817	11.1354	10.8352	10.2408	10.1969	10.1933	9.98998
CLIC4	11.5056	11.6426	11.4383	12.4017	12.4017	11.8033	12.4973	12.3071	12.1882	11.8542	11.6112	12.1447	12.0453	12.421	11.7186	12.7798	12.3207	12.7319	12.6227	12.6887	12.9898	12.4973	12.6774	12.9478	12.5317	12.6529	12.8258	12.2855	12.6017	12.5426
SQRDL	12.0172	12.1489	12.3455	12.3647	12.4268	11.8921	12.1189	12.22	12.2639	11.9396	12.3848	12.2046	12.3896	12.1258	11.8407	12.0774	12.2256	12.0517	12.3577	12.1291	12.2082	12.2905	12.334	12.416	12.4585	12.3257	12.5586	12.334	12.1337	12.6302
AP1M2	8.48718	9.95454	9.94797	9.75247	10.8066	10.52	9.93659	10.2949	10.1651	8.59884	10.1902	10.5799	10.8292	10.0247	10.5379	11.0858	10.5852	10.6433	10.8031	10.3081	10.119	11.0364	10.2516	9.96045	11.177	10.2466	10.1674	11.2708	9.79683	9.8625
WASF2	8.82654	7.66413	8.50081	9.26038	8.80942	9.24813	7.60558	8.80942	8.57841	9.32714	8.01082	7.94756	8.55495	9.31098	7.71942	8.06791	8.71211	8.64527	7.94756	7.80849	8.06791	8.67588	8.04544	8.77458	7.48675	8.43469	8.3597	8.01082	8.2121	8.08921

## Sheet: SEC
Gene.names	Control			4 hours			Day 1			Day 2			Day 3			Day 4			Day 5			Day 6			Day 8			Day 12
	T0_r1	T0_r2	T0_r3	T1_r1	T1_r2	T1_r3	T2_r1	T2_r2	T2_r3	T3_r1	T3_r2	T3_r3	T4_r1	T4_r2	T4_r3	T5_r1	T5_r2	T5_r3	T6_r1	T6_r2	T6_r3	T7_r1	T7_r2	T7_r3	T8_r1	T8_r2	T8_r3	T9_r1	T9_r2	T9_r3
SERPINB6	16.9063	17.0288	16.8024	16.4553	16.5151	16.4094	16.3715	16.4391	16.6205	16.6779	16.8148	16.7796	16.8148	16.8517	16.8645	16.5449	16.5257	16.4964	16.6673	16.5449	16.5151	16.5641	16.4183	16.4871	16.6998	16.5767	16.6472	16.7664	16.5989	16.6079
HDGFRP3	12.9322	12.9494	12.9407	14.7888	13.1916	12.9537	13.1958	14.1198	13.256	13.735	13.6446	12.5715	12.8646	13.1813	12.937	12.6246	12.8605	13.3397	13.1342	13.2673	13.8118	13.1459	13.0625	13.6693	12.636	13.0898	13.4331	13.4019	13.1611	13.7438
SERPINA1	16.5347	16.1003	15.8724	16.3337	16.0589	15.7796	16.7398	16.3909	16.2186	16.9675	16.893	17.0288	15.6763	15.9679	16.0589	15.5305	15.81	16.0178	15.7002	15.7208	15.7281	15.0609	15.2129	15.2226	15.9459	15.9679	16.2576	15.6809	15.8043	15.7721
TCEB3	11.7809	11.6426	11.5033	12.2086	11.8736	12.4496	10.8792	11.4586	11.312	11.0957	10.9805	10.9588	11.6021	11.4586	11.826	13.1733	13.3897	13.0536	13.1111	13.2865	13.0184	13.2832	13.0763	13.2479	12.7833	12.7219	12.435	12.4228	12.5407	12.653
FNBP1L	13.2076	13.3455	13.0715	13.3158	13.1492	12.9165	13.6398	13.4396	13.2673	13.6817	13.544	13.7187	13.6607	13.2673	13.8011	14.2636	14.3856	14.3427	14.6239	15.0128	14.9623	14.6644	14.9459	14.9002	14.5987	14.7148	14.7787	14.5499	14.4477	14.3895
EPPK1	12.9017	12.7749	12.5075	13.0898	13.1697	12.1556	13.0978	13.4815	12.9494	13.7394	13.7889	13.3318	13.6136	13.7579	13.4396	14.2397	14.169	13.85	14.1237	14.0575	14.7399	14.362	14.3287	15.0609	14.3953	14.2066	14.868	14.2669	14.0664	14.9459
SRGAP2	13.0763	13.1178	12.788	12.788	13.1383	13.1813	12.945	12.8861	13.1459	13.0715	13.5365	13.5778	13.1342	13.0666	13.3897	13.0666	12.9494	13.544	13.4865	13.3158	13.3023	13.7438	13.6398	13.298	13.6607	13.5107	13.1813	13.9149	13.6374	13.4019
TXNRD1	14.1574	14.0236	14.3473	13.9292	13.7621	13.7464	13.7497	13.6069	14.1153	13.4613	13.353	13.6301	13.6374	13.4904	13.6607	13.2865	13.2673	13.033	13.022	13.3397	13.1178	12.8275	13.1733	12.7093	13.1459	13.1144	12.8605	13.3158	13.3936	13.3897
FBXW10	13.7083	14.0422	14.0629	14.3856	14.6553	14.7148	14.9523	14.9573	15.0128	15.2072	15.0377	14.9192	13.9526	13.7137	13.7228	14.371	14.2636	14.2016	13.9927	14.1524	14.1153	14.2669	14.014	14.1835	13.9292	14.0387	13.8833	14.1869	14.0459	13.9759
HMOX2	14.4618	14.362	14.2435	14.0778	14.1108	14.2016	13.4945	13.6101	14.5743	13.256	13.6776	14.371	13.8469	13.529	14.1108	13.9561	13.5107	13.5404	13.5608	13.5731	13.1916	13.6339	13.6002	12.9322	13.5952	13.6646	13.1733	13.6817	13.8383	13.1017
TTR	14.0575	13.9927	14.4267	13.8083	13.7268	14.0575	14.5743	14.5042	14.8088	14.6644	14.6553	14.9244	13.6217	13.6735	13.5404	13.6735	13.7532	13.3828	13.3936	13.3582	12.9866	12.7356	12.9616	12.6246	13.4527	13.5197	13.2454	13.8261	13.5906	13.8211
ACOT1	13.6529	13.9022	14.1905	13.437	13.4945	13.8785	13.4252	13.5608	13.5163	13.5018	14.1062	13.6983	13.6776	13.437	13.328	13.4865	13.2629	13.3158	13.1492	12.875	12.7954	12.9698	13.0184	12.9945	13.2244	13.0978	12.9494	13.2076	13.0107	13.1611
UCHL3	14.3381	14.2636	14.5797	13.9978	14.0501	13.85	13.9661	13.6886	13.9717	13.6042	13.4019	14.3953	13.8631	13.9561	14.2947	13.7889	13.8469	13.5906	13.7973	13.6946	13.4647	13.5952	13.4647	13.228	13.6946	13.8211	13.3897	13.7579	13.9526	13.4865
KHSRP	12.636	12.7533	12.8605	12.945	12.8943	12.9211	12.5678	12.9494	12.2703	12.1906	12.937	12.2876	12.6146	12.66	12.6023	12.7791	12.6946	12.7614	13.0851	12.8315	13.3236	13.275	12.7272	13.275	12.8048	12.5919	12.8082	12.8796	12.7093	12.8943
PABPC1	14.0501	14.1237	14.1612	13.9717	14.355	14.0334	14.1787	14.371	14.4304	14.3664	14.2016	14.3116	14.1524	14.3996	14.1869	14.3756	14.0664	14.2313	14.4172	14.5329	14.2357	14.5913	14.5987	14.5418	14.4433	14.3427	14.362	14.8858	14.5913	14.8412
NBL1	13.8934	13.6817	13.7717	13.7438	13.8118	13.9893	13.9444	14.0714	14.5287	15.8917	15.8595	16.1234	15.4545	15.5798	15.4284	13.8469	13.7799	13.556	13.1293	13.1733	12.8943	13.1492	13.2706	13.0536	13.3236	13.2792	13.1958	12.3382	12.1906	12.2825
HNRNPA2B1	16.0178	16.115	16.0831	16.3194	16.2461	16.4638	16.2373	16.1974	16.1833	16.1736	16.4094	16.0529	16.4964	16.3194	16.2186	16.8424	16.9063	16.8148	17.0928	17.0928	17.1333	17.3023	17.1171	17.1333	16.8765	16.9165	16.9388	17.166	17.0586	17.1068
SYNJ2BP-COX16	11.4586	11.3948	11.4586	11.2032	11.2032	11.3839	11.7704	11.6426	11.7612	12.3333	12.151	12.2469	12.0615	12.0013	12.1105	12.2569	12.355	12.2825	12.2222	12.2222	12.2148	12.0297	12.3274	12.2356	12.2987	12.4062	12.2949	12.0013	11.9861	11.8469
GPX1	14.7684	15.0857	15.232	14.8001	15.1119	15.232	14.7092	14.6376	14.868	14.4121	14.3116	13.9803	14.3332	14.3473	14.2983	13.8631	13.7187	13.6817	13.7083	13.7083	13.6339	13.4647	13.4252	13.4945	13.6251	13.5018	13.2832	13.735	13.4527	13.4782
EIF5B	13.8858	14.7684	13.7438	13.775	13.9759	13.7187	13.275	13.6817	13.2517	12.653	13.0978	12.9778	12.6946	12.875	13.6101	13.7532	13.3754	14.0903	15.0533	14.6697	14.6376	14.9192	14.5374	14.5374	14.9096	14.28	14.4566	14.5244	14.0629	14.1986
SPTBN1	15.8667	16.0263	16.6205	15.8541	15.9409	16.4183	15.9549	15.8541	16.2782	16.4183	16.0685	16.5151	16.1639	16.0831	16.3997	16.6673	16.7398	16.4553	16.9495	17.0288	16.6472	16.7118	16.7538	16.5989	17.4031	17.447	16.4391	16.7398	16.8517	16.3337
MUC1	12.945	13.0376	12.7356	13.275	13.2076	12.7093	13.2244	13.1064	13.2953	13.0808	12.9261	13.3236	13.2865	13.3859	13.4071	13.2593	13.1111	13.4613	12.9017	12.7833	13.1293	12.5272	12.7321	12.653	12.6637	12.7791	12.5554	12.3274	12.4278	12.3676
RRBP1	13.468	13.5018	13.5857	14.0387	13.8163	13.7973	13.8083	13.5731	13.4563	13.4331	13.6491	13.3936	13.7057	14.0422	13.7137	13.8118	13.582	14.0236	13.8383	13.4527	13.7187	13.8336	13.9759	13.9661	13.6491	13.4475	13.4865	13.8427	14.0958	14.1524
SELM	13.6172	13.8427	13.8934	14.0575	13.9342	14.2526	14.2713	14.2483	14.4878	14.0958	14.3381	14.5689	13.9561	14.1869	13.6735	14.4387	14.4304	14.2526	14.3241	14.2357	14.1835	14.6893	14.5329	14.4387	14.4787	14.3157	14.2066	14.7963	14.6853	14.5957
NAA50	12.5618	13.0763	12.6637	12.7573	13.2317	12.9261	12.5715	12.6146	12.4062	12.4168	12.4445	12.8605	12.5757	12.0683	12.3382	12.2469	12.0297	12.3676	12.151	12.3615	12.1166	12.518	12.2419	12.4878	12.6693	12.788	12.4496	12.6307	12.3105	12.7443
TRAPPC3	10.3554	10.2277	10.2895	11.0507	10.6255	10.6255	10.6864	10.945	11.0204	10.7676	11.5033	11.1862	10.7122	10.7862	11.0507	10.8412	10.5055	10.6255	10.3968	10.4254	10.5055	10.7452	10.7288	10.655	10.819	10.5925	10.655	10.5385	10.8412	10.7122
SEPW1	10.1006	10.0203	10.1329	9.86005	10.2062	10.3968	10.9805	9.4881	10.3554	11.4809	10.7122	10.2895	10.8412	10.6864	10.655	10.4814	10.655	10.9018	10.7862	11.2032	11.0367	10.8792	11.3256	10.7122	10.6864	11.2532	10.8412	10.326	10.9018	11.1326
ATXN3	12.6079	12.4411	12.8275	12.8179	12.8362	12.9119	12.7093	13.3023	13.2151	12.2148	13.3582	13.4174	12.3229	12.7272	12.5233	12.532	12.4878	12.3161	12.7919	12.3161	12.1604	12.8553	12.151	12.1821	12.5715	12.276	12.3161	12.5407	12.3161	12.4278
VTA1	12.9211	12.66	13.0625	13.015	12.8605	13.0943	12.7144	12.8432	12.8082	12.8468	13.2629	12.7	12.5364	12.788	12.6079	12.4104	12.3161	12.3421	12.1366	12.2356	12.1239	12.2876	12.3229	12.2419	12.2222	12.1821	12.3837	12.3161	12.151	12.5129
UBE2D3	12.937	13.2953	12.8898	12.4411	12.7919	12.435	12.4411	12.5475	12.7179	12.0179	11.894	12.5233	12.0297	12.3274	12.5013	12.1166	12.3837	12.202	12.7663	12.8984	12.9211	13.4252	12.9573	13.0298	13.6042	13.1293	13.2629	13.298	12.7272	12.8507
TPD52L2	13.7268	13.9893	13.529	14.28	13.9927	13.7799	14.1574	14.169	14.2636	14.2947	14.4515	14.4515	13.7846	14.1108	14.1948	13.6301	13.6983	13.8833	13.5731	13.468	13.4945	13.7083	13.5197	13.6002	13.7057	13.556	13.6069	13.6446	13.3794	13.5197
PTGES3	14.4982	14.3801	14.8759	14.561	14.5158	14.8266	13.9623	13.8785	13.8469	13.2953	13.5857	13.8858	13.6042	13.7306	13.7799	13.0107	12.9945	12.8943	12.7408	12.5757	12.5129	12.1366	12.3488	12.2628	12.8468	12.8553	12.4228	12.8468	12.7573	12.4878
LPP	11.9516	10.6864	10.9588	12.0297	10.8412	11.0957	11.5033	10.9588	11.5033	11.5784	11.3647	11.7809	11.5478	11.0821	11.3509	11.675	12.1436	11.9942	12.0483	12.7663	12.2876	12.1556	13.228	13.0184	12.087	12.945	12.3615	12.1299	12.9996	12.5757
RNASET2	15.5659	15.5093	15.4757	15.4403	15.5599	15.4222	15.5305	15.4978	15.3229	16.012	15.8413	15.7721	16.0178	15.8667	15.81	15.2815	15.3131	15.2372	14.8215	14.7593	14.9782	14.7148	14.8571	14.9361	14.8571	14.8266	14.9459	14.8215	14.9523	15.0763
SBDS	15.3626	15.4978	15.3688	15.4459	15.4027	15.6349	15.5659	15.5516	15.4545	15.4096	15.4978	15.0609	15.3131	15.2815	15.2226	15.3555	15.3438	15.3793	15.3555	15.297	15.3131	15.2915	15.3555	15.4335	15.2524	15.0654	15.3087	15.2859	15.2273	15.3131
CTSH	14.9623	14.9053	15.107	14.7826	14.7826	15.0821	14.8759	14.8615	15.2579	15.989	15.7339	15.8541	15.5516	15.5599	15.3278	15.5516	15.616	15.3383	15.1761	15.1548	15.0435	14.9459	15.0821	14.9623	15.1621	15.2273	14.9981	15.0185	15.1667	14.9981
CAB39	14.4217	14.3116	14.3287	14.4172	14.2483	14.2313	14.1341	14.2713	14.21	13.775	14.21	14.219	14.371	14.4826	14.5287	14.52	14.5548	14.5743	14.6514	14.4943	14.6149	14.851	14.851	14.745	15.1293	14.8173	14.6239	14.3241	14.3514	14.3756
SNX12	14.8858	14.5913	14.52	14.7344	14.6954	14.7314	14.6954	14.6813	14.6101	14.6376	14.6697	14.491	14.6101	14.5548	14.6149	14.7186	14.7186	14.9244	14.7684	14.8312	14.8615	15.1761	15.2032	15.1667	14.6101	14.6813	14.793	15.1382	15.2429	15.1717
HNRNPM	12.5882	12.1366	12.435	12.3676	13.4019	12.2703	12.5757	12.0297	12.6477	12.0076	12.8984	12.2825	12.3274	13.1064	12.202	13.0298	12.9573	13.1775	13.6042	13.1293	13.529	13.2629	12.9322	13.4647	13.7017	12.9494	13.6817	12.7791	12.6195	12.7219
TRPV3	9.78043	9.69987	10.2062	10.1006	10.1006	10.2062	10.7676	10.2062	10.0203	9.60546	10.2895	10.0593	9.60546	10.2605	10.1006	9.4418	8.27652	9.5408	9.69987	10.2062	9.15069	9.4881	9.60546	9.4418	9.86005	9.60546	9.0055	8.42927	8.85233	9.15069
STAU1	12.875	13.1017	12.66	12.9119	13.2421	12.5919	14.1198	13.8047	13.9149	15.0231	14.5374	14.9672	14.5655	14.21	14.5499	14.1198	14.1277	14.0958	14.0189	14.2066	14.1198	14.4172	14.5287	14.5287	14.1869	14.2435	14.4387	14.2066	14.275	14.2214
SDHA	13.6491	13.6339	13.3023	13.3023	13.3687	12.7749	12.4228	12.4168	12.5075	11.6521	11.941	12.3274	12.6195	12.3615	12.6837	12.087	12.0556	12.2876	12.1105	12.1604	11.9621	12.0076	12.1042	12.1764	12.1604	12.2419	12.2825	12.0556	11.9251	12.1906
GPX3	13.5069	13.2517	13.6446	13.5069	13.3158	13.6776	14.3028	13.8558	14.5418	14.362	14.0664	14.7593	13.1611	13.4728	12.8553	13.0978	13.6529	13.4252	13.2792	13.2317	12.5554	13.0763	13.1656	12.9616	13.3828	13.7083	13.015	13.5487	13.3496	13.6572
EEF1D	11.97	11.7321	11.6121	12.6693	12.0013	12.3421	12.1968	12.1166	11.8469	10.9986	11.2982	11.312	11.4686	11.9516	11.4809	11.742	11.7809	12.1658	12.0076	12.2086	11.97	12.7492	12.5364	12.4707	12.276	12.8315	12.7919	12.5364	12.4228	12.7533
PSME2	14.868	14.5418	14.9192	14.6043	14.8133	14.745	13.9844	14.2357	13.9218	13.3687	13.2706	13.3618	14.1108	14.1905	14.1381	13.8083	13.7083	13.7228	13.6374	13.6646	13.7306	13.8305	13.949	13.582	13.8011	13.7394	13.8211	13.3618	13.2454	13.2792
AGRN	15.5305	15.4403	15.5701	15.616	15.7208	15.7721	16.2576	16.1389	16.2373	17.2649	17.3231	17.376	17.0078	16.9388	16.9834	17.0586	17.1333	17.0078	16.8024	16.9388	16.6888	16.7796	16.8765	16.6205	17.2342	17.0928	17.0774	16.4553	16.5641	16.4743
C1S	12.8468	12.9866	12.875	12.8082	13.1656	13.0808	13.2832	13.5107	13.5645	14.3756	14.4433	14.3583	14.491	14.4433	14.561	13.6491	13.8305	13.7846	13.4945	13.544	13.5645	13.4293	13.1178	13.2359	13.9893	13.6446	13.6529	13.5608	13.2706	13.3496
EFNA5	11.826	12.0013	11.9942	12.3161	12.087	12.3488	12.151	12.2949	12.6023	12.8362	13.1252	13.0808	12.2469	12.5554	12.5618	12.2628	12.4535	12.3333	12.3229	12.2469	12.1906	12.4535	12.1968	12.082	12.7272	12.4445	12.4835	12.2703	12.2628	12.2288
AP2B1	14.3332	14.4304	14.3065	14.0092	14.0334	13.7889	14.3514	13.9186	13.6735	14.3856	13.8558	13.1958	14.3065	13.9759	14.2267	14.2357	14.1237	14.2435	14.014	14.3028	14.3332	14.284	14.5655	14.8813	14.0714	14.4082	14.5987	14.2214	14.4433	14.7344
CNN2	15.9496	15.9409	15.5249	16.1003	16.1639	15.8244	16.1833	16.2782	15.7473	15.905	15.5701	15.4757	15.9969	15.6809	15.8244	16.3909	16.288	16.5641	16.4638	16.6079	16.9495	16.7398	17.0078	17.2507	16.4466	16.5641	16.7398	16.9063	16.9388	17.1467
SPAG9	8.79005	8.85233	8.85233	9.29108	8.93707	8.79005	8.42927	8.85233	7.37227	9.86005	9.4881	9.65513	9.29108	9.08291	9.4418	8.72212	8.85233	9.22779	8.42927	8.72212	8.93707	9.08291	8.79005	8.79005	7.77694	9.0055	8.53457	9.22779	8.72212	9.22779
DDX1	12.8694	13.3974	13.2953	12.5129	12.813	12.9996	12.9778	12.9945	13.3859	12.813	12.3488	13.1017	12.7219	12.6477	12.5757	12.4168	12.4835	12.3274	12.7954	12.5129	12.3274	12.2469	12.4594	12.0556	12.4878	12.5757	12.6146	12.6693	12.5715	12.3615
PRAMEF18	9.4418	9.15069	10.0203	8.79005	8.79005	8.72212	10.2062	9.78043	9.82037	10.1329	9.78043	10.5055	7.37227	8.72212	9.15069	7.77694	8.03204	7.77694	8.03204	7.77694	7.37227	8.03204	7.77694	7.77694	8.03204	8.03204	7.37227	8.27652	7.77694	7.37227
FAM21A	13.2706	13.2359	13.328	13.0763	13.1459	13.3828	13.1252	12.9657	13.7662	13.2359	12.9866	13.6398	13.0536	12.9407	13.4527	13.5487	13.5018	13.2035	13.5952	13.5952	13.1697	13.6607	13.735	13.1733	13.0978	13.4019	12.9698	13.6339	13.775	13.1418
C21orf33	15.7653	15.797	15.9192	15.5977	15.6643	15.8294	15.4166	15.4096	15.4811	15.2859	15.0087	15.3087	15.3438	15.3325	15.2072	15.2765	15.3028	15.1338	15.2689	15.2689	14.9867	14.9623	15.0087	14.8467	15.0231	15.0857	15.0377	15.0857	14.9981	15.0028
KLK8	14.5743	14.4172	14.8133	14.7963	14.8412	15.2032	14.5244	14.561	14.8956	14.8615	15.0231	15.2226	14.3196	14.6043	14.8312	13.3318	13.1916	13.1252	12.1821	12.3996	11.8469	12.0235	11.9861	11.6426	12.1299	12.2628	11.9054	12.3782	12.202	11.9942
FHIT	11.3839	11.742	11.6323	11.2823	11.0367	11.2686	10.7122	11.1862	11.2389	11.0204	10.5385	10.4814	11.0204	10.5653	10.7676	10.7452	10.8792	10.7288	10.4502	10.5055	10.7452	10.5925	10.6255	10.7862	10.5385	11.1675	10.6255	10.9986	10.4254	10.7452
APP	13.3582	12.5919	12.8315	13.4071	13.0666	12.8553	13.582	13.0072	13.0763	13.1656	12.8694	13.3859	13.1178	13.1178	13.3794	13.4431	13.5857	13.4988	13.1252	13.4865	13.3618	13.228	13.5018	13.5404	13.1537	13.9803	13.6491	13.228	13.7228	13.3111
PCMT1	14.6149	14.6553	13.8427	14.1869	14.3856	13.5069	14.3427	14.1277	13.1537	15.0533	14.3065	14.1835	14.9053	14.5042	14.3953	14.9672	15.0028	15.3325	14.793	14.7732	15.645	14.8088	15.1174	15.7721	14.7231	15.1224	15.694	14.9002	15.1382	15.6704
ABI1	11.5916	11.3839	11.3948	11.2686	11.7228	10.8792	11.675	11.7895	11.1675	11.5478	10.945	11.4935	11.2982	11.7704	11.8736	11.6021	11.4586	11.8069	11.9251	11.9054	11.9574	11.9861	11.8574	11.941	11.7809	11.9167	11.9167	11.97	11.9766	12.042
IGHG1	11.7228	11.5171	11.3839	12.0179	12.1604	11.6426	12.653	13.1697	12.9119	12.4942	12.3229	12.1906	11.4586	11.2389	10.9236	10.9986	11.0367	11.2235	9.15069	10.1747	10.5653	10.5385	9.5408	10.5385	10.2277	10.4814	10.2062	10.0203	10.2895	10.326
GSN	16.0327	16.1324	15.9625	16.0034	15.9459	15.9625	16.5151	16.6079	16.727	16.8148	16.8024	16.6998	16.6205	16.6079	16.5989	16.9675	16.8424	16.727	16.9388	16.8765	16.8645	16.9388	16.9063	16.893	17.0928	17.1333	17.166	17.1467	17.1068	17.0586
MYD88	13.2673	13.2673	13.1492	13.529	13.5778	13.775	13.1111	13.0943	13.1813	13.1611	12.6146	12.9165	13.6646	13.544	13.5952	13.9218	13.9218	13.8976	13.6776	13.7137	13.7889	14.1277	14.2357	14.1381	13.6002	13.7228	13.5069	13.9526	14.0501	14.0236
PVR	14.2357	14.1524	13.9393	14.0459	14.3996	13.9055	14.491	14.3856	14.1429	15.1506	15.0908	15.0972	14.8215	14.7231	14.7732	14.5459	14.5459	14.6376	14.5042	14.404	14.6593	14.1062	14.1062	14.1869	14.5846	14.561	14.7684	14.793	14.8858	14.9284
PTER	13.0376	13.0298	13.1958	12.7272	12.8004	12.8984	13.6646	13.8011	13.8261	14.2267	14.47	14.6149	13.8083	13.7717	13.8685	13.4613	13.7662	13.6886	13.1916	12.8943	12.9407	13.0495	12.3724	12.8004	12.653	12.8048	12.6079	12.8898	12.9698	12.4535
PI4KB	8.93707	9.08291	9.22779	8.93707	9.65513	9.4418	9.0055	9.65513	9.22779	10.5653	10.3554	9.37824	9.99166	9.78043	9.82037	8.85233	8.42927	9.0055	8.93707	8.85233	9.22779	8.93707	9.15069	9.08291	9.37824	8.27652	8.03204	8.03204	9.37824	9.4881
PLS3	17.4031	17.4301	17.376	17.0774	17.0586	17.0451	17.1171	17.166	17.1171	17.4301	17.447	17.1949	17.6613	17.6039	17.7471	17.2852	17.3231	17.376	17.4923	17.4923	17.4923	17.5505	17.688	17.6613	17.892	17.9606	17.9261	17.4923	17.447	17.4698
AKR1C3	16.2576	16.3337	16.2576	16.288	16.1736	16.1736	16.1736	16.0529	16.1324	15.797	15.7208	15.6643	15.7529	15.7721	15.797	15.622	15.6763	15.6704	15.3739	15.2579	15.2072	15.3833	15.3972	15.4166	15.3688	15.4284	15.4757	15.5798	15.5798	15.6643
PITPNB	14.1476	13.7579	13.5906	13.7083	13.5645	13.5163	13.6374	13.5238	13.4988	13.8047	13.9661	13.0107	14.0055	14.0092	13.7846	13.8336	13.9893	13.9105	13.6983	13.8858	14.1277	13.9055	13.7579	14.2947	13.775	13.8785	14.371	13.8336	13.9055	13.9661
DDR1	11.1675	9.82037	10.2605	10.4814	9.86005	9.99166	9.60546	10.2895	10.2062	11.1675	10.5653	11.4809	11.0507	10.7452	10.9588	10.1747	10.8412	10.9986	9.08291	10.2277	10.2062	10.2277	10.3968	9.89374	9.89374	10.2605	9.65513	10.0593	10.655	9.78043
FKBP15	12.4278	12.1968	12.1821	12.5475	12.1239	11.9766	12.4278	12.0683	11.4048	12.1556	11.8803	11.3948	12.3996	11.9766	12.1042	12.1239	12.1764	12.0683	11.826	12.2876	12.7	12.1658	12.5272	12.9165	11.6859	12.2222	12.3676	12.1556	12.4942	12.8082
LAMA3	16.1736	16.3612	16.1324	16.1064	16.3194	16.012	17.3231	17.6039	17.1467	18.0208	17.9261	17.9261	17.4698	17.4031	17.3023	17.3442	17.2342	17.2507	17.0288	16.9834	17.2342	16.6779	16.5449	16.6673	17.1068	17.0774	17.2342	16.9495	16.9495	17.0451
ST20-MTHFS	12.6146	12.6759	11.3647	12.151	12.2569	11.4686	11.4809	11.5916	10.8603	11.1172	11.2235	11.2032	11.894	11.6521	11.3256	11.5916	11.3839	11.7895	11.6426	11.7002	12.4942	11.7002	11.4809	12.1906	11.1675	11.4204	12.6307	11.561	11.4686	11.4586
IGHV6-1	14.0862	14.0778	14.466	14.2214	14.1009	13.5857	14.6644	14.5987	14.3332	14.5418	14.5096	14.851	13.4174	13.4431	14.0189	13.529	13.6002	13.1958	12.8507	12.8605	12.6079	12.7749	12.813	12.788	13.1213	13.1656	13.1656	13.2151	13.2151	13.4396
ACAA2	14.0334	13.8785	13.9292	13.9526	13.8211	13.8934	13.949	13.9978	13.9561	13.9623	13.8685	14.0629	14.1787	13.775	13.9526	13.4782	13.8083	13.775	13.9444	13.9844	13.8011	13.7579	13.7187	13.4904	13.7973	13.7268	13.8631	13.9105	14.2016	14.1277
TPT1	15.5798	15.7002	15.7065	15.694	15.7529	15.5461	15.8413	15.8244	15.7002	15.8667	16.1389	15.81	16.3271	16.2678	16.2978	16.3271	16.3612	16.3337	16.2461	16.2373	16.3194	16.4638	16.2978	16.5257	16.3715	16.288	16.3457	16.5449	16.4553	16.6888
DLG1	12.5919	12.6837	12.518	12.3615	12.5618	12.4104	12.4638	12.5554	12.532	12.7321	12.082	12.7492	12.3676	11.9251	12.6246	12.5475	12.7408	12.6901	12.5554	12.6759	12.642	12.6801	12.7749	12.7492	12.7356	12.875	12.4878	12.4878	12.5272	12.4835
SET	15.3028	14.9867	14.9459	14.4217	14.2526	13.8833	14.8266	14.5743	14.9192	15.028	14.6991	15.6279	14.8467	14.8858	15.1717	14.2583	14.4082	14.3664	14.9623	15.2129	14.9002	14.6376	14.7271	14.28	15.2185	15.6763	15.8043	14.8042	14.9096	14.3028
RPSA	15.694	15.651	16.3997	15.5305	15.5093	15.989	15.4499	15.3793	15.7281	15.3833	15.4166	15.3438	15.6349	15.5357	15.0908	15.0654	15.1621	14.8571	14.6954	14.745	14.5329	14.6553	14.6326	14.3756	14.5042	14.5548	14.219	14.9867	14.9244	14.8001
HEPH	11.561	11.8865	12.2288	11.6323	11.9251	12.1042	12.3333	12.253	12.3382	12.6023	12.3105	12.4062	11.6521	11.432	11.894	11.432	11.3379	11.3379	11.532	11.532	11.3647	11.3509	11.444	10.9805	11.934	11.8469	11.742	11.7612	11.8736	11.7228
DDX46	13.1916	13.4019	13.2479	13.3111	13.6339	13.3365	13.1017	13.0376	13.275	13.0978	11.7521	13.2517	13.4647	13.2953	13.5608	13.8047	13.7973	13.7497	13.9342	14.1108	13.6946	13.9927	14.3801	13.9342	13.5691	13.6172	13.4252	13.8011	14.0092	13.6002
CAST	16.6779	16.6673	16.4553	16.9165	16.9388	16.8517	16.5989	16.6557	16.4964	16.3612	16.5449	16.5449	16.5151	16.5541	16.4871	16.7398	16.6779	16.6779	16.5541	16.4871	16.5641	16.6998	16.5989	16.5767	16.2978	16.2576	16.4553	16.6888	16.5541	16.6779
STX3	13.0184	13.1775	13.0536	13.3897	13.0107	12.9616	13.1864	13.3111	12.788	12.3724	12.7093	11.7521	12.8432	13.0808	12.1299	13.0184	12.9866	13.3198	13.1958	13.0376	13.5778	13.6042	13.3023	14.0664	13.0666	13.0184	13.5778	13.328	13.2035	13.6529
DUT	13.6607	13.1252	13.7394	13.7228	13.4988	13.7438	13.6002	13.3236	13.6491	13.5107	13.3687	13.6946	13.3716	13.0851	13.0943	13.3687	13.3397	13.22	12.9996	13.3618	13.0452	12.8943	13.2865	12.9778	12.7791	13.4431	12.9407	13.1537	13.3859	13.1775
HP	17.5182	17.2507	17.3023	17.0078	17.2342	17.3442	18.3874	18.0775	18.3874	18.1783	17.892	18.1167	16.7796	16.727	16.8148	16.3997	16.382	16.4094	15.8667	16.0685	15.9792	15.3688	15.6643	15.4625	16.1898	16.1736	15.8917	16.1833	16.5449	16.1324
CAPNS1	15.2429	15.1988	15.2716	15.1506	14.9981	15.028	15.4625	15.3555	15.4978	14.8215	14.745	15.2372	15.0574	14.8813	15.0533	15.1548	15.1447	15.1224	15.0185	15.4757	14.9053	14.9284	14.9981	14.851	15.0333	15.0377	14.9284	14.7684	14.7593	14.5287
LAMTOR5	8.72212	9.37824	9.08291	8.85233	9.29108	10.1329	8.27652	7.37227	8.53457	9.4418	8.03204	8.03204	9.82037	9.94344	9.73995	9.69987	9.37824	9.08291	9.86005	11.0204	10.2895	9.99166	10.2605	10.2895	9.69987	9.15069	9.82037	9.94344	9.99166	10.1329
ENOPH1	12.0235	12.087	11.941	11.7612	11.9621	12.2148	11.7978	11.1675	11.2235	11.2686	11.3839	11.4586	11.742	11.2982	11.1862	11.2235	10.8029	10.7122	11.1517	11.6323	11.5916	10.9018	10.9018	11.7521	11.3379	12.0556	11.4935	11.3948	11.4935	11.3256
C6orf203	13.1697	13.228	13.1342	13.1213	13.275	13.298	13.1492	13.4782	13.2629	12.7093	12.7408	12.6477	12.7408	12.7791	12.6195	13.0808	12.7144	13.0625	13.228	13.0898	12.9657	13.1611	13.3897	13.3071	13.1656	13.0253	13.1213	13.0666	12.9261	13.2865
UBE2A	11.6323	11.444	12.5129	11.444	11.1326	11.8339	12.3229	11.4048	11.4809	12.2356	12.3161	11.8736	11.5784	12.042	11.742	11.8803	11.941	11.826	11.9574	12.2288	11.7228	11.97	12.2356	12.1239	11.8736	12.1239	12.0754	12.0362	12.1166	12.0179
SPTAN1	16.7796	16.8148	16.6352	16.8148	16.8645	16.6472	16.8765	16.7664	16.9274	16.6472	16.6472	16.8424	16.8645	16.9165	16.9388	17.0451	17.0288	16.9947	17.0078	17.0078	16.9675	16.9947	17.0586	16.9063	17.0774	17.0288	17.0288	17.1792	17.0078	16.9388
TBL1XR1	14.0024	13.9186	13.9623	13.8211	13.7579	13.8742	13.6136	13.5645	13.7228	13.3455	13.2673	13.8469	13.9105	13.9844	13.8785	13.7268	13.9844	13.5238	14.0778	14.0236	13.8558	14.0422	14.0387	13.6886	14.014	14.169	14.0422	14.0281	13.9803	14.1429
ARFGAP2	13.1213	12.5364	12.7408	13.3318	12.653	12.4942	12.9573	12.6246	13.0038	12.8898	12.813	13.0898	12.6759	12.5475	12.8432	12.7356	13.1017	13.1144	13.0107	13.3648	13.2953	12.8004	13.3794	13.2953	12.8432	13.0072	12.7443	12.7144	13.0253	12.7492
HADH	16.8024	16.7664	16.727	16.1974	16.1833	16.1833	16.0327	15.8724	15.7381	15.4625	15.616	15.645	16.1736	15.9323	15.9792	15.6809	15.76	16.0263	15.5516	15.5516	15.6279	15.5659	15.5407	15.4545	15.7424	15.7796	15.6643	15.7473	15.9792	15.9132
DIAPH1	13.3716	13.3111	13.1864	13.2454	13.22	13.0898	13.8742	13.4331	12.9211	13.5238	13.5318	12.9945	13.1733	13.3582	13.0107	13.6069	13.5163	13.8742	13.9623	13.9186	14.466	13.7621	13.8427	14.2897	13.9218	14.0189	14.0281	13.2906	13.6069	13.7057
PPP1R18	11.5033	11.2389	11.1675	11.3948	11.7978	11.5784	11.5784	11.1172	10.9236	11.6205	11.3379	10.8792	11.8666	12.087	11.4048	12.4638	12.5407	12.5967	12.7356	12.8275	13.2151	13.4904	13.4475	13.9186	12.5554	12.7919	13.1611	13.4293	13.5404	13.8427
C2	10.2895	10.5653	10.4502	9.22779	9.0055	8.27652	10.326	10.5653	10.5385	11.2823	11.4204	11.7978	10.326	10.1747	11.0367	9.15069	9.99166	8.53457	9.4881	9.5408	9.4881	8.72212	8.72212	8.72212	10.655	9.73995	10.4254	9.89374	9.69987	9.65513
HSPA1B	18.1167	18.0775	18.1167	17.8626	17.8626	17.8362	17.7312	17.6429	17.688	17.688	17.6429	17.447	17.7119	17.7471	17.7312	17.6429	17.7312	17.6613	17.623	17.688	17.6039	17.3577	17.5182	17.5182	17.376	17.5853	17.447	17.623	17.7119	17.6429
SSBP1	15.2579	15.0654	14.8956	15.1174	14.9925	14.6697	14.5689	14.5459	14.8133	13.1064	13.8427	14.5096	14.2214	14.3427	14.3801	14.0664	14.1108	14.1108	14.28	14.0813	13.9844	14.1835	14.1381	14.0334	14.1723	14.0714	13.8976	14.3895	14.1612	13.9893
SCRIB	11.2982	11.4809	11.8174	11.6021	11.3509	11.7321	10.8603	11.7978	12.0013	11.0821	11.6426	11.7612	11.7809	11.4686	11.7321	11.7612	11.9861	11.6021	12.66	11.941	11.6859	12.5407	12.0483	11.8339	10.2062	11.9574	11.7321	13.6172	11.941	11.7895
OCLN	14.3287	14.6195	14.6954	14.52	14.5743	14.6239	14.1381	14.4217	14.4566	14.1062	14.4082	14.4878	14.6991	14.6101	14.7186	15.2226	15.1667	15.028	15.6809	15.4284	15.4027	15.8667	15.6873	15.5798	15.4922	15.232	15.0435	15.4691	15.3278	15.2429
C4A	13.8631	13.8833	14.0714	13.5163	13.7464	13.582	14.4787	14.9096	14.8042	14.561	14.6461	14.8312	13.735	13.3496	13.8083	13.6886	13.6217	13.5487	13.1813	13.1697	13.0585	13.1733	12.9119	12.7219	13.7137	13.7532	13.5691	13.7017	13.4728	13.5523
PUF60	12.9827	13.0666	12.813	12.7179	12.4774	12.8004	12.5882	12.4496	13.1342	12.3041	12.4278	12.6693	12.9211	12.6079	12.8861	12.937	12.6195	12.9052	12.9119	13.0585	12.8275	13.3318	13.5365	12.945	13.4129	13.437	12.9996	12.8943	13.1252	13.1656
AIM1	13.4988	13.556	13.775	12.8507	13.4563	13.5365	13.4431	13.4728	13.5487	13.4252	13.22	13.1697	13.4071	13.4174	13.3455	14.1835	14.0813	14.0092	14.8467	14.6376	14.4745	14.4618	14.4267	14.3996	14.7684	14.5287	14.4304	14.1643	14.1062	14.1476
DNAJB6	11.3379	10.8603	10.8029	11.3256	10.9986	11.1172	11.5916	11.8339	11.8174	11.532	12.7533	12.9573	11.2532	12.1105	12.2949	12.1693	12.3105	12.3488	12.6146	12.202	12.3333	12.642	12.355	12.3782	12.5618	12.5967	12.3382	12.9778	12.0683	12.0556
IQGAP1	10.7676	10.8029	11.0657	10.5385	10.819	10.8603	10.2895	10.8029	10.5055	10.8792	10.8603	10.819	10.2895	10.4814	10.8029	10.5055	10.5925	10.7676	10.5653	9.69987	10.8412	10.4502	10.2062	10.0593	10.8412	11.0657	10.5925	10.9805	11.0367	10.2605
DKFZp686L22104	12.8179	12.8315	13.4331	12.7701	12.945	13.3397	12.0615	12.5075	12.8232	12.7272	12.7321	12.8432	12.8796	12.7614	13.1537	12.5882	11.9621	12.1105	11.7612	11.675	11.6626	11.4809	11.742	10.7288	11.8069	11.6859	11.4586	11.7129	11.6426	11.0957
SYTL2	11.8736	12.1166	12.0179	12.4496	12.4062	12.5407	12.1042	12.082	12.3274	11.9766	12.3274	12.5364	11.9054	12.3488	12.1693	12.1436	12.0179	11.5916	12.1166	11.9574	11.7704	12.0556	12.1693	12.1693	11.7895	11.5171	12.0013	12.2356	11.826	11.7809
HIST1H2AJ	14.355	14.7787	14.4387	13.9927	14.6697	14.3756	15.0533	15.3383	15.2429	14.7684	14.5244	14.3895	14.4338	14.3287	14.5042	14.5846	14.2897	14.404	14.1153	14.0055	14.0281	13.9803	13.7889	13.8211	14.6853	13.9661	14.2483	13.7936	14.1277	14.0664
PTBP1	15.2129	15.4096	15.3325	15.0128	15.2372	15.1447	15.0486	14.9523	15.1506	15.1224	15.107	15.0533	14.8858	15.0574	14.8266	15.2689	15.1761	15.1174	15.5798	15.694	15.6873	15.645	15.5659	15.5659	15.2859	15.187	15.2579	15.4876	15.2689	15.4459
ENAH	14.4387	14.1723	13.9661	14.1986	14.1062	14.1277	14.5459	14.284	14.2526	14.355	14.355	14.1429	14.3895	14.4387	14.491	14.868	14.8467	14.9821	15.5093	15.6643	15.6349	15.6557	15.8175	15.9625	15.1988	15.4499	15.4096	15.5044	15.5745	15.694
ALDH7A1	13.8685	13.6693	14.7148	13.2359	13.1733	14.5655	13.544	13.4129	14.284	13.7497	13.8336	13.7621	13.1958	13.8083	13.4945	12.8553	12.8432	12.4774	12.642	12.8432	12.2703	12.7272	12.6477	12.3161	13.0253	12.7533	12.151	13.0298	13.0495	12.2148
PXN	13.7464	13.4331	13.3687	13.9759	13.3974	13.1697	13.8118	13.353	13.5197	13.8118	13.8785	13.8833	13.2706	13.2151	13.2244	13.298	13.3859	13.4211	12.8362	13.4019	13.4174	12.937	13.2359	13.22	13.0625	13.3859	13.5523	13.1697	13.4815	13.3828
TJP2	15.4978	15.4166	15.3626	15.3555	15.5357	15.3555	15.4459	15.3927	15.2859	15.4811	15.4027	15.3833	15.5701	15.5516	15.5044	16.0327	16.1487	16.1064	16.3715	16.3271	16.3612	16.2373	16.3271	16.4964	15.8595	15.9969	16.0589	16.0831	15.9459	16.0589
SH3PXD2B	12.5715	12.5475	12.3914	12.5967	12.5129	12.3041	13.0495	12.7663	12.4535	13.0452	13.2421	13.468	13.0072	13.0763	13.2832	13.1813	13.2792	13.3794	13.3236	13.3754	13.4728	13.529	13.3618	13.5778	13.529	13.3897	13.3648	13.6217	13.6572	13.6735
RBMXL1	13.328	13.1213	13.1813	13.6776	13.4211	13.1418	13.0898	12.7408	12.8362	12.6246	12.1968	12.4535	13.033	12.9017	12.7356	13.1293	13.3236	13.2953	13.7579	13.9661	14.0055	13.5731	13.8897	14.0055	13.2421	13.6251	13.4211	13.3023	13.4019	13.437
MAP2K2	13.1459	13.2244	13.0978	13.2421	12.8861	12.7272	13.2865	13.015	12.9165	13.1017	12.6901	12.9866	12.8507	12.5678	12.6307	12.7408	13.0107	13.1733	12.5882	12.9119	12.8796	12.8315	13.0715	13.1064	12.8694	13.1775	13.1864	12.7833	12.9494	12.9741
PLEKHA6	14.0813	14.284	14.0501	14.3196	14.8266	14.1643	14.2016	14.3427	14.1476	14.21	14.3996	14.2669	14.4515	14.5287	14.0714	14.6644	14.466	14.7231	14.9725	14.6644	15.1828	14.9782	14.6239	15.0087	14.5797	14.355	14.8312	14.6278	14.4745	14.4618
CTSD	17.4923	17.4031	17.2852	17.1068	16.9947	16.9495	16.9947	17.0078	16.9947	17.2235	17.2342	17.2852	17.166	17.2852	17.0928	16.7664	16.8024	16.8645	16.5347	16.4964	16.5449	16.3194	16.288	16.2978	16.5257	16.5347	16.5151	16.3997	16.5347	16.5641
DPYSL2	15.2716	15.1017	15.0908	14.8858	14.7593	14.6414	15.4403	15.3833	14.9725	15.6809	15.2915	15.0908	15.0857	14.9573	15.0231	14.9623	15.0087	15.0574	14.8088	14.8858	14.9821	14.5287	14.7148	14.9821	14.7533	15.1621	15.0763	14.9244	15.0333	15.3383
HNRNPU	15.1174	14.9144	14.891	14.9981	14.7732	14.6813	15.1988	14.6893	14.4787	14.9192	15.35	15.1761	15.0028	14.9782	14.8956	15.0763	15.2129	15.1988	14.9782	15.107	15.2226	15.0908	15.1548	15.2032	14.9002	14.9053	15.0821	14.8813	15.0972	15.2072
BCLAF1	11.9574	12.5554	12.7492	12.1658	12.6759	12.5554	11.6121	12.6693	12.042	12.042	12.5967	12.0076	12.0235	12.4496	12.1764	12.5407	12.4638	12.7492	13.5197	12.8232	13.1573	13.9186	12.8984	13.3111	13.4945	12.6901	13.0452	13.529	12.7954	13.0072
DDX5	13.3648	13.3936	12.7321	13.1537	13.3111	13.4211	13.2317	13.0038	13.298	12.8831	12.9407	13.544	13.0107	12.9996	13.6374	13.1864	13.0072	13.1213	13.5107	13.5691	13.2832	13.3158	13.2479	13.0763	13.582	13.5487	13.4431	13.5163	13.6042	13.1178
NUDT3	12.532	12.1105	12.0362	11.7978	12.0362	12.2222	11.4204	11.9942	12.4168	11.8339	12.1436	12.0013	12.355	11.9861	11.6521	12.642	12.202	11.97	12.1764	11.8736	11.7521	12.151	12.0179	12.087	11.4935	11.3509	11.8069	11.1862	11.742	11.8069
GCSH	14.219	14.3332	14.8215	13.9342	14.1787	14.21	13.5857	13.6946	14.1723	13.3198	13.85	13.7083	13.5857	13.85	13.9561	13.85	13.4019	13.5018	13.6136	13.4174	13.2119	13.353	13.3648	12.813	13.2953	13.4331	13.3111	14.1476	13.275	13.2706
FAM49B	12.1764	12.3161	11.675	12.1436	12.7614	12.4168	12.3782	12.8315	12.7791	12.1968	12.653	13.0495	12.6023	12.4445	12.788	12.4278	12.5967	12.6023	12.3996	11.97	12.2825	12.4878	12.042	12.4445	12.7	12.1042	12.2288	12.518	12.2987	12.2222
IGHG3	11.9167	11.9516	11.7809	11.7809	12.2356	11.8069	12.6023	12.3333	12.2569	12.5715	12.4942	12.7321	11.4809	11.561	11.4935	11.2389	10.9236	11.4809	10.7122	10.7676	10.9018	10.6864	10.5385	10.819	11.0957	11.2032	10.7288	10.819	11.0821	11.2235
CFI	13.1958	13.1864	11.826	12.8984	13.0536	11.6626	13.1537	13.0495	12.087	13.6946	13.8011	12.2703	13.6735	13.6491	12.2628	13.022	13.1573	13.4019	12.7614	12.5407	13.9292	12.0683	12.2288	14.491	12.5919	12.6079	13.5906	12.1693	12.1366	13.7228
GSS	15.8812	16.2678	15.989	15.8475	16.1487	15.6809	15.7653	15.9549	15.6094	15.605	15.5093	15.5249	16.115	16.1234	15.9679	15.797	15.7857	15.905	15.989	15.7796	16.1324	15.9409	15.8475	15.9323	16.1003	15.8667	16.2291	16.1003	15.9323	16.1234
FXN	10.655	10.9805	11.0367	11.7321	11.934	11.3948	10.5055	10.5055	11.0657	9.65513	10.7452	10.4254	10.2605	10.0203	9.78043	10.0203	9.60546	10.1747	10.5385	10.3968	10.4254	10.4254	10.4502	10.4254	9.4418	10.1329	9.99166	10.6255	9.73995	9.89374
EPS8	12.0179	12.0556	12.1693	11.8803	11.6323	12.6023	11.9861	12.3041	12.082	12.636	12.8861	12.4104	12.1556	11.7978	11.8339	11.5478	11.5171	11.7704	11.312	11.2532	11.4204	11.1172	11.2032	11.4935	11.8666	11.826	11.1675	11.7521	11.7321	11.6426
ATXN2	12.4496	12.3229	12.4278	12.6477	12.435	12.4278	12.9165	12.813	12.3724	12.7919	12.8507	12.9616	12.9698	12.8179	12.9211	12.6901	12.636	12.8898	12.532	12.4411	12.875	12.5013	12.5475	12.8315	12.875	12.9996	12.875	12.5013	12.9866	12.5364
RDX	15.1293	14.7635	14.7271	17.5182	16.6998	16.2291	14.8001	14.6326	14.8001	13.6693	14.2214	14.014	14.5418	14.4943	14.6414	14.2713	14.2397	14.4172	14.1612	14.4566	14.47	14.1948	14.5158	14.6278	14.1009	14.4618	14.5957	14.745	14.8088	14.5689
RPL9	12.6637	12.9322	12.8432	12.8362	13.3754	12.9698	12.6307	13.0851	12.8553	13.2629	12.8315	12.7533	12.7093	12.636	12.3615	13.1958	13.1537	13.1293	13.4331	13.4988	13.7936	13.6251	13.4129	13.7717	13.256	12.8179	13.0851	13.4904	13.4129	13.6398
ARHGEF35	11.2532	11.561	11.3256	11.826	11.8574	11.8574	11.0957	11.1517	11.6121	10.2277	9.82037	11.0957	12.082	11.8803	11.7809	11.934	11.8069	11.8174	11.8574	12.0954	11.8174	12.3488	12.3837	12.2876	11.3647	11.6021	11.0957	12.2825	12.4062	11.9167
RPS7	12.7144	12.6946	13.1293	13.1342	12.7533	13.1342	13.1459	13.0298	13.3716	13.556	13.3071	13.4293	13.3754	13.2317	13.1492	13.9927	14.1381	13.9149	14.362	14.4267	14.2947	14.0664	14.0092	13.9149	14.3473	14.6149	14.1381	13.5018	13.8934	13.6374
RPL5	14.4787	14.6747	14.793	13.9844	14.1476	14.1307	14.0387	14.0281	13.9526	14.0664	14.3514	13.7532	14.1643	14.1341	13.9444	13.8305	14.0055	13.7621	14.0537	13.8897	13.9561	14.1429	13.9055	14.169	14.0862	13.8833	14.1062	13.9393	13.8047	14.0459
RAB8B	12.5475	12.945	13.1573	12.8468	12.6477	13.2244	12.7573	12.3914	12.4228	13.1178	13.1775	12.8362	13.1293	13.1252	13.1252	13.2479	13.0413	13.0808	13.0536	12.8507	12.7219	12.8432	13.0495	13.1383	13.1017	13.2593	13.1144	13.4563	13.5069	13.353
IRF6	12.653	12.7356	12.0235	13.0038	12.8432	12.0615	12.2825	12.3161	12.1436	12.3996	12.2288	12.6023	13.5365	13.556	13.3648	14.1009	14.1062	14.1381	14.0281	13.9978	14.4304	14.5499	14.5846	15.0821	14.1612	14.0629	14.491	14.1108	14.1307	14.2066
CD59	12.1658	12.3615	12.2987	12.532	12.3041	12.3782	13.0808	13.2119	12.7408	13.1213	13.2317	13.5404	12.3488	12.5715	12.7614	11.7228	11.6626	11.6426	10.8412	11.0657	11.2982	11.561	10.945	11.3256	11.0507	10.8412	10.819	11.3839	11.3839	11.1517
CREG1	12.0076	12.3837	12.5364	11.8574	12.0615	12.3724	12.0362	12.087	12.4707	12.4535	12.4168	12.7919	11.8174	12.1042	11.9621	11.6426	11.6323	11.8803	11.675	11.6205	11.432	11.8174	11.6021	11.4048	11.7704	11.5784	11.4809	11.9516	11.4586	10.9588
ADAR	13.1342	13.2454	13.2706	13.1111	13.1418	13.2035	13.1697	13.1611	13.2317	13.4815	13.1459	13.1611	13.7497	13.5645	13.2629	13.7438	13.5523	13.4728	13.4527	13.5107	13.5197	13.5487	13.8742	13.7083	13.2673	13.6398	13.8047	13.4782	13.2953	13.4431
HEBP1	13.3071	13.7017	13.4782	13.1178	14.0387	13.3859	13.5069	13.7936	13.5778	13.3754	13.4613	13.3111	13.3496	13.2421	13.5857	13.3648	13.3618	13.3687	13.6398	13.0715	13.3936	13.4728	12.9165	13.328	13.4613	13.1064	13.3198	13.4071	13.1573	13.3318
EPS8L2	9.4881	8.03204	8.42927	9.08291	9.08291	8.42927	7.77694	8.03204	9.29108	8.53457	8.93707	8.85233	8.42927	8.93707	8.85233	9.78043	9.65513	9.4881	9.73995	8.53457	9.5408	10.2062	10.4814	10.2062	9.4881	9.78043	9.4418	9.29108	10.2277	9.94344
C1R	16.2076	16.2576	16.4183	16.2186	16.3457	16.5064	16.8645	16.7538	16.9388	17.1333	16.9388	17.1792	16.9274	16.8645	17.2062	16.012	15.9549	15.712	15.6643	15.5745	15.3555	15.2429	15.3178	14.9244	15.6809	15.6557	15.5516	15.4922	15.645	15.3555
HNRNPL	10.326	10.3968	9.15069	9.60546	9.4881	9.08291	9.82037	10.3554	9.78043	11.0507	11.0204	9.78043	10.7288	10.4502	10.4814	10.9018	10.2895	11.0821	10.7676	11.0367	11.7809	11.0507	11.3379	12.276	10.8792	10.9805	11.8803	10.655	10.8029	10.945
PGM1	15.8175	15.7157	15.9496	15.5701	15.3739	15.2689	15.7157	15.5407	15.3833	15.645	15.4691	15.4096	15.5461	15.5305	15.4459	15.0857	15.2372	15.1506	15.1293	15.232	15.1382	15.2859	15.35	15.2072	15.4335	15.7721	15.905	15.2716	15.3793	15.515
A0A3B3ITY6	12.7219	12.813	12.6901	12.9165	13.1252	12.7356	13.5365	14.1237	13.4647	14.7533	15.4922	14.7231	14.0714	14.6954	13.9022	13.0625	13.4563	13.0898	12.3382	11.9861	12.042	11.894	10.7862	12.1166	12.1105	11.7809	12.7219	12.4168	11.6205	12.6023
THRAP3	15.1382	15.1338	15.1119	15.1761	15.2429	15.2622	14.7888	14.5797	14.7963	14.0537	14.1341	13.6069	14.3116	14.404	14.4217	14.8467	14.851	14.7732	15.4978	15.4222	15.3688	15.3438	15.3879	15.5357	15.0821	15.1667	15.297	15.3972	15.3178	15.3833
HTRA1	10.1747	9.89374	9.5408	9.69987	10.2605	9.4881	10.3968	10.9018	10.7122	10.4814	10.5925	10.7862	10.2062	9.73995	10.1747	10.655	10.3968	11.1326	11.0367	10.9018	11.2532	11.532	10.9588	10.5055	11.0657	11.432	11.7002	10.4502	10.819	9.73995
ITM2B	10.7122	10.7862	10.5385	10.5055	11.0957	10.8029	10.5385	10.9986	11.0367	12.9052	11.9167	13.0038	11.312	11.1172	11.0821	10.9588	10.4502	11.0507	10.655	10.4814	10.1329	10.0203	10.0203	9.82037	9.5408	9.82037	10.6864	9.82037	10.326	9.4418
ADAM9	13.8211	13.7268	13.7057	13.5487	13.6491	13.529	14.6278	14.6101	14.5689	14.868	14.7732	14.9144	14.1307	14.3157	14.3514	14.0055	14.0092	13.7889	13.8047	13.7799	13.6069	13.544	13.4019	13.2706	13.9844	13.9186	14.0778	13.7137	13.7799	14.0189
KIAA1598	11.8069	11.7129	11.6205	11.5033	11.3948	11.6205	11.4686	11.3509	11.7978	11.7978	11.7228	11.742	11.9766	11.6205	11.9054	11.9516	12.4411	12.3615	12.2288	12.3274	12.0954	12.1821	12.4835	12.1105	12.4774	12.5129	12.2703	12.087	12.1556	12.3274
ACO2	16.6673	16.5449	16.7664	16.2373	16.115	16.2782	16.093	15.905	16.155	16.0589	15.8353	15.9969	16.1833	16.0589	16.2461	15.7208	15.6643	15.622	15.4757	15.6094	15.3438	15.3555	15.5977	15.2815	15.515	15.7208	15.3626	15.5305	15.7473	15.5516
PRNP	15.0028	15.0028	14.4217	14.9459	15.1548	14.4387	13.7268	14.2669	13.6776	13.5857	13.5107	13.6607	13.85	13.5107	13.6002	13.4071	13.1252	13.6735	13.2359	13.328	13.6217	13.1418	13.1611	13.6339	13.3318	13.3365	13.2953	12.8315	12.8468	13.1992
NUDT5	14.5846	14.9002	15.1828	14.1153	14.5797	14.5374	14.7826	14.868	14.8365	14.7593	14.9244	14.7314	14.4387	14.4982	14.3381	14.0958	13.6446	14.0575	13.9978	13.9055	13.4613	13.4019	13.328	13.2035	13.8118	13.8083	13.4945	14.4304	13.9444	14.4121
RNPEP	17.3577	17.3577	17.3577	16.7664	16.8148	16.6888	16.8024	16.7917	16.9165	16.8645	16.8424	16.9675	16.9495	16.9274	16.9165	16.6352	16.6557	16.6352	16.7664	16.6673	16.7118	16.7917	16.8645	16.6352	17.1467	17.1792	17.1171	16.8288	16.893	16.8148
ENSA	15.2072	15.2072	14.8721	15.0609	15.1988	14.8813	14.9459	14.8813	14.6195	14.1835	14.5689	14.6195	14.4982	15.2372	14.868	15.4166	15.6704	15.8917	15.905	15.4811	15.8667	15.7424	15.2429	15.4978	15.5357	15.0821	15.3229	15.3739	15.2524	15.5044
TP53BP1	13.7936	13.4988	13.022	13.85	13.582	13.5731	13.7083	13.5691	13.735	13.8305	13.3974	14.2016	13.6069	13.6817	13.6646	13.8785	13.8118	13.8011	13.6646	13.9803	13.8305	13.5163	14.0055	13.8833	13.3455	13.4988	13.5365	13.9803	14.0537	13.9803
CRYZ	13.4782	12.9119	13.2454	13.3455	12.9741	13.2076	13.256	12.7356	13.2706	13.3897	14.1108	13.1537	13.3318	13.7662	13.3158	13.3455	13.4527	13.0038	13.0184	13.0666	13.2629	12.9657	12.9211	12.9698	13.1064	13.1459	13.5018	13.1958	13.3111	13.6817
PPP2R4	15.0908	15.1621	15.2226	14.6644	14.7314	14.8042	14.6326	14.7826	14.7533	14.3473	14.4878	14.4121	14.9623	15.0087	14.8615	14.7314	14.7042	14.4982	14.6991	14.5797	14.5244	14.8813	14.7314	14.8001	14.9821	14.891	14.9192	14.5846	14.491	14.6278
INS	17.166	17.0928	17.1068	18.0208	18.0208	17.9906	18.5076	18.5076	18.6461	17.623	17.5182	17.7312	16.4466	16.3997	16.3194	17.4301	17.2649	17.3577	16.4964	16.4638	16.4553	16.5541	16.5257	16.4466	16.6079	16.7796	16.5895	16.3194	16.4638	16.3271
MANF	15.297	15.2859	15.4876	15.6279	15.7281	16.115	15.6643	15.7339	15.7919	16.1064	15.905	15.8812	16.5257	16.288	16.382	16.6472	16.5541	16.5541	15.5977	15.7473	15.605	15.1224	15.297	15.0128	15.0087	15.0609	14.8858	15.1621	15.1717	15.1119
RAPGEF5	10.5653	11.2823	10.7676	11.1517	11.4204	9.78043	11.0507	11.6859	10.9805	10.9236	11.2532	10.7676	10.945	11.0204	7.37227	12.0754	12.1821	12.6759	13.9055	13.3936	14.8088	14.275	13.5404	15.2622	14.8467	14.1277	15.9323	13.6983	13.2832	14.4304
RCN2	12.8362	12.0235	12.5554	12.3488	11.9942	12.5882	13.0413	12.2876	12.636	14.3381	12.5013	12.3837	13.6339	12.5233	12.6901	11.6121	12.2469	12.1239	11.7895	12.6195	12.2628	11.941	12.5715	12.3041	11.6323	13.2119	12.788	11.7321	12.8179	12.8831
NUDT19	15.0231	15.0087	14.8858	15.0763	14.9672	14.9523	14.9821	14.9459	15.0028	14.6697	14.7314	14.8956	14.4878	14.5499	14.6326	14.3427	14.3953	14.4121	14.2483	14.1869	14.1643	14.2066	14.2148	14.0903	14.1476	14.21	14.1198	14.1574	14.1476	14.1381
ARCN1	14.3996	14.2397	14.4982	14.1524	13.9186	13.8047	14.4982	14.1787	13.8383	14.1723	13.4904	13.1775	14.3664	14.0459	14.5548	14.6893	14.9002	15.0028	14.9284	15.3028	15.5844	15.1382	15.4222	15.4499	14.9782	15.3927	15.232	14.6893	14.9623	14.9782
STX12	14.7635	14.8813	14.8001	14.8173	14.8615	14.9053	15.3229	15.9273	15.6349	15.7208	15.7796	15.616	15.4096	15.1828	15.3178	15.7281	15.5249	15.5516	15.3833	15.2429	15.35	15.2689	15.232	15.3555	15.107	14.8813	14.9325	15.2185	15.0908	15.1828
CAPZB	16.5641	16.5541	16.9063	16.2461	16.1898	16.4391	15.8353	15.9132	15.8724	15.8541	15.7002	15.6873	16.0327	16.0529	16.2373	15.9496	15.9792	15.8294	15.8917	15.9132	15.8475	15.9969	16.0529	15.9549	16.0034	16.1898	15.9679	16.2461	16.1736	15.9679
CROCC	13.7438	13.7662	13.8631	13.7306	13.6301	13.5197	13.1144	12.5233	12.937	12.9866	12.8468	12.3333	13.6491	13.8427	13.7057	13.7306	13.8427	14.0189	13.8897	13.9927	13.9759	13.8934	13.8785	14.0714	13.9149	14.0958	14.0714	13.7497	13.7621	13.7137
PKN2	12.2086	12.151	11.8666	12.4535	12.1764	11.8865	12.2987	12.5407	12.6246	12.7954	12.8004	12.653	12.253	12.5272	12.2987	12.518	12.6801	12.813	12.5233	12.2703	12.6195	12.4774	12.4707	12.2987	12.435	12.3724	12.7663	12.2148	12.4535	12.8179
ARPC5	14.52	14.3856	14.3953	14.8088	15.1447	14.6893	14.4477	14.5418	14.5548	13.7936	14.52	14.2148	14.7231	14.5797	14.7344	14.9925	14.9096	14.9672	15.1382	15.0028	15.1338	15.2129	14.9244	15.0654	15.232	14.9623	14.9821	15.2429	15.0763	15.232
GUK1	13.7394	14.014	14.1381	13.6607	14.014	13.9661	13.6607	13.6776	13.775	13.6983	13.556	13.4613	14.1153	14.169	14.0334	14.1108	14.0903	14.0714	14.0422	14.0537	13.9717	14.1986	14.0281	14.0813	14.0236	13.9105	13.775	14.2947	14.0714	14.3381
UBE4B	9.37824	10.4254	10.8792	9.0055	9.69987	10.8412	9.94344	9.86005	10.3968	10.655	10.5055	10.0203	10.7452	10.3968	9.86005	10.9805	10.4254	10.2062	9.60546	10.5925	9.65513	9.65513	10.1747	10.1006	10.3968	9.4881	9.5408	10.8792	10.0593	9.86005
HNRNPC	15.4545	15.2372	15.3793	15.35	15.2765	15.3087	15.5407	15.4499	15.4876	15.4403	15.6873	15.1915	15.6279	15.8294	15.5461	15.7721	15.8413	15.9132	15.8812	15.7424	16.0034	15.797	15.7796	15.9273	15.6557	15.6704	15.645	15.5914	15.6704	15.7796
AP1G1	12.0013	12.5129	12.7272	12.087	11.894	12.5272	12.082	11.9054	12.5407	11.9251	11.9516	12.5831	12.7791	12.1436	13.2865	12.4445	12.5554	12.4942	13.1864	13.1864	12.5678	13.1537	12.8507	12.5554	12.8315	13.22	12.2876	12.7272	12.9052	11.9054
HARS	14.6514	15.0333	15.0609	14.5743	14.7533	14.7271	14.5655	14.6278	14.4515	14.4515	14.3583	14.0189	14.355	14.5244	14.2483	14.5743	14.3381	14.3756	14.6893	14.6278	14.7593	14.5374	14.4172	14.6101	14.8365	14.6101	14.6101	14.7533	14.6149	14.7963
DBNL	13.5906	13.5691	14.491	13.6301	13.6946	14.1153	13.8631	13.8742	14.1524	14.4826	15.4403	13.7228	14.1986	14.3664	13.9661	14.2267	14.6644	13.6946	14.0334	13.9623	13.9149	14.1198	13.6217	14.1153	13.8211	13.1733	13.7889	13.8685	13.3687	13.6886
H2AFY	13.2359	13.0851	13.1017	12.6246	12.788	12.7919	12.9945	12.8898	12.8275	12.8796	12.8605	13.2593	12.8004	12.8694	13.0625	13.2454	13.1656	13.0253	12.813	13.1992	12.9573	13.3794	13.1293	13.2244	13.2479	13.3023	13.3318	13.4174	13.2629	13.1293
CS	15.651	15.6349	15.7857	15.3833	15.2072	15.0333	15.3383	15.2716	15.1338	14.8956	14.9053	14.9925	14.891	14.8042	14.6697	14.5158	14.5987	14.7092	14.4982	14.3953	14.3473	14.4387	14.3427	14.3196	14.6326	15.1174	15.2032	14.4387	14.404	14.3514
PLEKHA5	12.6195	12.8646	12.6079	12.3333	12.642	12.1604	15.1447	14.4387	15.232	15.0028	14.4304	15.1174	12.945	13.2629	13.0898	12.8362	13.0625	12.8796	13.1213	12.9616	13.022	12.4496	12.9537	12.3837	14.3065	13.8469	14.2357	13.1418	13.3974	13.1342
EPS8L1	14.3427	14.28	14.3381	14.4433	14.4338	14.6514	14.5158	14.4082	14.4082	15.0185	14.8088	14.8266	14.8759	15.0231	15.1293	15.4545	15.5305	15.4625	15.4625	15.3972	15.4545	15.3793	15.5844	15.4222	15.4284	15.2689	14.8571	15.2579	15.3383	15.2273
UBB	16.093	15.8175	16.0685	16.6673	16.3909	16.3715	16.6888	16.2678	16.2576	16.2678	16.0263	15.9496	16.3612	16.4871	16.5151	16.5989	16.7664	16.5989	16.6352	16.8288	16.6673	17.0928	17.376	17.4031	16.5641	16.727	16.5541	16.5767	16.7538	16.8765
PTK2	11.8865	12.532	12.6477	12.1764	12.7272	12.813	12.8468	12.5678	12.653	12.8553	12.7791	12.7749	12.9017	12.3724	12.3041	13.3071	12.518	12.532	12.4104	12.435	12.4445	12.3837	12.5618	12.5882	12.1906	12.082	12.2419	12.0297	12.3837	12.3488
FXR1	12.7919	12.3724	12.4445	12.813	12.9537	12.8861	12.6079	12.3996	12.6759	12.5882	12.6079	12.4168	12.8048	12.8082	13.0184	12.875	13.0715	13.0763	12.7791	12.9912	13.0898	13.2865	13.298	13.2421	12.6801	12.6246	12.4942	13.2593	13.2517	13.2953
CFB	17.3231	17.1949	17.447	17.1792	17.0288	17.2342	17.7691	17.5853	17.7471	17.8626	17.688	17.9906	17.892	17.623	17.9906	16.7796	17.0078	16.6079	16.9063	17.0586	16.7398	16.1898	16.5767	16.155	16.7538	17.0078	16.5767	16.5064	16.6205	16.4553
CORO1C	13.1017	13.4563	12.8232	12.8004	13.437	12.945	12.6637	13.0536	12.8315	12.6837	13.0184	13.2673	12.9052	13.0943	12.9407	13.4331	13.275	13.5107	13.8261	13.3198	13.6251	13.7973	13.3974	13.6983	14.2016	13.0763	13.5197	13.8163	13.8118	13.7973
RAN	16.9834	16.6079	17.1467	16.6998	16.4638	16.9063	16.1234	16.0263	16.1639	15.7721	16.115	15.8977	16.1324	16.1324	16.1234	16.093	16.1324	16.0327	15.7281	15.8413	15.64	15.8541	15.989	15.7381	15.8667	16.0263	15.5599	15.8043	15.9496	15.81
QDPR	14.3116	14.2313	14.6991	14.9192	14.4982	15.0654	14.3473	14.0575	14.6697	13.4071	13.1611	13.3397	13.0808	13.3754	13.2953	12.1658	12.2356	12.0754	12.3914	12.5967	12.3676	12.2288	12.6079	11.9942	11.9574	12.1693	11.9766	12.355	12.4835	12.0954
SYNCRIP	13.4129	13.22	13.4988	13.3687	13.2629	13.7717	13.3318	13.529	13.3365	13.0413	13.4945	13.0585	13.0715	13.1992	13.1813	12.9657	13.033	12.9741	12.8796	12.8082	12.8646	12.9261	12.8082	12.9996	13.0072	12.8507	12.7	13.0943	12.9537	12.9494
CNOT3	13.4396	13.6572	13.3236	13.0978	13.3397	13.1958	13.5018	13.4174	13.7017	13.1573	13.2035	13.4815	13.5197	13.275	13.544	12.8861	13.0808	12.9165	13.0413	12.937	12.9322	13.0038	12.7093	12.6946	12.8275	12.8831	12.653	12.9407	13.0452	13.1537
MYL6	15.0533	15.4027	15.1548	14.9325	15.4545	15.107	15.1224	15.5659	15.107	14.7231	14.9867	14.4433	15.3087	15.3555	15.3927	15.5798	15.3087	15.4459	15.5745	15.3131	15.651	16.155	15.8043	16.1639	16.115	15.7473	16.1974	16.1389	15.8812	16.1974
ITIH4	13.7889	13.5365	14.1524	13.2479	13.8742	13.2832	14.4566	14.3664	14.7486	14.0281	14.2313	14.0575	12.5618	13.7438	12.1166	12.4535	12.9912	12.5129	12.4835	12.2419	12.3382	12.2222	11.7521	12.0683	12.8553	12.3615	13.0107	13.1293	12.3615	13.1864
PPIL3	13.353	12.4496	13.3716	13.5197	12.5364	13.6217	14.0189	14.4943	13.7083	14.1787	15.5914	14.4826	13.7889	14.8412	14.0629	13.4988	14.2713	13.6172	13.4613	13.2076	13.3198	13.6101	12.8315	13.2151	13.1418	12.7614	13.437	13.6398	13.0625	13.3023
SUMO1	14.0778	13.7497	13.8685	14.2435	14.1905	14.4267	13.6217	13.7137	13.949	13.2421	13.5731	13.228	14.0903	14.219	14.2016	14.4515	14.6954	14.6853	14.6461	14.4172	14.4172	14.9096	14.9573	14.7533	14.4172	14.3801	14.2669	14.5957	14.4982	14.4787
PTMA	12.3837	12.4707	12.3615	11.8469	12.082	11.532	11.934	12.0013	11.9574	11.742	12.1764	12.087	12.0954	12.0615	12.3161	12.2949	11.6859	12.1299	12.6946	12.7321	12.8048	12.3105	12.1166	12.3382	12.042	12.0235	12.1764	12.3488	12.6759	12.3782
AGFG1	13.0851	13.2035	12.9573	13.0107	12.7833	12.7492	13.0666	13.0585	13.0376	13.5318	13.6374	13.1656	13.4613	13.1537	12.8004	13.5608	13.8211	13.6572	13.8427	13.6886	13.9623	13.9893	13.9105	14.2267	13.8785	14.0862	14.3241	14.1307	14.0422	14.4826
MDH1	16.4183	15.9969	16.0414	15.8175	15.694	15.4922	15.2859	15.515	15.3555	14.745	15.1174	14.9096	15.4757	15.5044	15.5844	15.0377	15.0763	15.0435	15.4811	15.3739	15.4166	15.2226	15.1382	15.2524	15.3833	15.297	15.4876	15.35	15.35	15.3028
CUTA	8.53457	8.27652	7.37227	8.27652	8.53457	7.37227	8.72212	8.93707	7.77694	9.08291	8.85233	9.60546	9.15069	8.42927	8.53457	8.79005	8.93707	8.42927	8.72212	8.42927	8.72212	7.77694	8.27652	9.0055	8.53457	8.85233	10.326	8.85233	8.93707	9.37824
SLC4A2	10.0593	10.326	10.3554	9.99166	10.3968	10.2605	10.0593	9.99166	10.2605	10.8603	10.819	10.8029	10.2277	10.1006	10.2605	10.2062	9.69987	10.655	10.4814	10.5653	10.819	11.2389	11.5478	10.4502	10.0203	10.5055	10.0593	11.1675	11.2389	10.9986
PFN2	13.7846	13.6217	13.9055	13.6042	13.2953	13.6398	12.7614	13.0898	13.1064	12.4774	12.945	12.0179	13.1656	13.0072	13.1178	13.0898	12.8796	12.9996	12.8943	13.0978	12.7408	12.7919	12.8362	12.9537	12.8861	13.0376	12.8831	13.6069	13.1958	13.6983
NCK1	12.705	12.6477	12.3837	12.7443	12.532	12.5618	12.1906	12.2987	12.4278	12.2288	12.2469	12.4942	12.4638	12.7701	12.4535	12.6477	12.8898	12.8605	12.9494	12.7954	13.0666	12.9945	12.8831	12.9912	13.033	12.5364	12.6901	12.7	12.9912	12.9261
LRRFIP2	12.5272	11.826	11.432	12.6023	12.3488	12.151	12.2148	12.1556	12.1604	12.5554	12.6837	12.5272	12.6837	12.5407	12.8468	12.7492	13.0585	12.8432	12.7833	12.9866	13.0536	13.1916	13.1342	13.4475	12.7749	12.9866	13.0625	12.5272	12.8232	13.0585
PPP1R7	13.0715	13.7228	13.5107	12.8898	13.8976	13.1611	13.4019	13.5523	13.3071	13.8261	14.2583	14.0862	13.7187	14.2066	13.9292	13.7083	14.0537	14.219	13.9717	13.4782	13.7268	14.3427	13.1111	13.5318	14.2214	13.0585	13.6339	13.8742	13.6136	13.7394
ARF5	12.4774	12.6901	12.532	12.2469	12.3615	11.941	12.6693	12.2086	12.3996	13.0107	13.1144	12.8984	12.7272	12.6637	12.653	13.2517	13.2454	13.2119	13.3582	13.2593	13.4211	13.6646	13.6251	14.1198	13.7228	13.7137	13.9055	12.7321	12.9017	12.8315
CXCL8	13.6817	13.6776	13.9526	14.0813	13.9803	14.6461	13.437	13.3158	13.8047	13.9803	13.9978	14.275	14.1237	14.0055	14.0537	12.9261	12.9741	12.7356	11.9942	11.9516	11.9942	12.1166	12.0362	11.5033	12.0297	12.4411	11.894	12.1436	12.3229	11.894
JUP	13.9623	13.7464	13.4945	13.4293	13.3794	13.6572	13.3974	13.4475	14.1062	13.7268	13.5197	13.8897	13.3936	13.4613	13.6983	13.3936	13.22	13.1656	13.0585	13.2454	12.8694	13.5523	13.353	13.015	13.1178	13.3936	13.0253	13.0495	13.3397	13.2629
COX17	12.0556	12.202	11.9167	12.4445	11.6626	11.561	12.4168	12.6195	12.7833	12.151	12.66	12.2356	12.1693	11.8469	12.0483	12.4411	12.4707	12.7408	12.3837	12.4594	12.435	12.5075	12.3041	12.7443	12.7093	12.7573	12.7791	12.3105	12.7219	12.6693
IGSF8	14.1787	14.2066	14.4172	14.2148	14.2313	14.4745	14.0334	13.7717	14.0281	13.9661	14.1524	14.1237	13.6572	13.8163	13.5731	13.6529	13.4293	13.4129	13.3365	13.3236	13.2421	13.437	13.3236	13.2832	13.437	13.3318	13.298	13.2832	13.4475	13.328
ATP6V1A	13.22	12.8796	13.1418	13.2673	12.5967	13.0715	13.5952	12.9211	13.3397	12.6079	12.4638	12.788	12.6477	12.4594	12.4496	11.8736	12.0954	12.2628	11.6626	12.0076	11.934	11.8736	12.2222	11.7129	11.742	12.1556	11.6521	11.5033	12.0013	11.7129
UBXN7	13.5107	13.3648	13.3158	13.4563	13.4331	14.2483	13.0253	13.1418	12.6307	12.8432	12.5757	12.8315	12.9537	13.1733	13.0536	13.0253	13.353	13.1178	13.2706	13.0184	13.1733	13.5857	13.6301	13.5197	12.7954	12.8232	12.7356	13.3496	13.1733	13.1697
LTBP1	10.7862	10.6255	10.819	11.0367	11.7129	11.9167	11.7895	11.8865	12.2148	12.9494	13.8083	13.7717	13.1144	14.1277	14.169	11.826	11.6021	11.7978	11.5478	11.0507	10.4814	11.675	11.0367	11.2823	11.8469	11.3647	11.1517	11.4935	10.2605	10.2062
IGLL1	11.2235	11.0204	11.7129	11.9251	12.2469	12.2876	11.7809	12.0556	12.3914	12.3615	12.532	11.5478	12.0683	12.705	11.8666	11.0367	11.4686	11.3256	10.5925	9.73995	10.9588	11.0367	10.6864	10.8792	11.7002	11.6521	10.9236	11.0657	10.5055	11.3509
CYCS	17.1068	17.2852	17.2235	17.0451	17.1949	17.166	16.9834	16.9274	16.8517	15.7002	15.4625	14.8365	16.1003	16.0263	16.1898	16.4871	16.6079	16.6472	16.1487	16.2291	16.2978	16.382	16.3194	16.7398	15.8294	15.7529	15.7065	15.7529	15.9409	15.8977
APEH	13.1813	12.9912	13.2119	13.0253	12.9494	13.1111	13.0452	13.0763	13.2906	12.6801	12.7954	13.1342	13.2035	13.015	13.0253	13.1383	12.8984	12.5882	13.1383	13.0763	12.945	12.945	12.937	12.7321	13.1573	13.5404	13.3794	12.9698	13.228	13.2673
DCTN1	14.1612	14.219	14.2983	14.1835	14.5913	14.8615	13.5107	14.0862	14.491	13.2865	14.6514	15.3131	14.4477	14.2313	14.2148	14.9361	14.6239	14.3856	15.4459	15.0231	14.7344	15.7381	15.1119	14.7186	15.0857	14.6461	14.4217	15.6873	15.3229	14.8571
SAMD9	14.0092	14.2583	14.1062	14.219	14.2983	13.9717	14.3996	14.5689	14.5846	14.7042	14.9096	14.8571	14.7399	14.8721	15.0333	15.0821	15.0908	15.2032	15.2226	14.9672	15.0654	15.4811	15.1447	15.232	14.8759	14.7092	14.8173	14.8467	14.6697	14.561
ATP6V1B2	12.9494	12.9996	13.015	12.9322	12.8984	12.9945	13.228	13.3897	13.353	14.5797	14.6195	14.5244	14.1198	14.1237	14.3196	13.6607	13.5691	13.6693	13.0898	13.0943	12.8831	12.9052	12.9945	12.9741	12.9866	12.8646	13.0585	13.0376	13.0376	12.8468
FAM195B	9.73995	9.60546	10.7122	9.94344	9.78043	11.0204	11.3839	11.4809	10.9018	11.7704	11.6323	11.2235	11.0657	11.2823	10.8603	10.6864	10.945	9.78043	10.3554	10.4502	10.8603	9.94344	10.1329	9.94344	9.94344	10.326	9.69987	10.3968	9.86005	10.3968
LSM8	12.202	12.636	12.5272	12.4278	12.5075	12.6759	11.7002	12.5882	12.7533	11.0367	12.7614	12.813	12.1436	12.3229	12.3676	12.5364	12.042	12.2569	12.4278	11.7895	11.7002	12.8694	12.0076	11.8069	12.4104	11.8865	12.0235	12.7701	12.0754	12.0683
PPIH	11.9251	12.0754	12.4835	11.6521	12.1166	11.432	10.7862	11.0204	10.655	10.0203	10.326	9.94344	10.7862	10.5055	10.5055	10.326	10.2605	10.2895	10.1006	10.2895	10.7288	9.69987	9.73995	9.73995	10.4502	10.4502	10.2277	10.7862	10.1329	10.5925
FUBP1	12.8553	12.3914	11.2982	12.5272	12.5919	11.7809	12.8694	12.7533	14.6954	13.4904	13.228	14.7635	12.7144	13.2454	14.4745	12.9537	13.2317	13.2792	13.9105	13.4904	13.2792	13.9526	13.5952	12.9407	13.5523	13.7464	12.6837	13.3071	13.6172	12.8432
AKAP2	10.9805	11.7704	12.7701	10.655	10.8792	11.7002	10.5925	11.3647	11.432	10.819	11.8069	11.6021	10.5925	11.1862	10.945	10.5925	10.2062	9.89374	10.7288	10.0203	9.73995	10.9588	10.2895	8.93707	10.4814	10.2277	9.22779	11.0507	9.78043	11.2686
NONO	12.9165	12.6246	12.6759	13.5365	12.8082	13.3496	13.3618	12.9778	13.7187	13.1864	12.2628	13.3582	13.1111	12.9698	13.3754	13.3198	13.4988	13.2832	13.3618	13.9342	13.1958	13.5107	14.2713	13.4728	13.5197	13.8383	13.2317	13.3455	13.8785	13.3936
AK4	12.1166	12.4168	12.1299	11.9766	12.0754	12.0556	11.0821	11.2032	11.2823	10.4254	10.4814	10.7452	11.2686	10.9236	11.1517	11.0507	10.9588	10.9588	10.7452	10.9236	10.8029	10.7288	10.9236	10.8412	10.9018	10.9018	10.945	10.6864	10.2062	10.3554
FBLIM1	11.7978	12.642	12.636	12.0362	13.5487	13.033	11.7321	13.22	13.0898	14.0236	12.7144	13.1992	13.228	12.7533	12.6946	12.8315	12.2825	12.3105	12.3274	12.042	12.2987	11.6021	12.3333	12.3676	12.4496	12.1366	12.2987	13.9927	12.1604	12.3105
HNRNPAB	15.4625	15.1761	15.2273	15.3178	15.0857	15.0533	14.2267	14.4982	14.6239	12.0954	13.3455	13.7579	14.5096	14.4267	14.4338	14.941	14.6813	14.6043	15.1017	14.8412	14.7963	15.0533	14.8173	14.6326	14.8721	14.7593	14.4826	14.9144	14.745	14.6376
DCTD	11.6121	11.894	11.8803	11.4586	11.6521	11.2235	11.0367	10.5385	10.4254	10.1006	9.94344	11.6626	10.4254	10.9986	10.7862	10.2605	10.7122	10.2605	10.1329	10.6255	9.37824	10.1747	9.37824	9.29108	9.22779	9.08291	9.4881	9.86005	10.1006	9.99166
BDH2	13.1733	13.2119	13.1144	13.0413	12.9866	12.9494	12.7701	12.6023	12.5757	13.015	12.7	13.1813	12.9996	13.2706	13.0298	12.8004	12.7614	13.0376	12.8179	12.8796	12.9912	12.7573	12.8646	12.8943	12.9407	13.0298	12.8553	12.8646	12.9165	12.8861
NECAP2	10.4814	10.2895	10.4814	10.5653	9.89374	10.4502	11.1862	10.2605	10.1006	11.9167	11.7978	10.6864	10.5385	10.5925	10.8792	11.3948	10.5653	11.1862	10.9236	11.432	11.5171	9.86005	10.9986	11.6859	11.2686	11.8174	11.6859	11.6121	11.9167	11.4048
HNRNPH1	11.5478	12.1658	12.5967	10.945	11.8469	12.5013	12.3615	12.4278	12.435	12.945	13.0808	12.0954	12.7	12.4062	12.1906	13.7799	12.8646	12.5757	12.9827	12.5715	12.9052	12.788	12.7954	13.1537	12.8362	12.8861	12.642	13.2629	13.0715	13.1492
OCIAD1	14.6195	14.5374	14.2897	14.5987	14.52	14.491	14.4745	14.4515	14.404	14.5548	14.3241	14.0501	14.1341	13.8685	13.8118	14.21	14.2983	14.284	14.2066	14.4217	14.4878	14.2357	14.4477	14.6553	14.1905	14.3065	14.2897	14.21	14.2066	14.362
LEMD2	9.5408	9.73995	9.99166	9.37824	9.82037	10.655	10.1329	9.60546	8.93707	10.2895	9.15069	9.0055	9.69987	9.60546	9.0055	8.42927	9.22779	8.72212	9.4418	9.22779	8.85233	9.29108	9.22779	9.78043	9.29108	9.29108	9.86005	8.72212	9.89374	10.1006
EIF4E	13.582	13.0943	13.7889	13.3618	13.2517	13.6339	12.7179	12.4707	12.8605	12.2703	12.1556	12.1556	12.4535	12.8048	12.3488	12.1968	12.2148	11.7321	12.1436	12.0235	12.2356	12.3041	12.3382	12.1968	12.0754	12.0179	12.1105	12.0235	12.813	12.3333
SEC31A	12.2876	12.0483	12.3105	12.0235	12.1556	12.2469	12.9827	12.355	12.3421	12.9261	12.6023	11.7129	12.435	12.3161	11.97	12.6079	12.4445	12.5475	12.2469	12.7919	13.033	12.3724	12.6837	13.3198	12.532	12.7	12.5882	12.151	12.532	12.7701
GC	14.6414	14.9821	14.6747	14.6747	14.8088	14.5329	16.0831	16.012	16.1389	15.5196	15.64	15.9745	13.9623	14.466	14.1277	14.1277	14.0459	14.0501	13.3318	13.1573	13.3496	13.2953	13.033	12.9211	13.1813	13.1342	13.3687	13.5645	13.1342	13.2906
PDLIM7	14.0537	13.8261	13.8011	13.8858	13.6646	13.6817	14.0778	14.0422	14.2214	14.2983	14.9821	14.3196	14.3756	14.6853	14.2214	15.0574	15.1017	14.9325	15.4499	15.3879	15.6094	15.9323	15.4096	15.9459	15.6279	15.4922	15.8475	15.8595	15.9132	16.0034
CD14	13.9055	13.7846	13.6042	14.0958	13.9893	13.7228	13.6172	13.6735	13.6101	13.3859	13.4865	13.4129	13.353	13.4945	13.5107	13.353	13.298	13.3936	12.9322	13.1418	13.2706	13.1383	13.1064	13.4613	12.66	12.7749	12.7614	12.7573	12.6146	12.8004
NUDCD2	13.8011	13.7137	14.2669	13.8785	13.9844	14.466	13.7717	13.85	13.9022	13.6529	13.6946	13.3023	13.4988	13.1958	13.2906	13.7137	13.5778	13.4815	13.2865	13.5318	13.0107	13.2906	13.3859	13.4527	13.5018	13.3974	12.9657	13.4129	13.4865	13.6301
TATDN1	11.444	11.6626	12.2876	11.4809	11.8174	12.0954	12.1764	12.1764	12.5831	12.1042	12.3382	11.8174	11.561	11.7895	11.5478	11.3647	11.2982	11.2032	11.3256	10.7862	10.7122	11.1675	10.655	10.8029	11.0367	10.6864	10.9018	10.7122	11.1326	10.7288
LSM1	12.2628	12.1821	12.1239	12.0076	12.2949	12.3382	11.1517	11.3839	11.5916	8.79005	9.86005	10.2062	12.202	11.675	11.7978	11.7704	11.9054	11.7129	11.5916	11.7228	11.6521	12.4278	12.1105	11.8736	12.4535	11.7704	11.7612	12.4594	12.087	12.0297
TBCA	16.3612	16.9675	16.4466	16.9063	17.0928	16.8148	16.4743	16.8148	16.5257	15.7653	16.7118	15.989	16.5767	16.7118	16.4964	17.1068	16.6673	16.9495	16.8645	16.2978	16.7796	17.2649	16.7917	17.0928	16.5541	16.3997	16.7118	17.2507	16.6557	16.8424
TCEB1	13.4865	14.0664	14.0575	13.3582	13.7497	13.7936	13.2906	13.4613	13.5107	13.9444	14.1381	13.353	13.582	13.4252	13.4019	13.1418	12.8694	12.9494	12.8004	12.6801	12.7272	12.3914	12.2086	12.4942	12.8943	12.6759	12.937	12.8275	12.6637	12.6837
RPL30	13.0413	13.1916	12.7663	13.7579	13.8047	13.7497	13.3071	13.4071	13.1573	12.6946	12.9945	12.6801	12.5075	12.8362	12.5475	12.9945	13.0376	13.3897	13.85	13.6136	13.7717	13.4865	13.2317	13.6301	13.8336	13.3716	13.6172	13.1992	12.9945	13.3648
ADAM19	12.253	11.8574	11.9054	12.2569	12.151	12.0483	12.4707	12.5129	12.0556	12.5919	12.202	12.6946	12.6637	12.3837	12.7954	12.9407	13.0978	13.2454	13.3716	13.7394	13.4988	13.4988	13.6042	13.5238	13.8427	13.8118	13.9393	13.1111	13.4904	13.2454
RARS	11.9766	11.675	11.8469	11.9054	11.5916	11.7521	12.1105	12.2148	12.0954	12.7443	12.3996	12.7179	12.1299	11.8865	12.0076	11.1517	11.6521	11.7002	11.3379	11.1862	11.4048	11.444	11.5916	11.3839	11.3509	11.4935	11.2686	11.4586	11.7129	11.5171
SKP1	14.1153	14.7186	14.6278	14.4515	14.4172	14.3801	14.1905	14.0537	13.9927	14.9053	14.466	14.6414	14.7888	14.2636	14.2669	14.1524	14.284	14.2983	13.7228	14.0778	14.0092	13.298	13.275	13.3716	13.6136	13.8858	13.7464	13.9022	13.6646	13.4904
MTDH	14.275	14.2267	14.0664	14.3241	14.1948	14.284	14.3953	14.2897	14.2313	14.3241	13.8934	14.3241	14.2947	13.9661	14.0387	14.6853	14.6853	14.4566	14.891	15.1224	14.9981	15.0087	15.1717	15.0763	14.6813	14.9284	14.6893	14.7593	15.0185	15.3278
PPP1R2	13.9661	12.4774	13.4815	13.6339	12.4278	13.3936	13.4815	12.7443	12.9741	13.1252	13.2076	13.5645	13.8336	13.1492	13.5487	13.7017	14.2526	13.9717	13.8833	14.6239	13.8897	13.9105	14.3473	14.2148	13.9717	14.7533	13.9978	13.7187	14.9672	13.9717
NPC2	15.9323	16.0034	16.2186	16.0414	16.0178	16.3091	16.4094	16.3612	16.6888	16.9947	16.9675	17.3577	16.4553	16.5449	16.727	16.0178	15.8541	15.9459	15.3383	15.2622	15.0821	15.2815	15.1293	14.7344	14.8956	15.0713	14.7186	15.2479	15.1988	14.7486
EIF4A2	12.8275	13.4904	13.0763	12.6759	13.1775	12.7791	13.3582	13.7268	13.0978	14.3196	13.4647	14.0236	13.7017	13.0452	13.5523	13.0376	12.8275	13.0495	12.7272	12.642	12.7749	12.66	12.705	12.8179	13.0107	13.298	13.3236	13.015	12.945	13.0253
DYNC1I2	15.0128	14.9925	15.1174	15.0185	15.1017	14.9925	14.9325	14.7963	14.7593	15.2185	14.7533	14.8001	15.2273	15.2622	15.1667	15.4499	15.5516	15.605	15.4096	15.4545	15.5196	15.4625	15.7281	15.6349	14.941	15.0028	14.9782	15.3087	15.3739	15.35
EZR	16.9675	16.8765	16.9675	16.5989	16.6673	16.5541	16.4183	16.4964	16.288	16.2782	16.3612	16.1389	16.5989	16.6352	16.6205	16.893	17.0774	16.8424	16.8424	16.9165	16.9063	16.9063	16.7398	16.8288	16.8645	16.6998	16.9165	16.8024	16.7796	16.7796
ACIN1	9.82037	10.1329	9.94344	9.5408	8.03204	10.0593	9.4881	9.37824	9.4418	8.27652	9.4418	9.89374	9.5408	9.22779	9.37824	8.03204	9.4418	8.93707	9.37824	9.0055	8.27652	9.4418	10.0593	8.42927	8.79005	7.77694	8.72212	9.4418	9.4881	9.0055
U2SURP	9.99166	10.0593	10.326	10.2277	10.6864	10.5653	10.8412	10.1006	10.1747	10.8029	11.2389	11.0507	10.4502	10.326	10.4502	10.5653	10.4814	10.3968	10.9986	10.655	10.4502	10.1006	10.326	10.8603	10.2895	10.819	10.4502	10.5055	10.1747	10.4254
PLAU	14.1723	14.1643	13.9717	14.1237	14.2669	13.6069	14.0422	14.21	13.6042	13.9393	13.8211	13.5731	14.2897	13.9893	14.4566	14.404	14.5329	14.9284	14.4433	14.4304	14.7092	14.2713	14.2583	14.4217	14.5287	14.5846	15.0231	13.9342	13.8261	13.7579
PPP3CA	14.4477	13.7083	13.7532	14.2397	13.6983	13.8383	12.8646	13.0413	13.3318	12.7408	13.1537	12.9052	14.1009	13.8742	13.7973	13.775	13.7846	13.5952	13.5365	13.6572	13.775	13.8211	13.775	13.8083	13.4988	13.7799	13.7306	13.6002	13.9561	13.9342
TIAL1	12.151	11.4586	12.1166	12.2148	11.432	12.3229	11.742	12.7954	11.532	11.7129	13.1573	11.6205	11.7521	12.4878	11.9861	12.0483	12.532	11.6205	12.8432	12.3382	12.813	12.4445	12.1556	12.7	12.6307	11.7129	12.8468	12.8984	12.4104	12.9827
EIF4G1	12.66	13.544	13.3071	12.6901	13.3618	13.0585	14.1237	13.8083	13.1017	14.9325	14.1237	13.4904	14.5287	14.0714	13.5018	13.9149	13.5487	14.0024	13.5906	13.6217	14.0575	13.6002	13.7438	14.4826	13.8305	13.9444	14.2983	13.7621	13.6946	14.0092
MAP4	16.9495	16.9947	16.8148	17.1171	17.2852	16.9834	17.2649	17.0774	17.0451	17.3442	17.1171	17.0774	17.2852	17.1792	17.2342	17.6039	17.7471	17.7312	18.0208	17.9906	17.9906	17.9606	17.9906	18.0775	17.8062	17.892	18.0208	17.9261	17.9606	18.0208
EIF4B	13.1537	13.0184	13.0253	13.6002	12.4942	12.8232	12.636	13.3754	13.1697	12.3837	13.275	13.3828	12.5831	12.8275	12.9017	13.1611	12.7701	12.6307	13.0666	13.1342	13.1064	13.6301	13.1252	13.3397	13.0452	13.0943	12.9616	13.0715	13.1697	13.0808
NACA	12.7614	12.355	13.0666	12.705	12.2086	12.9657	12.9119	12.8943	13.0625	13.2517	13.6646	13.275	12.9494	13.1213	13.2119	13.556	13.5906	13.3582	13.8934	13.7532	13.5952	13.4174	13.5318	13.6101	14.2357	14.52	13.6002	14.014	13.9149	13.7799
ALYREF	11.8339	11.9942	12.2469	11.7704	12.0297	12.3274	12.2628	12.4228	12.2825	12.5618	13.0038	12.6146	11.8736	12.0297	12.0556	12.7833	12.7356	12.6946	13.4252	13.2479	13.2479	13.0978	12.8468	13.0585	13.4331	13.0808	12.9537	12.9996	12.7356	12.8898
LMNB1	16.1974	16.1898	16.1234	16.2782	16.2678	16.3337	16.0685	16.0178	16.3612	15.6704	15.5844	15.8294	15.9323	15.9625	16.0263	15.8353	15.9132	15.7529	15.6763	15.7381	15.5357	15.7065	15.8413	15.7857	15.7721	15.8043	15.5407	15.8353	15.651	15.6094
NLN	12.9052	13.0107	13.0413	11.9861	13.0851	12.6837	12.4942	12.653	12.7219	12.1658	11.7809	12.435	12.6901	12.0076	12.7492	12.1604	12.5882	11.934	12.2356	12.4168	12.0297	12.4228	12.3105	12.0362	12.2825	12.087	12.3782	12.6079	12.1299	12.1968
LRBA	12.8315	13.3318	12.8943	13.1064	13.3455	13.0495	12.7408	12.7701	12.66	12.4594	12.1658	12.4228	12.5919	12.653	12.5967	12.4942	12.7791	12.8179	12.8468	12.8362	13.0253	13.256	13.0666	13.2673	12.8898	12.6477	12.9261	12.8861	12.66	12.7791
PTPRK	14.6239	14.4787	14.3196	14.6954	14.793	14.3583	14.8571	15.0654	14.8721	15.7157	15.694	15.5407	15.4811	15.4284	15.3626	14.891	14.9523	15.0908	14.8813	14.6954	15.0185	14.6954	14.6461	14.891	15.1174	15.0185	15.2372	14.8312	15.0377	15.1224
CALD1	16.1003	16.0327	16.093	16.0685	15.9323	15.9679	16.1974	16.2076	16.0685	16.5151	16.6079	16.0327	16.3997	16.3337	16.0831	17.0288	17.0586	17.2062	17.6613	17.5505	17.7471	17.688	17.8062	17.9261	17.2507	17.4031	17.5182	17.8062	17.7471	17.688
LANCL1	13.3794	13.3397	13.4431	13.3936	13.4252	13.5404	13.2035	13.1775	13.2865	13.3111	13.4129	13.6172	13.2454	13.3023	13.3974	12.9698	13.0851	13.0851	13.3111	12.9827	12.9996	13.3397	13.6136	13.1293	13.2454	13.1992	13.1111	13.353	13.2076	13.1111
CAPN1	13.4019	13.256	13.6776	13.3071	12.9698	13.2593	13.4331	13.3455	13.4431	13.275	13.4174	13.033	13.1813	13.3111	12.9494	12.9017	12.705	12.4594	12.5919	12.8004	12.788	12.6195	12.7492	12.7272	12.9119	12.937	13.275	12.6477	12.8507	12.9407
TP53I11	11.3256	11.5916	11.6859	11.2389	11.1517	11.3509	11.7521	12.202	12.2987	12.3421	12.0013	12.1166	11.7129	11.0657	11.5784	11.7321	11.7704	11.4935	11.4686	11.4048	11.5784	11.6205	11.532	11.4686	11.7321	11.9054	11.6205	11.7809	11.8574	11.2982
UBXN1	13.8336	13.7889	13.9218	14.2897	14.21	14.1986	14.169	14.0055	13.8011	13.5731	13.582	13.1459	13.9292	13.7889	13.4563	14.1905	13.949	14.3196	14.0862	14.2267	14.3381	14.466	14.5499	14.7963	13.9561	14.1381	14.3065	14.28	14.3664	14.4267
CD44	12.2222	12.3041	12.6195	12.3837	12.3333	12.4774	12.3914	12.1366	12.9573	13.6446	13.5069	13.2244	13.275	13.256	12.8694	12.1556	12.3996	12.3782	11.6323	12.0013	11.7978	11.9167	11.5033	11.2032	12.3837	12.1906	11.9942	11.2823	11.5033	11.9861
CAPRIN1	13.7017	13.6886	13.7187	14.1062	13.8427	14.0501	13.5645	13.4293	13.4613	13.1813	13.2792	12.7663	13.6946	13.4782	13.5318	13.7662	13.8976	13.9844	14.2713	14.3287	14.404	14.28	14.219	14.3381	13.8047	13.9561	13.9661	13.6374	13.8685	13.7662
NPEPPS	16.9165	17.0078	16.8765	16.5064	16.7917	16.6557	16.7917	16.5767	16.4871	17.0586	16.7796	16.7398	16.7917	16.8148	16.6079	16.5064	16.5151	16.2978	16.9274	16.8517	17.3023	16.727	16.8288	16.8765	17.3442	17.3577	17.376	16.9675	16.9675	17.166
C11orf58	13.3687	13.5778	13.7799	12.9741	13.6693	13.9393	13.2076	13.2706	13.5857	13.2151	12.9537	13.2317	13.2517	12.7954	12.4104	13.4563	13.1864	12.8831	13.582	13.5404	13.4293	13.5404	13.6946	13.1144	13.3897	13.2479	13.2517	13.3754	13.4293	13.8047
PPP1CA	12.3615	13.0625	12.8048	12.5364	12.6146	11.9861	13.0625	11.8469	11.6859	12.9017	11.432	11.4204	12.4168	12.0235	12.0179	11.894	12.1366	12.4278	11.9054	12.1764	12.518	11.7704	12.3676	12.6079	12.1968	12.653	13.3859	11.7704	12.3782	12.0362
LMO7	15.7157	15.7381	15.8667	15.8244	15.8294	15.9409	15.9273	15.8353	15.9792	15.8043	16.0414	15.6557	15.8244	15.8175	15.76	16.1736	16.1736	16.1003	16.3612	16.2076	16.2576	16.2461	16.2461	16.3271	15.9409	16.012	15.9459	16.2373	16.1639	16.2076
SCGB1A1	12.4445	12.6693	13.582	13.3974	13.4782	14.3196	12.7272	12.937	13.4904	12.5364	12.5129	13.0452	11.4935	11.3509	11.2032	11.2982	11.3256	11.0204	10.945	11.1172	10.3968	11.1326	10.8029	10.5653	11.312	10.9986	10.5385	11.0204	11.1517	10.6255
STIM1	11.8574	12.0297	11.9861	11.3509	11.6859	11.8736	12.4104	12.0179	12.2876	12.253	12.1105	12.5075	12.0179	12.1556	12.3724	12.2288	12.3676	12.1693	12.9261	12.5831	12.5233	13.2244	12.8432	12.6146	12.7614	12.9741	12.9945	12.2222	12.5678	12.3382
AAMDC	13.1864	13.1573	13.1213	13.3754	13.1992	13.1064	13.6042	13.3828	13.582	13.4563	13.9055	13.7306	13.2953	13.6886	13.2517	13.6572	13.6776	13.6251	13.5238	13.4815	13.6374	13.9149	13.7717	13.8163	13.7846	13.6491	13.8469	13.6693	13.5365	13.6446
FTH1	13.7497	13.6735	13.5487	14.1108	13.7936	13.6946	14.7314	14.8215	14.7148	13.4431	12.8796	12.9912	13.22	13.5197	13.6217	13.1492	12.9778	12.9866	13.7621	13.6776	13.7083	13.3111	13.4211	13.5731	14.5158	14.8088	14.6461	13.3859	13.7306	13.8469
CHORDC1	11.3509	11.4686	10.9805	11.0821	11.5784	11.2032	10.9588	11.9621	12.1166	10.7452	12.4594	12.5967	11.7612	12.2825	12.5407	12.6023	12.1968	11.8865	12.8315	12.2825	12.5831	13.3716	12.4062	12.7749	13.4475	12.4278	12.5475	13.0585	12.1239	12.1604
SPARC	13.4904	13.8336	13.4728	13.1992	13.529	12.9827	13.9292	13.8118	13.5069	14.8133	14.6813	14.6893	15.7473	15.4499	15.7281	14.7684	14.6461	14.5846	14.6593	14.6893	14.891	14.4826	14.3028	14.52	14.4943	14.5957	15.0533	15.1667	15.0533	15.2765
OTUB1	16.4964	16.4964	16.7118	16.4964	16.4183	16.4293	16.5257	16.727	16.9063	16.288	16.3271	16.2678	16.2978	16.3909	16.4293	16.3337	16.2678	16.2782	16.1736	16.0831	16.1064	16.1833	16.1324	16.0685	16.4964	16.4466	16.288	16.382	16.2978	16.1833
TUBA1C	14.404	14.4566	14.7314	14.6991	14.9144	15.5093	15.1667	14.8759	15.2524	15.8595	15.6704	15.7796	15.3793	15.187	15.1382	15.8724	15.797	15.9625	16.1974	16.1736	15.7381	15.8724	16.012	15.5249	16.4638	16.6352	16.4094	16.0034	16.2291	15.9192
GNS	14.6376	14.6326	14.6414	14.5418	14.5287	14.4172	14.745	14.4745	14.4826	14.6195	14.6954	14.7963	15.1761	15.1667	15.1761	14.9284	14.7092	14.868	14.9002	15.0972	15.0333	14.868	15.0486	14.8571	14.9144	14.9325	14.9244	15.3793	15.3833	15.3688
HS1BP3	14.2214	14.3065	14.1787	14.3583	14.4745	14.3514	14.3801	14.3996	14.2066	14.2357	14.0055	14.2583	14.275	14.0813	14.4826	14.3583	14.5374	14.5244	14.561	14.5042	14.5797	14.7314	14.8365	14.5957	14.5418	14.5459	14.3332	14.6593	14.5418	14.5499
TRIOBP	12.435	12.6637	12.3041	12.8646	12.875	12.7443	11.894	12.6477	12.1239	12.0615	12.4835	12.3041	12.042	12.5919	12.4445	12.8432	12.9407	12.9827	13.3198	12.9494	13.3828	13.775	12.945	13.4129	12.7663	12.636	12.6195	13.3582	12.636	13.2119
RANBP1	15.0763	15.4222	15.5044	15.1224	15.76	15.9745	14.793	14.9623	14.7888	14.2583	14.3028	14.2313	15.0821	14.7635	14.6893	14.9821	14.5913	14.7826	14.9867	14.7186	14.4787	14.9244	14.6101	14.4745	15.0435	14.793	15.1382	14.6043	14.8467	14.6101
RAB5A	12.6901	12.6146	12.5233	12.5919	12.8468	12.6637	13.1213	13.1017	13.1864	13.8976	13.8833	13.6817	13.7394	13.7268	13.8336	13.7497	13.6251	13.6398	13.4396	13.1611	13.5857	13.4613	13.5906	13.6398	13.3158	13.3198	13.3496	13.6529	13.7137	13.529
LIMA1	13.3365	13.3582	13.1697	13.6693	13.3897	12.9407	13.3111	13.582	13.1178	14.1986	13.298	14.0537	13.7717	13.4815	13.7532	14.1986	14.0501	14.4387	14.1524	14.2583	14.1476	13.949	14.561	14.2397	13.85	13.8934	14.0055	14.2397	14.5987	14.4878
SARNP	13.7799	13.8011	13.949	13.3828	13.5857	14.1198	13.529	13.6251	13.9105	13.2119	13.0898	13.4728	12.6693	12.8232	13.1958	12.7443	12.6146	12.9657	12.5075	12.5475	12.4707	12.7321	12.5919	11.97	12.3333	12.3996	11.3839	12.5967	12.7	12.4228
SART3	11.6626	11.432	11.7521	11.3379	11.826	11.6021	11.3256	11.432	11.3256	11.6626	11.5171	11.444	11.5171	11.532	11.5033	11.8574	11.9516	11.941	11.8865	12.087	11.941	11.8339	11.8339	11.8865	11.7129	11.3948	11.3948	11.8865	11.675	11.8865
DCTN2	12.8507	12.9616	12.8646	13.033	12.9827	12.9912	13.2673	13.2359	13.1733	13.3936	13.7394	13.6042	13.4475	13.328	13.256	13.5365	13.5197	13.4945	13.6572	13.5645	13.6735	13.7228	13.6491	13.7187	13.5906	13.4129	13.4988	13.8305	13.8976	13.9218
VPS29	12.8984	13.4396	13.256	12.4878	13.3648	13.0763	13.1813	12.9573	12.9407	13.4647	13.1213	13.5238	13.2151	13.5404	13.4331	14.0387	13.5238	13.6983	13.6735	13.4945	13.4904	13.4527	13.7532	13.4782	13.5318	13.4613	13.3716	14.3287	13.4647	13.8858
HNRNPA1	14.9782	15.2226	15.4811	15.0377	14.9325	15.2226	15.1717	14.6747	15.0377	15.1915	15.0763	14.891	15.107	15.1338	14.9053	15.3688	15.5599	15.3688	15.5249	15.5407	15.4978	15.5701	15.6763	15.5407	15.2689	15.1717	15.0609	15.4335	15.7208	15.616
KRT18	14.4826	14.4338	14.3996	14.6376	14.7963	14.6954	15.0972	15.1174	15.1761	15.0609	14.7186	14.9284	14.1612	14.2583	14.2397	14.7148	14.7826	14.8215	14.4387	14.3856	14.5096	14.3332	14.491	14.21	14.8001	14.8001	14.3287	14.7186	14.5158	14.7826
AK2	18.0775	17.9606	17.9906	18.2378	18.1167	18.1783	18.0208	17.892	17.7312	17.1949	17.2235	16.9834	17.5182	17.4923	17.447	17.376	17.4301	17.4923	16.7917	16.9675	16.9947	16.9495	16.9834	16.9947	16.6673	16.9063	16.6779	16.8148	16.9274	16.9063
APOA1	12.6801	13.2151	13.4071	12.9945	13.5163	13.256	13.3716	13.7846	14.1986	13.3828	13.7464	14.1643	12.5554	12.5882	12.3105	12.2419	12.0483	11.5171	11.9861	11.5478	11.6121	11.7612	11.2389	10.6864	12.3274	11.8666	13.0763	12.6195	12.3488	11.7002
UBAP2L	12.9912	12.7791	13.0495	13.2035	12.7749	12.9778	12.7919	12.6307	13.1916	12.8179	12.9827	13.0376	12.8984	12.9866	12.9827	13.2317	13.1492	13.1864	13.3828	13.3974	13.3859	13.2593	13.3582	13.1017	13.1775	13.2865	13.0666	13.1733	13.4071	13.0666
EIF2A	12.7749	13.015	12.9778	13.1017	12.9407	13.3897	12.8232	13.1111	13.0495	12.082	12.0683	11.9516	12.1042	12.2628	12.2825	12.9616	13.1213	12.7791	12.9866	12.9778	12.9778	13.3455	13.0943	13.2792	13.0376	12.8984	12.8898	12.9494	12.7443	12.7573
ARPC4-TTLL3	15.0087	15.028	15.0028	15.2524	15.1761	15.2915	15.5599	15.1988	15.1988	15.7796	15.0333	15.0231	15.3833	14.9523	15.0185	15.0231	15.0486	15.0377	15.0333	15.3325	15.1915	14.8001	15.2226	15.2429	15.0028	15.515	15.4499	14.941	15.232	15.2185
CPSF6	12.2569	11.2032	12.1436	12.6637	11.4809	11.675	12.0297	11.4935	11.7002	12.0683	10.8412	11.0821	12.2222	11.4204	11.561	11.312	11.675	11.9167	11.2823	12.355	11.675	11.7809	12.1366	12.1299	11.2823	12.4942	11.9621	10.9018	12.5013	11.7612
DPP3	15.8475	15.6704	15.81	15.5249	15.3028	15.297	15.6763	15.4284	15.4922	15.8294	15.7653	16.0831	15.712	15.7653	15.989	15.605	15.6279	15.4876	15.81	15.9745	15.7721	15.6643	15.8812	15.6704	15.9745	16.4094	16.115	15.9459	15.8244	15.8475
LIN7C	12.7356	12.7954	12.9698	12.8432	13.0495	13.5645	12.8082	12.8468	13.3897	13.2317	12.9573	12.8468	12.8553	12.6801	12.5715	12.9119	12.8315	12.6837	13.0253	12.8831	13.0038	13.0413	13.2517	13.2906	13.0808	13.1213	12.6246	13.0072	13.1864	12.9119
TJP1	13.3236	13.1111	13.5645	13.328	13.3716	13.4945	13.5318	13.328	13.4527	13.3158	13.7846	13.6529	13.5069	13.6983	13.8305	14.0575	13.8383	13.9661	14.169	14.1062	13.9105	14.2583	14.3065	14.014	13.8858	13.8427	13.7187	14.0537	14.014	13.8083
METAP2	13.5608	12.8553	13.2629	13.4252	13.0625	13.4129	12.6195	11.934	11.4586	9.5408	11.1675	10.9018	12.2825	12.2222	11.4586	12.8179	12.9657	12.7749	12.9778	13.0038	12.9827	13.0585	13.1492	13.1111	12.9573	12.8004	13.1252	13.1916	13.1459	13.8305
RPGRIP1	10.5925	11.2235	11.2235	11.7521	11.8865	12.1239	12.0235	12.4104	12.355	10.7288	11.5784	11.826	10.5653	11.1517	11.8069	11.532	11.532	11.561	12.0754	11.2982	11.2389	12.5919	12.0754	11.6021	12.8646	12.202	11.7895	11.826	11.6021	11.3647
KLC1	12.2356	11.9251	11.9516	12.3105	12.0076	11.7612	12.3724	12.4942	12.3837	13.1916	12.9912	13.2119	12.788	12.937	12.7179	13.1656	13.3318	13.2151	13.5523	13.6398	13.7799	14.0813	13.8631	14.0862	13.6572	13.7306	13.8897	13.3236	13.5857	13.5163
ALDH1A3	12.2987	12.082	12.5013	12.6801	12.4707	12.6079	11.9574	11.7521	12.4445	12.9119	12.435	12.6901	12.3724	12.6693	12.4638	12.8646	13.1293	12.8646	13.2151	13.2906	12.937	13.328	13.3754	13.1611	13.2359	13.2673	13.0898	13.2865	13.544	13.4071
ZYX	12.9573	12.9827	13.0038	13.2792	13.0898	13.275	13.8011	13.949	13.9342	14.169	14.0629	13.3974	13.5404	13.7846	13.2673	13.7846	13.7464	13.4904	13.7057	13.6339	13.7228	13.8118	13.4988	14.275	13.735	13.6983	13.6301	13.544	13.6217	14.0334
PSMA7	12.1604	12.2825	12.4168	12.1166	12.0556	12.1166	12.8796	13.3318	13.468	13.2479	13.2517	13.4475	13.1459	13.1656	12.7321	13.5107	13.529	13.6069	13.4431	13.6251	13.5523	13.556	13.0978	13.0943	13.7268	13.8261	13.6886	13.6646	13.2865	13.5778
UFM1	13.6776	13.8631	13.5404	13.7268	13.6042	13.6101	13.775	13.7438	13.7137	13.2792	14.2148	13.7137	13.6301	13.8261	13.6446	14.3953	14.2483	14.4082	14.9925	14.851	15.1293	15.028	14.7888	15.0972	15.1915	14.941	15.1174	14.5287	14.0281	14.3801
RBMX	15.5196	15.5516	15.5798	15.7065	15.7473	15.7919	15.7065	15.7281	15.5305	15.1338	15.3325	14.9523	15.3229	15.515	15.5599	16.1974	16.2373	16.3457	17.0774	16.9063	17.0078	16.8517	16.6888	16.7796	16.5895	16.4293	16.4743	16.4293	16.3457	16.382
ZNF185	11.4935	11.4935	11.4935	11.6859	11.675	11.0367	11.6323	11.9167	10.4814	11.9574	12.0179	10.4502	11.6626	11.8069	11.6626	12.0362	11.8736	12.0076	12.1042	11.7809	13.0763	11.9766	12.087	12.8898	12.0362	12.0754	12.6693	11.8736	11.7809	12.8796
CALM2	17.8362	17.9906	18.1783	18.1167	18.5076	18.6461	17.8362	18.0208	17.8362	17.2852	17.1792	16.6557	17.8626	17.7691	17.6613	17.892	17.9906	17.8362	17.7691	17.6613	17.6613	17.7691	17.8362	17.688	17.6429	17.376	17.4031	17.7119	17.8626	17.9906
HNRNPD	16.1898	15.989	16.6079	16.5541	15.9969	16.893	16.0034	15.8475	16.4293	15.2372	15.1506	15.5659	15.3739	15.4625	15.5659	15.6643	15.7721	15.4691	15.9625	16.1487	15.6704	15.8043	15.9496	15.1506	15.8917	16.1389	15.5798	16.0327	16.1487	15.5249
DNPH1	13.8163	13.4945	13.5608	13.5645	13.3198	13.5107	13.7187	13.6983	13.8305	13.6136	14.169	13.5857	13.5731	13.9055	13.6172	13.2953	13.4174	13.3618	13.5487	13.3318	13.4252	13.3687	13.3455	13.6529	13.5608	13.4396	13.6572	13.437	13.3023	13.3455
UBE2B	13.3496	13.0072	13.1383	13.3496	13.1611	12.9741	13.033	12.7791	12.6693	12.9537	13.0298	13.2832	13.5608	13.5018	13.1656	13.5018	13.7137	13.7017	13.3071	13.6002	13.6136	13.6776	13.8383	13.8118	13.3859	13.5608	13.7532	13.7532	13.6339	13.7187
PCBD2	14.7042	14.8266	14.6644	14.9053	15.0231	14.6593	14.47	14.3895	14.4121	14.0714	13.6983	14.0958	14.4566	14.3381	14.6043	14.4121	14.6376	14.4943	14.3801	14.4433	14.4477	14.5329	14.5743	14.3664	14.1062	14.1787	14.28	14.3381	14.3241	14.1905
RUFY1	13.5645	13.3794	13.3794	13.6886	13.3071	13.1992	13.5197	13.6002	13.6069	13.328	13.529	13.9844	13.4252	13.3936	13.582	13.6101	13.6817	13.6136	13.8211	13.8261	13.6172	14.1869	14.0024	14.0459	13.9055	14.0537	13.9526	14.0714	14.3381	14.1307
STC2	14.1429	14.0387	14.2526	13.8685	13.6251	13.9526	13.2421	12.9698	13.1992	11.2235	11.6521	11.3379	10.7676	11.1675	10.7452	10.3554	10.8603	10.5055	9.82037	9.82037	10.2605	10.326	9.69987	9.65513	10.5653	10.1006	10.4814	9.37824	9.82037	9.60546
PPP2CB	10.9236	10.5055	9.86005	10.8603	10.8029	10.2277	10.5653	10.9236	10.1329	11.1326	10.655	10.945	10.9236	10.5385	10.1329	9.73995	10.1747	10.1006	8.53457	9.60546	10.1006	9.60546	9.4881	10.1329	8.85233	9.65513	10.0203	9.73995	9.29108	10.0203
RBBP4	12.1299	11.9167	11.7895	11.6121	11.1862	11.4048	11.4935	12.1042	11.4686	12.0235	11.9251	12.4278	12.5407	12.0179	12.6637	12.0556	12.5272	12.1968	12.0179	12.1693	12.1556	12.082	12.0683	11.9516	12.2419	12.2825	12.0076	12.1604	12.2419	12.532
SCP2	12.788	13.3828	12.937	12.3782	12.7701	12.636	11.6521	12.9119	11.9766	11.6426	11.8736	11.3509	11.826	11.6121	11.444	11.9861	11.8339	12.0235	12.2949	11.894	12.3914	12.202	11.7809	12.6637	12.6146	12.4496	12.5715	12.9052	12.0235	12.4496
CRIP2	10.0203	10.8792	10.8603	10.7862	11.2389	11.1862	11.1675	10.6864	11.1172	11.894	11.532	11.3839	11.4204	10.8792	11.312	11.6859	11.3509	10.8792	13.1697	13.2517	13.2244	10.7676	11.8469	11.6521	12.253	13.328	13.2865	14.3856	12.9119	12.7408
REXO2	14.6697	14.7732	14.9782	14.5287	14.5042	14.6853	14.6697	14.5548	14.362	14.1643	14.1869	13.8118	14.7787	14.7963	14.9981	15.3793	14.868	14.3953	14.1341	14.2148	14.4826	14.1153	14.2669	14.2636	14.4387	14.3332	14.2526	14.0664	14.3583	14.3427
STIP1	12.5129	12.3996	12.2148	12.2876	12.4168	11.9516	12.66	12.2569	12.8048	12.7614	12.6195	12.5882	12.4707	12.6307	12.3914	13.1252	12.9211	13.2673	12.8553	13.1383	13.0376	13.0898	13.3318	13.2593	13.1252	12.9211	13.2359	12.3724	12.5831	12.7093
ARHGDIB	14.1524	13.9342	14.1198	13.9055	14.3473	14.2066	13.9218	13.8261	13.8163	14.0813	14.0958	13.9342	14.1574	13.9717	13.8934	14.169	14.2947	14.3157	14.5913	14.5096	14.4566	14.6414	14.4304	14.6376	14.21	14.1476	14.1835	14.4082	14.5655	14.5655
CHMP4A	12.9657	12.276	12.3676	12.8861	12.4835	12.4638	13.0298	13.022	13.1111	13.7973	13.6002	13.4647	13.5107	13.4527	13.3936	13.735	13.9803	13.9526	13.9149	13.8427	13.9927	13.9393	14.0334	14.2435	13.9927	14.2897	14.3196	13.3318	13.9218	13.6646
MARS	12.1693	12.5013	12.3488	12.253	12.1821	12.4445	12.4594	12.4638	12.5919	11.8666	12.4535	12.3421	11.5033	11.7612	11.941	12.3229	12.1299	12.2356	12.636	12.6023	12.6837	12.8646	12.5882	12.5757	12.705	12.5618	12.4104	12.5075	12.2086	12.2569
TMOD3	14.1277	14.0537	14.2148	13.6983	13.8631	14.219	13.7799	14.1986	14.1277	14.0189	14.2713	14.1948	13.9342	13.949	14.0236	14.6101	14.3332	14.4338	14.5287	14.4338	14.5287	14.793	14.7092	14.7826	15.5701	15.4691	14.4787	14.9053	14.5797	14.7635
SLTM	14.9459	14.7826	14.4826	15.0231	14.8858	14.7186	14.6593	14.491	14.28	12.705	13.1916	13.8261	13.7438	14.1009	13.9149	14.1062	13.8558	13.8631	14.1723	13.7438	13.8047	14.0862	13.9218	13.7394	13.0763	13.2244	13.4019	14.1787	14.5329	14.4338
SNRPA1	12.7272	12.3488	12.2356	12.66	12.6195	13.0536	12.7663	12.875	12.705	12.7833	12.9494	12.8507	12.7492	12.6837	13.033	13.015	13.2076	13.1611	13.7438	13.5487	13.544	13.5197	13.1916	13.3496	13.4782	13.6607	13.6251	13.2792	13.3455	13.1733
LDLR	15.3438	15.0435	15.5407	15.2479	15.0185	15.4625	15.35	14.9672	14.9144	15.5599	15.8541	15.7919	15.1382	15.3972	15.3972	14.6326	14.7888	14.6278	14.0092	14.0903	13.8261	13.8631	13.8336	13.8685	14.1277	14.0903	13.6983	14.2435	14.2583	14.1643
AKAP13	11.7129	12.1556	11.9766	11.6626	12.3229	12.042	12.1556	12.042	11.8574	12.8082	12.3421	12.1366	12.7321	12.4774	12.642	12.705	12.7443	12.8275	13.1459	12.6901	12.8004	12.1764	12.532	13.1178	12.9165	12.9052	13.1418	13.0413	12.9657	12.6801
ANP32A	13.5404	14.1986	14.0459	13.6817	13.5365	14.0629	13.468	13.7187	14.0813	13.7464	13.3936	13.7799	13.3687	13.9342	13.8211	13.5691	13.4129	13.2479	13.7717	13.6693	13.3716	13.4071	13.2076	12.937	14.355	13.5365	13.6398	13.2517	13.3365	13.0413
TTC23	12.8831	12.8275	12.642	13.4527	13.2244	13.3236	13.5163	13.4431	13.3828	13.6776	13.735	13.85	13.4904	13.4071	13.5069	12.5618	12.8048	12.8507	12.6901	12.6637	12.4774	12.7614	12.9017	12.7533	14.2983	14.4338	14.5743	13.033	13.1418	13.2076
GCHFR	13.6398	13.5645	13.1537	13.7889	13.6607	13.1492	12.788	12.8507	12.7749	9.82037	10.9588	11.9942	12.5129	12.4942	12.2086	12.6307	12.435	12.151	12.2086	12.0754	11.9516	12.2949	12.0615	12.0235	10.7452	10.5385	11.3647	12.1166	11.9621	11.8339
MSLN	12.6023	12.9052	12.8796	12.5678	12.5715	12.875	13.0072	13.0452	13.1252	13.22	13.7187	13.6217	13.0851	13.3974	13.4129	12.9912	13.022	12.9573	12.6246	12.3914	12.4104	12.7	12.2949	12.4638	12.8082	12.5233	12.4535	12.7663	12.5919	12.5919
IST1	14.7314	14.6853	14.6593	14.745	14.7888	14.7533	14.8215	14.6991	14.9002	14.2669	14.6376	14.3996	14.6326	14.8133	14.793	15.2429	14.9672	15.1382	15.4545	15.4691	15.5093	15.8353	15.76	15.7157	15.5249	15.3555	15.4222	15.4222	15.4978	15.3927
HN1L	15.3688	15.0713	15.3229	15.2765	15.0713	15.0857	15.1828	15.2524	15.2479	15.2273	15.3383	15.0435	15.1174	15.1293	15.0857	15.5407	15.4978	15.6873	15.797	15.5977	15.7002	15.7339	15.8667	15.7653	15.4757	15.645	15.5914	15.3688	15.5305	15.4166
PDXDC1	9.08291	9.4881	9.65513	9.73995	10.0593	9.94344	8.85233	9.5408	9.15069	9.0055	8.79005	9.15069	9.37824	9.0055	8.79005	9.60546	8.53457	9.60546	9.78043	9.37824	9.94344	9.15069	9.86005	9.5408	10.1006	9.99166	9.29108	10.7452	10.5925	10.5653
HEXA	13.0536	12.8898	13.033	12.8048	12.1299	12.253	13.353	12.7144	12.9698	13.8336	13.5487	13.8558	13.256	13.5069	13.6886	13.275	13.5404	13.2517	13.2076	13.4396	13.2673	13.0943	13.5691	13.3648	13.3936	14.1643	13.9186	13.5523	13.2421	13.2244
HAGH	15.7473	15.6279	15.6643	15.4335	15.3555	15.3972	15.4922	15.2185	15.0972	15.3793	14.7593	14.3473	15.2129	15.3087	15.2579	15.0972	15.2185	15.1621	15.3438	15.5305	15.6643	15.2372	15.4499	15.605	14.891	15.2524	15.3879	15.3438	15.3688	15.5407
HNRNPUL2-BSCL2	10.6864	10.819	10.655	10.1747	10.4254	10.3554	9.69987	9.89374	9.60546	9.37824	9.5408	8.42927	9.73995	10.3554	10.0593	9.0055	9.78043	10.0593	10.2062	9.29108	9.4418	10.3968	8.93707	10.1747	8.72212	9.5408	9.78043	10.1329	9.94344	10.6864
CIAPIN1	13.3974	12.8605	13.1064	13.5778	12.9996	13.3648	12.8984	12.6837	12.5272	12.7749	12.7919	13.0763	12.8831	12.9741	12.66	12.6759	12.945	12.7443	12.5364	12.9211	12.9119	12.6759	12.8694	12.7663	12.6759	12.8605	12.66	12.7954	13.0666	13.3687
PRSS8	12.1556	12.2876	12.2628	11.941	12.276	12.355	12.7533	12.8004	12.813	12.8315	13.022	12.6759	13.1992	12.8507	12.945	12.0954	12.0362	12.2987	12.2703	11.6626	11.8865	11.3948	11.8865	11.4204	11.8174	11.675	11.8574	11.934	11.8174	12.3161
PML	12.4638	12.6801	11.7612	11.9621	12.2419	11.4204	11.9942	12.151	11.2982	11.8803	12.0362	10.1329	11.9251	11.9574	11.9766	12.2876	12.2288	13.0184	12.8831	12.6477	13.6002	13.015	12.7219	13.8305	12.6246	12.5831	13.4563	12.4707	12.3914	13.0184
SPINT1	16.5541	16.5347	16.2373	16.3271	16.382	16.2576	16.2678	16.382	16.093	16.893	16.7664	16.8024	17.0288	16.9947	17.0078	16.288	16.2461	16.4183	15.7796	15.6704	15.8541	15.7157	15.6704	15.76	15.8244	15.8595	15.9745	15.7424	15.8977	15.9323
GABARAP	11.7704	11.7895	11.532	12.3382	11.6121	12.0362	11.826	11.5478	11.7321	11.6021	10.8792	11.0367	11.9942	12.0483	12.3996	12.5967	13.0298	12.6637	12.5831	13.0808	12.7533	12.9741	13.5487	13.4815	12.3229	12.7663	12.9322	12.8362	12.7179	12.5013
SORBS2	12.4104	12.7443	12.5715	12.7093	12.6023	12.5475	12.5475	12.4445	12.7573	12.937	12.5882	12.8694	12.7356	12.8432	12.4942	13.3496	12.6307	13.0943	13.3687	13.3794	13.4396	13.3897	13.8011	13.3974	13.2517	13.8631	13.5645	13.556	13.1656	13.6607
SERPINB10	11.1862	10.9018	11.1326	11.1326	10.5925	10.5925	11.5478	11.4204	11.7521	12.5475	11.7002	11.8666	12.0556	10.8412	11.2532	11.2032	11.1862	10.9236	10.2895	11.0821	10.8792	10.2895	11.0657	10.7676	10.1329	10.7862	11.0507	10.2277	10.945	10.5055
TPM1	16.1487	16.155	16.9947	16.5151	16.5895	17.2649	15.9679	16.0589	17.0586	15.3626	15.4811	15.7002	15.989	15.905	15.645	16.0831	15.9625	15.5461	16.2678	16.2461	15.797	16.4466	16.5151	16.0529	16.1324	16.2186	15.7653	16.288	16.1064	15.4811
PDIA3	12.8432	12.7573	13.0808	12.6946	12.6946	13.22	12.642	12.3382	12.7	12.5678	12.276	12.9537	13.3828	13.5731	13.3198	13.5404	13.4647	13.1537	13.6817	13.5857	13.5487	13.6735	13.8083	13.4293	13.4431	13.6002	13.0184	13.5952	13.7662	13.5487
RAB2A	11.4048	11.7002	11.5478	12.1821	11.9861	11.5033	12.0754	11.6323	11.6626	11.5171	11.6859	11.7321	11.2032	11.2532	11.4204	11.6323	11.444	11.432	11.0204	11.2686	11.3839	11.3839	11.6323	11.7228	11.6626	11.5916	11.5478	11.5478	11.5784	11.5916
MAST4	9.86005	9.99166	9.73995	9.89374	10.4502	9.82037	10.3554	10.4814	10.5925	11.1517	11.0821	10.5925	10.3554	11.0507	10.6864	10.1329	9.86005	10.4254	10.0593	10.1329	10.1747	10.8603	10.5653	10.9236	10.326	9.89374	10.2605	10.5653	10.4502	10.8603
NUDT9	11.0957	11.7228	11.3509	10.9588	10.9805	11.3379	11.3379	11.2532	11.5171	11.312	11.1517	11.3256	12.0362	11.5171	11.6323	11.7002	11.0821	11.2982	11.2235	11.2235	11.1517	11.7228	11.7704	11.444	11.6426	11.3839	11.2982	10.945	11.6121	11.5478
MAP4	9.89374	10.2062	10.7288	10.6255	10.2895	9.86005	10.7288	10.4254	10.8412	11.2982	11.2823	11.8069	10.9018	11.2032	10.7122	11.1862	11.2389	10.945	11.561	11.3379	11.3948	11.4686	11.6521	11.0204	10.9805	11.1517	11.0367	10.9588	10.9805	11.2032
FLYWCH2	12.3105	12.3421	11.5784	12.4835	12.5678	12.2987	12.5075	12.7321	13.6172	11.7612	12.0615	13.4988	11.941	11.4935	12.9616	12.0683	11.8666	12.1366	12.5129	12.4062	11.9861	12.7408	12.7408	12.0179	12.4594	12.3914	11.7521	12.3041	12.4594	11.6859
ARHGAP17	9.60546	9.86005	9.4418	10.2605	9.94344	10.7452	9.99166	9.82037	9.5408	10.5055	9.89374	10.3968	8.72212	10.1329	10.2895	10.6255	11.0507	10.4502	11.2032	10.8792	10.655	11.8469	11.4586	11.2982	11.0821	10.7676	10.7676	10.5925	10.7452	10.8412
PITPNA	13.8047	13.9526	12.7791	13.4174	13.353	13.0184	13.7017	13.8685	12.8432	13.4396	13.2865	12.5757	13.1775	13.2517	13.5691	12.9996	12.8861	13.5778	13.2317	13.0107	13.6693	13.2479	13.2832	13.9055	13.0298	13.1252	13.7394	12.7356	12.7749	13.228
SGSH	12.5075	12.4835	12.3229	12.3229	11.7895	12.1299	12.8362	12.945	12.5618	13.4728	13.1064	13.0851	13.0495	12.5075	12.8796	12.3782	12.8507	12.5554	12.4228	12.7356	12.6307	12.3229	12.9741	13.3318	12.5233	12.4878	12.7144	12.4774	12.7144	12.5272
MLLT4	15.76	15.7919	15.7721	15.8413	16.1003	15.81	16.0178	16.288	16.0327	16.075	16.155	15.651	15.8595	15.9496	15.7529	16.2978	16.3337	16.4293	16.5895	16.4553	16.727	16.6472	16.5895	16.8424	16.3909	16.3271	16.5449	16.4094	16.012	16.2782
TOR1AIP1	13.544	13.9623	13.8163	13.7799	14.1612	13.8305	13.4563	13.3582	12.9866	13.1383	13.1342	13.22	13.1573	13.5857	13.3716	13.9393	13.7621	14.0629	14.4515	14.0714	14.3116	14.3895	14.0813	14.1429	14.3028	13.9292	14.2397	14.0903	14.1341	14.1574
CLIP1	10.5055	15.2815	12.202	9.4418	15.2579	12.5075	13.2151	15.645	12.1556	14.5913	14.7787	11.941	11.0821	12.5967	12.087	12.6195	10.7288	11.6859	12.087	8.79005	11.8069	10.5055	8.42927	12.0483	14.5244	10.0203	11.7129	11.2389	8.53457	11.7521
OLA1	15.9192	15.8353	16.0178	15.3927	15.5659	15.6873	15.2429	15.4757	15.4027	15.2689	15.2765	15.3555	15.4284	15.5249	15.4625	15.4625	15.5357	15.3178	15.5599	15.4335	15.4499	15.6349	15.5798	15.4096	15.6763	15.5249	15.515	15.712	15.616	15.5798
SUMF2	14.5987	14.4217	14.4304	14.5548	14.2397	14.5987	14.5329	14.7271	14.7186	14.7148	15.2032	14.0664	14.6697	14.6813	14.1986	14.3241	14.4618	14.2583	14.2016	14.1341	14.275	14.3514	14.1341	14.6195	14.3116	14.2669	14.6414	14.6954	14.6414	14.9523
NT5C	11.0657	11.1172	10.8412	10.2895	10.5653	10.1006	9.86005	10.0593	9.65513	9.99166	10.0203	10.2605	10.4814	11.1326	10.9805	10.4254	10.1329	10.5653	10.8603	10.6864	10.5925	10.8029	10.5055	10.9588	10.6255	10.6255	10.8603	10.9236	10.9236	10.819
CBFB	13.0666	13.1537	12.8004	13.0536	13.2832	12.9017	12.6946	13.2673	12.5678	12.2825	13.2151	13.7464	12.9573	13.1864	13.3111	13.3716	13.328	13.6002	13.8118	13.2706	13.5107	14.1643	13.5238	13.4988	13.7799	13.3158	13.4728	13.9717	13.4988	13.6136
CBX1	15.0713	15.1119	15.35	15.2716	15.2815	15.5798	14.9672	15.0435	14.7344	14.7826	14.9361	13.6572	15.0533	15.0972	15.1017	15.3278	15.3626	15.3278	15.1548	15.187	15.2689	15.5461	15.3626	15.7473	15.0713	14.8858	14.9573	15.4625	15.4625	15.8294
SCRN2	11.1172	10.8412	11.3379	11.4048	11.532	12.0297	11.4048	11.444	11.742	10.9018	11.0957	11.3647	10.6255	10.4254	10.2277	9.89374	10.1006	9.99166	10.0203	9.89374	9.69987	10.2605	10.1006	9.69987	9.73995	10.0593	9.94344	10.4254	10.3554	10.0593
BLMH	11.6521	11.5478	11.4809	11.7895	11.4686	11.2823	11.9766	11.561	11.7129	12.0754	12.2222	12.0683	11.6323	11.6859	11.3647	11.561	11.4204	12.1166	11.3948	11.4586	11.6205	11.2235	11.1675	11.3647	11.675	11.8736	11.8865	11.3256	11.7002	11.4935
SECTM1	12.6477	12.1906	12.6946	12.5882	12.2876	12.8082	13.0107	12.9017	12.8004	13.298	13.4527	13.5107	12.9261	12.7833	13.0038	12.3676	12.4496	12.7833	12.1556	12.3105	12.1693	12.042	12.4104	12.0013	12.3676	12.7272	12.1968	12.3676	12.4878	12.3041
SRSF1	13.7228	13.7532	13.6301	14.0862	13.8469	13.6446	13.7306	13.6217	13.6398	12.4707	12.7179	12.8179	13.2906	13.0376	13.0413	13.5857	13.4211	13.5163	14.0813	14.1948	14.2148	14.0537	13.9561	13.949	13.6301	13.7579	13.9105	13.7083	13.8211	13.8558
HN1	14.6326	14.8042	13.8083	15.1338	15.0128	14.1574	14.4121	14.6239	13.8833	14.2313	14.4267	14.4477	14.7684	14.7787	14.7963	15.4096	15.3278	15.5044	15.6349	15.515	16.0529	15.712	15.4625	16.012	15.2129	15.0574	16.1898	15.2689	15.3028	15.622
MICAL3	12.7573	12.5715	12.4104	12.5075	12.5554	12.5233	12.5831	12.6759	12.1366	13.0851	13.0413	13.0536	12.9616	12.8831	13.0763	13.3397	13.2035	13.3754	12.8048	12.8468	12.9741	13.1813	13.2953	13.3236	12.9261	12.8943	12.9912	13.0625	13.22	13.5318
SNRPN	9.65513	8.53457	9.60546	9.65513	8.42927	9.5408	9.4418	9.94344	9.08291	8.85233	9.73995	8.27652	8.27652	8.79005	9.22779	9.22779	9.08291	9.37824	9.5408	9.86005	9.60546	9.0055	10.7676	9.37824	9.65513	8.79005	9.89374	8.79005	8.79005	8.79005
MYL12A	14.6893	14.7344	14.5499	14.8365	14.8467	14.8365	15.0128	14.9925	15.0231	14.9623	15.5977	15.4335	15.1621	15.4096	15.1621	15.0609	15.4096	15.3438	15.3278	15.2372	15.2716	15.9792	15.5461	15.622	16.1389	15.64	15.8175	15.5516	15.3626	15.4922
ZNF207	12.0615	12.2148	11.444	12.1299	12.1042	11.5478	12.0483	12.1239	11.894	11.8069	12.2148	11.97	11.8469	12.1658	11.8865	12.1764	11.9167	12.3914	12.4707	12.0615	12.6246	12.2825	12.0556	12.6837	12.202	12.3229	12.5618	12.0615	12.0483	12.1105
EML2	15.1915	15.515	15.4166	14.9144	15.3131	14.8215	15.0231	15.2859	14.9523	15.1621	15.1119	15.0763	15.0713	15.1717	15.1548	14.5548	14.3427	14.3895	14.5096	14.2397	14.5913	14.3664	14.2214	14.2583	14.4618	14.2713	14.4338	14.3332	14.1524	14.284
ATP5A1	12.6307	12.8082	12.8082	13.1775	12.8507	13.1293	12.9261	12.788	12.9912	12.1105	12.2569	12.0556	12.4445	12.2987	12.3421	12.3996	12.7663	12.7179	13.4647	13.4728	13.4129	13.0298	12.8605	13.0851	13.4904	13.353	13.3936	12.7093	12.8432	12.7833
TBCB	14.3756	14.3427	14.0778	14.371	14.1574	14.1905	13.4475	13.7306	13.6374	13.0898	13.5018	13.2479	13.8858	13.9444	13.6398	14.0714	13.9444	14.1198	14.1277	14.0501	14.2435	14.355	14.3116	14.4787	14.0575	13.949	14.1009	14.4477	14.2435	14.3664
PPL	17.3442	17.4698	17.623	17.688	17.6429	17.688	17.688	17.688	17.6039	17.3023	17.4031	17.1333	17.3442	17.447	17.3577	17.623	17.6039	17.6429	17.7119	17.623	17.5505	17.623	17.6039	17.7119	17.3231	17.3442	17.2852	17.3577	17.3231	17.3577
SRM	12.3724	12.8831	13.1992	12.4062	12.5407	12.8605	11.941	11.826	11.6426	11.6121	11.4048	11.2532	11.432	11.6021	11.6021	11.2823	11.2532	11.3509	11.5784	11.3948	11.444	11.7129	11.7129	11.5784	11.6205	11.532	11.4204	11.6521	11.3256	11.3839
PRKCSH	13.4815	13.4647	13.544	13.468	13.2706	13.4475	14.1986	13.6172	13.8897	14.6043	13.4815	14.4304	14.3241	14.2214	14.3664	13.9844	14.1476	13.9978	14.0387	14.371	14.1108	13.8685	14.2066	13.6817	13.9803	14.4477	14.0903	14.3065	14.8412	14.4387
TPM4	11.312	10.3554	10.5653	11.0204	10.326	9.37824	11.432	10.7288	10.2895	13.2706	13.2906	12.9698	13.1383	13.4563	13.1111	13.582	13.6693	13.8261	13.4129	13.8976	14.2214	12.8861	13.6446	14.362	13.556	14.1062	14.4515	13.8897	14.21	14.1153
ARHGAP33	8.85233	9.65513	9.29108	9.82037	9.5408	9.73995	8.79005	9.4418	9.69987	9.15069	8.27652	8.53457	10.9805	10.9588	10.5653	13.2119	13.2151	13.1064	13.6529	13.7846	13.5906	14.4338	14.4082	14.404	14.0903	14.0501	13.9759	14.6514	14.4515	14.6414
EIF3G	8.27652	9.0055	8.27652	8.03204	7.37227	8.53457	7.37227	8.53457	8.79005	8.03204	7.77694	8.79005	8.79005	7.77694	8.42927	9.82037	9.0055	8.27652	9.89374	10.0593	9.08291	9.82037	9.82037	10.0203	9.78043	9.69987	9.73995	7.37227	8.03204	8.42927
VASP	12.1906	11.9861	11.7321	12.1105	11.9054	11.4935	12.3676	11.8803	11.8736	12.5075	12.1604	12.0483	12.087	12.0362	12.0235	12.042	12.1166	12.4707	12.3161	12.6079	12.3782	12.253	12.5075	12.8468	11.97	12.518	12.7408	12.5678	12.8275	12.9778
TPM4	13.529	13.2421	13.4865	13.2517	13.4071	13.2792	13.6446	13.256	13.544	14.0575	13.9526	14.284	14.52	14.6893	14.5846	14.6813	14.8173	14.5499	15.0763	15.0435	15.0231	15.2765	15.2859	15.297	15.3229	15.6873	15.2524	14.5655	14.4618	14.5096
THOP1	11.7321	12.2469	12.276	11.432	11.3256	12.0013	11.7612	11.6021	12.1968	12.1764	12.4104	12.4594	12.5272	12.5618	12.3229	11.7978	11.561	11.532	12.202	11.8865	11.7895	12.0013	11.941	11.8666	12.6079	12.5678	11.7704	11.9054	11.8803	12.0754
COPE	14.6101	14.5846	14.6813	14.491	14.4082	14.3996	14.6043	14.5655	14.7042	14.47	14.5548	14.4267	14.9782	14.9725	15.0087	14.8133	14.7593	14.8001	14.6195	14.6991	14.6514	14.7635	14.7042	14.7787	14.7787	14.5689	14.6853	14.7888	14.9459	14.5329
ETHE1	13.9105	14.1009	14.0236	13.9803	13.9292	13.9561	14.0459	13.735	13.8858	14.3287	14.3332	14.2267	13.8047	13.8976	13.9393	13.5645	13.7057	13.735	13.4904	13.4331	13.4563	13.2421	13.437	13.3158	13.5645	13.7621	13.4904	13.5731	12.9827	13.4647
GTF2F1	10.7452	11.312	10.945	10.7122	10.2277	10.5385	10.7452	10.6255	10.5653	9.94344	9.60546	9.4418	11.2823	10.7288	11.3948	11.8174	11.934	12.2222	12.4878	12.813	12.8232	12.8605	13.0808	12.7701	12.2148	12.3488	12.3724	12.1821	12.4411	11.9516
MYDGF	15.6643	15.5357	15.605	15.9969	15.7721	15.8475	15.9323	15.797	15.9549	15.9496	16.0589	15.9625	15.9132	16.1064	15.8541	16.3612	16.4094	16.3909	16.4743	16.5064	16.4871	16.5347	16.7118	16.6079	16.3271	16.3194	16.3091	16.7796	16.727	16.7917
BCAT2	12.5678	12.7833	12.9494	12.1604	11.9574	12.0683	12.1366	12.1968	12.2356	12.4878	11.9766	12.3161	12.4062	12.7443	12.7749	12.3161	12.2222	12.3382	12.3333	12.4445	12.2419	12.1906	12.3782	12.3488	12.5757	12.6195	12.5233	11.9251	11.7895	11.5784
KLK5	14.7888	14.2669	14.3583	14.8571	14.5374	14.5957	15.0435	13.9022	14.4387	15.0821	14.6278	14.7826	14.5689	14.362	14.5374	13.8858	14.1905	13.9927	13.437	13.949	13.8211	13.6572	14.0958	13.8631	13.4647	14.0055	13.8305	13.3198	14.0236	13.7532
HOMER3	11.4686	11.6859	11.9621	11.5916	11.5033	12.4835	11.2686	11.6521	11.9251	11.6859	11.742	11.561	12.2703	12.1299	12.5272	12.5554	12.3382	12.1436	12.2148	12.5554	12.0683	13.0376	12.9261	12.532	12.5272	12.3421	12.3105	12.8232	12.8831	12.4942
PLAUR	11.8469	11.7809	11.1862	12.042	12.2222	11.8174	12.1821	12.2356	12.4411	13.1697	13.0666	13.256	13.1864	13.2359	13.8261	12.9573	13.2359	13.6339	12.4942	12.8048	12.6023	13.0808	12.7443	12.6307	13.0184	12.7179	12.8943	12.8179	12.8605	12.6901
IRF3	12.6693	12.2703	12.2086	12.5407	12.3105	12.3161	11.9516	11.9574	12.0179	12.1299	11.9621	11.894	12.4411	12.2419	12.1366	12.6837	12.6079	12.653	12.9407	13.0495	13.3158	13.22	13.5857	13.7268	12.7219	13.0452	12.8984	13.1213	13.1992	13.2517
GGCT	15.3383	15.4625	15.64	15.028	15.3833	15.3688	15.2129	15.2129	15.3438	15.3438	15.1828	15.4166	15.5196	15.4403	15.622	15.5977	15.4335	15.35	15.4691	15.4876	15.1506	15.5044	15.4459	15.107	15.4096	15.2915	15.2716	15.6557	15.622	15.605
GGACT	10.4502	11.8666	11.6521	11.5784	13.1958	13.0253	10.9018	10.7676	10.9588	11.3256	10.6864	10.9236	10.3968	11.7129	12.042	12.082	11.9766	11.7521	13.2035	12.4104	12.0754	13.0715	12.2987	12.2469	12.9322	11.9516	11.8736	12.6837	12.1436	12.2469
TRIP10	10.9018	11.4204	10.9236	11.0657	11.4935	10.4814	10.6255	10.2277	10.819	10.6864	10.7288	11.0204	10.9986	10.8029	9.99166	10.819	10.6255	10.8029	10.6864	10.7122	10.5385	10.655	10.7122	11.5478	10.8029	10.8792	10.9805	10.8603	10.6255	11.6521
PAFAH1B3	12.8943	12.5831	12.8553	12.8315	12.7356	12.9052	12.2876	12.5618	12.3676	11.4048	12.1166	11.9054	12.3914	12.4278	12.5364	12.5678	12.4104	12.4878	12.2569	12.3333	12.355	12.4707	12.4278	12.5272	12.8232	12.4774	12.5129	12.5757	12.5129	12.3724
DNASE2	13.9218	13.8083	13.7306	13.8336	13.9661	13.544	13.7464	13.7394	13.4475	14.1153	14.1948	14.2357	13.9803	13.8785	14.1835	13.4129	13.3687	13.5731	13.275	13.1916	13.468	13.1573	13.1697	13.3582	13.22	13.2076	13.2035	13.3716	13.529	13.4475
PDLIM1	15.7002	15.5305	15.6279	16.4094	16.6205	15.9969	15.7857	15.6643	15.8667	15.8353	15.9459	15.4459	15.4222	15.2689	15.232	15.651	15.694	15.5798	15.8043	15.7065	16.0685	15.5745	15.6349	15.8541	15.5844	15.5844	15.8977	16.093	16.0831	16.0414
AP3B1	11.9942	12.1299	12.3333	12.653	12.5233	12.2949	12.7833	12.7219	12.253	12.6477	13.1418	12.5129	12.532	12.1906	12.4878	12.3421	11.9574	12.042	11.941	11.8469	12.4535	11.8803	12.1299	12.2825	11.8574	11.7612	12.2469	12.1239	12.1821	12.1658
[truncated: 724 more rows]

## Sheet: GLYCO
Gene.names	Control			4 hours			Day 1			Day 2			Day 3			Day 4			Day 5			Day 6			Day 8			Day 12
[truncated: 550 more rows]

[truncated: 8 more sheets: MEM, WCP, PHOS, NUC, METABOL, MRNA, MIR, scRNAseq]
