# Supplementary material for: Parallelized multidimensional analytic framework applied to mammary epithelial cells uncovers regulatory principles in EMT
Source: Nat Commun. 2023 Feb 8;14:688. doi: 10.1038/s41467-023-36122-x (PMC9908882; doi:10.1038/s41467-023-36122-x)
Supplement: Supplementary file 5 — Supplementary Data file 2 [file 41467_2023_36122_MOESM5_ESM.xlsx]

## Sheet: Description
	Method for identifying differentially expressed features. We used the R package ‘maSigPro’ to find differentially expressed genes (DEGs) from time-series data 68. This tool uses a two-step regression approach, where the first regression adjusts a global model and serves to select DEGs, while in the second step a variable selection strategy is applied to identify significant profile differences be…
	fc_T1 = log fold change at T1 with respect to T0
	fc_T2 = log fold change at T2 with respect to T0
	… so on
	For PHOS
	Example: CCDC55_S194__1 = GeneSymbol_PhosphorylatedResidue__Multiplicity

## Sheet: EXOS
Gene.names	fc_T1	fc_T2	fc_T3	fc_T4	fc_T5	fc_T6	fc_T7	fc_T8	fc_T9	p.value
DNPEP	-0.800313	-1.30802	-1.61419	-1.11041	-1.92008	-1.69738	-1.90566	-1.79646	-1.79546	1.62669e-07
HDLBP	-1.09874	-1.70561	-2.36998	-1.07942	-1.23503	-1.08654	-0.942505	-1.33908	-0.485845	0.0150687
RPS9	-0.473832	-0.616837	-1.02619	-0.824678	-0.680547	-0.927377	-0.841301	-0.846467	-0.946383	0.000944458
RAP1B	0.453889	0.478887	1.32279	1.37163	0.872534	0.667121	0.894472	0.353064	0.693905	0.00818875
EPPK1	0.528276	0.862035	0.565616	0.77168	0.97492	1.09649	1.06843	1.2254	1.03081	6.39989e-10
TNPO2	-0.00776654	-0.137541	-0.228089	-0.266382	-0.33165	-0.284817	-0.219474	-0.506029	-0.657283	0.00214979
AP2B1	-0.131018	0.150036	0.128173	-0.239791	-0.419636	-0.516909	-0.665537	-0.619302	-0.219084	0.00374101
SLIRP	-0.0174724	-0.569305	-0.58141	-0.795612	-1.31718	-1.16486	-0.79943	-0.908879	-0.907506	4.65095e-07
RPL10	-0.664851	-0.737173	-0.9855	-0.521906	-1.06759	-1.92928	-1.16758	-0.942548	-1.25647	0.00338474
MUC1	-1.41834	-0.447776	0.244399	0.144017	-1.29038	-1.91358	-1.98821	-2.12512	-1.92201	7.24119e-05
CLTC	-0.433748	-0.799937	-0.918164	-0.86841	-1.08937	-1.17099	-1.39184	-1.29255	-1.2011	8.09243e-10
RRBP1	-0.0357126	-0.351991	0.0352581	0.0555003	-0.37112	-0.548134	-0.550186	-0.402783	-0.536875	0.00380535
POLR2E	-0.388287	-0.663552	-0.933203	-0.513424	-0.641073	-1.18422	-1.15596	-1.48179	-1.04677	0.000604531
PSMD1	-0.0409984	0.432543	0.784525	0.66595	0.874254	0.362348	0.216471	0.29342	-0.124651	0.0178323
TPM3	0.459849	-1.15627	-0.768615	0.151588	-0.0483981	0.193434	0.773055	0.388448	1.22415	0.00567002
CDH1	-0.196962	0.176846	-0.550481	0.423537	-0.060468	0.638276	0.68144	1.02449	0.636752	0.0024475
MYO5A	0.286576	0.945085	1.21146	0.928559	0.939329	1.26784	0.882448	0.893164	0.828906	0.000740231
FBN2	0.593662	1.09374	1.26869	0.605552	1.69959	1.74619	1.52813	1.65705	1.48074	9.36193e-07
WTAP	0.751576	0.210537	0.0374393	0.318118	0.530886	1.22977	1.33577	1.51212	1.27988	2.21109e-06
CNN2	-0.0789495	0.525903	1.21659	0.600526	0.67246	0.89691	0.818472	1.10832	1.03381	3.98985e-05
SPAG9	0.359981	0.740417	0.576724	0.62983	0.786037	0.817937	0.491941	0.867216	0.372739	0.0147256
PSMC6	0.448673	0.394635	0.287683	0.205865	0.449599	0.794944	0.605802	0.677954	0.627291	0.00649364
ADSL	0.0954238	0.00584341	-0.351582	-0.190714	0.0385646	0.378064	0.297167	0.394034	0.243793	0.0174854
SNX6	1.18123	0.896331	0.68569	0.0180446	0.94205	1.23151	1.30194	1.42128	1.32118	0.00790125
KIAA0226L	-0.530147	0.107309	-0.325291	-0.820011	-0.820011	-2.09385	-1.89861	-2.07186	-0.421156	0.000180651
PRDX1	0.697538	0.475516	-0.657346	0.617296	1.84813	2.19217	1.72616	1.91766	1.5869	0.00137956
UBR4	-1.05691	-1.56778	-1.58943	-0.450883	-1.27762	-1.16106	-1.27625	-1.43266	-1.77557	0.0111928
LAMA3	0.0131258	0	0.325291	0	0.434282	0.648901	0.648901	0.648901	0.432601	4.25043e-05
RPSA	0.949367	0.484135	-0.222754	0.197285	0.807973	0.959887	0.845816	0.915897	0.737259	0.0139544
HTRA2	-0.310029	-0.547303	0.029153	-0.200043	-0.752295	-0.662762	-1.12594	-0.695743	-1.30801	0.000288611
GCLC	0.648547	-0.0338451	-0.386171	0.133041	-0.0110702	-0.494389	-0.399882	-0.823388	-0.617302	0.000966765
CAST	-0.21706	-0.773969	-0.687023	-0.459334	-0.661569	-1.21545	-1.1883	-1.61611	-1.27625	6.27174e-09
EVC2	-0.708674	1.45475	3.47286	2.88489	2.51455	2.37521	2.66099	1.71962	1.88141	2.16248e-07
PACSIN3	0.126802	0.669974	0.923958	1.06045	0.715404	1.02514	0.746211	0.805611	0.802869	0.00283636
OGDH	-0.35931	-0.159462	-0.365956	-0.207042	-0.832678	-0.780396	-0.920791	-0.834681	-0.784037	4.30369e-05
DIAPH1	0.0104291	0.0409574	-0.270711	0.224321	0.357014	0.460658	0.261797	0.422528	0.382182	0.000588052
SVIL	0.291564	0.921148	1.92469	1.84833	1.49685	1.68948	1.69823	1.5919	1.57965	3.47286e-07
FASN	0.123444	-0.0591293	-0.0668237	-0.263861	-0.563885	-0.603636	-0.673106	-0.720628	-0.814164	1.46917e-10
RBM39	0.249272	1.03139	1.29934	0.924611	0.788865	0.572777	0.670179	0.520672	0.171539	0.00281088
EFEMP1	-0.166413	0.630309	2.22519	0.879328	0.940387	0.534475	0.093441	0.670538	0.244532	0.00593618
ROCK1	-0.413355	-0.530052	-0.543332	-0.337125	-0.394912	-0.52004	-0.491775	-0.583874	-0.49151	0.00342057
VARS	-0.834968	-1.23579	-0.884514	-1.04341	-0.978761	-1.44606	-1.6454	-1.41239	-1.64271	0.000370782
PSMB8	0.11951	0.579402	-0.416317	0.362861	0.511254	0.37245	0.82537	0.515446	0.739679	0.00910056
HLA.C	0.832674	1.6381	1.59229	1.03711	1.59381	1.61136	1.38421	1.73887	1.55017	4.16968e-05
ATP6AP2	-0.107512	0.411444	0.980065	0.175552	0.674372	0.49893	0.73779	0.779642	0.486789	0.00155957
ALDH7A1	0.972689	0.200957	-0.308444	-0.209126	0.0972137	-0.0763844	-0.00505519	-0.21772	-0.591223	0.00913197
CTSD	0.807044	0.646893	0.81082	0.724082	0.903084	1.16721	0.956022	0.903793	0.222375	0.000395879
DPYSL2	-0.103354	-0.080381	-0.431239	-0.204222	0.0162162	0.264603	0.431487	0.202567	0.581417	1.19393e-05
UNC45A	0.354023	0.0758936	0.00154965	0.311875	-0.158321	-0.0161673	-0.0106369	-0.286722	-0.176136	0.00772337
ME2	-0.238298	-0.311646	-0.40132	-0.111475	-0.0658309	-0.223162	0.0582476	-0.254318	0.343539	0.0146431
CAMK2G	-0.458449	-0.744752	-0.334213	-0.324671	-1.05218	-0.664636	-0.796555	-1.2126	-1.3333	0.000477957
RPL5	-0.614333	0.215493	-0.944065	-0.986033	0.0406504	0.505115	0.596921	0.763534	0.593716	0.00181396
PFKM	0.38127	-0.824239	-1.31551	-0.415524	-0.947827	-0.654926	-0.615671	-0.756774	-1.21297	0.0114084
CSNK2A1	-0.656023	-1.03713	-1.44832	-0.745423	-0.859051	-0.620191	-0.923089	-0.298631	-0.480282	0.0135427
GLUL	-0.0564228	-0.305991	-1.37809	-1.29753	-1.19672	-1.23263	-1.3196	-1.48159	-1.38484	4.20771e-10
MCTS1	0.531494	0.202653	-0.0667269	0.413751	0.0129053	0.736836	0.615488	0.965149	0.633846	0.0182518
C1R	-0.350353	0.209113	1.0322	0.747919	-0.150315	-0.339441	-0.756433	-0.305685	-0.625516	0.000570571
HTRA1	0.250551	0.99377	1.11389	0.758745	0.777497	0.588818	0.556974	0.593386	0.284509	2.98333e-05
IGFBP6	0.198115	0.213034	-0.193044	0.238743	0.353482	0.589937	0.532964	1.34435	0.865463	0.0014063
PGP	-0.110162	0.176765	0.0422837	-0.416091	-1.12471	-1.86364	-1.93093	-1.51989	-2.00396	2.13863e-09
RNPEP	0.392684	0.133191	-0.0117009	0.101471	0.402811	0.599226	0.506356	0.582909	0.352404	0.00410516
WASH3P	0.13638	0.296905	0.558473	0.397354	0.91538	0.625375	0.797672	0.567066	0.825391	0.00357615
VIM	1.03171	0.679766	0.503443	0.294012	0.823936	1.16552	1.54964	1.6334	1.69324	5.10238e-07
FBLN1	-0.0331466	0.907293	1.75424	1.25328	1.06249	0.685579	0.552856	0.787038	0.7678	0.000922151
ARPC5	0.210906	-1.05042	-0.345678	0.770981	0.55368	0.899654	1.20615	1.36442	0.661718	0.00180762
TRIM16	-0.268692	-0.0909909	-0.327458	-0.529812	-0.523397	-0.296882	-0.507324	-0.472537	-0.583038	0.0152014
COPS2	0.102499	-0.328865	-0.667374	-0.332391	-0.874733	-0.841383	-0.633796	-0.981221	-1.29393	0.000137995
CS	0.916873	0.264182	-0.087058	0.297781	1.03229	1.32588	1.58309	1.642	1.34131	0.000158503
CARS	-0.315897	-0.505756	-1.16529	-0.32752	-0.363812	-0.491267	-0.201746	-0.140525	-0.0186462	0.00238947
PTPN1	0.332536	0.860212	1.02333	0.908995	0.806418	1.25383	0.645416	0.792101	0.848517	0.00041646
CCT3	-0.391832	-0.823761	-1.13427	-0.797022	-1.03119	-1.12609	-1.12152	-1.12349	-1.24339	5.27247e-08
CORO1C	0.00668549	0.436353	0.317091	0.497889	0.896716	0.826668	0.916364	0.898273	0.812254	5.02807e-11
ITIH4	0.197167	1.22668	1.24024	-0.384429	0.399175	-0.722195	-0.441487	-0.601929	-0.186374	0.00805368
PSMD6	-1.30803	-1.3282	-1.17044	-1.31857	-1.55974	-1.08248	-1.01977	-1.42533	-1.23054	0.0147364
ATG16L1	0.152842	0.0695358	0.234803	0.481229	0.508257	0.530541	0.691468	0.631609	0.0956316	0.017627
PPIA	-0.276839	-0.151482	0.0427654	-0.0971878	0.103007	0.900599	0.729636	0.786629	0.233273	0.00159868
AZGP1	0.44183	0.686096	1.18172	1.27619	-0.419229	-0.0296879	-0.478675	-0.940368	-0.522253	0.000149052
TYMP	0.376626	0.263038	0.409094	0.321157	0.627188	0.812474	0.794409	0.678616	0.416247	9.24759e-05
LSM8	-0.149241	-0.166587	0.222882	0.416619	-0.378194	0.362158	0.355589	0.401415	0.687006	0.00506432
STAMBP	-0.263975	0.487359	0.461296	-0.254111	0.247719	0.360868	0.846904	0.600339	0.547035	0.018049
PCCB	-0.72712	-1.2578	-1.04988	-0.764565	-1.52038	-1.48274	-1.40611	-1.41989	-1.53785	1.74093e-07
PPP3R1	-0.0290738	0.129451	-0.334197	-0.35279	-0.600082	-0.514681	-1.20404	-0.510271	-0.181323	0.00199718
CAMK2D	-0.329026	-0.927306	-1.37811	-0.773729	-1.67727	-1.59116	-1.49894	-1.71416	-1.97387	5.82949e-09
DBN1	0.0147731	-0.285434	0.0133993	0.603522	0.290609	0.366974	0.754818	0.589204	0.523458	0.000523913
PDLIM7	0.24649	0.314403	0.540806	0.430332	0.886106	0.771835	1.02624	0.608069	0.672644	0.00800662
SEPT11	-0.408634	-0.552604	-0.834292	-0.581872	-0.839227	-0.570633	-0.655392	-0.691057	-0.763922	2.57661e-05
SRP72	-0.184836	-0.65247	-1.32904	0.00180008	-1.19958	-1.11	-0.78923	-0.988986	-1.32014	0.00278584
SEC31A	0.32766	-0.104477	-0.0139789	-0.432195	-0.118945	-0.413474	-0.199951	-0.32814	-0.37842	0.000624975
PAICS	0.0635828	-0.0858909	-0.327508	-0.482158	-0.403968	-0.726261	-0.502398	-0.626365	-0.522303	8.8397e-10
COL12A1	-0.360474	-0.0455227	0.495676	0.578169	0.0912971	0.187617	0.114669	0.211378	-0.158772	0.00603889
COX7A2	-0.226472	-0.48417	0.0874608	-0.140987	-0.62494	-0.403902	-0.863665	-0.510782	-1.0047	0.00443026
INPP4B	0.152584	0.693561	0.318631	-0.193289	1.00551	1.13596	1.21172	1.10258	1.16864	0.00138054
SKP1	-0.609716	-0.746596	-0.349633	-0.64769	-0.673171	-1.68104	-0.872865	-1.15459	-1.1791	0.00125917
RPL30	-0.985851	-0.848948	-0.813376	-1.04901	-0.951172	-0.999909	-0.766964	-0.963404	-1.51897	0.0163741
LTF	-0.478569	0.444698	0.607237	-0.18312	-0.543706	-1.15648	-1.16408	-0.79401	-0.433619	0.0130124
EZR	-0.32024	-0.073123	0.229262	0.506315	0.488019	0.412637	0.472487	0.157943	1.12288	0.00048778
SSB	-0.265574	-0.0446417	-0.753263	-0.0801418	-0.162667	-0.615397	-0.542104	-0.76628	-0.315098	0.0179732
DHX36	-0.359394	0.224295	0.0964952	-0.505987	-0.438774	-0.755216	-0.830045	-0.541578	-0.0236121	0.0168326
HNRNPH1	-0.572388	-0.554838	-0.00882125	0.260918	0.322221	0.380797	0.116327	0.430248	0.0586744	0.0110603
TLL1	0.2797	0.386756	0.995406	0.397351	-0.383612	-0.415875	-0.862881	-0.580904	-0.665673	0.000382688
LRBA	-0.831073	-0.772246	-0.617526	-0.704957	-0.906301	-0.906139	-1.68189	-1.56413	-1.66237	4.01508e-05
VCAN	0.230479	0.889742	1.07803	1.16814	0.995004	1.34517	1.6915	2.2384	1.61787	3.92153e-07
ROCK2	0.303891	0.020889	-0.19403	0.693297	0.165183	0.781336	0.771513	0.762385	0.667136	0.000888309
DST	-0.0608137	-0.0997627	0.165138	-0.219592	-0.734298	-1.17163	-1.21821	-1.15182	-0.531239	3.24026e-05
PRMT1	-0.415295	-0.280831	-0.428741	-0.137263	-0.350857	-0.687162	-0.676119	-0.676484	-0.749117	4.0063e-05
CRYAB	0.36834	0.160795	0.0358607	1.0278	1.08416	1.48424	1.36062	1.1317	0.797969	4.41184e-06
RPL8	-0.450242	-0.774529	-0.199414	-0.484589	-0.8353	-1.14015	-1.18831	-1.00176	-0.950599	2.27788e-06
GANAB	1.25834	0.581374	0.472663	0.771341	1.21352	1.27134	1.45156	1.31984	1.31109	0.000896259
CSTF3	-0.725654	0.0508979	0.0768106	0.342895	-0.608692	-0.672916	-0.662718	-0.457286	-0.954811	0.012079
AASDHPPT	-0.0354744	0.312771	0.561618	0.199827	0.767782	0.456288	0.447537	0.380351	0.586765	0.00242803
DERA	-0.244918	-0.758359	-0.819893	-0.329395	-0.519476	-0.804302	-0.614377	-0.499804	-0.690042	0.0150559
CCDC53	0.151325	0.0551472	-0.589561	-0.580675	-0.625316	-0.70602	-0.402905	-0.612039	-0.825092	0.000417421
STK38L	0.282932	0.722733	1.32768	0.624629	0.708666	0.252166	-0.0199565	-0.0621704	0.306595	0.0110653
DDB1	-0.820496	-0.842412	-1.3592	-1.0776	-1.65417	-1.94598	-1.87274	-1.90898	-1.72825	5.05704e-08
SEMA7A	0.589177	0.759658	1.80066	0.816581	1.59592	1.14044	1.44592	1.57049	1.85521	0.000108248
TINAGL1	-0.927257	-0.185898	0.831172	1.10401	0.269578	-0.463898	-0.528069	-0.41819	-0.86395	0.00461716
HNRNPA1	-0.726572	-0.561143	-0.753476	-0.228511	0.0966289	0.424489	0.321006	0.494269	0.202645	0.000216155
AK2	0.170231	-0.362634	-0.729809	-1.28361	-1.21412	-0.874968	-1.40309	-1.4557	-1.76858	0.000153258
KRT18	1.63535	0.238668	0.202679	0.593464	0.723777	1.85088	1.99147	2.12709	2.13904	0.000228108
MMP19	0.175492	0.636446	1.35461	0.997071	1.05622	0.571894	0.593446	0.642557	0.587818	0.00482819
APOA1	0.920454	0.524765	1.09986	-0.146059	-0.123883	-0.789774	-0.940417	-0.830126	-0.307921	0.000383245
UBA3	0.722178	0.187656	0.501506	0.895249	0.443825	1.00461	0.888738	1.07376	0.753067	0.0169909
C1S	-0.226937	0.326941	1.55918	1.22495	-0.0196776	-0.339131	-0.732931	-0.419042	-0.71526	0.000339996
FTH1	-0.653958	-0.140235	-0.808157	-0.785035	-0.99038	-1.88829	-1.59871	-1.73201	-0.885416	2.4348e-06
MYL6	-0.350659	-1.03916	-1.16232	0.217244	0.0706933	0.531985	0.531985	0.414898	0.512648	0.000505329
STRN3	-0.178735	0.176914	0.239213	-0.494614	-0.413662	-0.683911	-0.970386	-0.6464	-0.435617	0.00303138
FBLN5	0.163688	0.787604	1.43393	1.58011	1.53782	1.43152	1.1935	1.59561	1.40301	6.48126e-06
LAMB1	-0.59115	-0.0482483	1.10764	0.581872	-0.0853282	-0.559356	-0.725077	-0.610861	-0.868455	0.000268471
RPL3	-1.24096	-0.954481	-1.07722	-0.731114	-0.999213	-1.29368	-1.2415	-1.34455	-1.33842	0.0053623
SEC24C	-0.380963	-0.647806	0.162114	0.0730966	-0.692194	-0.688332	-0.860716	-0.909949	-0.914054	0.00311599
MPRIP	0.369928	-0.171342	-0.256912	0.548347	0.413024	0.343718	0.56373	0.493969	0.669341	0.016748
ALDH1A3	-0.177832	0.074589	0.420955	0.573855	1.23263	1.51707	1.69517	1.62031	1.43403	1.58431e-10
COMMD3.BMI1	0.0428332	0.0198069	-0.414873	0.0565017	-0.350879	-0.510819	-0.534443	-0.180619	-0.145286	0.0102406
CALM2	0.705446	0.432201	0.03579	0.270882	0.764006	1.02132	1.04456	1.02132	0.956773	0.000283885
HEXB	0.0914069	0.587155	1.10215	0.789374	0.787114	0.482281	0.674782	0.37898	1.81511	0.0181382
CTSF	0.173464	0.00258064	0.427988	0.45408	0.662156	0.338572	0.429941	0.318079	0.467241	0.00163853
RPS2	-0.0777589	-0.599493	-0.67238	-0.200196	-0.499656	-0.498056	-0.542703	-0.62954	-0.775344	0.0019119
PKP3	0.360369	0.39184	0.353033	0.533497	0.598971	1.06178	0.809665	0.972797	0.733306	0.00047285
IDH3A	0.804257	-0.026045	-0.503643	-0.236208	-0.382802	-0.488091	-0.457888	-0.359074	-0.656732	0.000445886
SRP14	-0.24164	-1.45974	-0.777576	-0.697603	-0.8001	-1.54519	-0.908043	-0.840984	-1.77016	0.00621327
SORD	0.668061	0.845128	0.557521	0.461632	1.03039	0.872904	0.264857	0.0991541	0.253569	0.0161316
ANP32A	-0.824207	-0.518298	-0.751348	-0.530043	-0.931479	-0.797381	-0.837164	-0.859383	-0.816476	0.0016041
MACF1	0.13311	0.145514	0.36686	0.443732	0.307487	0.315556	0.269114	0.336542	0.220541	0.00248814
PFDN5	0.240765	0.437126	0.831383	0.85013	0.306034	0.165939	0.0102898	0.0654792	-0.150421	0.000199387
ECI1	-0.324733	-0.898382	-1.615	-0.992005	-0.893272	-0.457933	-1.46706	-1.63177	-0.903229	0.00896485
SNRPD3	-0.198819	0.505535	0.667733	1.0109	0.577073	0.293037	0.442016	0.0779537	-0.265771	0.00010176
PAM	-0.284077	-0.365427	1.19486	0.397887	0.381826	0.438822	0.6866	0.794898	0.522718	0.00615541
TPM1	0.250818	-0.397868	-0.263406	-0.0859835	0.322815	0.575877	1.3608	0.653046	1.43104	6.47505e-08
NUCB1	-0.00263757	-0.0323856	1.68859	1.4938	0.677131	0.577805	0.908328	0.643106	1.36471	0.00458552
PRKAR2A	0.232745	0.328809	-0.80396	0.516225	0.529193	0.70821	0.698781	0.999315	1.07574	0.000659816
GPC1	-0.613868	-0.16135	0.188265	-0.108357	-0.251847	-0.703669	-0.691521	-0.767301	-0.426435	0.0130925
IAH1	-0.285341	-0.324789	0.976651	0.659979	0.14031	-0.444262	-0.67529	-0.849675	-1.25695	0.000118062
EIF4A3	0.446932	-0.178156	-0.0688993	-0.254636	0.348685	0.642	0.780601	0.615244	0.928487	0.000513866
RPS13	-0.624051	-1.30943	-0.570188	-0.115664	-1.06664	-1.07982	-1.262	-1.4949	-2.0496	7.0297e-05
KIAA0368	-0.0525326	0.604861	0.269414	-0.0213701	-0.040856	-0.0192527	-0.293363	-0.318363	-0.960303	0.0039972
OLA1	0.201849	-0.00462767	0.486776	0.645333	0.458162	0.862209	1.13528	0.592722	1.08751	0.000380401
IARS	-0.345485	-0.596602	-0.150262	-0.378751	-0.878145	-1.08107	-1.04507	-1.04735	-1.16361	3.72495e-08
TNC	0.176491	0.412174	0.436357	0.491584	0.485187	0.763727	0.873322	0.792178	0.815886	0.000195109
H3F3B	-1.27272	-1.87032	-2.87035	-0.766879	-2.14337	-1.72208	-1.91348	-1.20391	-1.56749	0.00251355
PPL	0.461887	0.0673471	-0.278729	-0.346967	-0.200857	0.0811844	0.181568	0.141183	0.42029	0.00249363
THOP1	0.536693	-0.579194	-0.423247	-0.165364	-0.666049	-0.0611603	-0.827948	-0.815615	-0.813034	0.0131433
GFAP	0.874417	0.352394	-0.0716301	1.04399	0.870327	1.75454	1.70326	1.84778	1.33201	0.00019751
DNM2	-0.467101	-0.370305	-0.313912	-0.0891588	-0.582918	-0.624566	-1.16768	-0.862624	-0.585831	0.00902566
EIF3K	0.118167	-0.0806515	-0.0188936	0.089403	-0.237968	-0.302359	-0.372413	-0.284105	-0.437958	0.00974003
PLIN3	0.366246	0.57163	0.282212	0.000752342	0.57178	0.981871	0.939401	0.98124	0.747428	0.00460203
RPS19	-0.918309	-1.79979	-1.31455	-1.24219	-1.62106	-1.7283	-2.01314	-1.89999	-1.43267	1.75751e-06
MYH14	0.0769536	-0.680909	-1.06515	-0.395414	0.259983	0.672309	0.692001	0.499112	0.365035	0.00575293
ARHGEF1	0.608484	0.322628	0.24053	0.618346	1.29934	1.63372	1.61095	1.83829	0.750253	0.000833492
DPP9	0.385975	0.241289	0.398847	0.176494	0.400693	0.343223	0.778027	0.582976	0.76017	0.00625967
ACOT7	-0.153951	-0.0366183	-0.0573218	-0.0881198	0.272699	0.254622	0.462955	0.349822	0.467991	0.000384364
PSMD11	0.101428	-0.221235	-0.518227	-0.403747	-0.324015	-0.3303	-0.395449	-0.296658	-0.358693	0.000262094
CLIC1	0.876174	0.639435	1.04897	0.502244	1.19471	1.0105	1.03418	1.03127	0.988504	0.0098075
QSOX1	0.264857	0.915209	1.46663	0.901916	1.19175	0.796976	1.03684	0.865747	1.44093	0.000206059
AGRN	-0.573763	0.00597285	1.14144	0.719649	-0.0428348	-0.397946	-0.409378	-0.330323	-0.620757	0.00157728
PLOD2	0.000954394	-0.298612	0.7016	0.669689	0.883493	0.576096	0.636488	0.448906	0.49977	0.000108092
MAN2B1	-0.362056	-0.209977	-0.17862	0.0159424	0.268831	0.0404806	0.414758	0.0971914	0.694104	9.70318e-05
PSMA7	-0.374154	-0.0735782	-0.473868	-0.18904	-0.414267	-0.514769	-0.46541	-0.790805	-0.437595	0.00669264
SPTBN2	-0.311144	-0.522721	-0.856193	-0.754009	-0.93486	-0.417972	-0.640575	-0.791304	-0.869814	0.00626192
ARPC1B	-0.749913	-0.894167	-1.02181	-0.340832	-1.08468	-1.1734	-1.36046	-1.06545	-0.951299	0.00224602
ARPC2	-0.712331	-1.24067	-0.981875	-0.393145	-0.958442	-0.853734	-0.935106	-0.895926	-1.0661	0.0157905
EIF3D	-0.427923	-0.385717	-0.412192	-0.347327	-0.555506	-0.297577	-0.313785	-0.124324	-0.0409384	0.000790542
STX7	0.821419	0.862388	0.635596	1.29598	1.11937	2.08592	1.87178	1.68328	1.37535	6.10992e-07
P4HA2	0.251412	0.265081	0.627794	0.957656	1.13027	1.0744	0.976464	0.955155	0.703804	6.72202e-09
PAPSS1	0.453039	0.38879	0.40715	0.989886	0.794482	0.386987	0.564574	0.34382	0.215883	0.0101776
ACTN4	0.128561	0.499108	0.452134	-0.0891489	0.531932	0.582053	0.747354	0.510229	1.19411	1.04929e-05
AP1G1	0.229634	-0.030793	0.420499	0.336865	-0.0576815	-0.226397	-0.250243	-0.0970269	-0.49578	0.00509198
NARS	-0.296947	-0.845078	-1.28104	-1.11103	-1.10629	-1.09351	-1.04962	-1.04635	-1.09402	1.44377e-08
STRN	0.0322517	0.20267	0.397444	0.243027	0.168974	0.328539	0.444848	0.0885147	0.0290103	0.00722949
ACSL4	0.530704	0.0863666	0.204466	1.13225	0.739314	0.863815	1.06964	0.822339	1.00152	0.000168277
SNX3	0.165395	0.335362	0.858429	0.293255	0.920261	1.21384	1.28859	1.07533	0.71987	1.58994e-06
PLOD3	-0.436165	-0.0794526	0.790589	0.461336	0.63881	0.213353	0.179485	0.184221	-0.0245918	0.000632295
HIST1H2BN	-0.97785	-1.0616	-1.95699	-1.1117	-1.48704	-1.04937	-1.00655	-0.598659	-1.13536	0.000685316
CCDC22	-0.330027	-0.523436	-0.300203	-0.580558	-0.604158	-0.65933	-0.683239	-0.704814	-0.87514	0.000240865
WDR1	0.241452	0.196044	0.590717	0.12437	0.705744	0.559536	0.873468	0.597893	0.644555	1.65978e-05
PDCD6	-0.579812	-0.194733	0.104591	-0.368667	-0.383108	-0.884829	-1.01536	-0.781131	-0.991175	0.0149039
FLNB	-0.158541	-0.279811	-0.569261	-0.452235	-0.783895	-0.671568	-0.219403	-0.279811	-0.279811	4.13979e-05
VPS26A	0.113916	-0.42998	-0.617752	-0.140479	-0.837703	-1.02641	-1.06887	-1.3292	-1.10952	1.14909e-05
SNRNP200	-0.696863	-0.416856	-0.577453	-1.58831	-1.15342	-0.750869	-1.16182	-0.624679	-0.491103	0.00228955
TIPRL	-1.17088	-1.03561	-0.0884014	-0.815957	-1.60526	-1.95572	-1.63915	-1.59796	-1.58223	0.00174856
IDH1	0.409513	0.30264	0.230874	0.147228	0.506436	0.931582	0.803527	0.577288	0.676215	0.000324454
AP2A2	-0.230216	-0.483135	-0.131181	-0.579158	-0.405313	-0.724859	-0.898329	-0.777969	-0.889565	3.90819e-05
CLSTN1	0.194153	0.854291	1.94435	1.44498	1.50414	0.614732	0.762446	0.715369	1.07506	0.000691101
IPO7	0.829891	0.776235	-0.306431	-0.547956	0.490651	0.976393	0.985143	1.95166	1.32303	0.0049841
SDPR	-0.428615	-1.16697	-2.31443	-1.06655	-2.05132	-0.792435	-1.35169	-1.63505	-1.63656	0.00385818
BAG3	0.0850649	0.142855	0.213427	0.609091	0.422528	0.902848	0.748628	0.784366	0.467232	0.000182479
LDHA	-0.118286	0.443442	-0.0373082	-0.12159	0.259255	0.937506	0.907492	0.99113	1.631	6.85092e-07
CP	-0.134637	0.598216	0.124263	-0.506815	-0.613183	-0.792691	-0.682679	-0.788218	-0.470198	0.000149765
PNP	-0.0665123	0.198666	0.146263	-0.124318	0.259484	0.035004	-0.379598	-0.35566	-0.26601	0.0151043
PGK1	0.0615239	0.0280469	0.420474	-0.194771	0.344858	0.953453	0.882534	0.704734	0.64307	0.000131872
AK1	0.229099	0.284081	-0.034963	-0.565013	0.63872	0.537047	0.533528	0.712329	0.563844	0.0101846
SERPINA3	-0.521947	-0.213473	1.25668	1.15663	-0.650638	-1.40382	-1.72356	-1.37683	-1.39403	0.000145978
C3	-0.107309	-0.107309	-0.829187	-0.107309	-0.528466	-1.08586	-1.91639	-1.41728	-1.80757	3.93312e-09
C5	-0.579816	-0.345123	-0.223816	-1.29104	-0.946315	-1.25632	-0.852467	-1.62237	-0.950107	0.00647783
LMNA	0.284489	0.09833	-1.12402	-0.0244136	0.461739	0.894793	0.92047	0.828179	0.714982	0.00932031
FN1	-0.00414499	0.385735	0.627821	0.725954	0.821819	0.702816	0.381106	1.31881	0.222565	0.00131441
APOB	-0.521283	-0.478051	-0.281819	-1.00541	-0.917665	-1.49311	-1.67418	-0.957452	-1.21853	1.11477e-06
SOD2	-0.513902	-0.354746	-1.2501	-1.0237	-1.03546	-0.464525	-1.08999	-1.06113	-0.834392	0.000514737
OAT	-0.892349	-0.697092	0.219255	-0.672001	-1.01882	-0.980239	-1.29082	-1.09681	-0.789564	0.012577
HSPB1	0.982884	0.440769	0.268976	1.16589	1.76401	2.48067	2.5788	2.08891	1.49154	4.1674e-07
ATP1A1	-0.185009	-0.172168	-0.497367	0.220272	-0.80084	-1.14434	-0.994256	-1.41064	-1.18836	0.000728956
S100A8	0.0131971	-0.715752	-1.16895	-0.733611	-1.5742	-1.75891	-1.86504	-1.65881	-1.94366	9.26993e-09
SERPINB2	0.159385	-0.0810302	0.347296	-0.000950042	-0.0373246	-0.301625	-0.315633	-0.359882	-0.206974	0.00142083
SERPINE1	0.0429441	1.54484	2.1029	1.65453	1.93002	1.15497	1.15497	1.11152	1.49132	1.36254e-05
ALPPL2	-0.401926	-0.310373	-0.15569	-0.376848	-0.452856	-0.924895	-0.694365	-0.775249	-0.820603	2.46172e-05
RPLP2	0.279123	-0.217256	-1.16858	-0.999774	-0.553538	-0.539904	-0.339889	-0.865943	-0.581951	0.00724405
ITGB1	-0.188859	0.319273	0.449051	0.213463	0.52548	-0.561628	-0.0894895	-0.542289	-0.319652	0.00516577
S100A9	-0.83416	-0.919524	-1.49966	-0.793438	-1.33775	-1.312	-1.65886	-1.88982	-2.44266	7.31686e-08
ITGAV	0.121217	-0.128099	1.28767	1.51554	0.999811	0.725983	0.557557	0.483313	0.393027	0.000738467
HIST3H2BB	-0.020116	-1.31192	-1.39882	-0.416191	-1.36915	-1.04206	-0.710301	-0.691552	-0.845747	0.00532737
SERPINE2	-0.0296516	1.89902	1.56962	1.58566	1.1093	0.755708	0.340794	0.558775	0.423231	0.000385498
P4HB	0.146988	-0.00143681	0.333423	0.826144	0.79505	0.670561	0.880184	0.536316	0.905715	8.73083e-06
TUBB	0.171044	0.0719173	0.145028	0.417896	0.62808	0.587586	0.587586	1.02558	0.690809	5.97651e-08
EPRS	0.462202	0.102638	-0.153868	-0.138264	0.0642888	0.0549196	-0.144754	-0.213151	-0.332922	0.00314034
CTSB	1.39798	1.39754	0.758501	1.5447	2.17279	2.21702	2.11855	1.69202	1.62214	4.64486e-07
HSP90AA1	0.899537	0.554678	-0.334299	-0.0194664	0.570246	1.00199	1.06583	0.995843	0.87452	0.00402276
FH	0.199656	0.123807	-0.184964	-0.423452	0.330263	0.645944	0.72526	0.63735	1.15122	0.00109608
THBS1	-0.32021	0.918108	0.510772	-0.265251	-0.518032	-0.678923	-0.827723	-0.529971	-0.490947	0.0028987
HSP90AB1	0.661811	0.646588	0.238722	0.192525	0.645042	0.755117	0.661934	0.919237	0.619413	0.00671985
MMP2	0.74415	0.29428	1.48176	1.15603	1.31091	1.23015	1.61321	1.42552	1.40377	0.000196688
COL4A2	0.381457	0.505954	0.964683	1.01597	0.865336	1.01945	0.914346	0.980293	0.683289	1.04936e-10
LGALS1	0.111992	0.22917	-0.176852	-0.635088	0.0102975	0.625555	0.634597	0.837956	1.29342	3.73621e-07
C4B	0.98529	1.81506	0.999814	0.880185	1.0884	0.733699	0.921252	0.580136	0.570535	0.0147088
SAA1	-0.447827	0.338701	0.0686017	-0.248706	-1.85614	-2.35019	-2.98521	-2.38134	-2.24341	1.80939e-08
PRKAR1A	0.941959	0.0465417	0.250804	0.661621	1.15542	1.21231	1.32034	1.29625	1.12098	0.000778893
CLU	-0.00337382	0.2341	1.92036	1.02679	0.635299	0.0874799	-0.322214	-0.450679	-0.419189	0.000228632
HSPA5	0.225163	0.463549	0.216632	0.329467	0.589187	0.656225	0.823143	0.658638	0.718422	4.75134e-07
LAMC1	-0.981503	0.129449	0.722089	0.223446	-0.641361	-1.29876	-1.44399	-1.41256	-1.46035	0.000140106
TPR	-0.291853	-0.453924	-0.448864	-0.292837	-0.411119	-0.470943	-0.500996	-0.505618	-0.656033	0.00247451
CKMT1A	-0.0822633	-1.37115	-1.63435	-1.61137	-1.6623	-1.30984	-1.34716	-1.53252	-1.52512	3.01121e-08
ACTN1	-0.120972	0.600987	0.714003	1.15659	1.42798	1.31565	2.01541	1.15659	2.43753	6.24477e-08
XRCC6	-0.348673	-0.632413	-1.54012	-0.785836	-1.10309	-0.91044	-0.926837	-1.01205	-1.12269	2.81056e-05
XRCC5	-0.299883	-0.539913	-0.909056	-0.729462	-0.765877	-0.758221	-0.821695	-0.709562	-0.894055	4.41459e-05
PDIA4	-0.539448	-0.43226	-0.553486	-0.201332	-0.168015	-0.251752	0.225732	-0.0921055	0.422193	0.00249511
ANXA8L2	-0.656813	-0.980251	-1.13249	-0.580866	-0.743101	-1.07716	-1.13169	-1.29725	-1.44961	0.000905318
MMP9	-0.708321	-0.238043	0.843656	0.778979	-0.153782	-0.807386	-0.997444	-0.898296	-0.613472	0.0148063
DARS	-0.598185	-0.510741	-0.856049	-0.568509	-0.504576	-0.910232	-0.746268	-0.784731	-0.693572	0.0035174
ANPEP	-0.415002	-0.329536	0.0657452	-0.29894	-0.797888	-1.08479	-1.03108	-1.16899	-1.11432	7.25317e-09
GSPT1	0.176978	-0.524601	0.00595716	-0.176385	0.0760757	0.245666	0.485282	0.425211	0.521308	5.40575e-05
ITGB4	-0.322533	-0.994929	-0.779253	-0.458951	-0.968164	-1.24454	-1.07743	-1.45636	-0.898071	0.000105979
CBR1	0.115754	0.17828	-0.311282	0.450471	0.346071	0.868602	0.578467	0.538398	0.362439	0.00808649
CPE	-0.313094	0.0547976	0.898748	-0.0187774	-0.434744	-0.708836	-1.04492	-0.949398	-0.907479	0.0025171
LGALS3	0.966138	0.457222	-0.67743	0.712787	0.846945	1.36152	1.63897	1.32387	1.9406	0.00332307
TCP1	-0.217469	-0.737895	-0.676917	-0.61071	-0.735347	-0.82055	-0.87768	-0.855777	-0.72198	1.11974e-05
VCL	0.217213	0.440668	0.0814413	0.243047	0.766356	0.91431	1.07166	0.805469	1.48136	8.66454e-09
EIF2AK2	0.536055	-0.0205141	0.345973	0.729335	-0.55159	-0.437146	-0.577819	-0.511965	-1.25038	0.00066779
ANXA7	-0.123687	0.11126	0.58118	-0.31634	-0.728309	-0.46921	-0.478746	-0.553417	-0.476275	0.00530322
RAB4A	-0.76828	-0.310734	-0.33085	-0.642455	-0.946845	-0.936169	-1.04777	-0.930198	-0.826766	0.0054808
FLNA	-0.0382244	0.324785	0.464378	0.269702	0.637268	0.749586	0.732185	0.78241	0.85143	4.14219e-11
NT5E	-0.713155	0.0594977	0.647678	0.572954	0.491332	0.557887	0.592524	0.726589	0.900999	1.18572e-05
TGM2	0.178614	0.429775	0.714616	0.524316	0.528228	1.18531	1.52882	1.38301	1.15666	3.21461e-06
MUT	0.136792	0.257564	0.120971	-0.662048	-0.689517	-1.41873	-1.59801	-1.37008	-0.806367	1.41262e-05
CDH3	-0.303092	0.0142243	0.905257	1.11506	0.384912	0.33172	0.271138	0.0324876	0.122761	0.00184719
UBA1	0.380646	0.477197	0.110054	0.159452	0.578075	0.593257	0.546395	0.59375	0.497086	0.000863786
FBLN1	0.0791804	0.218139	1.02608	0.722934	0.676142	0.635947	0.457713	0.866946	0.709699	0.000365162
ITGA6	-0.255942	-0.0253518	-0.148385	-0.366898	-0.501645	-0.581301	-0.645071	-0.316803	-0.383211	0.00160129
PPIB	-0.707843	-0.698703	-0.607353	0.148083	0.469854	0.552689	0.834855	0.496069	-0.00865248	0.00159204
CFL1	-0.0246238	0.354413	0.505349	0.124488	1.35372	2.47839	2.40991	2.72939	2.31154	2.99734e-07
ATP2B4	-0.178449	-1.2024	-1.2247	-0.332349	-1.15706	-1.12704	-1.32361	-1.14866	-0.907247	0.011687
EEF1B2	-0.341452	-0.584405	-0.256054	-0.511784	-0.842851	-0.787663	-0.911982	-1.19672	-1.17964	1.72597e-07
POLR2A	-0.604559	-0.230063	0.0795518	-0.227769	-0.376037	-0.717448	-0.914117	-0.87041	-0.516264	0.0115191
MSN	-0.367785	-0.337984	0.148215	0.11584	0.0914333	-0.169686	0.0134888	-0.214524	0.685744	0.0158797
MGAT1	-0.293614	0.0872792	1.39145	0.558659	0.443835	-0.260099	-0.537302	-0.311343	-0.362787	0.00284767
STOM	-0.255383	0.326933	-0.338539	-0.116198	-0.359716	-0.581114	-0.957197	-1.45104	-0.75647	0.00181716
CANX	-0.516604	-0.653718	-0.542522	0.00589938	-0.806643	-0.927362	-0.646399	-1.09838	-0.981995	0.000997516
LOX	-0.878667	0.494084	2.01283	2.00433	3.26174	2.83127	2.60218	2.76884	2.19956	1.04316e-08
LAP3	0.523465	0.410861	0.400381	0.320865	0.543172	0.617856	0.837701	0.682362	1.44145	2.07773e-06
PRDX5	0.0113998	-0.282157	-0.908551	-0.56372	-0.27219	-0.721805	-0.819076	-1.51708	-0.502872	0.0170561
RPL12	0.506464	0.051211	0.184227	-0.271813	-0.676724	-0.75383	-0.325874	-0.479709	-0.147302	0.00940174
PDIA3	0.320696	0.358641	0.510826	0.675202	1.2557	0.973885	1.24591	0.905825	1.70964	2.99481e-09
NMT1	-0.344703	0.576169	-0.171418	-0.032592	0.707097	0.831235	0.764264	0.507201	0.871342	0.00678935
SERPINB1	0.0300189	-0.235318	-0.249076	0.00184234	-0.0219348	-0.267148	-0.323011	-0.56871	-0.486938	0.0116719
ALDH1B1	0.0628638	-0.0658585	0.0178681	-0.221194	-0.67961	-0.488917	-0.316932	-0.53235	-0.538805	0.00414892
S100A7	-0.615951	-0.359234	0.00253963	0.177622	-1.41573	-1.86825	-2.25369	-2.50161	-2.12658	3.31167e-05
STIP1	0.645593	-0.0915328	-0.723574	-0.558584	-0.44224	-0.141247	-0.142873	-0.337303	-0.298747	0.00663429
S100A11	0.0527434	-0.39056	-0.906939	0.417587	0.277069	1.03623	0.578399	0.937968	0.67267	0.000146894
SHMT1	0.0190999	-0.342077	0.0428362	-1.03316	-0.711218	-1.49637	-1.4035	-1.47541	-1.5682	8.41653e-07
SHMT2	-0.12042	-0.16925	-0.498416	-0.404896	-0.511789	-0.439008	-0.661314	-0.331907	-0.612798	0.00415312
HSPA4	-0.736933	-0.625427	-0.0812499	-0.431161	-1.11531	-1.59058	-1.48187	-1.47768	-1.18265	0.000126963
SFTPD	-0.211567	-0.288403	-0.0886006	0.0142092	-1.12269	-0.992153	-1.46506	-0.997047	-1.33731	1.49056e-06
SPR	0.762992	0.412512	0.577107	0.972717	0.636173	0.526577	-0.181496	0.0427406	-0.181615	0.00109022
MYH9	-0.639027	-0.553915	-0.979903	-0.769138	-0.810797	0.0815273	-0.168634	0.218948	-0.341058	0.0179358
MYH10	-0.0366992	-0.398513	-0.821023	-0.421073	-0.607964	-0.190354	-0.176841	-0.0846646	-0.37418	0.017462
KRT2	-0.107815	0.339766	0.752245	0.293274	0.0453415	-0.940594	-0.948884	-1.05735	-0.5452	6.871e-05
SERPINB5	1.00111	0.877487	0.418791	0.428251	1.31148	1.28728	1.34145	1.04978	0.767347	0.00131535
TAGLN2	0.205904	0.206828	-0.171791	0.240265	0.701542	1.53709	1.19566	1.61117	1.00523	2.45281e-06
CAPG	0.012198	0.401446	-0.0144492	-0.280101	-0.287154	-0.468204	-0.363899	-0.559327	-0.163204	0.00888607
CCT6A	-0.246237	-0.686876	-0.373309	-0.254434	-0.700585	-0.842315	-0.740288	-0.69458	-0.931185	3.42304e-06
MDH2	-0.256424	0.108673	-0.867191	-1.38748	-0.00789474	0.760018	0.434632	0.364278	0.607415	0.00647827
GARS	0.484024	-0.0945066	-0.352712	0.139919	-0.192289	-0.326136	-0.188303	-0.442865	-0.319824	0.00522655
ACTR1B	-0.295963	-0.323756	0.0429028	0.0945357	0.607759	0.724939	0.734287	0.60208	0.415631	0.0007971
LRPPRC	0.278259	-0.00587095	-0.155118	0.111584	-0.268195	-0.316289	-0.614686	-0.512695	-0.559631	4.37371e-06
PAFAH1B1	-0.0201148	1.21214	0.653371	0.696823	1.19988	1.05446	1.17739	0.889316	1.36866	0.0100298
CCT5	-0.048185	-0.125732	-0.540554	-0.561989	-0.451592	-0.441865	-0.535446	-0.436183	-0.643018	4.34231e-05
MAPKAPK2	0.203099	0.424032	0.39711	0.105921	0.593924	0.620052	0.524529	0.537288	0.739153	0.00224304
AARS	0.0551791	-0.0451389	0.343334	-0.376303	-0.437702	-0.52281	-0.628523	-0.583577	-0.670185	4.71183e-07
GDI2	-0.122422	0.132818	-0.321739	-0.0388602	0.216678	0.292263	0.549515	0.182167	1.25549	9.58045e-05
SERPINH1	0.217765	0.577485	0.149095	0.684179	1.44196	2.3613	2.11129	2.29719	1.94056	9.72434e-09
CCT4	-0.523458	-0.967935	-0.93472	-0.692629	-1.34647	-0.86169	-1.01205	-0.533948	-1.13486	0.000528226
RAB5C	0.355486	0.141373	0.473419	0.594083	0.499993	0.611194	0.648482	0.915319	0.558033	0.00590428
HNRNPA3	0.338362	-0.216233	-0.210272	0.178705	0.435706	0.461736	0.415554	0.799382	0.138955	0.0168284
HNRNPF	-0.301578	-0.401982	-0.314986	-0.215876	0.0241592	0.297833	0.604772	0.311404	0.462945	0.00526901
ACLY	-0.132788	-0.281835	0.220387	0.0353038	0.13415	-0.400774	-0.337486	-0.384883	-0.32748	0.0127006
CTSC	0.0596154	-0.0805435	0.845243	0.420343	0.902332	0.643048	1.28904	0.733303	1.63541	0.00190956
RARS	0.149348	0.0143593	-0.618599	-0.254542	-0.296235	-0.399298	-0.330149	-0.382264	-0.369599	0.000268102
VCP	-0.479598	-0.752377	-1.05845	-0.602425	-0.853159	-0.852765	-0.788092	-0.998899	-0.978275	5.74337e-06
ACTR3	-0.116053	-0.481736	-0.561619	-0.256147	-0.292126	-0.302748	-0.386553	-0.345539	-0.369381	0.0124391
ACTR2	-0.121727	0.101335	-0.167481	-0.0458043	0.133523	0.323521	0.339556	0.280244	0.168434	0.00684725
TGFB2	-0.0516881	-0.527069	-0.663987	0.786061	0.757749	0.640492	1.03396	1.60077	1.50445	5.31094e-07
YWHAG	-0.00288683	1.03515	0.175688	1.2183	-0.0598242	-0.827794	-0.786128	-0.645539	-0.251659	0.00824414
PSMC1	-0.0239764	0.010467	-0.0210766	-0.0937217	-0.160433	-0.346466	-0.0916797	-0.309705	-0.198138	0.0153206
RPS18	-0.46244	-1.63464	-1.71851	-1.60735	-1.91316	-1.09037	-1.41355	-1.7362	-1.92386	0.000196419
SNRPE	-0.0621163	-0.542832	-0.553314	-0.188661	0.300097	0.745852	0.939977	1.27365	0.467832	0.000931739
SNRPD2	-0.175005	0.106188	0.0805309	-0.297144	-0.161398	-0.269654	-0.499779	-0.477006	-0.427642	0.0113235
HIST1H4A	-1.22621	-1.71328	-2.31931	-1.2033	-1.60657	-1.12058	-1.07574	-0.855747	-1.21201	0.00266591
RPS26	-0.577335	-0.72148	-0.17404	-0.60556	-0.925765	-0.777622	-0.842963	-0.67818	-1.06786	0.01597
PPP2R2A	0.25364	0.456258	0.0753341	0.136293	0.514187	0.562184	0.429144	0.591506	0.418345	0.0115783
RPS21	-0.663817	-0.318357	-0.743282	-0.990603	-0.758325	-0.739195	-1.62577	-0.599075	-0.826486	0.0105431
CSNK2B	-1.42325	-1.06885	-2.10818	-2.23686	-1.46726	-1.14823	-1.89275	-1.47392	-1.2856	0.00124993
ACTC1	1.29044	0.694296	0.515259	0.429608	1.83426	2.50283	2.76115	2.76977	2.30094	1.12043e-07
PAFAH1B2	1.69419	1.07445	0.718639	0.649033	1.59049	2.18212	2.27351	2.60918	1.89031	2.93556e-05
HIST1H3A	-1.08911	-1.72178	-3.00149	-0.875974	-2.21212	-1.83065	-2.15524	-1.56425	-1.8915	0.000850364
DCD	-1.11446	-0.917727	-0.0789374	-0.396148	-2.03928	-2.3535	-2.17941	-2.10352	-1.91953	6.79451e-05
LACTB	-0.60209	-1.1659	-0.96746	-0.63603	-1.52708	-1.32984	-1.18501	-1.51388	-1.13913	0.000813324
HSPG2	-0.686754	-0.0694852	0.394831	0.167628	-0.216088	-0.711938	-0.704095	-0.528726	-0.740781	0.00270818
CAP1	-0.655207	-0.174208	-0.423134	0.34867	0.908544	0.593661	1.098	0.291016	0.785581	6.40414e-05
TAGLN	0.440091	0.597092	0.101361	0.680044	0.856401	1.26219	1.07772	1.30796	1.39419	0.000203037
PLOD1	-0.297795	0.0771527	1.06137	0.75482	0.77004	0.38584	0.510233	0.561851	0.424465	0.000118972
LMNB2	-0.08653	-0.152256	-0.412901	-0.407234	-0.00286506	0.497351	0.334979	1.04697	0.761223	3.23513e-06
GBE1	-0.262294	-0.0825811	-0.431995	-0.348949	0.581178	0.288719	0.826139	-0.0940251	1.2279	0.00094162
YWHAH	0.0892634	0.297811	0.441587	0.253561	0.628152	1.1035	1.25452	1.0971	1.16358	1.8479e-05
C1QBP	-0.830611	-0.537375	-0.921964	-0.769922	-0.585757	-1.37418	-1.38734	-1.49147	-1.09791	4.02636e-06
LRP1	-0.631049	0.343376	0.421454	0.276734	0.187779	-0.634661	-0.611225	-0.687466	-0.229128	0.0176556
ARHGAP1	0.132404	-0.223697	0.233389	-0.15246	-0.320077	-0.565847	-0.632218	-0.622338	-0.660775	3.13206e-05
LGALS3BP	-0.342182	-0.15213	1.44214	0.799369	0.120775	-0.428347	-0.429269	-0.467436	-0.354753	0.00684974
MFGE8	-0.361392	0.0194219	0.723473	0.412914	-0.333059	-0.748088	-0.811599	-0.926332	-0.827581	3.2688e-05
GALNT2	-0.00837946	0.414351	0.84939	0.561517	0.936124	0.873458	0.75546	0.76028	0.900924	1.42692e-08
ASPH	0.112947	0.447226	1.16261	1.17832	0.635464	0.355009	0.674551	0.642391	0.230097	0.0145611
SF3A3	-0.995142	-0.297379	-0.729756	-1.55187	-0.391504	0.0452154	0.0937406	0.00335866	0.632928	0.000938075
ECH1	-0.0702856	-0.37744	-0.672357	-0.784651	-0.36928	-0.77863	-0.331698	-0.555271	0.386181	0.00122377
FLII	-0.187179	0.257126	0.209728	-0.274207	-0.12723	-0.60389	-0.503659	-0.696157	-0.185108	0.00238485
CBX3	-0.0994139	-0.480782	-0.836043	-0.298986	-0.0521388	0.493032	0.420887	0.640255	0.732049	8.63084e-05
MSLN	-0.397479	0.00560482	0.81014	0.136523	-0.704619	-0.82683	-1.00427	-0.707166	-0.804301	0.00054512
TUBB3	0.25823	0.570166	0.588221	0.717411	1.11851	1.3269	1.36611	1.67207	1.36712	1.53114e-08
NAE1	0.766035	0.754906	0.450607	0.237537	0.848661	0.801512	0.704802	0.952964	0.820282	0.0101608
CUL3	0.323624	0.11975	-0.0259706	-0.306115	0.0266318	-0.367939	-0.185104	-0.560727	-0.908766	0.000544242
LAMB3	-0.120035	0.474236	1.50045	0.782981	0.701172	0.672724	0.527721	0.819274	0.415622	0.000595417
LAMC2	0.0246735	0.938349	1.04803	0.882185	0.479606	0.277406	0.160319	0.352392	0.160319	0.000857445
SPTAN1	-0.103989	-0.366981	-1.05525	-0.582869	-0.513531	-0.5156	-0.574528	-0.607076	-0.80727	0.00642208
TUBB2B	0.344404	0.491862	-0.143061	0.471511	0.368061	0.583847	0.653906	0.960327	0.458667	0.0162254
IL18	0.0665169	0.317327	0.616395	0.893298	0.461668	0.479255	0.522742	0.571741	0.850365	6.41505e-05
TTLL12	-0.407719	-0.0752372	0.0400519	-0.604892	-1.17741	-0.68053	-0.831204	-0.808508	-0.675945	0.0155957
DPYSL3	0.0183639	0.251732	-0.126431	0.119315	0.408635	0.542756	0.581706	0.400831	0.771056	4.59103e-07
MVP	-1.32787	-1.40067	-1.36345	-1.56232	-1.57602	-1.61661	-1.58383	-1.69123	-1.72056	3.87903e-08
SEPT2	-0.350425	-0.568009	-1.09541	-0.759893	-0.554789	-0.412283	-0.503337	-0.394091	-0.609893	0.011654
KARS	-0.157119	-0.420965	-0.909618	-0.540077	-0.263773	-0.614757	-0.645077	-0.802167	0.0664198	0.00566835
EEA1	-0.233682	-0.287163	-0.209584	-0.962666	-0.38251	-0.485061	-0.627256	-0.608031	-0.257625	0.00761517
PDIA6	-0.0507	0.202501	0.556322	0.881638	0.736173	0.777289	0.777597	0.925204	0.79695	9.30936e-09
PLEC	-0.220891	-0.0434535	-0.381432	-0.604817	-0.702107	-0.72612	-0.840941	-0.637365	-0.666829	1.80217e-08
PPA1	0.564393	0.509489	-0.308539	0.0327732	0.690518	1.07493	1.08363	0.969294	1.24943	1.67288e-05
TGFBI	0.300336	0.999317	2.24417	2.24417	2.13518	2.02955	1.92056	1.92056	1.8247	5.32828e-11
MAPRE1	0.917743	0.733946	0.352389	0.944959	1.32119	2.15296	2.0525	1.90781	1.79579	3.71377e-07
TAB1	0.200938	-0.0595403	0.545438	0.102641	0.304805	-0.0812055	-0.0462455	-0.0252517	-0.465747	0.0126137
STXBP2	0.468538	0.64232	0.744592	0.59868	0.587216	0.677539	0.840084	0.798669	1.02154	0.00203321
RAB11B	0.0746047	0.317197	0.55013	0.261489	0.552016	0.716582	0.687701	0.885839	0.891433	3.90825e-05
ECM1	0.510721	0.909939	0.865941	0.617153	0.990877	0.980685	1.12486	1.19247	0.78583	0.00881921
PRSS8	0.234101	0.966042	0.942905	0.929381	0.628735	0.612914	0.582356	0.711652	0.646942	0.00557719
FSCN1	0.034872	0.13719	-0.418889	0.0523228	0.39091	0.960652	0.762434	0.906741	0.608593	0.000262724
NME1.NME2	-0.56684	-0.860656	-1.49742	-0.621843	-1.00936	-1.45777	-1.20664	-1.64933	-0.47517	6.82119e-05
VPS26B	-0.216712	-0.523169	-0.764427	-0.690801	-0.308867	-0.691064	-0.69586	-0.482531	-0.508651	0.00381649
MOV10	-0.647702	-0.91524	-2.2226	-0.526507	-1.15945	-1.42402	-0.80648	-1.11725	-0.761899	0.00722048
LRRC1	-0.34993	-0.783769	-0.91947	-0.626378	-0.806481	-0.687664	-0.746994	-0.878183	-0.741452	0.0045008
ARHGAP17	0.71484	0.95565	0.457442	0.989522	1.76448	1.54892	1.78996	1.96698	1.51581	0.0002669
TWF2	-0.844017	-0.0970777	-0.0178814	0.159558	0.858153	0.566323	0.408447	0.453156	0.555121	0.00132533
OLFM4	-0.835932	-0.495344	-0.546887	-1.13793	-1.80056	-2.06891	-1.8464	-1.88084	-2.12184	6.16774e-09
CD109	0.180098	0.604	0.72233	0.455587	0.333986	-0.0461957	-0.0713865	-0.0168841	0.0346585	0.000910904
HIST2H3A	-0.843876	-1.35273	-1.80041	-0.7608	-1.70115	-1.1063	-1.66678	-1.04479	-1.55811	0.000503338
CCDC80	-0.114547	0.221754	0.871332	0.395959	0.154496	0.909574	0.569568	1.02015	-0.0935144	0.00438877
SND1	0.186714	-0.0776684	-0.124586	-0.255982	-0.530829	-0.468335	-0.545244	-0.501713	-0.603021	2.11315e-08
CHST15	-0.65609	0.197865	1.8369	1.51578	1.31811	0.72199	0.516728	0.477856	0.00177483	6.41154e-05
CHST3	-0.0580417	0.764993	1.7923	1.14785	0.827369	-0.159014	0.206549	0.0926323	-0.429377	0.000156779
HOOK3	-0.0234522	0.203151	0.292773	0.253858	0.116384	0.315911	-0.0306039	0.250344	-0.763905	0.0116604
FUK	0.434724	0.00245246	-0.242652	-0.36533	-0.825944	-0.322846	-0.499097	-0.616812	-0.599352	0.000589171
NHLRC2	0.203949	0.446224	0.213679	0.172342	0.581367	0.883609	0.586322	1.08248	0.647767	0.000122983
NPLOC4	0.373194	0.499543	0.613441	0.233179	0.666999	1.46263	1.31112	1.1847	1.27095	6.97418e-05
PALLD	-0.0797295	0.0594819	0.744038	0.945731	0.669335	0.917969	0.854225	1.00919	1.06163	3.29419e-05
PXDN	0.155251	0.302697	1.21151	0.654348	0.518085	0.376626	0.468026	0.55355	0.353986	0.00419255
ARPC1A	-1.29028	-1.27785	-1.43717	-1.06774	-1.65601	-1.32835	-1.7702	-1.3197	-1.01011	0.000747838
USP7	0.417271	-0.211869	-0.180789	0.0399203	-0.0682749	-0.506875	-0.732139	-0.768542	-0.870649	1.93308e-06
PDLIM5	0.433966	0.526786	0.0907532	-0.0612106	0.95952	1.74663	1.94272	1.75741	1.61831	0.000115433
PCDHB18P	-0.579357	-0.557389	-0.297472	-0.431992	-1.17821	-1.38369	-0.971196	-0.867077	-0.79984	0.00201772
FAM129B	-0.197494	0.208792	0.0418734	0.00893629	-0.0695238	-0.525415	-0.421603	-0.524782	-0.294419	0.00912646
HSD17B10	0.101211	-0.418254	-0.881507	-0.758806	-0.606892	-0.243495	-0.473735	-0.515407	-0.033689	0.0140011
CORO1B	0.042671	-0.755683	-0.746234	-0.35172	0.532729	0.903463	0.969567	0.833092	1.1371	0.000161606
FUCA2	0.888462	0.893136	1.3401	0.649375	0.413573	0.483425	-0.00734153	0.177302	-0.12452	0.000668967
TUBB6	0.362793	0.604514	0.579267	0.516633	0.605628	0.793724	0.791963	0.827849	0.782412	1.31658e-05
ANGPTL4	0.274678	0.662297	1.03173	1.16226	1.38383	0.964924	1.10566	1.35756	1.42454	4.64032e-09
PDGFD	-0.185162	0.065801	1.47466	0.853806	1.15253	0.391031	0.480054	0.509606	-0.2978	0.00104119
COMMD5	-0.152918	-0.959987	-1.19278	-0.95842	-0.781947	-1.07023	-0.814365	-0.655461	-1.03075	0.00043376
SDCBP2	-0.57168	-0.259124	0.0499634	-0.313162	-0.851574	-0.937393	-0.938948	-1.26638	-0.943793	0.000215005
PPA2	-0.265555	-0.0802644	-0.526145	-0.481704	-0.659502	-0.917175	-0.61988	-0.754948	-0.5537	9.87791e-05
PTPN23	0.551088	0.99536	0.752388	0.920883	1.32143	1.07219	1.19379	0.966901	1.30283	0.000200767
CHMP4B	-0.120145	-0.0178737	0.186628	-0.37155	-0.133572	-0.338615	-0.714259	-0.449186	-0.379023	0.00736523
TUBB1	0.594242	0.826023	0.623696	-0.42362	-0.564547	-0.695276	-0.465155	-0.699068	-0.157953	0.00394026
SCPEP1	1.08326	1.18186	2.03033	1.31954	1.2003	1.16069	1.03958	1.02937	0.642745	0.000601121
CELSR2	0.0919822	0.480176	1.14014	0.699638	0.462729	-0.0375138	0.0572187	0.0547656	0.0155952	0.00158653
S100A14	0.132137	-0.230943	-0.637429	0.390034	-0.837863	-0.657383	-1.05025	-1.33843	-1.5043	4.38333e-05
XPNPEP1	0.352635	0.87155	0.155015	-0.16318	0.841638	1.00989	1.16547	1.01119	1.06933	0.000959513
CHST12	0.0328398	0.625838	0.99764	0.576305	0.522654	1.37688	1.12188	1.26551	1.54078	0.00235261
FARSB	-0.799165	-1.08814	-1.1827	-1.42177	-1.36138	-1.67154	-1.58561	-1.67672	-1.69316	2.77262e-05
HYPK	-0.00270769	-0.444665	0.260466	-0.00701888	-0.278132	-0.745576	-0.365596	-0.597424	-0.48305	0.00905191
GAR1	-1.18726	-2.39201	-3.23043	-1.9073	-2.65373	-2.63466	-2.76375	-2.43358	-2.69761	8.2067e-07
FAT2	0.153637	0.321432	2.04006	1.05651	0.634142	0.234761	0.137765	0.308827	0.171841	0.00514139
LARS	0.0791904	-0.672595	-0.972003	-0.555747	-0.931513	-0.590012	-0.814244	-0.950512	-0.85928	7.77477e-05
DNAJB11	0.226307	0.403963	0.666044	0.912206	0.459583	0.569223	0.550717	0.823193	0.613204	3.48571e-05
UBA2	1.15708	0.92838	0.629073	0.776531	1.05914	1.09292	1.18804	1.35809	1.2049	0.00345395
AK3	0.730637	1.2653	1.01353	0.289499	1.59783	1.30523	1.75438	1.47226	0.966959	0.00629711
GNPTG	-0.131609	0.590925	1.02601	1.1035	0.912014	0.629382	0.531661	0.773913	0.377354	0.000417211
PRPF19	-0.0868897	-0.371759	-0.309135	-0.294759	-0.427341	-1.10388	-0.971614	-0.769705	-0.723102	7.43281e-05
PCDHB10	-0.0616711	-0.0693374	1.06738	0.98933	0.829378	0.399223	0.270985	0.487491	0.26259	0.0035419
PCDHA12	0.0833023	-0.368619	-0.206372	-0.050381	-0.0428136	-0.726246	-0.945086	-1.00669	-0.734818	0.00237603
G3BP2	0.567622	0.956312	1.05488	0.161428	0.750573	1.28465	1.08406	1.20054	1.03367	0.00164681
COPS3	0.216482	0.137898	0.243758	0.12567	-0.0832413	-0.125203	-0.366647	-0.0540561	-0.270803	0.00214354
CLCA2	-0.265824	0.304625	0.561638	-0.563064	-0.593663	-0.979214	-1.42874	-1.11994	-1.11182	0.00016076
MTMR6	-0.0854247	-0.536539	-0.903454	-0.444563	-0.458226	-0.234288	0.0152672	0.362519	0.286737	2.757e-05
RUVBL1	0.0370306	-0.693355	-0.807354	-0.209663	-0.813667	-0.656941	-0.744892	-0.490606	-0.895892	0.000896697
NCKAP1	-0.247655	-0.511043	-0.433999	-0.433032	-0.239082	0.249865	-0.339184	0.317704	0.424474	0.00402642
PADI2	0.663713	0.361268	-0.0330573	0.0926154	-0.302078	-0.162125	-0.273941	-0.358418	-0.202881	0.000538596
GSTK1	1.03312	0.71396	1.33765	1.10433	1.0608	1.04111	1.30792	1.13444	0.481242	0.000849995
LSM2	0.0987338	-0.52146	-0.762674	-0.119469	-0.12293	0.58521	0.344698	0.570553	0.551526	0.000125393
STRAP	0.438067	0.296595	0.418547	0.0160586	0.909792	1.01446	1.13151	0.933276	0.764605	0.0114302
RTCB	0.0326271	0.0435286	-0.523136	-0.294857	0.184996	0.352707	0.324419	0.481802	0.350068	0.00935498
TLN1	0.211174	0.507845	0.385134	0.180799	0.414646	0.464011	0.469968	0.618479	0.3855	0.00133022
PPME1	0.553018	-0.062489	0.0183858	-0.144476	0.727786	1.1031	1.32015	1.38924	0.806513	0.00138305
CLIC4	0.673446	0.802058	0.34124	0.532814	1.082	1.23827	1.1787	1.14135	0.947821	3.98559e-05

## Sheet: SEC
Gene.names	fc_T1	fc_T2	fc_T3	fc_T4	fc_T5	fc_T6	fc_T7	fc_T8	fc_T9	p.value
SERPINA1	-0.111719	0.280639	0.793999	-0.268086	-0.383018	-0.452725	-1.00364	-0.111975	-0.416679	0.0180474
TCEB3	0.535033	-0.425653	-0.630625	-0.0133435	1.56325	1.4964	1.56018	1.00447	0.896561	0.000904192
FNBP1L	-0.081026	0.240689	0.43993	0.368177	1.12241	1.65816	1.62863	1.48918	1.25415	4.12054e-10
EPPK1	0.0770314	0.448214	0.891986	0.875641	1.35822	1.579	1.85587	1.76195	1.69842	1.46431e-10
SRGAP2	0.0418221	-0.00171589	0.40122	0.20278	0.19264	0.374169	0.566518	0.456854	0.657383	0.000122885
TXNRD1	-0.363537	-0.352182	-0.694679	-0.57994	-0.98054	-1.01629	-1.2728	-1.13584	-0.809786	1.75852e-09
HMOX2	-0.22572	-0.46278	-0.587575	-0.526878	-0.686722	-0.913932	-0.966974	-0.878105	-0.815225	0.000128524
TTR	-0.29479	0.470151	0.589076	-0.547119	-0.555794	-0.912826	-1.385	-0.753005	-0.413021	0.00165822
ACOT1	-0.311857	-0.414441	-0.14646	-0.43431	-0.560145	-0.975319	-0.92094	-0.824657	-0.788735	1.24066e-06
UCHL3	-0.427785	-0.518287	-0.593297	-0.355787	-0.651652	-0.741568	-0.964504	-0.758643	-0.661472	0.000292623
PABPC1	0.0083551	0.215001	0.181501	0.134587	0.112747	0.283578	0.465564	0.270986	0.661073	8.14459e-06
NBL1	0.0660444	0.399219	2.17594	1.70531	-0.0546631	-0.716649	-0.624456	-0.516065	-1.51183	7.44302e-06
HNRNPA2B1	0.271149	0.134043	0.140008	0.272849	0.782535	1.03429	1.11225	0.838605	1.03849	1.25079e-09
SYNJ2BP.COX16	-0.173926	0.287401	0.806388	0.620426	0.860814	0.782375	0.760221	0.895887	0.50742	8.099e-10
GPX1	0.0192888	-0.290433	-0.794044	-0.702446	-1.2742	-1.34522	-1.56724	-1.55869	-1.47339	1.68297e-14
EIF5B	-0.309483	-0.729879	-1.22314	-1.07275	-0.393071	0.65419	0.53202	0.416045	0.129332	0.00255052
SPTBN1	-0.10006	-0.142105	0.162771	0.0443789	0.449617	0.703977	0.517003	0.925242	0.470548	0.000123669
MUC1	0.157894	0.302655	0.204127	0.453797	0.371135	0.0320451	-0.268603	-0.239953	-0.531809	1.67115e-08
SELM	0.296951	0.551351	0.549783	0.154373	0.589426	0.463294	0.769182	0.549235	0.907983	0.000249298
NAA50	0.204459	-0.236532	-0.19333	-0.439852	-0.552539	-0.557543	-0.351393	-0.131602	-0.205399	0.000351546
SEPW1	0.0697675	0.190064	0.74296	0.642966	0.594825	0.92412	0.887726	0.842365	0.702206	0.000257873
ATXN3	0.229856	0.450075	0.371319	-0.101029	-0.180177	-0.202685	-0.229356	-0.237627	-0.197274	0.0186605
VTA1	0.108717	-0.0926288	0.0553754	-0.237131	-0.524972	-0.715859	-0.597089	-0.618542	-0.554536	1.911e-07
UBE2D3	-0.484683	-0.471835	-0.895588	-0.75454	-0.806561	-0.178725	0.0967689	0.291469	-0.0820335	0.000171219
TPD52L2	0.26916	0.448302	0.650907	0.281723	-0.0111249	-0.236498	-0.138941	-0.125511	-0.233759	0.000238352
PTGES3	0.0497564	-0.688808	-0.995788	-0.879795	-1.61821	-1.97493	-2.33533	-1.87642	-1.88741	4.33024e-13
LPP	0.123288	0.122832	0.375741	0.127989	0.738684	1.16845	1.60174	1.26557	1.36946	2.67135e-06
RNASET2	-0.0428696	-0.0665704	0.358177	0.38117	-0.239682	-0.663958	-0.68097	-0.640418	-0.566952	1.42783e-05
SBDS	0.0847655	0.114277	-0.0869555	-0.137339	-0.0501874	-0.087866	-0.0495365	-0.200912	-0.134298	0.00802002
CTSH	-0.10909	0.00690299	0.867452	0.488207	0.510424	0.133281	0.00524907	0.137607	0.0695509	0.00444705
CAB39	-0.0550619	-0.148839	-0.285996	0.106778	0.195732	0.232889	0.461671	0.502846	-0.0036475	0.00479003
SNX12	0.0546777	-0.00344354	-0.0662808	-0.0724218	0.121488	0.154658	0.516291	0.0290754	0.518547	0.000149919
HNRNPM	0.293336	0.0311061	0.00961335	0.158689	0.668272	1.03426	0.833352	1.05768	0.320273	0.00494094
TRPV3	0.240315	0.435858	0.0892664	0.0933495	-0.809131	-0.209911	-0.383716	-0.405166	-1.08474	0.000471637
STAU1	0.0364317	1.06761	1.96371	1.56294	1.23555	1.23624	1.61263	1.41081	1.35546	3.35357e-07
SDHA	-0.379817	-1.07946	-1.55499	-0.973557	-1.38508	-1.45079	-1.4324	-1.30021	-1.47139	1.02552e-08
EEF1D	0.566177	0.282082	-0.568461	-0.137683	0.124849	0.290704	0.814016	0.861715	0.799421	0.00019356
PSME2	-0.0554576	-0.729006	-1.44263	-0.629855	-1.02989	-1.0988	-0.989154	-0.989118	-1.48086	2.53559e-06
AGRN	0.189355	0.69765	1.80769	1.46306	1.55294	1.29639	1.24523	1.62118	0.984309	1.2695e-09
C1S	0.115397	0.549973	1.4896	1.59564	0.851969	0.631543	0.35821	0.85949	0.490872	0.0002196
EFNA5	0.310164	0.408902	1.07358	0.514222	0.409382	0.312959	0.303618	0.611249	0.313475	0.0313616
AP2B1	-0.412875	-0.375544	-0.544298	-0.187011	-0.155717	-0.140029	0.220234	0.00270692	0.109651	0.0132961
CNN2	0.224393	0.264469	-0.154881	0.0289356	0.609236	0.868599	1.19432	0.778393	1.19216	4.4669e-07
DDX1	-0.412198	-0.06795	-0.432876	-0.538945	-0.778163	-0.64216	-0.933434	-0.628036	-0.653253	4.31939e-05
PRAMEF18	-0.770186	0.398082	0.602004	-1.12256	-1.67562	-1.81051	-1.67562	-1.72547	-1.72901	3.84323e-05
C21orf33	-0.130065	-0.391404	-0.626089	-0.532676	-0.589482	-0.652359	-0.887941	-0.778332	-0.798294	1.00806e-11
KLK8	0.345268	0.0587542	0.434103	-0.0165975	-1.38542	-2.45873	-2.71755	-2.50229	-2.41017	7.07533e-10
FHIT	-0.390199	-0.540313	-0.905954	-0.801633	-0.801688	-1.01912	-0.918015	-0.808924	-0.863028	6.7938e-07
APP	0.182438	0.2946	0.213101	0.277811	0.581968	0.397256	0.496149	0.667141	0.493373	0.00312222
PCMT1	-0.344552	-0.496309	0.14343	0.230595	0.729853	0.69938	0.861772	0.808861	0.865262	8.76459e-05
ABI1	-0.16654	0.0872395	-0.128009	0.190645	0.165777	0.472552	0.471387	0.414686	0.539478	8.45732e-05
IGHG1	0.399012	1.37025	0.794577	-0.334243	-0.454999	-1.57775	-1.33536	-1.23619	-1.32936	3.47396e-06
GSN	-0.0718837	0.574154	0.729844	0.566592	0.803129	0.850748	0.870227	1.08818	1.06154	2.42398e-12
MYD88	0.399313	-0.0990922	-0.330563	0.373308	0.685812	0.498773	0.939219	0.382009	0.780825	0.000408176
PVR	0.00786859	0.230682	1.00372	0.663482	0.46734	0.413377	0.0239618	0.528881	0.759921	0.0357482
PTER	-0.279055	0.676191	1.34948	0.728437	0.550974	-0.078838	-0.346945	-0.399166	-0.316678	8.45815e-05
PI4KB	0.262079	0.213552	1.01705	0.781564	-0.320219	-0.0768578	-0.0256984	-0.520322	-0.116461	0.0368367
PLS3	-0.342674	-0.269661	-0.045708	0.267739	-0.0749404	0.0892446	0.230259	0.523164	0.0666511	0.000630329
AKR1C3	-0.071208	-0.16334	-0.555609	-0.508992	-0.626728	-1.0033	-0.883927	-0.858665	-0.675026	1.33011e-12
LAMA3	-0.0764485	1.1355	1.73524	1.16933	1.05398	0.859742	0.407627	0.917076	0.758931	0.000415117
IGHV6.1	-0.240657	0.322086	0.424155	-0.583501	-0.768297	-1.43696	-1.418	-1.05914	-0.920078	1.31325e-05
TPT1	0.00220073	0.126476	0.276355	0.635392	0.678523	0.605465	0.766963	0.672928	0.900878	2.43916e-12
RPSA	-0.238617	-0.395771	-0.53366	-0.494418	-0.886703	-1.25712	-1.3604	-1.4889	-1.01118	4.20163e-09
DDX46	0.146676	-0.142389	-0.579973	0.159759	0.503458	0.632728	0.821836	0.25669	0.523036	0.00995832
STX3	0.0374954	0.0119795	-0.805248	-0.398537	0.0250956	0.187224	0.574503	0.137769	0.311666	0.0244748
DUT	0.146662	0.0158788	0.0162174	-0.324781	-0.198985	-0.372925	-0.455586	-0.454118	-0.269433	0.00039629
HP	-0.161677	0.927018	0.70526	-0.583272	-0.960065	-1.38564	-1.85857	-1.27203	-1.07024	1.2807e-05
CAPNS1	-0.178901	0.200807	-0.303182	-0.240428	-0.0971304	-0.104614	-0.311942	-0.237969	-0.552305	0.00361865
LAMTOR5	0.364336	-0.999964	-0.559131	0.773498	0.325917	1.32893	1.11947	0.495888	0.961564	0.00686629
ENOPH1	-0.0377902	-0.620894	-0.646801	-0.60838	-1.10432	-0.558647	-0.831939	-0.388179	-0.612565	0.000422571
SPTAN1	0.0322724	0.113555	-0.0309787	0.163356	0.279642	0.251168	0.243334	0.30179	0.298728	3.65596e-06
TBL1XR1	-0.143368	-0.32749	-0.474515	-0.0365942	-0.216079	0.0246612	-0.0378942	0.113988	0.089359	0.00333312
HADH	-0.577302	-0.884255	-1.19078	-0.736917	-0.942873	-1.18828	-1.24492	-1.03654	-0.885386	2.90225e-08
DIAPH1	-0.104603	0.119771	0.060353	-0.108947	0.376076	0.825937	0.675146	0.699957	0.244698	0.00167103
PPP1R18	0.287109	-0.0968422	-0.0240238	0.482929	1.23049	1.62284	2.31562	1.53293	2.30091	6.44877e-10
HSPA1B	-0.24981	-0.416275	-0.511005	-0.373562	-0.425176	-0.465328	-0.638935	-0.634202	-0.444371	1.16373e-07
SSBP1	-0.146469	-0.430291	-1.25339	-0.758263	-0.976979	-0.95777	-0.954648	-1.0259	-0.893004	4.12716e-06
OCLN	0.0249005	-0.209044	-0.213792	0.128045	0.591198	0.956142	1.16339	0.708066	0.798724	9.92546e-07
C4A	-0.324375	0.79155	0.740186	-0.308306	-0.319601	-0.802773	-1.00357	-0.260637	-0.36366	0.0169094
PUF60	-0.288887	-0.230084	-0.48701	-0.149073	-0.133535	-0.0214723	0.316964	0.329066	0.107598	0.0013141
AIM1	-0.328766	-0.121683	-0.33826	-0.219912	0.481406	1.04301	0.819428	0.965902	0.529433	8.2821e-06
DNAJB6	0.146752	0.747254	1.41384	0.885817	1.27581	1.38293	1.45803	1.49854	1.36686	5.78343e-07
DKFZp686L22104	-0.00924875	-0.563438	-0.259989	-0.0959547	-0.807208	-1.32786	-1.71025	-1.37704	-1.54377	6.0258e-08
SYTL2	0.46277	0.168445	0.277401	0.138419	-0.0850119	-0.0545678	0.128662	-0.233434	-0.05522	0.0284621
HIST1H2AJ	-0.178141	0.687342	0.0366307	-0.101915	-0.0980245	-0.474501	-0.660703	-0.224224	-0.528212	0.002318
PTBP1	-0.186756	-0.267874	-0.224136	-0.395078	-0.130882	0.335358	0.273925	-0.0747478	0.0824537	0.019308
ENAH	-0.0481837	0.168452	0.0919327	0.247332	0.706559	1.41048	1.61954	1.16042	1.39863	3.87116e-10
ALDH7A1	-0.425957	-0.337232	-0.302363	-0.584672	-1.35892	-1.49905	-1.52054	-1.44101	-1.31951	4.04955e-06
TJP2	-0.0100796	-0.0508129	-0.00326786	0.116393	0.670279	0.927642	0.927979	0.546105	0.603664	8.51987e-07
SH3PXD2B	-0.0322589	0.252949	0.748284	0.618736	0.776484	0.887121	0.986045	0.924342	1.14731	1.41133e-11
RBMXL1	0.20333	-0.321265	-0.785211	-0.320095	0.0391902	0.699628	0.612551	0.219244	0.170221	0.0334377
PLEKHA6	0.298362	0.0921594	0.153711	0.21206	0.479369	0.801418	0.731797	0.450176	0.382902	0.00125324
CTSD	-0.376544	-0.39444	-0.14588	-0.212201	-0.582433	-0.868189	-1.09178	-0.868381	-0.894039	2.22843e-08
BCLAF1	0.0450359	-0.31288	-0.205242	-0.20418	0.16386	0.746042	0.95533	0.655909	0.689844	0.000274402
NUDT3	-0.207511	-0.282483	-0.233321	-0.22851	0.0450751	-0.292247	-0.140936	-0.675854	-0.647908	0.0188109
GCSH	-0.350261	-0.640342	-0.831861	-0.66061	-0.873314	-1.04362	-1.28095	-1.11143	-0.893489	1.41884e-06
IGHG3	0.0580475	0.514437	0.716188	-0.371252	-0.668579	-1.08921	-1.20178	-0.873858	-0.841534	1.06636e-05
FXN	0.79625	-0.198475	-0.615507	-0.870329	-0.957255	-0.437182	-0.457094	-1.03529	-0.80433	0.000249161
EPS8	-0.0426221	0.0431009	0.563232	-0.151824	-0.469164	-0.752415	-0.809657	-0.46091	-0.372008	0.00337913
ATXN2	0.103357	0.300537	0.467954	0.502853	0.338517	0.215929	0.226656	0.516413	0.274629	0.0157879
RDX	1.94242	-0.129063	-0.90504	-0.314143	-0.56388	-0.510692	-0.42715	-0.487155	-0.165738	0.00587393
RPL9	0.247398	0.0439707	0.136165	-0.244145	0.346531	0.762065	0.790172	0.239944	0.701303	0.00274782
RPS7	0.161126	0.336339	0.584688	0.406007	1.16913	1.51506	1.15075	1.52069	0.831432	5.36344e-08
RPL5	-0.561257	-0.642322	-0.591802	-0.567842	-0.78277	-0.6823	-0.576338	-0.623562	-0.718835	0.000213887
RAB8B	0.0230477	-0.359414	0.160578	0.243312	0.240079	-0.00783794	0.127082	0.275205	0.555459	0.00345809
IRF6	0.165456	-0.223285	-0.0604892	1.01502	1.64435	1.68142	2.26814	1.76765	1.67864	1.28544e-08
CD59	0.129428	0.735812	1.02246	0.285202	-0.599307	-1.20694	-0.998146	-1.37169	-0.968827	2.49895e-06
CREG1	-0.212122	-0.111265	0.244826	-0.347978	-0.590812	-0.73339	-0.701106	-0.699332	-0.852898	1.90847e-05
ADAR	-0.064588	-0.0292057	0.0461277	0.308979	0.372918	0.277651	0.493663	0.353891	0.18879	0.000158661
EPS8L2	0.215224	-0.283118	0.124853	0.0897538	0.991417	0.621968	1.64815	0.920304	1.17093	0.000185621
C1R	0.0624009	0.557849	0.789261	0.704876	-0.401507	-0.763076	-1.1328	-0.665114	-0.79692	1.57476e-05
HNRNPL	-0.565661	0.0275712	0.659382	0.595647	0.799999	1.23725	1.59706	1.28885	0.843118	1.85508e-05
PGM1	-0.423329	-0.28104	-0.319693	-0.320092	-0.669775	-0.661137	-0.546579	-0.124081	-0.438962	0.00343401
A0A3B3ITY6	0.184074	0.966586	2.24786	1.48127	0.461169	-0.619594	-1.14274	-0.537246	-0.528526	0.000552067
THRAP3	0.0991117	-0.406378	-1.1964	-0.748858	-0.304347	0.301613	0.294526	0.0539443	0.238171	0.00127103
HTRA1	-0.0535838	0.800519	0.750299	0.170542	0.858374	1.19417	1.12903	1.52958	0.466631	0.00088786
ITM2B	0.122382	0.17899	1.92962	0.491471	0.140941	-0.255871	-0.725315	-0.663097	-0.816239	0.000212625
KIAA1598	-0.207237	-0.174292	0.040825	0.120755	0.538014	0.503801	0.545313	0.706775	0.476591	3.61997e-07
ACO2	-0.449359	-0.608531	-0.69586	-0.49681	-0.990513	-1.18326	-1.24798	-1.12673	-1.04973	2.30942e-10
PRNP	0.0373191	-0.918684	-1.22344	-1.15549	-1.4072	-1.41394	-1.49685	-1.48796	-1.84997	2.69256e-10
NUDT5	-0.478414	-0.0601774	-0.0841604	-0.46423	-0.956574	-1.10099	-1.57804	-1.18433	-0.626875	3.55306e-05
RNPEP	-0.600994	-0.520812	-0.466238	-0.426559	-0.715631	-0.642502	-0.593867	-0.210006	-0.512135	0.00139128
ENSA	-0.0484852	-0.279921	-0.638221	-0.227702	0.56407	0.655428	0.398838	0.218057	0.281411	0.0181272
INS	0.888896	1.43195	0.502301	-0.733259	0.229023	-0.649985	-0.613018	-0.462849	-0.751716	0.000126673
MANF	0.466838	0.373166	0.607325	1.04174	1.22828	0.293151	-0.212781	-0.371722	-0.208287	2.03759e-06
RAPGEF5	-0.0875499	0.367305	0.109726	-1.09249	1.43944	3.16426	3.48748	4.09717	2.93223	2.90235e-06
NUDT19	0.0260335	0.00442142	-0.206962	-0.415778	-0.589165	-0.772699	-0.801983	-0.813404	-0.824832	8.55945e-15
ARCN1	-0.420567	-0.207448	-0.765757	-0.0567758	0.484971	0.892702	0.957592	0.821798	0.497453	9.18287e-05
STX12	0.0464031	0.813427	0.890528	0.488457	0.786573	0.510446	0.470503	0.158642	0.349076	9.70012e-05
CAPZB	-0.383185	-0.801259	-0.927652	-0.567229	-0.755488	-0.79075	-0.673306	-0.621151	-0.545685	2.90619e-06
CROCC	-0.164228	-0.932811	-1.06881	-0.0585255	0.0730364	0.161697	0.156709	0.236288	-0.0492004	0.0258614
PKN2	0.0967095	0.412572	0.674183	0.284231	0.59496	0.395616	0.340151	0.449149	0.420005	0.00529222
ARPC5	0.447329	0.0811434	-0.257506	0.245437	0.522777	0.657984	0.633948	0.625186	0.750086	9.11596e-05
GUK1	-0.0835568	-0.259392	-0.392014	0.142032	0.126949	0.0586965	0.138833	-0.060791	0.270868	0.0166246
HNRNPC	-0.0453209	0.135703	0.0826643	0.310771	0.485146	0.518632	0.477601	0.3	0.323435	1.70912e-06
HARS	-0.230321	-0.366927	-0.638968	-0.539321	-0.4859	-0.22307	-0.393676	-0.229712	-0.193722	0.000158187
DBNL	-0.0702122	0.0796868	0.665004	0.293497	0.31169	0.0866562	0.0686913	-0.289141	-0.241616	0.0195346
H2AFY	-0.406054	-0.236967	-0.141111	-0.230121	0.00452627	-0.151041	0.103497	0.1531	0.128971	0.000517132
CS	-0.482591	-0.442636	-0.759412	-0.90223	-1.08266	-1.27695	-1.32357	-0.706156	-1.29252	5.86074e-09
EPS8L1	0.189248	0.123819	0.564389	0.689175	1.16226	1.11783	1.1417	0.864551	0.954236	8.05128e-11
UBB	0.483548	0.411721	0.0882144	0.461455	0.661727	0.717412	1.29759	0.622083	0.742622	0.000164509
PTK2	0.216811	0.333808	0.447716	0.170682	0.430306	0.0745894	0.155841	-0.183921	-0.101322	0.00491792
FXR1	0.347985	0.0248374	0.00132828	0.340856	0.471306	0.417091	0.739258	0.0633434	0.73244	0.00445838
CFB	-0.174269	0.378837	0.525408	0.513534	-0.523241	-0.420107	-1.0145	-0.542252	-0.794255	3.23955e-05
CORO1C	-0.066275	-0.277446	-0.137238	-0.146989	0.279192	0.46326	0.503948	0.472146	0.681426	2.39669e-05
RAN	-0.222681	-0.808122	-0.98441	-0.783293	-0.826664	-1.1762	-1.05229	-1.09505	-1.05807	2.67423e-09
QDPR	0.413597	-0.05582	-1.11134	-1.16351	-2.25504	-1.96209	-2.13704	-2.37954	-2.10266	3.52928e-12
SYNCRIP	0.0905504	0.0218688	-0.179107	-0.226568	-0.386289	-0.526425	-0.465912	-0.524569	-0.378093	5.71136e-07
CNOT3	-0.262362	0.0668243	-0.192681	-0.0271916	-0.512334	-0.503279	-0.670893	-0.685614	-0.426942	4.38262e-05
MYL6	-0.0388874	0.0615231	-0.485855	0.148701	0.241208	0.309295	0.837499	0.816371	0.868937	1.78449e-07
ITIH4	-0.357503	0.697983	0.279736	-1.01849	-1.17339	-1.47137	-1.81172	-1.08341	-0.933499	0.000218923
PPIL3	0.167845	1.01575	1.69282	1.17292	0.737695	0.271463	0.160828	0.0553297	0.276809	0.00667289
SUMO1	0.388253	-0.137229	-0.550944	0.271612	0.712073	0.594824	0.974731	0.456071	0.625542	0.0017705
AGFG1	-0.234253	-0.0277705	0.362946	0.0564434	0.597714	0.74922	0.960183	1.01428	1.13652	1.67819e-10
MDH1	-0.484269	-0.76673	-1.22822	-0.630709	-1.09972	-0.728343	-0.947834	-0.762877	-0.817931	1.60461e-05
SLC4A2	-0.0305882	-0.143076	0.580491	-0.0506387	-0.0598693	0.374993	0.832074	-0.0518616	0.888116	0.0231114
PFN2	-0.257519	-0.784725	-1.29052	-0.673718	-0.780935	-0.859659	-0.910011	-0.835035	-0.270299	1.935e-05
NCK1	0.0339392	-0.273106	-0.255502	-0.0163282	0.220534	0.358344	0.377468	0.174374	0.293664	0.00148967
LRRFIP2	0.438925	0.248495	0.660369	0.761971	0.955219	1.01273	1.32936	1.0129	0.874557	1.28734e-07
ARF5	-0.383392	-0.140648	0.441347	0.114795	0.669797	0.779695	1.23665	1.21416	0.255262	1.49085e-05
CXCL8	0.465266	-0.251452	0.313754	0.290346	-0.892004	-1.79066	-1.88526	-1.64899	-1.65044	4.5303e-08
JUP	-0.245775	-0.0840408	-0.0223414	-0.21671	-0.474677	-0.676638	-0.427664	-0.55552	-0.517054	0.000593146
COX17	-0.168697	0.548426	0.290754	-0.0365891	0.492754	0.367897	0.46053	0.690464	0.509169	0.00409065
IGSF8	0.0393796	-0.32305	-0.18673	-0.585289	-0.769121	-0.96675	-0.919564	-0.911887	-0.914578	3.09073e-12
ATP6V1A	-0.101972	0.204854	-0.460608	-0.561602	-1.00322	-1.21237	-1.14427	-1.23058	-1.34134	1.11487e-09
LTBP1	0.811882	1.22003	2.76623	3.06016	0.99843	0.283085	0.5878	0.710916	-0.0901668	0.000330778
IGLL1	0.834222	0.757007	0.828148	0.894349	-0.0419899	-0.888563	-0.451516	0.106336	-0.34492	0.00937919
CYCS	-0.0698384	-0.284323	-1.87214	-1.09968	-0.624451	-0.979969	-0.724766	-1.44227	-1.34135	0.000658654
DCTN1	0.319277	-0.196866	0.190854	0.0717737	0.42239	0.841654	0.963365	0.491686	1.06296	0.00244353
SAMD9	0.0384158	0.393104	0.699037	0.7572	1.00077	0.960472	1.16138	0.676237	0.5679	7.38877e-11
ATP6V1B2	-0.0462695	0.335542	1.58654	1.19971	0.645047	0.0343995	-0.0300613	-0.0180915	-0.0140022	0.000445663
FAM195B	0.228915	1.23636	1.52289	1.05027	0.451412	0.536109	-0.0126127	-0.0294253	0.19868	0.00370755
PPIH	-0.427745	-1.34079	-2.06477	-1.56227	-1.86934	-1.78836	-2.43475	-1.78533	-1.6575	3.57302e-10
FUBP1	0.118407	1.25775	1.64568	1.29646	0.973255	1.37843	1.31453	1.14586	1.07422	0.00456151
AKAP2	-0.762197	-0.710575	-0.431013	-0.932448	-1.60951	-1.67731	-1.77853	-1.86136	-1.1404	0.00063636
NONO	0.492397	0.613746	0.196778	0.413067	0.628215	0.758246	1.01259	0.790903	0.800188	0.00495911
AK4	-0.185216	-1.03191	-1.67046	-1.10647	-1.23167	-1.39723	-1.38989	-1.3049	-1.8051	4.16073e-08
DCTD	-0.350729	-1.12863	-1.22659	-1.05876	-1.38445	-1.74996	-2.18083	-2.52922	-1.81137	5.54278e-08
NECAP2	-0.114387	0.0983032	1.04953	0.252596	0.631293	0.873459	0.430738	1.17319	1.22708	0.00177754
HNRNPH1	-0.339032	0.304663	0.603627	0.328809	0.969974	0.716341	0.808913	0.684633	1.05778	0.000298453
EIF4E	-0.0725903	-0.805376	-1.29455	-0.952685	-1.44046	-1.35412	-1.20865	-1.42042	-1.09841	2.02541e-09
GC	-0.0939072	1.31193	0.945291	-0.580756	-0.691503	-1.48653	-1.68295	-1.53803	-1.43633	2.04851e-06
PDLIM7	-0.149604	0.220161	0.639681	0.533783	1.13693	1.58878	1.86898	1.76224	2.03173	1.6276e-14
CD14	0.171143	-0.131173	-0.336369	-0.312078	-0.416601	-0.649896	-0.529452	-1.0327	-1.04071	4.77959e-12
NUDCD2	0.182395	-0.085929	-0.377269	-0.598856	-0.336241	-0.650916	-0.550826	-0.638936	-0.417416	1.5502e-05
TATDN1	-0.000116505	0.513908	0.28857	-0.165298	-0.50935	-0.85674	-0.922953	-0.92307	-0.940216	6.07913e-07
LSM1	0.0239992	-0.81386	-2.57081	-0.297955	-0.393369	-0.534085	-0.052275	-0.194551	0.00245598	0.0298311
TCEB1	-0.236273	-0.449288	-0.0582828	-0.400415	-0.883239	-1.13423	-1.50539	-1.0344	-1.14515	1.32483e-07
ADAM19	0.146803	0.34111	0.490938	0.609016	1.08938	1.53134	1.537	1.85936	1.27703	3.48173e-11
RARS	-0.0832177	0.307377	0.787718	0.175125	-0.331537	-0.523231	-0.359739	-0.461898	-0.269995	0.00382226
SKP1	-0.0709526	-0.408267	0.183657	-0.0474645	-0.24234	-0.550648	-1.17234	-0.738617	-0.801511	1.99014e-05
MTDH	0.0782355	0.116037	-0.00887096	-0.08953	0.41967	0.814447	0.896167	0.576958	0.845815	9.16452e-07
PPP1R2	-0.156567	-0.241688	-0.00925936	0.2022	0.666991	0.823981	0.849207	0.932612	0.910858	9.07609e-05
NPC2	0.0713456	0.435051	1.05519	0.524328	-0.112159	-0.823921	-1.00305	-1.15627	-0.986334	3.18965e-07
DYNC1I2	-0.0033276	-0.211497	-0.116929	0.177833	0.494594	0.420363	0.567619	-0.0668971	0.3033	0.00622772
TIAL1	0.0811529	0.114385	0.254788	0.166544	0.158171	0.756073	0.524627	0.488065	0.855088	0.0221635
EIF4G1	-0.133562	0.507521	1.01186	0.86356	0.651633	0.586216	0.771867	0.854055	0.651617	0.00377823
MAP4	0.208904	0.20946	0.259896	0.313217	0.7744	1.081	1.08986	0.986658	1.04947	1.18288e-11
NACA	-0.101207	0.228548	0.66941	0.366517	0.773948	1.01958	0.792095	1.39097	1.17529	2.01937e-08
ALYREF	0.0175258	0.297724	0.701754	-0.0386695	0.712879	1.28202	0.976067	1.13088	0.850041	4.1932e-06
LMNB1	0.12298	-0.0210735	-0.475519	-0.196531	-0.336463	-0.520205	-0.392401	-0.464562	-0.471688	1.14274e-06
NLN	-0.400782	-0.362713	-0.85851	-0.503404	-0.758205	-0.758371	-0.729233	-0.736491	-0.674215	0.00104818
PTPRK	0.141488	0.457466	1.17606	0.949976	0.503954	0.390994	0.270103	0.650306	0.523025	0.00711216
CALD1	-0.0857768	0.0825157	0.30987	0.196829	1.02254	1.57767	1.73142	1.31536	1.67178	5.08829e-11
CAPN1	-0.266448	-0.0379386	-0.203382	-0.297939	-0.756484	-0.718393	-0.746535	-0.40388	-0.632147	3.74006e-05
UBXN1	0.384655	0.143736	-0.41444	-0.123318	0.304893	0.368895	0.755942	0.28547	0.50958	0.00903143
CD44	0.0162075	0.113201	1.07674	0.751557	-0.0707912	-0.571447	-0.840877	-0.192456	-0.791376	0.000478191
NPEPPS	-0.282308	-0.315085	-0.0742666	-0.195452	-0.493837	0.093562	-0.122828	0.425696	0.100074	0.0018451
C11orf58	-0.0478953	-0.220845	-0.441965	-0.756296	-0.400219	-0.0582448	-0.125643	-0.279066	-0.0390033	0.0297715
LMO7	0.0913966	0.140457	0.0603045	0.0271474	0.375682	0.501987	0.499579	0.192805	0.429447	9.5431e-05
SCGB1A1	0.833087	0.152895	-0.200487	-1.54945	-1.68389	-2.07898	-2.06506	-1.94892	-1.96607	2.93554e-09
STIM1	-0.320944	0.280916	0.332606	0.224256	0.29749	0.719795	0.936333	0.952259	0.418334	1.48402e-05
AAMDC	0.0720117	0.368032	0.54249	0.256863	0.498333	0.392606	0.679316	0.605237	0.46183	1.19972e-05
CHORDC1	0.0212284	0.412534	0.667089	0.928154	0.961891	1.29907	1.58425	1.54097	1.18093	1.04786e-05
SPARC	-0.362016	0.150354	1.12903	2.04283	1.0674	1.14759	0.836197	1.11547	1.56651	1.58475e-05
OTUB1	-0.120224	0.151477	-0.273922	-0.19558	-0.275011	-0.447202	-0.440197	-0.157856	-0.280557	0.000583973
TUBA1C	0.510258	0.567635	1.23915	0.704139	1.3466	1.5057	1.27243	1.97215	1.51993	3.99318e-09
GNS	-0.14131	-0.0698137	0.0665361	0.535786	0.198014	0.373042	0.287376	0.286593	0.739968	4.90216e-06
HS1BP3	0.159221	0.0932313	-0.0690247	0.0441297	0.237884	0.31277	0.485669	0.238095	0.348147	0.000547605
TRIOBP	0.360396	-0.245745	-0.184569	-0.108097	0.4546	0.74974	0.910024	0.20633	0.601101	0.0105788
RANBP1	0.284678	-0.486256	-1.07013	-0.489318	-0.548935	-0.606283	-0.664628	-0.342733	-0.647278	0.00191102
RAB5A	0.0915123	0.527126	1.21155	1.15729	1.06223	0.786124	0.954577	0.719062	1.02255	1.32838e-07
LIMA1	0.0450803	0.0488091	0.561966	0.380649	0.940977	0.897935	0.961755	0.628142	1.15391	9.88313e-07
SARNP	-0.147221	-0.155118	-0.585159	-0.947213	-1.06846	-1.33478	-1.41197	-1.80439	-1.27016	1.00659e-09
DCTN2	0.109953	0.333176	0.686751	0.451523	0.624587	0.739411	0.804543	0.608439	0.991014	3.63024e-10
VPS29	-0.221717	-0.171547	0.171946	0.198186	0.555621	0.354817	0.363369	0.256904	0.695082	0.000477974
HNRNPA1	-0.163028	-0.2659	-0.174339	-0.178584	0.20523	0.29383	0.368416	-0.0600956	0.36286	0.00245079
AK2	0.168092	-0.12819	-0.875576	-0.523695	-0.576759	-1.09155	-1.03366	-1.25904	-1.12667	8.32549e-11
APOA1	0.154801	0.684183	0.663758	-0.616057	-1.165	-1.38547	-1.87192	-0.677377	-0.877958	0.000363174
UBAP2L	0.0454925	-0.0685031	0.00612862	0.0159542	0.249178	0.448797	0.29979	0.236914	0.275734	0.00143875
DPP3	-0.401058	-0.243622	0.116636	0.0461543	-0.202441	0.076231	-0.0373243	0.390362	0.0966466	0.0118044
TJP1	0.0650129	0.104474	0.251409	0.345517	0.620921	0.728861	0.859919	0.482703	0.625625	1.68081e-07
METAP2	0.07388	-1.22227	-2.68962	-1.23854	-0.373455	-0.238217	-0.120053	-0.265343	0.163053	0.00418773
KLC1	-0.0109723	0.379323	1.09413	0.776844	1.20005	1.61991	1.97279	1.72174	1.43774	3.07937e-12
ALDH1A3	0.292234	-0.242634	0.38502	0.207881	0.658885	0.853574	0.9942	0.90371	1.11859	3.17946e-08
ZYX	0.233412	0.913474	0.895168	0.549498	0.692553	0.706184	0.880595	0.706534	0.751764	0.000718503
PSMA7	-0.190266	0.939892	1.02913	0.728002	1.26229	1.25362	0.962797	1.46061	1.22305	4.86152e-08
UFM1	-0.0466746	0.0504533	0.0421768	0.00656425	0.656898	1.29719	1.27759	1.38957	0.618583	5.32356e-06
RBMX	0.198274	0.104738	-0.410785	-0.0843839	0.709836	1.44689	1.22306	0.947412	0.835345	3.93696e-05
ZNF185	-0.0275834	-0.149998	-0.0182926	0.217242	0.479012	0.826976	0.824353	0.766859	0.684555	0.00283257
HNRNPD	0.21912	-0.16882	-0.94432	-0.794799	-0.627057	-0.335013	-0.627418	-0.392095	-0.360128	0.00204073
UBE2B	-0.00344366	-0.337892	-0.0761633	0.244348	0.47401	0.341917	0.610877	0.401588	0.536877	1.40845e-05
PCBD2	0.130866	-0.307883	-0.776594	-0.265381	-0.217064	-0.308024	-0.240493	-0.543452	-0.447494	0.0158841
RUFY1	-0.0428046	0.134511	0.172717	0.0258307	0.194023	0.313704	0.637275	0.529505	0.738939	4.13366e-08
STC2	-0.32934	-1.00769	-2.7402	-3.25132	-3.57099	-4.17766	-4.25107	-3.76229	-4.54337	3.07322e-17
PPP2CB	0.200572	0.110859	0.481124	0.101929	-0.424638	-1.01616	-0.687574	-0.920466	-0.745945	0.000402586
RBBP4	-0.544312	-0.256586	0.180148	0.462105	0.314546	0.168928	0.088613	0.23201	0.366081	0.00681797
SCP2	-0.441178	-0.855721	-1.41358	-1.40858	-1.08811	-0.842498	-0.820383	-0.490715	-0.576478	3.59107e-05
CRIP2	0.483842	0.403751	1.01671	0.617253	0.718722	2.62868	0.835616	2.36925	2.75948	4.78823e-06
STIP1	-0.157108	0.198142	0.280606	0.121849	0.728792	0.634627	0.851194	0.718323	0.179188	5.12813e-05
ARHGDIB	0.0843547	-0.214071	-0.0317262	-0.061278	0.191009	0.450393	0.501007	0.111551	0.444304	0.00035115
CHMP4A	0.0746901	0.517859	1.08433	0.91591	1.35289	1.38035	1.53567	1.66421	1.10297	1.83312e-11
TMOD3	-0.20528	-0.0966449	0.0296213	-0.163139	0.326927	0.364965	0.629537	1.04058	0.617422	1.26524e-06
SLTM	0.138768	-0.260326	-1.49616	-0.817197	-0.795345	-0.830119	-0.821248	-1.50287	-0.355288	0.000394741
SNRPA1	0.340513	0.344922	0.423954	0.384793	0.690713	1.17502	0.916486	1.15082	0.828819	4.20282e-08
LDLR	-0.0663814	-0.232124	0.42598	0.00154413	-0.626264	-1.33415	-1.45424	-1.33725	-1.08727	6.06973e-07
AKAP13	0.0608056	0.0699517	0.48058	0.668776	0.810568	0.930439	0.660368	1.03947	0.947338	2.03809e-07
ANP32A	-0.167938	-0.172311	-0.28831	-0.220306	-0.518362	-0.324072	-0.7444	-0.0845426	-0.71847	0.0268776
GCHFR	0.0802982	-0.648102	-2.52821	-1.04742	-1.04708	-1.37409	-1.32601	-2.56985	-1.48176	0.000514668
MSLN	-0.124279	0.263501	0.724422	0.502775	0.194479	-0.320199	-0.309477	-0.20071	-0.145635	0.00465851
IST1	0.0703725	0.114943	-0.257288	0.0543058	0.424088	0.785683	1.07835	0.742193	0.745539	4.25489e-07
HN1L	-0.109841	-0.026643	-0.0513037	-0.143534	0.320925	0.443956	0.534283	0.316365	0.184312	0.000314645
PDXDC1	0.505519	-0.22744	-0.426636	-0.350788	-0.160216	0.291986	0.108467	0.385739	1.22559	1.74768e-05
HEXA	-0.596218	0.0202618	0.753952	0.491702	0.363564	0.312692	0.350581	0.833378	0.347489	0.00240005
HNRNPUL2.BSCL2	-0.401656	-0.987097	-1.60402	-0.668573	-1.10504	-1.07375	-0.883951	-1.37234	-0.465886	0.00528756
CIAPIN1	0.192599	-0.418334	-0.240434	-0.28241	-0.33305	-0.331659	-0.35091	-0.389323	-0.0445666	0.00666564
PRSS8	-0.0446542	0.5536	0.60783	0.762971	-0.0918733	-0.295504	-0.668093	-0.452022	-0.21277	0.0014507
PML	-0.426899	-0.487247	-0.951896	-0.348638	0.209908	0.741959	0.887456	0.586321	0.325138	0.006401
SPINT1	-0.119801	-0.194437	0.378587	0.568414	-0.124571	-0.67399	-0.726658	-0.555916	-0.584583	0.000223574
GABARAP	0.298228	0.00467543	-0.524615	0.450059	1.06612	1.10846	1.6375	0.976522	0.987828	5.8399e-05
SORBS2	0.0442716	0.00770159	0.222781	0.115577	0.449453	0.820465	0.953971	0.984342	0.885359	2.01669e-08
SERPINB10	-0.301022	0.499887	0.964584	0.309818	0.030792	-0.323243	-0.365899	-0.416921	-0.51414	0.00268967
PDIA3	-0.0240165	-0.333697	-0.294622	0.531459	0.492461	0.711596	0.743236	0.46017	0.742931	3.75464e-05
MAP4	-0.0178926	0.388881	1.1862	0.662799	0.847111	1.155	1.10414	0.780049	0.771218	3.74736e-06
ARHGAP17	0.680588	0.148504	0.629568	0.0790617	1.07303	1.27668	1.89882	1.23665	1.09052	0.000269051
MLLT4	0.142519	0.338167	0.185675	0.0793089	0.578916	0.815963	0.918358	0.646313	0.458547	4.47313e-05
TOR1AIP1	0.149693	-0.507166	-0.610029	-0.40268	0.147241	0.503957	0.43034	0.383065	0.353077	0.000929234
OLA1	-0.375473	-0.55038	-0.623831	-0.452172	-0.485433	-0.442995	-0.382668	-0.352029	-0.288158	3.65649e-05
NT5C	-0.68958	-1.14989	-0.917252	-0.143246	-0.633563	-0.294987	-0.252346	-0.304285	-0.119347	0.019255
CBFB	0.0726083	-0.163641	0.0744723	0.144714	0.426422	0.524161	0.722087	0.515978	0.6878	0.000412408
SCRN2	0.556741	0.431477	0.0219517	-0.672619	-1.10345	-1.22749	-1.07847	-1.18455	-0.818774	1.99481e-07
SECTM1	0.0503709	0.39332	0.909535	0.39348	0.0225561	-0.299143	-0.359699	-0.0804109	-0.124473	0.0117705
HN1	0.353021	-0.108551	-0.0464298	0.366124	0.998933	1.31928	1.31385	1.07173	0.982871	3.58727e-05
MICAL3	-0.0510127	-0.114522	0.480265	0.393906	0.726452	0.2955	0.686958	0.357457	0.69169	2.9721e-05
MYL12A	0.181994	0.351604	0.673321	0.586716	0.613584	0.621009	1.05791	1.20761	0.81093	5.25318e-08
ZNF207	0.0205232	0.115305	0.0904673	0.0596677	0.25474	0.478837	0.433847	0.455481	0.166686	0.0184358
EML2	-0.35802	-0.287254	-0.25762	-0.241773	-0.945361	-0.927465	-1.09232	-0.985418	-1.11785	3.10962e-09
TBCB	-0.0257007	-0.660167	-0.985524	-0.441983	-0.220139	-0.124889	0.11642	-0.229562	0.0871931	0.00293535
SRM	-0.215783	-1.01503	-1.39486	-1.27282	-1.52277	-1.34586	-1.15018	-1.29395	-1.36436	1.0782e-09
PRKCSH	-0.101372	0.405111	0.675333	0.80721	0.546524	0.676768	0.422186	0.676009	1.03204	0.00031231
TPM4	-0.502659	0.0725659	2.43279	2.491	2.94825	3.09975	2.8867	3.29369	3.32744	1.71788e-10
ARHGAP33	0.434188	0.0443869	-0.612254	1.56866	3.91161	4.40988	5.14915	4.77257	5.31528	2.46774e-11
EIF3G	-0.539887	-0.287216	-0.31984	-0.187427	0.514614	1.15914	1.36749	1.22057	-0.574986	0.028387
VASP	-0.133118	0.0709228	0.269135	0.0793555	0.240198	0.464491	0.566197	0.440015	0.821452	2.06193e-05
TPM4	-0.106519	0.0623605	0.678812	1.17879	1.26366	1.62845	1.86727	2.00168	1.09312	9.70393e-11
COPE	-0.192417	-0.000671714	-0.141491	0.361098	0.165579	0.0313298	0.123472	0.0522842	0.130554	0.0360873
ETHE1	-0.0564773	-0.122775	0.284494	-0.131143	-0.343286	-0.551777	-0.680062	-0.40603	-0.671559	4.50972e-06
GTF2F1	-0.507934	-0.355397	-1.33714	0.134588	0.99051	1.70729	1.9031	1.31129	1.19091	1.08967e-05
MYDGF	0.270489	0.29306	0.388656	0.356227	0.785523	0.887651	1.01647	0.716903	1.16447	1.58584e-11
KLK5	0.192079	-0.00989887	0.35949	0.0180939	-0.448353	-0.735661	-0.59931	-0.704461	-0.772495	1.31114e-05
HOMER3	0.153881	-0.0902744	-0.0425673	0.603585	0.640227	0.573971	1.12637	0.68774	1.02793	5.21292e-06
PLAUR	0.422533	0.681606	1.55942	1.81144	1.67104	1.02908	1.21396	1.27218	1.18485	2.65805e-07
IRF3	0.00634734	-0.407109	-0.387412	-0.109556	0.265423	0.719243	1.12807	0.505755	0.807958	4.11881e-06
GGACT	1.27685	-0.446901	-0.34444	0.0609321	0.613925	1.24017	1.21605	0.929514	1.03511	0.0320167
PAFAH1B3	0.0465526	-0.371917	-0.96861	-0.325688	-0.288895	-0.462469	-0.302318	-0.173075	-0.290564	0.0134072
DNASE2	-0.0389592	-0.175771	0.361693	0.193873	-0.368677	-0.508672	-0.591811	-0.609851	-0.37085	0.000339477
AP3B1	0.337926	0.433634	0.615001	0.250993	-0.0386049	-0.0719866	-0.0548738	-0.197296	0.00482337	0.0142939
ATOX1	0.167524	0.00817805	-0.294447	0.134915	0.423776	0.206066	-0.022955	-0.691908	-0.597741	5.36107e-05
CLIC1	-0.19043	-0.458477	-0.479013	-0.460007	-0.782047	-0.921882	-0.977317	-0.998966	-0.690185	1.84429e-08
QSOX1	0.0493694	0.410985	1.23823	0.71268	0.701359	0.325876	0.173486	0.283908	0.309533	0.000706218
LAD1	0.0118392	-0.278785	-0.375577	-0.320654	0.105952	0.466026	0.570501	0.241649	0.408908	0.000562391
PIR	-0.373829	-0.531739	-0.499282	0.0675191	-0.0823265	-0.465908	-0.482001	-0.847624	-0.710415	0.0191137
PDXK	-0.210163	-0.217391	-0.0679228	0.047415	0.171373	0.345184	0.294969	0.422798	0.458367	7.43126e-06
EIF1AX	0.0731833	0.195142	-0.144367	0.0928239	-0.481225	-0.651095	-0.551398	-0.94908	-0.347081	0.000508971
PDCD5	-0.0132498	-0.0801954	-0.228766	-0.226301	-0.333445	-0.195179	-0.199384	-0.371411	-0.356739	1.07157e-05
TAX1BP3	0.048817	0.297357	1.13755	0.703609	0.947981	0.73164	0.736101	0.680632	1.0213	4.42822e-06
PPP1R12A	0.0835988	-0.193571	-0.308955	-0.192895	-0.119156	0.192213	0.353286	0.258322	0.173323	0.00336942
ARPC1B	-0.0178095	-0.134918	-0.0394774	-0.059494	-0.0642429	0.0513383	0.0213712	0.121682	0.17526	0.0116446
ZNF185	-0.172232	-0.265812	-0.497127	-0.310923	0.16136	0.595747	0.588871	0.30191	0.189442	0.00554177
SPTLC2	-0.35198	0.567274	0.86265	-0.379484	-0.733649	-0.601466	-0.975132	-0.196285	-0.401938	0.0306955
HMGB3	0.475744	0.0228443	-0.956277	-0.162401	0.926946	1.52394	1.96573	1.35252	1.21912	8.09316e-05
B4GALT5	-0.565465	-0.12571	1.15768	0.84957	0.480611	-0.0858639	0.209145	-0.0378018	-0.133959	0.00442691
SART1	-0.5961	-0.260217	0.475765	0.0559006	0.0879678	0.528493	1.3116	0.808173	0.951774	2.33598e-06
TXNL1	0.0889817	-0.534714	-0.844544	-0.319365	-0.227093	-0.0950809	-0.137651	-0.0767287	0.163877	0.0133224
DENR	0.0932152	-0.197154	-0.31024	-0.00343721	0.305318	0.564408	0.777208	0.336817	0.758068	9.11353e-07
PLRG1	-0.358725	-0.162425	-0.330234	-0.466836	-0.352718	0.388646	0.461886	0.346597	0.367	0.00384847
RGS10	0.318698	-0.0174435	-0.43346	-0.029835	0.276176	0.0707806	0.512346	0.184034	0.460458	0.0124786
NDUFA2	0.279782	0.800786	0.863964	0.865053	1.36301	1.15082	1.24729	1.21703	1.06296	1.64239e-10
ACTN4	0.0154955	0.323402	0.262014	0.299537	0.366339	0.578779	0.396627	0.908211	0.702276	5.79917e-07
STX6	0.352273	0.228062	0.143468	0.21805	0.433254	0.300983	0.410208	0.324296	0.579614	0.00304736
NUDT21	0.477215	-0.504006	-1.52082	-1.32797	-0.844724	-0.689079	-0.541755	-1.057	-0.714069	0.000331467
CALU	-0.0969222	0.341392	0.722128	0.802678	0.532093	0.432403	0.349021	0.564595	0.904983	0.00121627
TIMM8A	0.184049	0.562894	0.416052	-0.373236	-0.575499	-1.06095	-0.998599	-1.13645	-0.993005	2.61557e-05
SNX3	0.105308	0.0192262	-0.0390028	-0.097794	0.151527	0.223975	0.465886	0.0580083	0.412813	0.00553303
PLIN3	0.274565	0.300594	0.347905	0.372243	0.597948	0.75108	0.955553	0.66478	0.765374	1.20849e-10
TOM1	0.22571	0.229648	-0.026228	0.313907	0.397631	0.47506	0.704325	0.867975	0.482287	0.00158503
EDF1	0.054815	-0.0754699	0.136277	-0.161364	0.136635	0.59095	0.5313	0.478385	0.301968	0.000912278
CTSV	0.5014	0.190558	0.227957	-0.368442	-0.333953	-0.5759	-0.676279	-0.853738	-0.499115	5.81391e-06
SLIT1	0.370713	0.479415	1.61205	1.53254	1.46136	0.868007	1.19618	0.897042	1.09033	4.92778e-07
SEMA7A	-0.239058	0.485442	1.75612	1.43839	1.28347	0.921551	1.15152	1.24304	0.662745	3.74134e-06
SH3BGRL	0.134605	-0.0486313	-0.108964	0.378556	0.645259	0.71016	1.0422	0.407128	0.885047	6.41025e-06
FLNB	0.177198	0.177198	0.0719868	-0.0461452	0.177198	0.177198	0.146358	0.325941	0.870017	4.512e-06
SEC22B	0.231271	0.456629	0.926126	0.690535	0.973301	0.836098	1.01737	0.690851	0.964816	2.87165e-07
VPS26A	-0.309114	0.0890115	0.4509	0.403034	0.326676	0.878253	1.16032	1.14682	0.862721	1.39668e-07
PMPCB	-0.283816	-0.246354	-0.313285	-0.138918	-0.558236	-0.858285	-0.817914	-0.622505	-0.818877	1.80167e-06
BANF1	1.0125	-0.04589	-1.72518	-1.51999	-1.92422	-2.28912	-2.11122	-2.27657	-1.50416	4.31001e-08
TIPRL	-0.641527	-0.201586	-0.0952277	-0.100482	0.0365624	0.0832368	0.535265	0.520196	0.224289	1.95934e-05
IDH1	-0.466219	-0.495045	-0.415363	-0.33322	-0.480565	-0.567955	-0.658941	-0.228605	-0.587595	0.0049767
RBBP9	-0.19147	0.0204641	-0.0511874	0.21494	0.0668338	-0.0769219	-0.198313	-0.186482	-0.217402	0.0166877
GLRX3	-0.0950609	-0.555188	-0.425942	-0.680999	-0.512255	-0.761624	-0.550204	-0.714784	-0.376469	0.000193093
SEC14L2	-0.303276	-0.152407	0.352693	0.164885	0.20261	0.208693	0.262075	0.374999	0.340401	1.56112e-05
STK10	0.338208	0.12471	0.113318	0.00307454	1.2318	1.27963	1.56422	0.988115	1.52673	4.34659e-07
PROSC	-0.31248	-0.605974	-0.550853	-0.60565	-0.796695	-0.915834	-0.972422	-0.908651	-0.668269	6.39785e-11
CLSTN1	0.124449	1.03232	2.15512	1.3932	1.18155	0.711466	0.556452	0.811747	0.575619	0.000138242
SCAF4	0.328026	0.744099	1.0848	0.816483	0.689585	0.550129	0.342127	0.499176	0.721505	0.00451547
SCEL	0.35535	-0.390098	-0.784454	-0.432515	-0.788557	-0.346479	-0.502044	-0.82121	-0.919681	0.000197351
LETM1	0.221732	0.26231	0.298521	0.0854642	0.0256507	-0.0295085	0.0170665	-0.0548172	-0.330135	4.11994e-05
LYPD3	-0.188809	-0.0950356	0.687649	0.478984	-0.488191	-0.882238	-0.955384	-0.907101	-0.864087	0.000177109
VAPB	0.359396	0.0342334	-0.0633819	-0.297437	-0.315856	-0.559845	-0.49404	-0.426777	-0.10688	0.000182708
PGLS	-0.269981	-0.133641	-0.294168	-0.263701	-0.41368	-0.683552	-0.68528	-0.56093	-0.449205	9.49286e-07
SVIL	-0.228162	0.0583376	0.246582	-0.0552569	0.432044	0.962776	0.982139	0.85058	0.612842	0.00131444
FSTL3	0.345515	0.731541	1.96771	1.42865	-0.299076	-0.891283	-0.792668	-0.647773	-0.754969	0.000433545
AP2A1	-0.346994	-0.345822	-0.812292	-0.308136	0.0250884	0.193702	0.232499	0.289349	-0.103822	0.0107567
AIFM1	-0.529403	-0.413653	-0.897105	-0.606984	-0.805688	-0.858481	-1.06821	-0.990992	-0.878255	5.48317e-07
BPNT1	-0.198491	-0.0801147	-0.509824	-0.455039	-0.790168	-0.788422	-0.881733	-0.526115	-0.750714	3.37365e-09
DDAH2	0.102245	-0.126735	-0.373145	0.0652127	-0.107086	0.0356097	0.182723	0.0577346	0.380674	0.000561792
TXNDC12	0.281988	0.0712177	0.114103	0.630682	0.710018	0.491333	0.840251	0.403232	0.927189	5.35479e-06
LDHA	-0.607546	-0.781241	-0.635047	-0.344268	-1.1296	-0.696833	-0.787623	-0.176093	-0.749908	0.0124835
GLUD1	0.14349	0.328634	-0.292198	-0.0402637	-0.254762	-0.210056	-0.262504	0.0810677	-0.18178	0.0245395
GSR	-0.215199	-0.380796	-0.380117	-0.527765	-1.19718	-1.15623	-1.30714	-1.16404	-0.895207	7.30924e-10
CP	-0.201375	0.496507	0.316846	-0.983655	-1.39189	-1.48565	-1.87894	-1.07307	-1.27347	7.88957e-06
HPRT1	-0.0630819	-0.274672	-0.286716	-0.341753	-0.333394	-0.274942	-0.612741	0.0266653	-0.0409016	0.00122123
GOT2	-0.0557315	-0.00685549	-0.476672	-0.244035	-0.679868	-0.972402	-1.1719	-1.13492	-1.05763	3.71945e-11
PGK1	-0.510216	-0.606278	-0.825984	-0.34386	-0.99109	-1.06288	-1.32934	-1.18354	-1.21797	1.77593e-09
HPR	-0.37304	0.311014	-0.285229	-1.6483	-2.52563	-2.93984	-3.34163	-3.23678	-2.62226	6.07918e-10
PLG	-0.183098	0.698659	1.2967	0.0999445	-0.494511	-0.597312	-0.431693	-0.356007	-0.350648	0.0236189
CA2	-0.534758	-0.665122	-0.399185	-0.103938	-0.132586	-0.296869	-0.405253	-0.749272	-1.26576	0.000104471
ASS1	-0.474533	-0.458832	-0.721292	-0.473972	-1.04832	-1.18835	-1.34708	-1.23993	-1.53996	3.24355e-12
SERPINA3	-0.1529	0.445461	1.41111	1.25646	0.188867	0.118937	-0.420584	0.252392	-0.357408	0.000948841
C3	0.0743713	0.415235	0.415235	0.430456	-0.325941	-0.372086	-0.866737	-0.687163	-0.754036	9.30843e-08
TIMP1	0.236926	0.560498	1.10903	0.572332	0.293595	0.0664812	-0.130802	0.363981	-0.144278	0.0218597
CST3	0.42677	0.794251	1.11358	0.419776	0.487423	0.00364936	-0.190209	-0.119981	-0.154188	2.90195e-05
CSTA	0.657095	0.117192	-0.151793	0.739392	0.964108	0.743484	0.740821	0.406981	0.261236	0.0243034
IGF2	0.270088	0.68213	0.0917415	-0.575505	-0.882013	-0.872071	-0.941674	-0.761433	-1.1674	5.81893e-08
LMNA	0.303557	0.230971	-0.580914	-0.251266	-0.190794	-0.238269	-0.106385	-0.420392	-0.344428	0.00341447
FN1	-0.0914387	0.214234	0.668469	0.426135	0.713098	0.814324	0.575455	1.30503	0.611408	0.00128005
RBP4	0.10032	0.756559	1.03723	-0.2306	0.170803	-0.545957	-0.845598	-0.55811	-0.424171	0.000384863
HPX	-0.489704	0.185959	0.52726	-0.226072	-0.925801	-1.35014	-1.56164	-0.89998	-0.902856	0.000118611
ANG	0.292285	0.737649	1.16175	0.18327	0.589357	0.502307	0.591542	0.363034	-0.461728	0.00548855
SLPI	1.20666	0.851209	0.259815	-0.48339	-1.19567	-1.70511	-1.90628	-1.7203	-1.70624	2.12113e-09
ANXA1	0.843187	0.642583	-0.527077	-0.660336	-0.365504	-0.280934	-0.482733	-0.653109	-0.34077	0.000971922
SOD2	-0.58855	-0.481096	-1.39909	-0.755929	-1.5218	-1.49568	-1.84295	-1.70812	-1.62011	3.01094e-11
HSPB1	-0.245532	0.0329482	0.0666572	0.105284	0.316098	0.683723	0.707559	0.904096	0.814046	2.26491e-12
S100A8	0.588093	0.717428	-0.0960639	-0.146991	-0.668405	-1.07778	-1.40085	-1.48693	-1.71773	7.79465e-13
HMGN1	-0.101795	-0.276376	-0.184742	0.13195	1.87462	3.27175	2.75013	1.72274	2.04964	2.55055e-06
SERPINB2	-0.140757	-0.182248	0.0487776	-0.0925635	-0.312949	-0.520674	-0.556121	-0.543551	-0.647142	7.96679e-10
SERPINE1	0.238216	0.983093	2.15694	1.35518	1.77041	1.65679	1.77041	1.77041	1.35518	3.16251e-10
SERPINA5	-0.0639307	0.5854	0.901191	-0.117704	-0.215749	-0.562455	-0.701519	-0.468427	-0.374096	0.000909286
ISG15	-0.000850501	0.470287	0.384147	0.604632	0.665878	1.01564	1.10013	0.67405	0.762993	1.82533e-08
REG1A	0.566147	0.333706	-0.118727	-1.29485	-1.71928	-2.03143	-2.06665	-1.76954	-1.80613	5.93838e-09
SSB	-0.226624	-0.48664	-0.989418	-0.20007	-0.720365	-0.690333	-0.944604	-0.877622	-1.05157	0.00267286
MYL1	-0.396204	-0.39055	-0.427599	-0.631621	-0.491072	-0.413818	-0.131761	-0.33493	0.0121833	1.45374e-05
S100A9	0.793308	0.694343	0.104662	0.124097	-0.026311	-0.257444	-0.260099	-0.397778	-0.945189	9.64449e-09
S100A6	0.374818	0.408209	-0.231023	-0.0933098	-0.404057	-0.534303	-0.141734	-0.277422	-0.389527	0.00252544
ENO1	-0.386525	-0.727389	-1.11478	-0.316834	-0.727389	-0.613768	-0.994264	-1.00957	-0.935198	0.00131535
PYGL	-0.454232	-0.402875	-0.324794	-0.601028	-1.02272	-1.09912	-1.10171	-0.772759	-1.22643	3.66109e-09
GPI	-0.588488	-0.540022	-0.32054	0.177316	-0.741007	-0.544753	-0.740079	-0.410543	-0.94822	0.0117531
NPM1	0.165969	-0.358758	-1.18746	-0.837562	-0.0447265	0.2991	0.567493	0.269137	0.0988266	0.00842198
P4HB	-0.186466	0.112665	0.514493	0.652998	0.445114	0.561786	0.376721	0.830755	0.786126	4.90687e-07
ACYP1	0.151191	0.431972	0.292795	0.177184	0.690009	0.825824	0.960476	1.204	0.736852	6.68877e-07
IVL	0.100572	0.200456	0.836691	1.06835	0.981207	1.00095	1.1822	0.935502	0.883753	6.19664e-13
PSAP	0.181012	-1.3359	-2.18359	-1.82063	-2.50219	-2.86949	-2.88371	-2.85622	-2.78921	3.1981e-14
CTSL	-0.103261	0.0448914	0.786279	0.590068	0.178177	-0.17258	-0.277804	-0.0919589	-0.239281	0.00217686
CTSB	0.157254	0.273175	0.638738	1.11604	0.810208	0.596952	0.392149	0.426213	0.538823	4.87288e-05
UQCRH	0.199281	-0.0183142	-0.707636	-0.968965	-1.24531	-1.26352	-1.50326	-1.44465	-1.13981	7.21607e-08
FH	-0.365002	-0.400937	-0.633301	-0.232053	-0.640263	-0.555795	-0.749116	-0.471247	-0.53485	0.000607824
HSP90AB1	-0.0457222	0.57103	0.0147803	-0.202603	0.025631	0.593028	0.442285	1.07251	0.564635	0.00040429
MMP2	-0.0790166	0.517496	1.76447	1.48666	1.60778	1.25991	0.863452	1.63307	1.01979	4.60689e-07
MMP3	-0.313927	0.547676	0.673258	1.56958	1.26706	1.33548	0.656665	0.568949	0.283916	7.65431e-07
SNRPB2	0.494783	0.163021	-0.243529	0.0606682	0.83147	1.30217	1.6456	1.15228	1.13153	0.000247248
GSTP1	-0.115265	-0.192904	-0.33175	-0.16437	-0.233456	-0.418336	-0.36209	-0.12871	-0.289607	0.00634528
MMP7	0.118966	0.764654	0.943874	1.37566	0.925242	1.52075	0.651456	1.20198	0.753008	4.95404e-06
MMP10	0.0513398	-0.184108	0.148275	1.29149	0.712912	0.600366	0.165223	0.0402206	-0.488253	5.03041e-05
CXCL1	0.35489	0.215056	0.55267	0.544599	0.447297	0.132021	0.0302551	-0.0165839	0.00939805	0.0357701
LGALS1	0.0685206	-0.0901751	-0.221248	-0.0637253	0.180451	0.0167468	0.468801	0.529708	0.9696	4.43644e-12
HMGB1	-0.022346	-0.0122265	-0.01184	-0.252726	0.0583023	1.18554	1.31796	0.882099	0.957046	2.45747e-06
CLTB	0.0323644	0.023975	-0.710922	-0.54367	-0.148156	0.351574	0.417795	0.00846561	0.182797	0.0183525
TACSTD2	-0.475716	0.101299	0.186472	0.294075	-0.0329615	-0.6621	-0.614084	-0.753639	-0.806873	0.000129296
PARP1	0.170787	-0.278521	-0.31356	-0.460291	-0.469441	0.1825	-0.296415	-0.130762	0.00449442	0.0220995
LTA4H	-0.656377	-0.313572	-0.367382	-0.372815	-0.719107	-0.779661	-0.904864	-0.443876	-0.795429	0.000522039
ALDOC	0.440524	-0.49654	-0.03183	-0.195318	-0.184213	-0.479507	-0.65461	-0.436545	-0.39913	0.0148763
FDX1	-0.217927	-0.734825	-0.629308	-0.343195	-0.819269	-0.673129	-0.51299	-1.07995	-0.580975	0.0102267
TXN	0.276516	-0.34723	-1.05756	-0.259664	-0.36255	-0.879409	-0.81278	-0.94196	-1.24066	4.56422e-06
C7	0.251215	0.623521	0.657067	-0.58626	-0.916223	-1.45343	-1.78863	-1.07925	-1.1881	2.02611e-06
TFPI	-0.0827187	0.120799	1.36655	1.23098	0.581531	0.312267	-0.0967097	-0.254772	-0.692928	2.17924e-07
ESD	-0.279038	-1.07633	-1.39709	-1.24334	-1.81768	-1.90433	-1.99703	-1.71617	-1.59755	2.12858e-13
HSPA5	0.00498732	0.208225	0.708958	0.742867	0.679102	0.434889	0.41752	0.472336	0.923571	6.64485e-05
MAP2	-0.304555	0.044796	0.178564	0.147471	0.399206	0.459669	0.743504	0.532744	0.687646	2.74854e-07
LAMP1	-0.415282	-0.677196	-0.395521	-0.0246636	-0.852746	-0.821051	-1.01518	-0.653279	-0.678307	0.00957398
ADH5	-0.478895	-0.685332	-0.612808	-0.328816	-1.00665	-0.895726	-1.32209	-0.985513	-0.913705	6.09323e-06
CKMT1A	0.00254284	-0.26517	-0.601647	-0.503642	-0.428989	-0.720244	-0.693029	-0.52402	-0.881179	6.69163e-08
ACTN1	-0.0649109	0.366072	0.82815	0.715325	0.76434	0.907119	0.832151	1.1258	1.13062	4.80978e-11
CDH1	-0.250356	0.136208	0.388258	0.332457	-0.367841	-0.697255	-0.83743	-0.654323	-0.571029	0.000149281
PEPD	0.210239	-0.223004	-0.965658	-0.907811	-0.689574	-0.361305	-0.574225	-0.106119	-0.355047	0.000182339
XRCC5	0.0311443	-0.434607	-1.37612	-1.22851	-0.97697	-0.951468	-0.88488	-1.05172	-0.808868	7.02728e-06
RNH1	-0.183043	-0.318844	-0.377748	-0.314375	-0.918604	-0.875591	-0.946982	-0.570364	-0.959643	7.28852e-06
BMP1	0.116561	0.436093	1.40376	1.02583	1.37376	1.10865	1.0265	0.995371	0.793363	5.86537e-09
EEF2	-0.0236373	-0.46047	-0.353942	-0.596971	-0.614425	-0.641013	-0.62048	-0.571388	-0.67287	3.36369e-10
PDIA4	-0.253338	0.0666222	0.343495	0.617098	0.723048	0.578693	0.632825	0.628418	0.827982	1.7867e-09
LCP1	-0.36526	-0.6021	-0.688551	0.0476634	-0.13717	0.0997863	0.500983	0.484138	0.827313	6.86445e-08
MIF	0.0472047	-0.173154	-0.551643	-0.0705204	-0.000860309	-0.291741	-0.0937582	-0.220362	0.271243	0.00451496
AKR1A1	-0.17742	-0.150454	-0.376721	-0.255927	-0.622722	-0.882227	-0.834105	-0.764683	-0.967311	1.06443e-07
PKM	-0.0470343	-0.313208	-0.833405	-0.997086	-1.15133	-1.22532	-1.36079	-1.12379	-1.27223	8.45313e-16
MMP9	0.062166	0.381306	1.76451	1.64992	2.08061	0.733477	1.06594	0.992805	0.982191	4.18837e-05
COX6B1	0.188113	0.123145	-0.451184	-0.210928	-0.117814	-0.314934	-0.321457	-0.414929	-0.475383	0.000313063
AKR1B1	-0.129167	-0.134409	-0.755986	-0.464474	-1.09836	-1.26055	-1.56966	-1.32711	-1.6231	2.42269e-07
B4GALT1	0.00422145	0.143162	0.818375	0.476123	0.513971	-0.0888024	-0.0641033	0.120866	-0.127583	0.0051085
DSP	-0.00147837	0.409912	0.517808	0.143615	0.317406	0.237005	0.449525	0.380862	0.657253	0.00119299
TIMP2	0.0397776	0.37992	1.84815	1.52803	1.40744	1.00888	1.08885	0.863682	1.08854	1.64345e-06
CBR1	-0.309877	-0.620122	-0.465679	-0.568321	-0.658692	-1.02445	-1.07954	-0.967444	-0.76912	2.51805e-10
STMN1	0.136865	0.0794213	0.280286	0.584671	1.34925	1.63263	2.03458	1.75389	1.81771	1.65503e-12
HMGA1	0.522603	0.362972	-0.0378431	-1.33094	0.507483	1.92209	1.08459	1.44183	1.64011	0.00076801
GOT1	-0.404194	-0.484054	-0.751827	-0.153194	-0.505145	-0.394793	-0.494924	-0.360101	-0.279918	0.0351239
DES	0.440681	0.769922	0.653567	0.351495	0.262853	-0.374319	-0.147148	-0.0938718	-0.0125325	0.00132859
GM2A	-0.402922	0.144248	0.727524	0.43213	-0.790758	-1.106	-1.75183	-1.05068	-1.47377	4.26517e-06
LGALS3	-0.204769	-0.190382	-0.209001	0.327424	0.439087	0.555458	0.536038	0.432046	0.462591	1.02163e-06
VCL	-0.0541401	0.183065	0.53799	0.450978	0.403974	0.434753	0.415573	0.59449	0.544061	1.66205e-08
PGAM1	-0.234966	-0.0296183	-0.443361	-0.162487	-0.337928	-0.411517	-0.491668	-0.299702	-0.456072	0.000217506
SDC1	0.0966246	0.872065	1.24505	0.394733	0.735399	0.31047	0.112887	-0.390727	0.0651917	0.000127916
CDH2	-0.0469419	0.436255	1.28132	1.20661	1.84114	1.63475	2.12932	1.81281	2.02887	1.71683e-15
NCL	-0.496044	-0.360131	-0.750017	-0.579891	-0.428758	-0.314572	-0.313722	-0.507446	-0.308799	0.0103245
ITIH2	-0.354063	0.690793	0.563962	-0.446911	-0.485791	-0.520171	-0.96091	-0.374089	-0.232126	0.0374267
PI3	0.598601	0.56366	-0.32524	-0.549604	-0.774447	-0.948039	-0.993903	-1.19458	-1.11467	3.07612e-07
EIF2S2	0.405592	0.134288	0.254681	0.699855	0.956258	0.924061	1.09701	0.748767	1.19928	1.63377e-09
RAB6A	0.201412	0.0602269	-0.0221597	-0.0412883	0.357615	0.211543	0.418861	0.203158	0.30932	0.00280566
EFNA1	0.151582	0.41802	1.48697	1.4176	1.17763	0.756	0.867196	0.526488	0.452165	1.20411e-05
PTMS	0.0101095	-0.38634	-0.486569	0.811993	0.907707	0.784333	0.767757	0.297257	0.617899	0.00154291
CSRP1	0.0687318	0.351357	-0.0695312	0.371123	-0.115871	1.80067	-0.0676241	1.95106	1.1413	0.00145813
FLNA	0.0517014	0.391954	0.63655	0.413309	0.62253	0.846262	0.962556	0.907736	1.26459	2.12458e-14
CDH3	-0.177651	0.320545	1.21753	0.933693	0.923142	0.687217	0.694602	0.693609	0.683112	1.68788e-06
UBA1	-0.507811	-0.439076	-0.402282	-0.364937	-0.801577	-0.609227	-0.914146	-0.729412	-0.668806	3.16352e-06
SPRR1B	0.00335356	-0.132737	-0.370355	-0.95663	-1.52987	-1.96644	-2.10896	-1.95893	-2.17017	2.51759e-15
SFPQ	0.155563	0.583543	0.689886	0.405694	0.554073	1.01661	1.19697	0.976722	0.682162	2.56984e-07
PPIB	0.181115	0.0048595	0.368824	0.149076	1.10678	1.23073	1.12423	0.950751	1.05555	2.43002e-08
WARS	-0.407045	-0.784507	-1.43404	-1.22136	-0.714309	-0.812803	-0.871864	-0.565068	-0.519338	9.30026e-05
CFL1	0.142427	-0.121387	-0.192781	0.201901	0.669973	0.274505	0.414008	0.478205	0.358805	0.000408652
ATP2B4	0.141074	-0.199336	-0.983966	-0.57092	-0.836908	-0.898947	-1.10749	-1.2063	-1.02323	5.27882e-07
EEF1B2	0.139588	0.169662	-0.0766082	-0.0496177	-0.0422641	-0.306361	-0.222899	-0.195423	-0.325883	4.89808e-06
IGFBP6	0.513663	0.290636	1.39293	1.2771	1.3884	0.987951	1.31821	1.3737	1.2126	5.87771e-08
ACP1	0.199832	-0.509304	-0.733878	-0.30599	-0.462402	-0.410035	-0.415754	-0.412587	-0.197282	0.00690145
AZGP1	-0.056966	0.197884	0.063813	-0.479097	-1.45728	-1.99875	-2.28391	-2.22993	-2.01186	6.41949e-11
RPS12	0.497595	0.308784	-0.236889	-0.0161305	-0.0627991	-0.205355	-0.203326	-0.305722	-0.584033	9.14482e-06
FAS	0.177821	0.100973	1.43415	1.20409	0.202769	-0.674955	-0.393403	-0.370535	-0.743097	0.0012036
S100P	1.26635	-0.460209	-1.50993	-0.943668	-0.94733	-0.975201	-1.10225	-0.898681	-1.22392	0.000362429
S100A4	0.438997	-0.0326295	-0.935935	-0.121661	-0.100823	-0.573858	-0.402452	-0.807543	-0.868278	0.000156023
MGAT1	0.0312909	0.437062	1.23368	0.670811	0.727127	0.290138	0.666185	0.256447	0.191329	0.000114847
HMGB2	0.0165574	-0.271151	-0.551613	-0.720966	-0.140819	0.299381	0.442898	0.112832	0.105786	0.0245998
TARS	-0.227627	0.0508426	0.093379	-0.191423	-0.541623	-0.821378	-0.644794	-0.464052	-0.487688	0.000112392
EEF1G	-0.156975	-0.158852	-0.410119	-0.232118	-0.176982	-0.0877586	0.111266	-0.118672	0.159696	0.00770354
FKBP2	0.524284	-0.278509	-0.148455	0.000916089	0.129397	0.151141	0.327668	0.00211641	0.845951	0.00234385
YWHAQ	-0.193064	-0.00600116	-0.203635	-0.41036	-0.881964	-0.821865	-0.757783	-0.22067	-0.582669	0.000302992
APEX1	0.0964457	-0.458121	-1.11962	-0.907135	-0.761919	-0.930231	-0.790147	-1.12864	-0.973193	3.14359e-07
CALR	-0.114296	0.481049	0.655496	1.03558	1.05868	1.36731	1.05469	1.47275	1.56035	2.05819e-14
PSMA5	0.966066	0.460978	-0.0523805	-0.444583	-0.789939	-0.53485	-0.78172	-0.212614	-0.510236	0.000140642
PSMB6	-0.480475	0.45485	-0.0766301	0.161698	-0.0650467	0.465923	0.252261	0.631563	1.00528	0.00921721
MAPK1	-0.164271	-0.397829	-0.577138	-0.560931	-0.46646	-0.041563	-0.0607883	0.351919	0.126082	9.12262e-06
GRN	-0.259804	-0.389826	-0.576926	-0.16315	-0.580092	-0.695196	-1.00215	-0.739471	-1.15188	0.000445431
LAP3	0.152593	0.115417	-0.480881	-0.302172	-0.703299	-0.815492	-0.885907	-0.960932	-0.769972	9.99619e-07
CTGF	0.656762	0.592515	1.09159	0.888011	0.0834073	-0.34648	-0.475682	0.0510638	-0.418284	0.000159771
SERPINB3	-0.0306199	0.256469	-0.0213395	0.0854893	-0.376391	-0.584914	-0.401993	-0.49753	-0.691169	0.0142229
ERP29	0.219351	0.451685	0.211932	0.273921	0.493387	0.393023	0.589606	0.258494	0.788629	0.0135387
PRDX6	-0.184456	-0.114936	-0.609689	-0.766932	-0.55918	-0.428658	-0.370169	-0.360477	-0.674711	0.000155354
BLVRB	-0.27518	-0.170242	-0.249531	-0.374989	-0.290566	-0.494561	-0.586998	-0.479989	-0.453108	0.00114516
DDT	-0.734244	-0.784004	-1.64428	-1.00382	-1.12282	-1.13603	-1.56468	-1.26982	-1.62305	5.5566e-07
PRDX3	-0.46292	-0.387196	-0.686592	-0.324416	-0.426402	-0.422241	-0.55464	-0.417101	-0.468029	0.00363462
ATP5D	-0.308294	-1.26182	-1.88979	-1.35365	-1.81182	-1.86858	-1.71958	-2.50258	-1.38823	9.14533e-09
RPL12	0.109286	-0.0588573	-0.137347	-0.25051	-0.614331	-0.563612	-0.754838	-0.421906	-0.678122	2.74752e-05
ECHS1	-0.234509	0.221493	-0.125858	-0.284365	-0.585697	-0.666918	-0.50018	-0.516602	-0.927209	0.000408736
PDIA3	0.261598	0.343558	0.484741	0.827367	1.27413	1.04805	1.04805	0.971079	0.984173	2.5949e-13
PPIF	0.167429	-0.422838	-0.617539	-0.535557	-0.375702	-0.318149	-0.34419	-0.688209	-0.0922633	0.00190093
ADSS	-0.493656	-0.458055	-0.568596	-0.236538	-0.665107	-0.182865	-0.49176	0.0571427	-0.246428	0.0135768
LRPAP1	0.118376	0.097515	0.563219	0.991054	0.894546	1.05539	1.27418	1.44413	0.825372	5.33187e-08
S100A7	0.494419	1.06108	-0.207977	0.00800806	-0.717456	-1.38847	-1.33912	-1.47913	-1.24229	2.61685e-08
MAT2A	-0.515202	-0.852052	-0.565231	-0.414509	-0.818617	-0.795551	-0.710087	-0.615162	-0.612502	0.00452072
YWHAB	-0.0338418	-0.00591513	-0.649101	-0.209178	-0.489716	-0.329712	-0.421517	0.0517325	-0.0541705	0.00036181
SFN	0.286983	0.127111	-0.553381	-0.508766	-0.680731	-0.5391	-0.73568	-0.347403	-0.780185	1.36312e-06
S100A11	0.797229	-0.288914	-1.10989	-0.43791	-0.260027	-0.312811	-0.177102	-0.590253	-0.238466	0.0205673
PRDX2	-0.264457	-0.439216	-0.772632	-0.433269	-0.424111	-0.372168	-0.3034	-0.377574	0.218293	3.91807e-07
GBP1	-0.23219	-0.100239	0.109223	0.748218	0.839887	1.00986	1.33043	1.6006	0.526907	1.1795e-06
DSG3	-0.026828	0.293964	0.805485	0.648342	0.593816	0.266612	0.0908285	-0.390461	-0.126349	3.96736e-06
RNASE4	0.180584	0.409901	1.09365	0.617063	0.642018	0.504139	0.39843	0.684567	0.399935	0.000558541
SPRR1A	-0.0623244	-0.206559	0.260344	0.242983	0.805268	0.811076	0.369541	0.64836	1.09937	3.26352e-06
MYH9	0.137931	0.355705	0.295921	0.284437	0.477911	0.657792	0.803073	0.750082	0.790153	3.18302e-10
GLRX	0.22723	0.180841	-0.063812	-0.0600246	-0.40757	-0.898922	-1.09399	-1.15134	-1.01636	1.24505e-11
CHI3L1	0.0589638	0.126449	1.09696	0.901154	0.866668	1.10287	1.24414	1.38857	0.69354	1.84592e-08
CPOX	-0.0419426	-0.0720772	-0.360001	-0.476068	-0.908429	-0.949036	-0.838105	-0.894383	-0.907664	2.55264e-09
DLST	0.172279	0.181411	0.0897244	-0.143591	-0.194051	-0.292752	-0.188396	-0.214481	0.0153802	0.00751865
SRP14	0.407263	-0.0895169	-0.447902	-0.355201	-0.160555	0.0602462	-0.169968	-0.0613673	-0.063251	0.0364038
TAGLN2	0.285082	0.0960898	-0.290615	-0.0159596	0.67933	0.969741	1.21317	0.88733	0.936808	1.11297e-06
TALDO1	-0.471904	-0.540029	-0.762524	-0.218069	-0.830675	-0.793584	-0.786129	-0.436873	-0.843419	0.000462238
ETFB	-0.0593869	0.397657	-0.0665628	-0.0347991	0.366146	0.766049	0.759565	0.820923	0.427001	0.00101155
HSPA9	-0.0368716	-0.348298	-0.611826	-0.444404	-0.65508	-0.765041	-0.868355	-0.848617	-0.638375	3.09621e-07
CAPG	0.236201	0.0538306	0.0501224	-0.0457437	0.412981	0.511839	0.642672	0.147077	0.837434	9.98885e-05
NNMT	0.121212	-0.420597	-1.03976	-1.07431	-1.00623	-1.00193	-1.16568	-0.369632	-0.964261	3.42256e-05
MDH2	-0.389022	-0.606374	-0.912451	-0.563423	-1.00269	-1.0663	-1.32798	-1.19462	-1.23214	5.52776e-12
ECI1	-0.505284	-0.692697	-0.934505	-0.483753	-1.10226	-0.883262	-1.10046	-0.778687	-0.82187	1.21014e-06
TMPO	-0.00970536	0.249855	0.0817596	-0.150732	0.351514	0.629557	0.706776	0.558628	0.570114	5.99123e-06
PAFAH1B1	-0.111718	-0.0828809	-0.24033	-0.345362	-0.293128	-0.135053	-0.0441475	-0.175009	0.0658438	0.000135994
BTD	-0.170295	0.484961	1.0619	0.914672	0.266066	0.280764	0.169168	0.660605	0.275616	0.0242037
PPIC	-0.455497	-0.913691	-0.244869	0.280091	0.752912	1.04489	0.605427	0.85575	0.968439	5.87594e-07
CRK	0.133659	0.14046	-0.0488265	0.0286812	0.705819	1.13844	1.20834	0.98578	1.15493	4.20484e-09
RPS10	0.117789	0.317973	0.191136	-0.218059	0.46203	0.735052	1.13793	0.706559	0.780972	2.33615e-05
YAP1	0.365298	0.384455	0.979433	0.792548	0.717149	0.596638	0.442617	0.665005	0.807767	0.0195252
RABIF	0.414302	0.00908659	0.258885	0.498576	1.34971	1.62305	1.44187	2.14041	1.69325	4.00313e-10
CAPZA2	0.00714823	0.36554	1.16742	0.850527	1.02133	0.698192	0.154387	0.488225	0.967305	0.00355597
CPA2	-0.106246	-0.161717	0.162766	-0.0123575	-1.03008	-1.30363	-1.4153	-0.765732	-0.445908	0.000293388
REG1B	0.538197	0.707592	0.651424	-0.562955	-1.26676	-1.74271	-1.82658	-2.00291	-1.5398	1.77492e-08
SERPINB4	-0.233104	-0.08792	-0.171413	-0.153214	-0.679749	-1.03131	-1.13656	-0.903109	-1.13759	1.1862e-10
TUFM	-0.516364	-0.538423	-0.895763	-0.515314	0.755807	1.36993	1.57327	1.44917	0.755792	0.0001323
SRP9	0.704806	0.270839	-0.527503	-0.206182	0.432094	0.746608	0.633182	1.43102	0.64852	0.00252894
HINT1	-0.00846112	-0.0199255	0.0249191	-0.308107	-0.616826	-0.975321	-1.11648	-1.37248	-0.73046	9.83699e-07
RARRES1	0.0499131	0.131161	0.526197	0.727815	0.255099	-0.448965	-0.560971	-0.359747	-0.539807	0.000219035
KLK7	0.607915	0.576389	0.493874	-0.0821769	0.105005	-0.114588	-0.305436	-0.271196	-0.440805	1.10018e-06
MMP14	-0.0601388	0.312715	0.624675	0.732742	1.2543	1.18496	1.16819	1.57818	0.925501	5.82308e-08
SERPINB8	-0.228703	-0.221304	-0.342483	-0.178358	-0.58724	-0.827822	-0.933398	-0.660413	-0.565372	3.77049e-05
PDLIM4	0.0317043	0.114588	0.22528	0.299447	0.251661	0.677373	0.744348	0.628443	0.733916	2.92111e-08
NUDT2	0.0995963	-0.303612	-0.708106	-0.411421	-0.772441	-0.826999	-0.690544	-0.588651	-0.766896	2.45212e-05
RAB7A	-0.144486	-0.460014	-0.396538	-0.442498	0.133371	0.245971	0.627147	0.232284	0.430195	2.25201e-05
DUSP3	0.219713	0.418728	0.580878	0.455222	0.886985	0.926749	1.04512	0.95934	1.13777	2.09532e-10
BCAP31	-0.000153217	0.0371444	0.00682745	0.396927	0.719874	0.568288	0.828757	0.458682	0.403204	4.01627e-06
BRCA2	0.329655	-0.311161	-0.997501	-0.914652	-0.882312	-0.246973	0.0695199	-0.448949	-0.504119	0.0112573
VAMP7	-0.0743977	-0.548179	-0.811005	-0.33938	0.155324	0.565622	0.947079	0.709798	0.623647	3.16974e-06
HDGF	0.222277	-0.136724	-0.924244	-0.316428	-0.297828	-0.160355	-0.104941	-0.388437	-0.145627	0.0262007
PGD	-0.486887	-0.198169	-0.160361	-0.584987	-1.18124	-1.61191	-1.84038	-1.25374	-1.53596	1.65277e-08
HRSP12	-0.32298	-0.258876	-0.485008	-0.448964	-0.551376	-0.861637	-1.04208	-0.937266	-0.906286	2.42976e-11
EFNB2	0.492381	0.219722	1.79755	1.58274	0.947097	0.439769	0.489393	0.347129	0.0205622	0.000481488
MRPL12	0.403412	0.40198	-0.156176	-0.201304	-0.0876094	-0.402267	-0.367411	-0.621054	-0.297209	8.56003e-05
CAPZA1	-0.155114	-0.175386	-0.106912	0.0651551	0.300232	0.436082	0.483885	0.831333	0.596884	2.67121e-06
BLVRA	-0.447107	-0.19932	-0.211548	-0.292042	-0.554143	-0.630439	-0.606771	-0.253262	-0.572848	0.000679787
USP14	0.0515436	-0.236329	-0.377987	-0.215332	-0.195684	-0.182104	0.0194143	0.0686292	0.230213	0.000410398
RAD23A	0.0613153	-0.373456	-0.740575	-0.542493	-0.542812	-0.991968	-0.755754	-0.951724	-0.610466	1.95572e-05
RAD23B	0.16837	0.710367	0.854711	0.496992	0.496168	0.324277	0.386477	0.12179	0.212152	0.00393188
ADK	-0.728325	-0.885017	0.294905	-0.577815	-1.83838	-1.99907	-1.96734	-2.10655	-1.93788	5.46014e-07
NHP2L1	0.614952	-0.149188	-0.765505	-0.695719	-1.24315	-1.39192	-1.4522	-1.49474	-1.44265	5.18705e-12
ARPP19	0.278992	-0.0726587	-0.241396	0.0192072	0.798777	1.2994	1.07052	1.16834	0.941823	2.00951e-06
EIF6	-0.289541	-0.318843	0.258005	-0.013946	-0.566734	-0.750483	-0.702048	-0.821141	-0.304546	0.00708122
BCAR1	0.0720318	-0.00649194	0.466877	0.400151	0.527327	1.09344	1.99791	0.62963	0.823045	0.0001228
TPI1	-0.444218	-0.823586	-1.32875	-0.623941	-1.01611	-1.08016	-1.30332	-1.17468	-1.18692	6.53279e-08
ACTB	-0.135685	-0.697756	-0.554189	-0.310244	-0.3705	0.0130936	-0.0269055	-0.00218053	-0.117026	0.00845787
EIF4A1	0.0733462	0.0985574	-0.340328	-0.281959	-0.423896	-0.161313	-0.419867	0.246854	0.0535317	0.00322502
S100A10	0.607232	0.405138	-0.122796	0.110553	0.672596	0.47753	0.843193	0.765805	0.624503	0.00588308
GMFB	0.119233	0.422819	0.815779	0.328916	0.676806	0.066347	-0.219245	-0.466209	-0.129729	0.000658171
UBE2K	-0.396548	-0.347635	-0.341054	-0.201681	0.0422304	0.247033	0.243604	0.429108	0.597116	4.43421e-08
ACTR2	0.177343	1.05042	1.50937	1.14859	0.55802	0.342091	0.207184	0.428859	0.484875	0.024419
HSPE1	-0.263829	-0.58632	-1.25155	-0.91465	-0.686586	-0.369116	-0.461727	-0.818247	-0.570856	0.00229482
B2M	0.830099	0.810185	1.1188	1.03001	0.758224	0.375833	0.57447	0.0640191	0.652199	0.0185045
SUMO2	0.115607	-0.290721	-0.74209	0.0332583	0.49783	0.701221	1.10933	0.36744	1.01695	0.000148675
HNRNPK	-0.0453284	-0.231084	-0.261295	-0.38632	-0.288642	-0.264614	-0.185474	-0.552279	-0.326796	0.00104807
YWHAG	0.0661817	0.0869047	-0.411893	-0.101873	0.0220653	0.203266	0.00141603	0.224653	0.137919	0.018078
TIMM10	0.231955	0.226147	-1.29078	-1.80573	-2.40585	-2.58715	-2.67706	-2.2764	-2.76093	2.1739e-11
PSMC1	0.16189	0.274996	0.0454404	0.106272	0.788984	0.90868	0.874462	0.643066	0.76381	6.13315e-06
YWHAE	0.0370341	0.337862	0.0256368	0.0551952	0.174453	0.523835	0.341727	0.916658	0.318682	0.00034759
RPS18	0.09278	0.181526	0.0995028	-0.38797	0.175147	0.724241	0.511485	0.793286	0.402047	0.0022398
TMSB4X	-0.0894158	0.00479274	-0.0937676	0.398834	1.63094	2.76413	2.73039	1.11246	3.00501	1.10776e-07
ETF1	-0.22701	-0.760829	-1.18329	-0.757767	-0.649783	-0.212066	-0.443003	-0.146964	-0.492847	0.0210002
CNBP	0.504988	-0.620025	-0.940647	-0.432421	-0.545333	-1.02583	-1.29304	-2.06021	-0.870543	5.55582e-05
HIST1H4A	0.312955	1.1427	-0.668415	-0.370387	-0.590693	-0.715199	-0.711636	-0.229692	-0.865666	0.00174065
RPS25	0.40419	0.0777235	0.870365	0.485464	0.505374	0.440061	0.083179	0.0650617	-0.226745	3.76836e-06
PPIA	0.198784	-0.349517	-0.845736	-0.464603	-0.514699	-0.594232	-0.44307	-0.831594	-0.486299	7.79878e-05
FKBP1A	0.179717	0.056541	-0.0128089	0.108641	0.619626	0.788053	0.952841	0.560856	0.816659	1.16607e-07
GRB2	0.352184	0.00151411	-0.320507	0.0775566	0.315953	0.341489	0.564213	0.417876	0.456392	0.000511089
RAC1	-0.567368	-1.40593	-1.37735	-0.906659	-1.57993	-1.44231	-1.57673	-0.944105	-1.57023	4.70921e-06
YWHAZ	0.0233374	0.0524196	-0.451754	-0.128316	0.21017	0.509724	0.311731	0.88854	0.376725	6.63244e-05
DYNLL1	0.10699	-0.5596	-1.09209	-1.23708	-1.45461	-1.13892	-1.34521	-1.56052	-2.09313	1.89654e-09
EIF5A	0.218445	-0.0202426	-0.291516	-0.329716	-0.309619	-0.569127	-0.404358	-0.603256	-0.676388	7.85393e-08
GNB2L1	-0.0391754	-0.351041	-0.299951	-0.343108	-0.557738	-0.652753	-0.654039	-0.534952	-0.674869	1.21445e-10
ACTG1	-0.0864843	-0.344454	-0.695513	-0.283718	-0.651374	-0.238905	-0.859715	-1.205	-0.781145	0.000250461
YBX1	-0.0353774	0.174556	0.143762	0.0515198	0.302353	0.538614	0.513127	0.579656	0.387358	1.11615e-06
UBE2L3	0.0934254	-0.00970059	0.00808134	0.275841	0.778248	0.713882	0.978127	0.726334	0.597782	2.80284e-05
EEF1A1P5	0.132989	0.187437	0.284574	-0.0571727	0.405192	0.556767	0.187134	0.63017	0.380307	0.00861391
PAFAH1B2	-0.41076	-1.13637	-1.21216	-1.01127	-1.23696	-1.31403	-1.07347	-0.754968	-1.13927	2.90873e-06
GSTO1	-0.425555	-0.433683	-0.875375	-0.2023	-0.849112	-0.831713	-0.866016	-0.394904	-0.763457	0.00051198
LCN2	0.216921	0.713798	0.987633	-0.00998751	-0.464542	-0.748567	-1.27043	-0.765351	-1.14043	3.0922e-07
MT1X	-1.04833	-1.51756	-1.45942	-2.04884	-2.13211	-2.37541	-2.13885	-2.5621	-1.59499	6.43343e-11
BASP1	0.0401429	0.205914	-1.01756	-1.01268	-0.88978	-0.84149	-0.7496	-0.848189	-0.847722	0.0104034
ERH	0.337799	0.188671	0.0550126	0.180361	-0.0481117	-0.112516	-0.17176	-0.449868	-0.104996	0.0031322
HSPG2	0.105748	0.364887	1.59472	0.904551	0.493514	-0.135126	-0.139892	-0.146398	-0.174182	0.000430264
EFNB1	-0.0594416	0.0215802	0.583871	0.0452024	-0.757268	-1.32026	-1.5599	-1.08265	-1.43747	1.9988e-07
FKBP3	0.21538	0.0158176	-0.159561	-0.069207	0.411697	0.665333	0.763367	0.337936	0.851461	5.98544e-06
FABP5	-0.0120749	-0.365954	-0.814502	-0.421562	-0.496688	-0.826816	-1.04478	-1.45864	-1.16875	1.13918e-05
CAP1	-0.0375857	-0.131998	-0.275177	-0.04363	0.0728804	0.146505	0.303931	0.260806	0.125988	8.76944e-05
TAGLN	0.30116	0.534634	0.694995	0.88692	1.87379	2.06785	2.54937	1.89883	2.14017	7.37296e-11
DSC2	0.21688	0.014049	1.41773	1.32196	0.754416	-0.350598	-0.127498	-0.661531	-0.656315	1.07275e-05
NUCB1	0.0118192	0.552455	1.01098	0.63267	0.47404	0.150792	0.0861468	0.438578	0.260344	0.01065
CAV1	-0.394352	-0.0692069	-0.198803	-0.426568	-0.862327	-0.714077	-0.550216	-0.953891	-0.445051	0.000693271
LMNB2	0.263086	0.103895	0.019891	0.185723	0.16794	-0.0614855	-0.0849557	-0.087698	-0.077169	0.00348481
GBE1	-0.523422	-0.526676	-0.781166	-0.728623	-1.12135	-1.25243	-1.44462	-1.29561	-1.02298	6.26653e-09
GLO1	-0.337251	-0.291732	-0.432676	0.168133	-0.140758	0.108193	-0.133693	0.0941717	0.118683	0.0131065
AKR1C1	-0.193809	-0.267067	-0.739066	-0.79467	-1.33076	-1.44887	-1.27283	-1.30893	-1.43437	2.69382e-06
YWHAH	-0.149069	-0.115863	-0.200783	0.185115	0.279878	0.429171	0.441156	0.752839	0.219505	4.72583e-05
PTPN12	-0.314365	-0.0601178	0.193558	0.167969	0.259726	0.419393	0.580955	0.595072	0.273489	0.0030336
PSME1	-0.223686	-0.687372	-0.522233	-0.148831	-0.774399	-1.17061	-1.28995	-1.08447	-1.33465	4.2015e-08
PRDX1	-0.0784994	-0.671696	-0.616115	-0.684021	-0.61885	-0.709183	-0.622388	-0.944135	-0.356755	2.42056e-07
C1QBP	-0.219562	0.0176098	0.0872264	0.0161785	0.617962	0.798502	0.666553	1.01695	0.73516	4.72985e-07
KHDRBS1	-0.0871054	-0.224349	-0.467423	-0.262347	0.1549	0.279593	0.362676	0.242419	0.21649	0.00937271
PCDH1	0.139609	0.207745	0.68343	0.63969	0.451553	0.317073	0.149711	0.397098	0.623098	0.0101543
DHX9	-0.0110718	-0.400766	-1.58095	-0.916871	-0.947667	-1.21923	-1.16944	-1.40145	-1.38735	2.70332e-07
HDHD1	-0.579422	-0.157177	0.598666	0.416397	0.545017	1.06006	0.437726	0.765458	1.10235	0.00013655
GALNT2	0.105149	0.405484	1.56759	1.56016	1.64456	1.26837	1.17507	1.01125	1.0465	1.74356e-09
TWF1	-0.110472	0.0354316	0.0338931	-0.0697995	0.516297	0.887525	1.00491	0.762084	0.652051	3.36292e-07
FSTL1	0.109737	0.241921	1.81306	2.1553	1.2521	1.15465	1.13709	2.28319	1.71217	7.22671e-06
AIMP1	-0.149396	-0.126958	-0.361106	-0.207973	0.0746606	-0.0720309	0.1753	-0.0808254	0.367986	8.88166e-05
ILF3	0.200138	0.401044	0.114944	-0.0853459	0.35945	0.546298	0.578102	0.727124	0.45563	0.00652197
LMAN2	-0.167492	0.38166	1.40219	1.20859	0.796734	0.384582	0.250341	0.426219	0.493932	0.00111591
TRAP1	-0.336249	-0.354372	-0.224317	0.0897369	-0.20008	-0.586599	-0.664838	-0.735318	-0.78569	0.0290179
MYO1E	0.193466	0.106975	0.256471	0.355679	0.770088	0.940231	1.29515	1.08042	0.699307	7.83073e-08
HNRNPA0	-0.27292	-0.150729	0.0524277	0.343055	0.9207	1.6613	1.56553	1.65641	1.06207	4.10863e-05
SELENBP1	-0.321674	0.119037	0.176576	-0.103686	-0.632059	-1.02724	-1.28672	-1.07148	-1.49009	9.638e-08
TRIM28	-0.325422	-0.32342	0.228607	-0.34157	-0.731377	-0.950041	-0.833939	-1.02553	-0.895375	0.000275462
G3BP1	-0.0818047	0.0535876	-0.264126	-0.0905786	0.425032	0.570467	0.724377	0.616143	0.543107	5.14756e-07
UBE2V1	0.0764297	0.145751	0.68887	0.445421	0.783061	0.383142	0.215213	-0.0685524	0.469172	0.00563767
MSLN	0.0517269	0.67875	1.24316	0.606563	0.0283228	-0.526656	-0.801051	-0.535639	-0.325628	0.000357113
TSTA3	-0.373661	-0.544335	-0.66372	-0.428637	-0.838696	-0.650597	-0.810759	-0.808406	-0.661921	1.10972e-06
ALCAM	-0.323484	0.0568101	0.771794	0.792282	0.653244	0.558364	0.0927199	0.535751	0.91542	0.00647665
LAMC2	0.0373227	0.87651	1.44403	0.734256	1.12303	1.05962	0.901761	0.735648	0.757272	6.77594e-07
DDX39B	-0.0297679	-0.367337	-0.600065	-0.712696	-0.822186	-0.808744	-0.843265	-0.49331	-0.72338	9.10352e-10
COTL1	0.141665	0.239332	0.286826	0.504103	0.809951	0.716196	0.826562	0.624048	1.03068	1.14692e-08
DAG1	-0.178024	0.39623	1.74793	1.36767	0.722537	0.236787	0.0812674	0.246249	0.174059	0.000924259
EIF3A	0.0662377	-0.254292	0.336669	0.424006	1.1342	1.14005	1.41069	0.873469	0.980398	0.000536106
CTTN	0.146149	0.0439618	0.175586	-0.0423251	0.567117	0.927197	0.909706	0.709736	0.892814	5.096e-08
DSC3	0.440589	0.733788	1.73281	1.15522	1.42184	1.17979	1.24225	1.02105	0.542648	4.36506e-10
CLINT1	0.397108	0.466813	0.207269	0.0649741	0.46376	1.41707	1.40611	0.726369	0.646495	0.00185676
MESDC2	0.0688271	-0.0199087	-0.264924	0.160065	0.731128	0.754004	0.796145	0.52727	0.598717	0.0001376
LASP1	0.704579	0.086716	0.226998	0.0796736	-0.0339042	0.964072	0.328701	1.08584	1.26448	7.82396e-06
KPNB1	-0.66759	-1.18977	-1.6048	-1.30904	-1.76827	-1.42739	-1.59271	-0.871749	-1.36674	8.11092e-07
EIF4H	-0.306101	-0.44651	-0.142391	-0.254855	0.578231	0.752051	0.659117	0.272394	0.441011	0.00460272
PDIA6	0.162585	0.115884	0.0990244	0.28073	0.530222	0.640479	0.519684	0.920046	0.889348	4.87927e-08
PEA15	0.129813	0.430856	0.407805	0.486963	1.28564	1.33993	1.68823	1.7882	1.28422	2.33914e-09
PLEC	0.140151	0.364682	0.178495	0.131741	0.417005	0.387298	0.647957	0.490581	0.318165	0.000294824
PPA1	-0.273967	-0.537534	-0.66182	-0.438418	-0.928831	-1.14926	-1.28635	-1.16134	-1.23753	1.99031e-13
RCN1	-0.0457216	0.165639	0.68707	0.965571	0.687236	0.606964	0.614144	0.834665	0.841984	2.15251e-08
PCBP1	-0.0265567	0.318031	0.512763	0.115988	0.370825	0.678704	0.745574	0.465435	0.895383	0.000280675
TCEB2	-0.543165	-0.405392	-0.526144	-0.208944	-0.398895	-0.585713	-0.599748	-0.399252	-0.566407	0.00715991
RSU1	-0.0339902	0.087297	0.229744	0.281629	0.945506	0.47878	1.14869	1.0265	0.537275	1.26543e-06
SAFB	-0.144806	-0.212761	-0.141466	-0.0257106	0.154269	0.295187	0.242574	0.0496974	0.0678548	0.00903728
SF3A1	0.378036	0.695427	1.04665	0.951232	0.745788	0.682661	0.69178	0.816593	0.573169	1.89695e-05
MAPRE2	0.0345179	-0.425564	-1.54923	-0.914221	0.14966	0.778879	0.710071	0.749241	0.598629	0.00114161
TGFBI	0.625723	0.834382	1.89355	1.72111	1.66841	1.57518	1.52269	1.80126	1.21134	8.82906e-12
SF1	0.425885	0.00301465	0.465363	0.439184	0.739437	0.829811	1.18896	0.691186	0.975245	1.61847e-06
MAPRE1	0.215602	0.0710027	-0.28762	0.00186936	0.489552	0.794613	0.948008	0.304235	0.729571	0.00125769
ELAVL1	-0.105428	0.0378789	0.455652	0.132841	0.523977	0.690414	0.64073	0.497715	0.522471	5.4379e-06
MYLK	-0.220851	-0.571504	-0.976834	-0.695217	-1.43475	-0.997265	-0.291538	-0.28419	-0.70563	0.000266418
UBE2V2	0.157772	-0.2774	-0.258529	0.0407134	0.471563	0.591243	0.725621	0.416886	0.718372	1.38689e-06
CST6	-0.00951107	0.568585	1.72422	1.35773	1.18818	0.211296	0.270041	0.186896	0.375345	0.000332744
NEDD8	0.135624	0.135749	-0.430206	0.00668281	0.334358	0.509109	0.948462	0.33737	0.578448	0.000607844
ADIRF	0.883175	0.74857	0.633649	0.331638	1.05152	1.546	1.46254	1.02054	0.814152	0.000385835
RAB11B	0.0750696	-0.0685821	-0.159413	0.197862	0.524172	0.417049	0.702907	0.467723	0.836432	6.06518e-09
NFE2L2	-0.45777	0.625129	0.717216	-1.69141	-1.11341	-1.89481	-2.38681	-1.12362	-0.639453	0.00180064
IGFBP7	0.289957	0.724553	1.75369	1.28573	0.369332	0.0265423	0.0636764	0.0826405	-0.0206387	0.00140338
DBN1	-0.11551	0.350918	0.646863	0.518414	1.28749	1.56083	1.98918	1.59059	1.42462	8.29664e-12
FSCN1	-0.373216	-0.511319	-0.431686	-0.462238	-0.993972	-1.48508	-1.65631	-1.50671	-1.28153	5.56361e-09
KYNU	-0.23081	-0.048129	-0.000140265	0.321783	0.0065742	0.24924	0.296392	0.278877	0.496032	3.94134e-05
LRRFIP1	0.0327895	0.250407	0.224894	0.206281	0.347974	0.505818	0.35224	0.228374	0.0561964	0.00706783
DAK	0.179009	0.164504	-0.111477	-0.866251	-0.833491	-1.12044	-1.22505	-1.32535	-1.14129	1.17962e-09
LGALSL	-0.279339	0.545196	0.982994	0.43391	0.0759443	-0.245006	-0.07106	-0.306223	-0.0895931	0.0236226
CCDC58	0.380667	-0.0234811	-0.634973	-0.419541	-0.535684	-0.746145	-0.687145	-0.912889	-0.854541	1.30833e-08
TP53I3	-0.459185	-0.348578	-0.277133	-0.346039	-0.147239	-0.0496342	0.18143	0.308193	-0.079589	0.00110609
SOWAHC	0.0685468	0.08325	-0.29316	-0.616286	-0.980312	-1.04175	-0.972089	-0.998452	-0.916969	1.22274e-08
SH3KBP1	0.12017	0.312924	0.676089	0.464447	1.19677	1.56196	1.45897	1.53727	1.6642	6.94526e-12
COA6	0.102835	0.271713	-0.130159	-0.570456	-0.449791	-0.948714	-0.982465	-0.546618	-0.926066	3.22318e-07
SPECC1	-0.0493586	0.0880091	0.422844	0.322293	0.857297	1.14675	1.23064	0.928572	0.89576	3.10934e-09
S100A2	0.197542	-1.13712	-1.61549	-0.958002	-2.44907	-4.14414	-4.38557	-4.67493	-4.82764	9.57759e-13
ABCF1	-0.370396	0.306008	0.00686362	-0.587283	-0.533645	0.235965	0.262859	0.872355	0.291936	0.0333297
GSN	-0.0603022	-0.44085	-0.0771985	0.695345	0.656419	0.981351	1.08401	0.953773	1.001	0.000214569
TPM2	0.716544	0.958133	1.14013	0.897062	1.34178	1.38728	1.35549	1.81503	1.43572	3.03307e-05
BROX	-0.492495	-0.658979	-0.612823	-0.362797	-0.810639	-0.84315	-0.802973	-0.602206	-0.659202	0.00523751
ECHDC3	-0.00440607	-0.632078	-0.983349	-0.656694	-0.816009	-0.781654	-0.765271	-0.802922	-0.604108	1.09806e-07
METRNL	0.00502282	0.249146	0.678446	0.412102	0.264078	0.224433	0.124846	0.0862004	0.148829	0.00194975
MAP1S	-0.340172	-0.342586	0.232052	-0.156467	0.298131	0.512997	0.681465	0.482016	0.69275	0.000268385
TWF2	0.0279334	0.101685	0.256645	0.245641	0.851812	0.78815	1.00566	0.658486	0.869635	2.28501e-09
HIBCH	-0.415734	-0.738352	-1.10719	-0.755328	-1.06724	-1.05605	-0.993007	-1.04511	-1.15464	4.80222e-10
FAHD1	-0.339543	-0.768799	-1.3705	-0.78037	-1.08403	-0.891404	-0.501931	-1.0799	-0.656536	0.000100801
IGFL1	0.341068	0.787858	0.553665	-0.0912583	-1.03982	-1.79727	-1.7756	-1.70009	-1.7831	1.03717e-08
SBSN	0.410178	0.454007	0.243043	-0.0535254	0.0502828	-0.0574261	0.0551215	-0.499651	0.05434	0.0304119
MPRIP	0.059616	0.0119543	0.0592419	-0.0594994	0.425856	0.638421	0.5166	0.475486	0.427015	5.59015e-05
NCCRP1	-0.103311	-0.110223	0.631306	0.406017	0.352334	0.671852	0.704698	1.08221	0.136039	0.00225318
CCDC80	0.037694	0.417651	0.677109	0.491553	0.741251	1.30103	1.07094	1.49444	0.781948	1.30198e-08
SZRD1	0.0470719	0.136714	-0.0729512	-0.0197321	0.383575	0.689022	0.576007	0.556722	0.402691	0.000278545
MAVS	-0.0416213	0.207654	0.679183	0.514798	0.621882	0.746893	0.731897	0.917296	0.837061	3.85016e-05
GLRX5	0.327645	0.182184	-0.611183	-0.514534	-0.52739	-0.64307	-0.709853	-0.583616	-0.548396	7.0062e-06
PABPN1	0.11703	-0.198291	-0.173727	-0.258368	-0.230328	-0.317244	-0.275778	-0.505561	0.0899006	0.00306846
KTN1	-0.167068	0.244713	1.14976	0.827528	1.60569	1.55529	1.95693	1.82304	2.16126	3.86334e-12
LUZP1	-0.267514	0.528214	1.20057	0.738149	0.718738	1.09155	0.910373	0.807957	0.770971	0.000181434
LSR	0.1365	0.261729	1.26643	1.06165	0.868224	0.610397	0.797413	0.521492	0.33792	3.61129e-06
AHNAK2	0.148263	-0.010525	0.0267462	-0.0790166	0.360713	0.691053	0.709333	0.501552	0.585465	9.41584e-07
SULF2	0.237273	0.569948	0.817108	0.266142	0.695554	1.21829	0.617961	-0.0116494	0.26375	0.00402378
SMAP1	0.350314	0.0769933	0.331357	0.269738	0.419988	0.672922	0.942975	0.66599	0.768427	5.2483e-05
LRRC47	0.153601	-0.110035	-0.320263	-0.332491	-0.124702	-0.114162	0.00202521	-0.239351	-0.0267386	0.0154536
OXR1	-0.00611243	0.30801	-0.358742	-0.606329	-0.783257	-0.697847	-0.674579	-0.663223	-0.630741	1.99014e-06
TXNDC5	0.0886248	-0.245502	-0.181299	0.490874	0.564045	0.588522	0.334114	0.189753	0.3014	0.00414575
APOA1BP	-0.130222	-0.489682	-0.809304	-0.556469	-0.975435	-1.07595	-1.11746	-0.9913	-1.07649	1.02738e-09
LFNG	0.177337	0.595906	1.15365	0.834156	0.908396	0.772878	0.634992	0.525953	0.983889	3.46546e-05
PPP1R14C	-0.093232	-0.450982	-1.09286	-0.836346	-1.31707	-1.81129	-1.81003	-1.68927	-1.72905	3.55712e-14
DTD1	-0.149121	0.0622069	-0.119382	-0.327726	-0.616712	-0.443921	-0.530813	-0.9132	-0.383449	0.00773521
WIPF2	0.0122462	-0.217605	0.124816	0.101938	0.582568	0.781077	0.662745	0.612266	0.423888	9.67145e-06
PDCD6IP	-0.383687	-0.528283	-0.548438	-0.540479	-0.867714	-0.817842	-0.750914	-0.491177	-0.662607	3.89326e-06
CANT1	-0.0257112	0.175055	1.43653	1.21352	1.31735	0.830944	0.772871	0.490177	0.787053	0.000210851
PCNP	-0.142545	0.0586887	0.287755	-0.192205	0.216232	0.48042	0.291188	0.213577	0.230724	0.00347092
SPRYD4	0.166425	-0.143358	-0.857537	-0.289725	-0.320834	-0.499188	-0.586301	-0.455625	-0.599969	0.00048868
ATXN2L	-0.0805735	-0.125513	0.00401286	0.0950886	0.754184	0.803292	0.67933	0.809926	0.868393	9.20897e-10
PALLD	-0.0875349	0.0371744	-0.186529	-0.17966	0.0279079	0.402471	0.61728	0.572963	0.84883	1.08396e-07
DNAJC9	0.166513	-1.02735	-0.947293	-0.293766	-0.821686	-1.49738	-1.01646	-1.56903	-0.674398	0.000315745
FAM3C	0.405381	0.470275	1.46872	1.21109	1.21126	0.542218	0.643776	0.673856	0.640272	0.00012031
PXDN	0.031282	0.157055	1.58805	1.44078	1.3962	1.33317	1.35365	1.54148	0.863803	9.02552e-09
ANP32B	-0.295167	-0.22899	-1.55749	-1.00191	-0.916338	-1.28478	-1.44932	-1.38891	-1.74604	5.78638e-09
GGH	-0.261368	0.104663	0.863897	0.934981	0.690516	0.751675	0.720822	0.95719	1.03665	1.53747e-07
KLK6	0.297415	0.201688	0.827627	0.207249	0.207192	-0.091431	-0.216835	-0.131412	-0.0384816	0.0127636
TCEAL3	-0.39141	-1.0612	-1.65749	-2.02691	-1.7047	-2.45118	-2.77361	-1.90682	-1.26147	0.00017282
RELT	0.61959	0.476561	0.587542	-0.405467	-0.220609	-0.349274	-1.17162	-0.518626	-0.5731	0.000158398
RPE	0.0458346	-0.350474	-0.247523	-0.181944	-0.284676	-0.38259	-0.488951	0.0315344	0.127986	0.0116624
EFHD2	0.339035	0.214054	0.0346512	0.509176	1.25173	1.4058	1.56794	1.12955	1.48941	6.06562e-09
PPP1R14B	0.141613	0.146489	0.309754	0.305813	0.606009	0.626402	0.806938	0.16521	1.38573	0.000123142
OPTN	0.0564521	0.158177	0.445439	0.461785	0.433466	0.167954	0.394539	0.469397	0.460813	0.000411225
CMBL	-0.315011	-0.695481	-1.18928	-1.13223	-0.8955	-0.761196	-0.431309	-0.749578	-0.840691	0.000260007
S100A16	0.665648	0.113391	-0.623236	-0.373611	0.238517	0.908406	1.16234	0.897882	0.700234	0.00296889
PGM2	-0.675705	-0.655807	-1.08164	-0.553522	-0.957615	-0.878482	-1.21242	-0.922541	-1.0251	2.14161e-06
DCUN1D1	0.0622184	0.188657	-0.0911108	-0.211724	-0.29722	-0.436425	-0.439805	-0.5463	-0.211442	0.00180926
PDLIM5	0.127674	0.288378	0.0812337	0.0270608	0.401067	0.806802	0.986801	0.795486	0.619433	0.00128122
ABHD14B	0.0190892	0.193968	0.324209	-0.0460828	-0.139884	-0.360785	-0.526742	-0.196968	-0.301068	0.00671788
PAWR	0.0297923	0.84388	1.05501	0.714462	0.802752	1.08981	1.36057	1.12861	1.29147	2.15052e-08
VSTM2L	0.27671	0.422586	0.614545	0.666599	0.845124	0.620514	0.600079	0.470584	0.807855	0.00281643
MCEE	-0.172843	-0.127183	-0.719273	-0.666349	-1.04469	-0.831593	-0.662757	-1.01154	-1.31114	2.59276e-05
PARK7	-0.438014	-0.500865	-0.634394	-0.446964	-0.646292	-0.751963	-0.922148	-0.664067	-0.897821	8.80772e-09
S100A13	0.556925	0.118188	-0.817199	-0.440112	0.560044	1.27687	1.44162	1.19632	0.964957	0.000239251
TTC1	-0.282405	0.67205	1.05973	0.797569	0.606258	0.644436	1.07744	0.576181	0.572038	4.49037e-05
TXN2	-0.203582	-0.356014	-1.38819	-0.447306	-1.01777	-1.28381	-1.5376	-1.37464	-2.06476	8.0589e-05
GDF15	0.266971	-0.651516	-0.485125	-0.585405	-1.08465	-1.22079	-1.69271	-1.73257	-1.27393	3.68105e-07
CPPED1	-0.228694	0.0492923	-0.0544217	0.0369032	-0.444603	-0.452353	-0.629307	-0.664109	-0.296467	0.00101436
SDF4	0.241781	0.372496	1.11952	0.769337	0.177732	-0.247818	-0.399993	-0.252326	-0.28125	9.34921e-05
ERP44	0.0442696	-0.49225	-0.555299	-0.458359	-0.0873996	0.223168	0.114911	-0.0737482	0.197697	0.00981855
LXN	-0.0283593	-0.239343	-0.274175	0.107475	0.00522344	0.299616	0.190322	0.0890087	0.0649724	0.0319205
HDHD3	-0.292885	-0.663732	-1.31022	-0.623954	-0.862235	-0.77281	-0.558804	-0.620149	-0.54906	0.000173638
ESYT1	0.180743	0.34912	0.333363	0.429667	0.988625	1.18931	1.64226	1.04023	1.1485	2.21926e-09
LRRC1	0.172184	0.330771	0.369904	0.213338	0.317962	0.807133	1.11564	1.02007	0.7092	1.8224e-05
VAMP8	0.0121106	-0.150331	-0.955394	-0.84374	-0.279259	0.261972	0.31658	0.419926	0.52413	0.000410494
DUSP23	-0.107825	-0.0135046	0.209262	-0.0566251	0.157633	0.00159324	0.277632	0.0378648	0.505409	0.0140117
HINT2	-0.00903236	0.320639	0.608748	0.300129	0.488251	0.264768	0.525579	0.799014	0.612479	0.00316256
ITPA	-0.213478	-0.154969	0.313894	0.121442	0.295194	0.390791	-0.108288	0.0664209	-0.132071	0.00862595
ANGPTL4	-0.000712759	0.542901	0.400707	0.708024	0.990311	0.736269	1.02642	0.975855	1.59145	4.37841e-06
UBL5	0.17903	0.111168	-0.29771	-0.0323873	0.544974	0.830964	0.843093	0.824193	0.591043	0.000252687
ULBP2	0.0117908	-0.0375134	1.32201	1.03024	0.485242	-0.178623	-0.15744	-0.188593	-0.176419	0.00427701
TNKS1BP1	0.0641933	0.240489	0.171187	-0.176827	0.298277	0.367107	0.529764	0.169882	0.297759	0.0355769
PITHD1	-0.240195	-0.666283	-1.52277	-0.795337	-0.791783	-0.772594	-0.579067	-0.984549	-0.728618	0.000396143
RNASE7	0.456693	-0.655477	-0.451198	-1.37323	-0.304657	-0.305758	-0.420959	-0.0477899	0.0863167	0.0174753
NUCKS1	0.0231775	-0.494064	-1.20578	-0.974422	-0.465052	0.403288	0.333549	-0.107008	-0.0311552	0.0172805
SH3BGRL3	0.243982	0.106668	-0.126686	0.467796	1.12084	1.1538	1.35861	1.0231	1.30923	1.21153e-08
CXCL16	0.733257	0.659025	1.42282	1.17688	0.949047	1.07953	1.17534	1.16502	0.767657	2.9194e-07
PPA2	-0.303082	-0.589465	-1.16214	-0.588463	-1.02627	-1.31033	-1.4772	-1.55331	-1.35282	6.64228e-11
CHMP4B	0.0944282	-0.26044	0.323862	0.081188	0.348048	0.187013	0.439777	0.349451	0.15912	0.0109147
SIAE	-0.0576131	-0.159918	0.0390803	0.412031	-0.123889	-0.182367	-0.23996	-0.258181	-0.435737	0.000697654
GRPEL1	0.0806696	0.148347	0.0222841	0.44201	-0.282689	-0.485171	-0.556077	-0.572975	-0.724765	4.59549e-05
CACYBP	0.165438	-0.593387	-1.30708	-0.905885	-0.268291	-0.135731	-0.00187405	-0.531397	-0.0801462	0.0245423
GLOD4	-0.611628	-0.791242	-1.08102	-0.533488	-0.862758	-0.789529	-0.895618	-0.725561	-0.809119	0.000154949
CELSR2	0.38053	0.51167	1.52525	1.39112	1.28782	1.10902	1.01726	0.909474	-0.0667165	0.00113139
S100A14	-0.342431	-1.0191	-1.63827	-1.26492	-1.88389	-1.81546	-1.90296	-2.11435	-2.35667	2.00003e-05
TNFRSF12A	0.384676	0.297525	-0.254149	-0.963794	-0.817399	-1.20591	-1.29189	-0.873015	-1.432	1.308e-09
IL1RAP	-0.21193	0.432343	0.550757	-0.0451008	-0.36208	-0.615079	-0.787416	-0.483179	-0.746706	2.75641e-05
ACOT13	0.0499116	-0.575077	-0.877389	-0.759497	-1.03782	-1.08507	-1.21487	-1.49408	-1.22601	3.13308e-14
TIGAR	-0.133156	-0.538789	-0.56092	-0.405306	-1.03055	-0.570024	-0.745212	-0.779833	-0.513731	1.33327e-05
RTN4	-0.487553	-0.397363	0.136244	0.157658	0.648058	1.28324	1.39936	1.56654	1.65045	5.4359e-07
NIT2	-0.192379	-0.388632	-0.0656263	-0.294377	-0.0360828	-0.199146	-0.242989	-0.513658	-0.297587	0.037345
NANS	-0.265425	-0.595172	-0.798268	-0.697637	-1.22002	-1.40692	-1.67127	-1.49931	-1.34966	8.21377e-11
PHPT1	-0.0202	-0.356424	-0.323964	-0.036538	-0.597472	-0.254634	-0.490893	-0.241171	0.200466	0.00128151
C1orf123	-0.0225181	-0.0468907	-0.205742	-0.151631	-0.255362	-0.257764	-0.43458	-0.392836	-0.226914	0.00016633
ADPRHL2	-0.16546	-0.460662	-0.0855667	-0.227817	-0.886769	-0.564394	-0.679152	-0.510273	-0.815737	0.000398672
COA4	0.271976	0.175462	-0.0236168	-0.243182	-0.317085	-0.654849	-0.36768	-0.636472	-0.276801	8.53928e-05
MAT2B	-0.326233	-0.308466	1.10369	1.09382	1.29403	1.06652	0.498082	0.459918	0.60864	0.00032858
MYOF	0.329284	-0.282035	-0.621716	-0.181815	-0.102581	-0.00346015	0.0325639	-0.120847	0.113817	0.0229991
CALML5	-0.00945287	0.296396	0.836666	0.812511	1.00695	0.694102	0.918771	0.918766	1.05465	3.76836e-08
CHMP5	0.0194555	0.291098	0.911538	0.5065	0.511587	0.850479	0.764503	0.475516	0.351713	1.18714e-05
THYN1	0.569204	-0.0736391	-0.719303	-0.554771	-0.192156	-0.0746751	0.0531575	0.0253376	-0.0996675	0.0261775
VAPA	-0.267209	-0.222441	-0.293833	-0.345892	-0.386891	-0.257158	-0.145893	-0.387042	-0.120333	0.0355168
RCC2	0.0851375	0.00539275	0.344616	-0.0981378	-0.119663	-0.324134	-0.413543	-0.397506	-0.382413	1.52427e-05
GRHPR	-0.405198	-0.409515	-0.491638	-0.707393	-1.07785	-1.19541	-1.52616	-1.23608	-1.06446	5.2798e-10
CTSZ	0.1805	0.424507	1.41304	1.36	0.529443	0.213765	0.0944584	0.1409	0.378035	0.00523191
CFDP1	-0.168891	-0.553201	-0.820464	-0.813193	-0.481345	-0.31277	-0.351124	-0.509194	-0.354166	0.00242526
TES	-0.0117795	-0.725594	-1.05844	-0.246851	0.304101	0.702558	0.958182	0.577782	0.737967	0.000199746
LAMTOR3	-0.311728	-0.376875	-0.154951	-0.197868	0.50331	0.549479	0.470646	0.110467	0.787046	3.53181e-05
SEPT9	-0.22925	0.204536	0.382808	0.17616	0.420649	0.516178	0.389677	0.25055	0.317219	2.61491e-05
PFDN2	0.385749	-0.150696	-0.220795	0.0789243	0.392674	0.675684	0.68281	0.516594	0.596193	0.0142635
SERPINB13	-0.752997	-0.878517	-0.633912	-0.175051	-0.728907	-0.601718	-0.968057	-0.938561	-1.61481	7.4723e-05
CDV3	0.139735	-0.0303399	-0.312286	-0.176168	0.57476	1.13876	1.21766	1.25006	0.857849	1.33651e-06
MCTS1	-0.0126394	-0.384218	-0.421216	-0.569963	-0.561618	-0.586276	-0.511798	-0.65842	-0.598183	3.1944e-05
NENF	0.287018	0.0615898	-0.13432	0.716644	0.784348	0.614215	0.914269	0.379303	1.17806	0.000865424
PROCR	-0.0521538	-0.469299	0.614077	0.758211	0.0522418	-0.275071	-0.610947	-0.561662	-0.545033	0.00229115
MINPP1	-0.168151	0.149406	0.197799	0.169546	-0.15969	-0.458522	-0.605702	-0.323948	-0.389873	0.00310444
NSFL1C	-0.0620523	0.265707	0.449566	0.222699	0.592897	0.926545	0.800032	0.912505	0.695999	1.09475e-09
SRRM2	0.0260906	0.184163	0.0403295	0.0607632	0.548686	0.704215	0.737017	0.746938	0.522377	0.000194296
PA2G4	-0.223436	-0.382552	-0.135103	-0.284754	-0.480725	-0.897407	-1.19531	-0.793417	-0.998736	3.0088e-08
PIN4	0.189013	0.317577	0.237159	0.18554	0.376086	0.558004	0.641937	0.414206	0.375814	0.00112534
CFL2	0.0292778	-0.10521	-0.299141	0.360257	0.877132	0.556946	0.738888	0.466732	0.828651	5.21006e-05
GSTK1	0.297296	0.250167	-0.317951	-0.204443	-0.63211	-0.821515	-0.331308	-0.552661	-0.835418	0.00340253
TMA7	-0.435911	-0.736591	-1.31693	-0.921254	0.175627	0.830996	0.33819	-0.299512	0.295655	0.0237541
UFC1	0.188666	-0.501203	-1.0641	-0.238088	-0.296977	-0.65023	-0.185923	-0.759324	0.069296	0.0167277
TLN1	-0.0691833	0.17924	0.538715	0.504027	0.538027	0.749601	0.822999	0.677601	0.87603	3.05724e-07
AFG3L2	0.319851	-0.12864	-0.316632	-0.329851	-0.330438	-0.513067	-0.442198	-0.441783	-0.380198	8.35392e-05
YTHDF2	0.27835	0.293404	-0.0803011	-0.210672	0.341489	1.02207	1.07926	0.704115	0.736926	0.000604261
CD2AP	0.120994	0.169855	0.196383	0.079402	0.489905	0.737474	1.06439	0.609534	0.847467	4.43679e-07
ST14	-0.377633	-0.312818	0.621464	0.347811	-0.211733	-0.924324	-1.28294	-0.988017	-1.18968	7.7426e-06
PSAT1	-0.572411	-0.733586	-0.718735	-0.52114	-1.1281	-1.25462	-1.5653	-1.14914	-1.2039	8.57792e-09
CLIC4	-0.180524	-0.336897	-0.449336	-0.316627	-0.754374	-0.828419	-0.835161	-0.819006	-0.656927	4.51014e-10
EPN1	-0.137643	-0.177087	-0.310322	0.0586715	0.392857	0.36603	0.535718	-0.307596	0.657483	0.022084
WASF2	-0.170021	-0.874862	-1.13841	-0.144025	0.51672	0.504758	0.676353	0.410264	0.550516	0.000321278
MORC2	-0.532298	0.0949482	0.140558	0.0514553	0.352037	0.912529	0.946855	1.07605	0.825408	2.30012e-06

## Sheet: GLYCO
Gene.names	fc_T1	fc_T2	fc_T3	fc_T4	fc_T5	fc_T6	fc_T7	fc_T8	fc_T9	p.value
FAM171A2	0	0	0	0	0	0.566621	0.854912	0.836571	0.854912	7.13944e-06
MYO1C	-0.0424185	-0.104888	-0.150051	-0.111827	-0.13571	-0.152064	-0.119111	-0.119097	-0.152419	1.73267e-06
PLOD2	-0.0382273	0.0368594	0.686428	0.733422	0.848375	0.73381	0.838238	0.721618	0.628957	3.06642e-11
LAD1	0.0798301	0.0108289	0.128465	0.090478	0.136113	0.255573	0.291696	0.33779	0.342923	2.49072e-11
PTGES	0.181825	0.0123252	-0.223157	-0.158082	-0.320441	-0.0713943	-0.163001	-0.311102	-0.164128	0.000284158
TPP1	0.00590927	-0.0667724	0.165428	0.274343	0.217697	0.270852	0.251055	0.163077	0.0291822	4.41694e-05
MGST3	0.18418	0.193432	-2.04533	-2.06327	-1.94941	-1.62127	-1.82463	-1.67837	-0.411631	1.28893e-07
UQCRQ	0.0264805	-0.0121123	-0.0321682	-0.0438511	-0.103018	-0.0948253	-0.0554771	-0.115361	-0.282863	0.0199196
SPTBN2	0.00764293	0.0828405	-0.410526	-0.554843	-0.591457	-0.453411	-0.530512	-0.288126	-0.110136	2.08959e-05
NPC1	0.00702732	-0.10795	-0.0178215	-0.315474	-0.176325	0.0411502	0.141043	0.169612	0.387356	8.43351e-09
ARPC1B	-0.142959	-0.118501	0.258643	0.373635	0.522474	0.270523	0.265756	0.331551	0.239355	4.15928e-05
SLC16A3	-0.0208267	-0.118811	0.299787	0.308788	0.379424	0.298911	0.298894	0.24643	0.101741	1.14025e-05
TLR3	-0.169849	-0.148836	0.0854529	0.130034	0.0749725	-0.258807	-0.118358	-0.227556	-0.428558	0.000119039
P4HA2	0.000233451	0.111385	0.550617	0.449164	0.4966	0.596772	0.52884	0.524947	0.474146	3.58085e-10
PLXNB1	0.0332042	0.0135107	0.35595	0.411809	0.336746	0.292984	0.295379	0.223453	-0.0235098	0.00747972
NDUFS4	-0.016053	-0.0341842	-0.810355	-0.989956	-1.03143	-0.628167	-0.982608	-0.661256	-0.529299	2.48091e-08
ACTN4	-0.0676835	-0.0882461	0.221504	0.377273	0.499676	0.51975	0.606687	0.543145	0.302075	6.92451e-08
CALU	0.015337	-0.0524441	0.234079	0.390242	0.47505	0.512026	0.550759	0.639612	0.694659	2.60863e-15
PPL	0.020074	0	-0.252726	-0.216314	-0.385488	-0.384743	-0.638271	-0.638271	-0.644832	1.74097e-12
PLOD3	0.118525	0.116959	0.194165	0.186077	0.169078	0.162567	0.170565	0.108841	0.0902492	3.25395e-05
CTNND1	0.00831603	0.00462322	-0.0506241	-0.0716203	-0.0481266	0.0279114	0.0279114	0.135132	0.265294	1.0565e-12
HIST1H2BM	-0.108688	0.017147	-0.72446	-0.858437	-0.824264	-0.66894	-0.910418	-0.679667	-0.408676	8.65186e-09
H2AFY	0.022484	-0.0262943	0.1172	0.114333	0.137107	0.102644	0.128309	0.128719	0.149952	0.000171246
FLNB	-0.104776	-0.104776	0.245355	0.245355	0.421891	0.333623	0.421891	0.421891	0.510158	4.87765e-07
CREG1	0.0952819	-0.0160477	-0.372834	-0.555203	-0.866925	-0.485948	-0.62494	-0.527323	-0.319109	1.50507e-06
CPD	0.0725476	0.119455	-0.00693171	-0.350429	-0.399278	0.154288	0.0266099	0.303852	0.324004	0.000867374
SLC22A5	-0.0175006	0.339997	0.77685	0.597465	0.444175	0.452615	0.526659	0.279422	0.238675	1.09459e-05
TOMM70A	-0.0149278	-0.0138412	-0.00897812	0.0156295	-0.0402174	-0.00191182	-0.128835	-0.111266	-0.211175	5.41664e-08
SUN1	0.00400285	-0.00126545	0.0938888	0.108153	0.168437	0.0455095	0.149123	0.135703	0.124556	0.00106004
ERLIN2	-0.0551059	-0.0701354	0.0854963	0.0610038	0.0745872	0.0493154	0.00085042	-0.0524391	-0.232502	1.34441e-05
GLS	0.0448597	0.0331333	0.227316	0.146335	0.25095	0.380454	0.280352	0.432628	0.317709	1.01497e-06
LETM1	0.00663423	0.0151337	0.0272096	-0.00114274	-0.0574691	-0.0529734	-0.120899	-0.0693	-0.170904	3.52789e-07
STBD1	0.0329813	-0.102698	0.0940605	-0.0135155	-0.0592966	0.200897	0.189856	0.199901	0.13473	0.00749971
LUC7L3	-0.0399716	-0.0477741	-0.450949	-0.495463	-0.491452	-0.330781	-0.331202	-0.207051	-0.0465197	1.08087e-07
LYPD3	0.070887	0.0948778	0.47633	0.381591	0.224486	-0.113551	-0.0550069	-0.240798	-0.436758	8.85568e-08
MPZL1	0.199652	0.0872454	0.427241	0.579264	0.448111	0.278118	0.483798	0.201991	0.0573763	2.15083e-05
FKBP9	0.0297449	-0.0164326	0.310995	0.427754	0.41858	0.560139	0.639866	0.574474	0.641987	2.84181e-10
PIGN	-0.134558	-0.0265283	0.358904	0.540527	0.546671	0.423975	0.504433	0.361034	0.183534	5.4732e-07
SGPL1	0.0176842	-0.00617677	-0.0614119	-0.0241287	0.00177579	0.0966869	0.100356	0.137559	0.289468	0.0187639
ACSL3	0.00716216	0.00775405	0.224609	0.273039	0.258655	0.315153	0.404323	0.45578	0.479684	6.34788e-13
CDS2	-0.081777	-0.0276977	0.100993	0.0545191	0.00371941	-0.11777	-0.142503	-0.0992031	-0.260467	3.06442e-06
BAG3	-0.0459025	-0.124544	-0.313279	-0.122878	-0.0341475	-0.160582	-0.0793012	-0.24388	-0.308223	0.0164861
TXNDC12	0.175241	-0.0431229	0.270348	0.304913	0.210251	0.391108	0.506538	0.403165	0.330004	0.00743658
CLPTM1	-0.223732	-0.156506	0.281967	0.292352	0.368554	0.312234	0.29793	0.499459	0.313224	4.51498e-06
GLUD1	0.101501	0.056618	0.0576505	-0.0644879	-0.140317	-0.290536	-0.273505	-0.402134	-0.493989	3.05186e-13
GOT2	0.0120893	-0.033325	0.0683277	0.0504278	0.0791922	-0.102106	-0.0584007	-0.0734929	-0.047483	0.0191
EGFR	0.413697	0.461371	0.424108	0.121468	0.250157	-0.0884652	0.181728	-0.106778	0.0025125	0.00759495
SERPINA3	0.103021	0.0435525	0.568346	0.753024	0.635936	0.280398	0.407186	0.00902762	-0.149752	3.97153e-07
LDLR	-0.0358327	-0.385284	-0.241753	-0.328089	-0.289908	-0.423527	-0.470339	-0.418936	-0.321867	0.00192577
LMNA	-0.0635424	0	-0.044625	-0.044625	-0.0880935	-0.0880935	-0.195104	-0.131562	-0.274039	0.0222641
MBP	-0.028407	0.0235125	0.874742	1.02214	1.26367	0.614394	1.14348	0.652614	0.0108408	4.97655e-05
FN1	0.00516226	0.0724136	0.195705	0.42176	0.7237	0.971771	1.05874	1.07875	0.855853	4.61255e-13
TFRC	-0.297521	-0.43336	-0.341208	-0.243782	-0.203595	-0.198347	0.00470956	-0.0969584	-0.156747	0.0326997
GBA	-0.0314253	0.0163961	0.215376	0.322261	0.284329	0.346169	0.387933	0.395804	0.226249	1.23358e-09
ANXA1	0.0436361	-0.0999071	-0.299834	-0.164518	-0.235316	-0.400121	-0.460638	-0.464892	-0.550003	7.11008e-13
PRNP	0.00378485	0.0306935	-1.53195	-1.79387	-1.77977	-1.26192	-1.49599	-1.42658	-0.319401	7.86638e-05
SOD2	-0.202776	-0.146678	-0.302378	-0.367169	-0.447899	-0.117905	-0.735609	-0.346619	-0.667395	3.93066e-05
KRT6B	0.0750416	-0.0414114	0.58476	0.681891	0.894606	0.589558	0.675581	0.495487	0.31381	4.54614e-07
GAPDH	0.0488694	0.0519303	-0.34198	-0.286355	-0.238341	-0.168466	-0.0832377	-0.194209	0.0967519	0.00181105
ERBB2	0.489904	0.182869	0.975	1.07422	0.990124	0.588649	1.28194	0.356587	0.251055	0.000345642
RPN1	-0.0180836	0.018879	0.0110764	-0.049548	-0.0219006	0.18878	0.0814216	0.153147	0.20852	1.38792e-05
ATP1B1	0.0981644	0.231696	0.437838	0.538382	0.460509	0.439451	0.431542	0.464434	0.304354	8.67912e-10
APP	0.244269	0.431539	-0.443218	-0.451076	-0.378456	-0.53934	-0.416318	-0.476378	0.0249932	0.000712467
HMGN1	0.103453	0.061618	0.0157889	-0.0348538	-0.0863671	0.00769928	-0.0378229	-0.232102	-0.532921	0.000791581
SERPINB2	-0.0143574	-0.125124	-0.466327	-0.528053	-0.525071	-0.665712	-0.825977	-0.815435	-0.798076	2.09348e-07
ALPPL2	-0.871628	-0.729202	-0.137296	-0.713923	-0.550887	-1.51085	-1.57943	-1.09327	-1.55438	4.99732e-05
HMGN2	-0.0375205	-0.0740831	-1.31645	-1.72077	-1.70335	-0.775952	-1.53919	-1.18967	-0.699334	4.01526e-07
ICAM1	-0.0227041	-0.0929092	-0.604191	-0.754491	-0.631936	-0.10767	-0.271334	0.00187038	0.480866	7.05015e-07
RPLP2	-0.113011	-0.113713	0.0327586	0.095805	0.0614895	0.00373035	0.020215	0.0110326	-0.150945	0.00272815
ITGB1	0.138926	0.210761	0.674463	0.431857	0.677631	0.242932	0.68377	0.345133	0.517805	4.01507e-05
KRT18	0.0458352	0.0157636	0.140672	0.160634	0.265309	0.417194	0.382057	0.48162	0.48162	8.3718e-16
GLA	0.0797886	0.0416038	-0.899415	-0.917005	-0.981671	-0.636703	-0.768325	-0.64221	-0.201301	2.30485e-06
ATP5B	-0.175176	-0.140466	-0.251604	-0.199337	-0.337512	-0.160502	-0.399512	-0.313465	-0.447888	5.45622e-07
ENO1	-0.0869039	-0.0497636	-0.151186	-0.0859313	-0.18753	-0.229734	-0.306321	-0.314648	-0.438593	1.34554e-14
NPM1	-0.0903728	-0.0425799	-0.288703	-0.354511	-0.41948	-0.477536	-0.573749	-0.655255	-0.694298	9.6621e-19
ITGAV	0.0235073	0.0364814	0.456081	0.504277	0.59371	0.611381	0.63642	0.666235	0.594398	1.18485e-13
THBD	0.108484	0.208658	-0.569968	-0.621749	-0.629953	-0.479892	-0.742199	-0.569483	-0.371742	7.31958e-07
P4HB	0.0297158	-0.0254659	0.232199	0.243903	0.262695	0.185388	0.169939	0.197092	0.264771	0.000114646
H1F0	0.0767689	0.0305329	-0.108176	-0.190602	-0.159615	-0.0678428	-0.191091	-0.156937	-0.195179	0.000100793
CTSD	0.100153	0.0179395	0.325957	0.460155	0.408774	0.428326	0.386409	0.24701	0.0923187	7.53192e-09
ANXA2	0	-0.0321166	0.11161	0.285817	0.24567	0.00429523	-0.0321166	-0.127721	-0.151282	2.32534e-05
PSAP	0.0295343	0.0477966	0.441265	0.413359	0.517328	0.087441	0.500871	0.157416	0.22405	0.000195014
CTSB	-0.0345667	-0.0104104	0.30264	0.524422	0.704034	0.524422	0.61174	0.625257	0.561432	2.3881e-11
HNRNPC	0.0502121	0.0323914	-0.0578525	-0.101521	-0.167659	-0.0423366	-0.0670967	-0.119464	-0.0525767	0.000996644
LAMB1	0.0782954	0.129562	0.516039	0.447481	0.569503	0.442922	0.486861	0.322903	0.24346	1.98343e-07
FH	-0.00826882	-0.0160589	-0.160022	-0.25244	-0.321146	-0.328359	-0.396708	-0.388547	-0.447331	3.5689e-16
IGF1R	-0.203681	-0.00908807	0.566831	0.494525	0.766244	0.700678	0.618472	0.808737	0.492787	2.95719e-05
CD55	0.0845772	-0.0127552	-0.621933	-0.84993	-0.99117	-1.05272	-1.07257	-1.16251	-0.578086	6.85234e-07
SLC3A2	-0.0391416	-0.156008	-0.143588	-0.199644	-0.279057	-0.120616	-0.252604	-0.124514	-0.172009	3.13399e-06
GUSB	-0.326828	0.0550495	-0.782952	-1.52254	-1.42916	-1.09598	-1.57409	-0.7125	-0.838542	0.00012774
CD14	0.133203	-0.0353209	-1.05074	-1.38942	-1.36031	-1.01854	-1.17474	-1.05208	-0.660108	5.68646e-07
CYC1	0.190736	0.238289	-0.0364604	-0.242501	-0.226479	-0.413692	-0.323271	-0.452094	-0.436469	1.62273e-09
SNRPB2	-0.0352528	-0.034104	-0.0996872	-0.239304	-0.367975	-0.329949	-0.407168	-0.42221	-0.506415	1.26114e-11
MET	0.04443	0.00729864	-0.809185	-0.793668	-0.794479	-0.530531	-0.533737	-0.270552	0.0469169	1.00097e-06
MFI2	-0.164749	-0.150011	0.376327	0.558185	0.627774	0.473373	0.592949	0.382253	0.516624	2.50746e-05
SNRNP70	-0.0273046	-0.0020127	0.00210405	0	0.0208137	0.162395	0.0960187	0.131365	0.182843	2.03674e-06
ITGA5	-0.00433227	0.110112	0.520087	0.44354	0.438499	0.242494	0.377321	0.354713	0.356021	1.50603e-05
VIM	-0.0765275	-0.111288	0.143056	0.277379	0.409181	0.480428	0.739693	0.6612	0.608521	3.83368e-10
RPS17	0.0491188	0.00400265	0.0460235	0.110987	0.0954639	0.0906559	0.0657322	0.0685607	-0.0226139	0.0110822
CD63	-0.0368092	-0.020252	0.571748	0.245093	0.499501	0.210128	0.308496	0.66008	0.60511	3.79579e-05
GSTP1	-0.369809	-0.341987	-0.0801697	0.0258748	-0.0314116	-0.177242	-0.229076	-0.382669	-0.614595	0.00187575
LGALS1	0.124083	0.0600934	0.140867	0.2283	0.368607	0.519251	0.85458	0.912575	1.52246	1.74234e-20
DLD	0.0787306	0.106509	0.0111001	-0.0749148	-0.123053	-0.199748	-0.115515	-0.175691	-0.179938	1.49856e-06
HNRNPA1	-0.152867	-0.113119	0.226735	0.23533	0.260077	0.247212	0.184257	0.269991	0.159237	2.48183e-06
TACSTD2	0.0706426	0.0211084	0.0699205	0.0214926	-0.0764877	-0.203539	-0.120313	-0.186902	-0.165411	7.55778e-07
HSPA1B	-0.0447833	-0.0332202	-0.352702	-0.317915	-0.421461	-0.412225	-0.42676	-0.518084	-0.546519	7.55501e-12
HLA.C	-0.0525449	-0.0304542	0.14081	0.217564	0.269142	0.104844	0.150642	0.178481	0.0604138	0.000118656
HIST1H1E	0.265695	0.367605	-0.179479	-0.342622	-0.289474	-0.267382	-0.294219	-0.319809	-0.294864	4.03279e-05
PTPRF	0.0387121	0.198843	0.0425831	0.391627	0.293757	0.365388	0.473716	0.432259	0.355875	7.92454e-06
CTSA	-0.0784292	-0.0287623	0.298863	0.41397	0.499301	0.482207	0.464494	0.670352	0.545567	1.16564e-05
HSPD1	0.0939829	0.0939829	-0.186511	-0.277216	-0.431045	-0.470305	-0.587738	-0.505412	-0.584275	1.2946e-11
HSPA8	-0.0208676	-0.00916352	-0.105209	-0.129563	-0.201715	-0.338412	-0.278864	-0.337308	-0.41546	3.25313e-13
LAMP1	-0.0332138	-0.053169	0.425182	0.45437	0.436527	0.422845	0.417291	0.355364	0.135904	1.64368e-06
ACADM	0.0363086	-0.00661704	-0.0852023	-0.160363	-0.17774	-0.205036	-0.19109	-0.308958	-0.2778	5.18627e-07
IGF2R	-0.0519251	-0.010412	0.446808	0.342264	0.476586	0.166368	0.374303	0.24415	0.0926263	2.78753e-05
TPR	-0.0314483	0.0229895	-0.345376	-0.443501	-0.435494	-0.18965	-0.249788	-0.0697362	0.0633069	5.45313e-07
CKMT1A	0.00424124	0.0268198	0.0519898	0.0402942	-0.07729	-0.233251	-0.197624	-0.257175	-0.253316	9.25411e-07
ACTN1	-0.0083334	-0.0564326	0.29523	0.572606	0.640632	0.808199	0.940841	0.940841	0.896824	7.58424e-15
LAMP2	0.0133451	-0.0068212	0.444409	0.678277	0.677362	0.671067	0.803332	0.567885	0.510478	1.87828e-10
P4HA1	-0.0958699	-0.104956	0.351898	0.469168	0.443162	0.419705	0.308019	0.303599	0.266111	9.41974e-07
F3	-0.0560756	0.0814513	0.318953	0.212687	0.161313	0.0429332	0.00292321	0.00598506	-0.0942071	0.000126583
CD59	0.129964	0.0807044	0.474299	0.620571	0.652476	0.264351	0.536	0.193342	0.375754	1.2292e-05
CD99	-0.0912513	0	0.0771769	0.18057	0.427931	0.180865	0.167961	0.0870998	-0.323682	0.0185028
PKM	-0.071716	-0.0968595	-0.337284	-0.190328	-0.198619	-0.295513	-0.365483	-0.340886	-0.319666	9.79841e-08
HSP90B1	0.0672796	0.0304957	0.116889	0.133601	0.180709	0.118005	0.0736925	0.0736925	0.0736925	0.00742238
COX6B1	0.130455	0.115702	0.317649	0.202108	0.190469	-0.165557	0.045645	-0.124476	-0.327831	6.77381e-07
JUP	-0.0391338	-0.104486	0.229684	0.230253	0.230196	0.199131	0.236806	0.158473	0.118278	6.06516e-06
FOLR1	-0.0202432	-0.0216332	0.484288	0.815496	0.767239	0.00138995	0.282452	0.18445	-0.069017	0.000258166
DSP	0	0	0	0	-0.176535	-0.0882677	-0.176535	-0.176535	-0.311663	3.05954e-05
MUC1	0.04601	-0.0179996	-0.132604	-0.207878	-0.282822	-0.371339	-0.45711	-0.401635	-0.379507	1.98436e-11
CD44	0.00221195	-0.0324618	-0.0149674	-0.153409	-0.129053	-0.143556	-0.0599997	-0.172348	-0.0161959	0.00962439
ITGB4	-0.018392	0.0415164	-0.16116	-0.18918	-0.269192	-0.326559	-0.326559	-0.355503	-0.392968	3.24821e-10
GLB1	-0.0800165	-0.110836	0.0741576	0.279387	0.142609	-0.00913916	0.0178794	-0.0425304	-0.262884	4.96757e-05
HIST1H1B	0.0649116	0.0964976	-0.407609	-0.41995	-0.397147	-0.336061	-0.399265	-0.316808	-0.186684	6.44936e-07
HIST1H1C	0.13305	0.198122	0.378883	0.440305	0.388656	0.378653	0.184714	0.182707	-0.345506	1.40935e-06
HSPA6	-0.0964348	-0.0795523	0.188233	0.208257	0.168814	0.0719817	-0.0105812	-0.00418107	-0.170229	2.26792e-05
ITGA2	-0.0468057	0.0547634	0.321488	0.341934	0.365717	0.176855	0.20517	0.1591	0.182394	5.24123e-05
LGALS3	-0.00597545	0.00377118	0.202137	0.309663	0.255558	0.312262	0.298295	0.255593	0.297529	1.85827e-06
PTPN1	0.0100735	0.152035	-0.0267434	-0.0325365	0.0294778	-0.0833624	-0.0232737	-0.0869147	0.359048	0.0186096
RPL35A	0.0511376	-0.0601923	0.0758408	0.233937	0.148919	0.34022	0.277383	0.353596	0.288085	0.00279678
ITGB6	0.0955671	0.20873	0.397818	0.277081	0.490672	0.157165	0.567067	0.19647	0.383526	0.000422559
SDC1	-0.0816971	-0.163954	-0.195363	-0.21335	-0.330667	-0.45635	-0.440411	-0.515406	-0.626855	2.22095e-11
NCL	0.0328858	-0.0686096	-0.534815	-0.593158	-0.557469	-0.449269	-0.581558	-0.466824	-0.394317	2.6646e-09
HK1	0.0654032	0.0844766	-0.17081	-0.195418	-0.284111	-0.137553	-0.298598	-0.246238	-0.228792	2.81115e-07
FLNA	-0.146315	-0.187832	0.0468621	0.0468621	0.0704225	0.0468621	0.169478	0.265082	0.364982	2.85018e-09
MAOA	-0.0333593	0.0112711	-0.119501	-0.120261	-0.225812	-0.343741	-0.400179	-0.458185	-0.623614	1.24297e-19
NT5E	-0.0693168	-0.0734587	0.739607	0.789473	0.748379	0.589727	0.569437	0.639588	0.143563	6.88131e-05
VDAC1	-0.00587757	-0.000558811	0.0532959	0.0708372	0.0606698	0.0811321	0.0601271	0.00425316	0.0035652	0.0156551
SDHB	0.183013	0.18255	-0.200751	-0.218132	-0.300438	-0.34934	-0.323011	-0.421229	-0.259508	1.07274e-06
HNRNPA2B1	-0.0866755	-0.0714775	-0.0897368	-0.12768	-0.132445	-0.0762425	-0.140532	0.036213	0.0101025	3.8861e-05
UQCRC2	-0.0114529	-0.0231814	-0.109792	-0.179886	-0.249558	-0.156505	-0.242563	-0.254721	-0.266528	6.13512e-10
ITGA6	-0.170494	-0.0710866	-0.435861	-0.675146	-0.856553	-0.875502	-0.858971	-0.951505	-0.830394	1.27981e-14
SFPQ	0.0601906	0.0703851	0.0127576	0.0432323	0.0448828	0.0888739	0.119208	0.073707	0.159495	0.00263539
PPIB	-0.000647589	-0.113493	0.176691	0.177286	0.210607	0.0860458	0.0794463	0.0305595	-0.126131	0.000269598
EIF4B	-0.285696	-0.263522	-0.330209	-0.28416	-0.514556	-0.295993	-0.191899	-0.178432	-0.139109	3.37546e-05
LAMA2	-0.0198846	0.00431442	0.237463	0.234231	0.311242	0.112996	0.0404497	-0.0764435	-0.728242	3.33385e-09
ACAT1	0.0507265	-0.0274217	0.00775992	-0.0334075	-0.106984	-0.149372	-0.0755378	-0.108797	-0.167185	2.00326e-06
TNC	0.128483	0.247659	0.134886	0.211247	0.387762	0.327794	0.285907	0.270518	0.228273	0.000489798
FAS	0.0464515	-0.0252095	0.0893886	0.0225125	0.0104295	-0.149238	-0.0347601	-0.141667	-0.0212705	0.0385487
ITGA3	-0.00791221	-0.0644067	0.0375635	-0.130307	-0.120725	-0.227535	-0.163101	-0.171309	-0.296434	1.08921e-06
RPL13	0.0136645	-0.0901338	-0.680777	-0.841616	-0.858199	-0.341683	-0.478604	-0.383797	0.0625314	4.16707e-07
PTBP1	-0.0607489	-0.113459	-0.289264	-0.33933	-0.354522	-0.058879	-0.167698	-0.0068613	-0.00877792	4.78034e-06
CD82	0.129098	0.0835125	-0.714443	-0.827249	-0.861077	-1.09861	-1.06079	-1.36211	-0.747737	3.91696e-10
NDUFS1	-0.0870735	-0.0252504	-0.044453	-0.0686655	-0.0822511	-0.152765	-0.151192	-0.160987	-0.328836	2.71332e-05
GRN	0.29282	0.336454	0.493991	0.484095	0.837573	0.145499	0.687159	0.121962	0.549118	0.0100343
EPHB2	1.32579	1.80856	-0.641551	-0.769222	-0.65864	-1.97101	-0.979334	-1.90727	-1.36119	0.00842963
PML	-0.0130442	-0.00384372	0.000599114	0.0259395	0.106436	0.113543	0.179973	0.250797	0.268089	2.74615e-09
MARCKS	-0.030454	-0.208152	0.126487	0.177992	0.163724	0.0597877	0.256572	0.139576	0.04479	0.00708115
PRDX3	0.0102681	0	-0.0873528	-0.0960133	-0.189472	-0.1892	-0.290246	-0.266998	-0.403096	2.85967e-15
RPL12	-0.089128	-0.100344	-0.276858	-0.229654	-0.305321	-0.211495	-0.285826	-0.211495	-0.113783	0.00025267
ECHS1	-0.0271987	-0.0554932	-0.134735	-0.111533	-0.18192	-0.157461	-0.367348	-0.213784	-0.44265	6.99346e-05
PPIF	0.264444	0.0169512	0.00865244	0.0780658	-0.0977292	0.0713686	0.0552703	-0.190749	-0.340826	0.00159198
HLA.A	-0.0220591	0.0133094	0.193997	0.287215	0.270726	0.246034	0.20025	0.295672	0.142902	3.76053e-06
HLA.F	0.190001	-0.0237007	0.401545	0.566402	0.55543	0.663722	0.678532	0.558721	0.401228	0.00932914
SLC7A1	0.346202	0.212183	-0.00159002	0.315456	0.145468	0.511578	0.566076	0.450709	0.699901	0.0403647
DNAJA1	0.0727784	-0.227915	-0.550764	-0.489214	-0.470372	-0.512213	-0.380253	-0.604614	-0.557522	4.80495e-05
UQCRC1	-0.0561413	-0.0600544	-0.117514	-0.152291	-0.229118	-0.284791	-0.330679	-0.353603	-0.421065	1.26062e-14
HNRNPH3	-0.0336975	-0.0455063	-0.231056	-0.213692	-0.275709	-0.258007	-0.339094	-0.239576	-0.0948579	0.000346285
HNRNPH1	-0.0407952	0.0317654	0.141442	0.159742	0.183567	0.121944	0.195362	0.141171	0.166782	1.39525e-07
SFN	-0.21422	-0.246901	-0.228126	-0.0125354	-0.149528	-0.39816	-0.48732	-0.545519	-0.615431	1.7389e-08
DSG3	0.0165419	0.00425316	0.113699	0.144336	0.113206	0.00485523	0.0298943	0.00873985	-0.0167833	0.00554581
ACSL1	-0.0137038	-0.0721866	-0.0837266	-0.11438	-0.171861	-0.155436	-0.336803	-0.346724	-0.404626	2.06127e-11
GPC1	0.374683	0.370333	-0.214454	-0.318794	-0.498117	-0.201794	-0.256833	-0.545857	-0.0989927	0.00528198
CTNNB1	-0.0194907	0.0244725	0.159046	0.115114	0.0957819	0.0326341	0.0926638	0.0336645	-0.0367827	0.000211187
MYH10	-0.105347	-0.0343564	-0.240928	-0.26236	-0.255176	-0.161019	-0.145527	-0.0696468	0.0461825	1.14961e-08
SOAT1	0.0142926	0.106968	0.240971	0.375651	0.507315	0.787751	0.828061	0.95263	1.0654	4.47495e-18
BSG	-0.0359869	-0.0398734	0.286678	0.22099	0.25308	0.081432	0.0350411	0.0542676	-0.139358	7.69834e-06
FUS	-0.0612238	-0.119305	0.134008	0.181101	0.163486	0.128126	0.155893	0.108065	0.00516366	0.000147041
LTBR	0.0409331	-0.00495509	0.0314417	0.15187	0.102625	0.0966778	0.167828	0.104552	-0.134921	0.0295268
RBMX	0.0354653	0.0354653	-0.124204	-0.196368	-0.220315	0.0751391	0.00752319	0.0864847	0.329052	1.41058e-07
HSPA9	0.148245	0.104776	-0.203785	-0.581058	-0.692864	-0.51757	-0.766026	-0.573247	-0.604618	1.11096e-08
RPL3	0.0789522	-0.0263392	-0.33723	-0.311924	-0.269835	-0.204636	-0.176058	-0.131218	-0.00879412	4.55427e-07
TMPO	-0.075925	-0.0556126	0.0243189	0.087454	0.0834705	-0.00123922	-0.0614564	-0.158383	-0.26951	1.57952e-08
LRPPRC	-0.00064237	0.0163159	-0.163827	-0.281567	-0.272799	-0.315975	-0.292438	-0.281567	-0.3799	4.91572e-08
ACAA2	0.123273	0.0788876	0.0570348	0.118509	0.110421	0.11399	0.108935	0.154012	0.229443	5.09371e-06
ECE1	0.117525	0.129686	-0.350376	-0.350376	-0.350376	-0.232851	-0.681947	-0.350376	-0.618203	0.00342113
MCAM	-0.0465912	-0.0936649	0.0402104	0.0349935	0.18593	0.347712	0.514129	0.53015	0.42022	6.64116e-05
MATR3	-0.0567916	-0.0360597	-0.319727	-0.383803	-0.378852	-0.282544	-0.290002	-0.202549	0.145005	1.73772e-08
BTD	-0.0655964	-0.170254	0.121777	-0.0172505	-0.0997892	-0.00455744	0.23594	0.259951	0.120454	0.00523825
SSR1	-0.099691	-0.0470761	0.267299	0.298236	0.30087	0.239987	0.181827	0.178031	0.0245085	1.7925e-06
VDAC2	0.13803	0.0663906	0.164812	0.0741071	0.0877686	-0.0266321	0.139152	-0.102829	-0.147722	7.50906e-06
ACADSB	-0.0147402	0.00885073	0.388525	0.518298	0.484831	0.378955	0.363453	0.323028	0.219366	0.000205153
RPS5	0.0355505	0.0241589	-0.280877	-0.27943	-0.331535	-0.1842	-0.189383	-0.123955	-0.0857348	9.37777e-06
STT3A	-0.0566217	0.0606687	0.160483	0.247975	0.251196	0.24833	0.281022	0.291665	0.311252	3.76724e-10
ATP5O	-0.0598276	-0.0532565	-0.168923	-0.206097	-0.314576	-0.352497	-0.403588	-0.486987	-0.597323	2.31895e-18
CD151	-0.0281782	-0.0340887	-0.209351	-0.398995	-0.455129	-0.100826	-0.177284	-0.0635543	0.0646636	0.000121128
PRRC2A	-0.0141675	-0.0331229	-0.91786	-0.870346	-0.598206	-0.739918	-1.0491	-0.846672	0.00864276	0.00592134
CD97	-0.0650513	-0.105275	-0.645467	-0.789526	-0.758024	-0.867894	-1.2721	-1.09412	-0.214247	2.89949e-06
MARCKSL1	0.0383642	-0.00985062	0.631034	0.96051	1.05893	0.802267	1.01442	0.874038	0.767212	2.10628e-10
LMAN1	-0.0346494	0.0163874	0.0147239	0.0384208	0.136575	0.0691735	0.0246201	0.16404	0.061191	0.000620192
TUFM	0.103522	0.0353147	0.0361906	-0.0235098	-0.0664126	-0.0798197	-0.0798197	-0.12984	-0.267698	1.72326e-11
ALDH7A1	-0.0115631	-0.0978824	-0.108716	-0.0627343	-0.213552	-0.185407	-0.328631	-0.328933	-0.51702	1.45679e-13
ACADVL	-0.0577781	-0.0103769	0.164725	0.0626905	0.0672959	-0.112468	-0.0957498	-0.0530597	-0.105485	0.0342594
YLPM1	0.00736853	0.0513967	-0.00883808	-0.149235	-0.211568	0.0644156	-0.0312273	0.0274722	0.136775	0.0145544
PSEN1	-0.0456808	0.242809	0.514244	-0.120905	-0.0571613	0.751271	1.18929	1.67048	0.715515	0.000797088
SERPINH1	0.0619042	0.00326368	0.304532	0.468041	0.475068	0.689784	0.829641	0.796854	0.754062	2.17702e-15
RAB5C	0.0467405	0.0154677	0.255939	0.240348	0.242237	0.210219	0.322489	0.218883	0.267648	0.000538612
IDH3G	-0.129813	-0.12828	0.203993	0.156361	0.222409	0.117411	0.0867678	0.1642	-0.1239	0.00114213
ARSD	-0.182474	-0.507199	-1.4115	-1.38063	-1.35094	-1.36582	-1.47035	-1.3507	-0.512245	6.52959e-11
HDGF	-0.0787649	-0.0136646	0.134239	0.368976	0.465851	0.116972	0.468974	0.22615	0.0732536	0.000110087
HNRNPM	-0.0251272	-0.0246287	-0.215573	-0.141109	-0.109198	0.479592	0.098678	0.293987	0.166863	0.00317756
HNRNPF	-0.163012	-0.185755	-0.023746	0.177583	0.142938	0.0809563	0.105041	0.112225	0.0143598	0.00418735
CTSC	-0.496491	-0.527164	0.0174671	0.151331	0.398635	0.0860851	0.224324	0.581307	0.0311983	0.001698
ATP1B3	0.0090623	-0.0518512	-0.81096	-0.820221	-0.955885	-0.944613	-1.02139	-0.930271	-0.797025	2.95601e-12
AK2	0.0512475	0.000892054	0.264208	0.306775	0.315564	0.172824	0.179763	0.111598	-0.0377603	1.87255e-07
VCP	-0.0500526	-0.0176605	0.0597776	0.133116	0.165147	0.268349	0.215077	0.287451	0.325766	2.59613e-12
HADHB	-0.0398563	-0.0186302	-0.0875774	-0.111576	-0.153096	-0.17403	-0.201373	-0.232129	-0.251015	5.25915e-12
LAMB2	0.301081	0.342563	-1.28904	-1.20579	-1.19135	-1.50007	-1.23598	-1.36451	-0.23597	1.56395e-06
CDH13	-0.0285375	-0.0242362	-0.552216	-0.740227	-0.871222	-0.643093	-0.926788	-0.84192	-0.870204	1.07016e-09
HNRNPH2	0.198294	-0.0335733	0.21898	0.392851	0.308265	0.273437	0.279381	-0.000877504	-0.00578649	0.00172942
NDUFA6	-0.388445	-0.295127	0.464097	0.35404	0.474824	-0.231484	-0.287144	-0.226453	-1.10166	2.88163e-05
SYNJ2BP	0.0440862	-0.0919805	0.363773	0.355384	0.289985	0.209576	0.240583	0.232196	0.0363599	0.00349495
DSTN	-0.277394	-0.365788	-0.295733	-0.144047	-0.204301	-0.0634691	0.108994	0.0275866	0.0129371	0.00598181
RAB2A	-0.196246	-0.0974232	-0.0382565	-0.0554514	-0.113128	-0.214349	-0.338964	-0.256364	-0.627692	2.92362e-07
RAB5B	-0.162137	-0.119945	-0.0800262	-0.0367942	0.0811032	0.0395295	-0.0263334	0.0857922	0.0938096	0.0172339
RAB10	0.0187961	0.0418068	0.0649145	0.0328174	0.0835181	0.172985	0.269825	0.224053	0.190326	2.02651e-08
RPL15	-0.0252326	-0.0550994	-0.0270924	0.031917	-0.0118277	0.0783259	0.0771288	0.0852082	0.141592	8.74279e-06
HNRNPK	-0.0302183	-0.0352573	-0.152118	-0.157612	-0.183443	-0.173376	-0.161807	-0.153277	-0.116749	9.70409e-10
RPS7	-0.10876	-0.116155	0.1725	0.285325	0.239435	0.178638	0.240448	0.159703	0.0235304	4.81896e-05
PPP1CA	0.189214	0.0491645	0.324682	0.384728	0.32878	0.396943	0.48518	0.31317	0.307426	1.75062e-07
SNRPD2	-2.07244e-05	0.00996651	0.106187	0.171533	0.144339	0.13447	0.17001	0.17792	0.109495	3.03393e-07
RAB11A	-0.105491	-0.0909285	0.0341054	0.0192458	0.0559261	0.166307	0.231934	0.25502	0.265565	2.54502e-10
HIST1H4A	0.15373	0.14723	0.119588	0.138669	0.176785	0.188931	0.157016	0.108296	0.041262	4.50962e-06
RPL8	-0.0676962	-0.136893	-0.261853	-0.196829	-0.125653	-0.163698	-0.216984	-0.217959	-0.209944	0.00678226
PPIA	-0.0428324	-0.0709255	0.029647	0.232257	0.196161	0.116304	0.115742	0.107416	-0.00569209	0.00579951
TRA2B	0.0156688	0.0124076	-0.246281	-0.200726	-0.34685	-0.0801193	-0.141475	-0.0559201	0.0557365	0.00140373
GNB2L1	-0.0794657	-0.0707046	0.0891726	0.11523	0.119064	-0.0366599	0.112674	0.041553	-0.107848	0.00752012
ACTG1	-0.0262995	-0.0726927	0.0468621	0.0468621	0.349133	0.38984	0.458368	0.497155	0.826663	3.06128e-14
YBX1	-0.131377	-0.154093	0.157192	0.218828	0.285892	0.186887	0.272939	0.393113	0.305066	3.79253e-08
TUBA4A	-0.0255617	-0.129664	0.0564065	0.240468	0.255955	0.181789	0.090587	-0.0935581	-0.283885	3.55912e-06
NOMO3	-0.0564848	-0.085915	-0.0601474	-0.0237472	0.00288957	0.172461	0.058897	0.232754	0.197624	5.40031e-06
SIRPA	0.0785183	0.0239359	0.316382	0.395742	0.385657	0.427733	0.573984	0.515983	0.421319	1.25027e-07
ADAM17	0.0573878	0.049498	0.227975	0.248219	0.40145	0.324543	0.361133	0.449793	0.255621	4.14043e-05
MRPS35	-0.109893	-0.137556	0.0376941	0.0483324	-0.106725	-0.219354	-0.42799	-0.421464	-0.517348	3.74888e-09
MRPS5	0.0555675	0.0327022	-0.23389	-0.316284	-0.338168	-0.328467	-0.303146	-0.268364	-0.252222	2.46768e-06
MRPS34	-0.00631634	-0.0138529	-0.0813902	-0.0425275	-0.114823	-0.254333	-0.26016	-0.256666	-0.332157	1.75726e-08
SRSF3	0.0293169	-0.0012847	-0.0337775	-0.135677	-0.195339	0.0168761	0.103583	0.0545374	0.11889	0.00019959
HSPG2	0.461243	0.329954	1.19477	1.0517	1.00771	0.917179	1.30548	0.770818	0.846911	4.04683e-06
SLC25A3	0.102014	0.0577737	-0.0433948	-0.0885287	-0.141033	-0.0980973	-0.0709588	-0.190913	-0.245749	1.35641e-08
CLTC	-0.0335956	-0.0856846	-0.0634736	0.0189813	0.0442646	-0.000543199	0.0839792	0.0192681	0.139581	4.24033e-05
HNRNPU	0.000293776	0.00286518	0.062448	0.0353613	0.0221589	-0.0156158	0.061418	-0.0165927	-0.0744049	0.0178287
SPTBN1	0.0286753	0.0023758	0	-0.0847132	-0.0830327	-0.127345	-0.127345	-0.170542	-0.170542	3.31489e-05
OGDH	0.0640165	0.0420122	-0.128178	-0.161773	-0.17435	-0.161773	-0.202299	-0.198343	-0.148942	1.33439e-08
COL7A1	-0.0459755	-0.0299228	0.5323	0.783948	0.675145	0.0938921	-0.0175193	0.309921	-0.292416	0.00772281
DSC2	0.0114455	0.0570401	0.349313	0.258697	0.24854	0.114811	0.20311	0.137077	0.0386168	6.48922e-06
HIST1H1A	0.0453343	0.152741	-2.16234	-2.60482	-2.39767	-1.20874	-2.12072	-1.12364	-0.192135	7.82254e-07
PLOD1	0.00757493	0.047876	0.246896	0.347261	0.369887	0.400044	0.429978	0.263057	0.297779	1.68588e-10
RPL6	-0.0697475	-0.109513	-0.164913	-0.0749951	-0.127718	-0.173321	-0.150284	-0.161798	-0.112454	0.00010481
CAV1	-0.00243111	-0.00625613	-0.312035	-0.357473	-0.415425	-0.3531	-0.389429	-0.351321	-0.341506	1.51741e-05
LMNB2	0.0273574	0.0815224	-0.365315	-0.411182	-0.465075	-0.37149	-0.375295	-0.224536	-0.0223533	1.71711e-07
PLAUR	0.045289	-0.104217	0.290525	0.779558	0.848327	0.433011	0.6055	0.292926	0.159651	6.48355e-06
CALD1	0.0517564	-0.00786988	0.405958	0.567987	0.850511	1.16003	1.31512	1.39904	1.39631	2.03373e-17
C1QBP	0.00450139	-0.0545639	0.0576779	0.0121899	-0.0332452	-0.192974	-0.375733	-0.247568	-0.641394	1.37239e-10
TJP1	0.0204402	0.00510527	0.256996	0.16942	0.255119	0.245312	0.316026	0.28195	0.341916	5.91845e-07
LRP1	-0.0353246	0.0913098	0.455907	0.360271	0.344096	0.180769	0.238759	0.233352	0.231494	9.46993e-05
ACTN3	0.289191	0.139185	0.17636	0.47108	0.236401	0.562907	0.670822	0.355138	0.247952	0.000843137
SRSF4	0.03996	0.0915093	-0.0947627	-0.184316	-0.232311	-0.133917	-0.14525	-0.0801497	-0.100668	0.000686735
PCDH1	-0.0650398	0.0176351	-1.02672	-1.41862	-1.51231	-0.350466	-0.767893	-0.456559	0.108312	5.04941e-05
DHX9	0.0566856	0.0118487	0.185513	0.155519	0.159655	0.0756577	0.211941	0.135535	0.0934164	0.000270706
LGALS3BP	0.143637	0.00335082	0.00801975	0.00479195	-0.0957478	0.0529976	-0.0112065	-0.0341835	-0.156864	0.014984
MFGE8	0.0261608	0.0959605	0.140928	0.293219	0.225497	0.0756001	0.126035	0.0671324	-0.136478	2.58797e-05
CD47	-0.0142634	-0.372593	0.80933	0.74989	0.700843	0.92741	1.01821	0.577431	0.541406	1.11474e-05
GALNT2	-0.0405721	0.0212885	0.227881	0.258836	0.324309	0.395179	0.388583	0.422106	0.248656	1.55838e-08
NUP160	-0.0308736	-0.00959797	0.397459	0.535521	0.51862	0.306608	0.416869	0.201431	-0.0742157	2.23156e-07
ASPH	0.00658029	0.0623435	0.161068	0.154385	0.222937	0.115339	0.146331	0.183731	0.132573	1.9298e-06
FAP	-0.0188278	-0.0308247	0.15538	0.385341	0.401956	0.50743	0.608507	0.65206	0.652007	3.27998e-14
SRSF9	-0.110623	0.00587993	-0.0670708	-0.0707839	-0.0388068	-0.138487	-0.0546527	0.0581246	0.0207783	0.0220549
SRSF6	0.0426852	-0.0137455	-0.177954	-0.303215	-0.306034	0.14671	0.0710064	0.135418	0.119899	0.000480382
G3BP1	-0.182525	-0.113879	-0.0171254	-0.0796933	-0.126491	-0.155398	-0.112881	-0.134337	-0.316608	0.0313022
PTK7	0.0353324	0.0247903	-0.184093	-0.186814	-0.186599	-0.0625428	-0.189323	-0.191495	-0.0432931	0.0392678
OS9	-0.0931468	0.0413374	0.491243	0.578879	0.652904	0.458336	0.510825	0.605456	0.340839	0.000285353
ADAM9	0.271702	0.448056	0.807722	0.738799	1.04534	0.347169	1.01515	0.525613	0.900046	0.000211095
SQSTM1	0.0102993	-0.0258033	0.128105	0.335464	0.34872	0.086558	0.0580433	-0.0446505	-0.0135333	0.000802528
TUBB3	-0.0218108	0.0132073	0.119619	0.342699	0.448894	0.230574	0.120432	0.131781	0.252023	0.0106888
STIM1	0.00198732	-0.0269671	-0.000301025	0.00967249	-0.00677719	-0.13028	-0.075923	-0.172995	-0.163088	0.000207739
TPBG	0.160956	0.209476	-0.30128	-0.142466	-0.186848	-0.23843	-0.44325	-0.186848	-0.100975	0.0136809
ALCAM	0.0535065	0.0735102	0.229359	0.316004	0.379244	0.548367	0.598527	0.66387	0.762058	2.89315e-13
LAMB3	0.159049	0.414209	0.290456	0.301249	0.641452	0.424878	0.642556	0.501032	0.672272	2.12561e-08
LAMC2	0.192627	0.501974	0.658069	0.655529	0.868546	0.75957	0.887338	0.75957	0.90827	4.48647e-15
SPTAN1	0	0	0.049193	-0.0340368	0	0.11636	0.136434	0.0976474	0.176582	0.00227558
HNRNPD	-0.0372584	-0.00378699	-0.0433803	0.0078248	0.0581286	-0.0250077	0.0753609	0.0418029	0.205814	0.0170108
SCARB2	0.0620738	0.114075	-0.326122	-0.322832	-0.308212	-0.00192217	-0.0833198	0.0506283	0.550011	1.27501e-06
DSG2	0.0478571	0.0335696	0.13633	0.149354	0.18646	0.202414	0.18963	0.197111	0.196447	3.31532e-09
TRIM29	-0.0222544	0.00732831	0.0569828	-0.00429085	-0.132254	-0.171161	-0.211592	-0.257941	-0.349036	3.2414e-12
UBAP2L	-0.169061	-0.176314	-0.858342	-0.938021	-0.91781	-0.805954	-0.803426	-0.592901	-0.311588	1.36777e-08
GALNT3	0.0262024	-0.0380191	-0.0928319	-0.0812302	-0.0280048	-0.0128519	0.0698252	0.0786119	0.106606	1.21274e-05
RBM39	-0.0885422	-0.0616759	0.038941	0.0772956	-0.103846	-0.153209	-0.314164	-0.353589	-0.532551	9.88086e-12
PDCD11	0.0411128	-0.0977484	-0.185829	-0.233938	-0.246277	-0.35483	-0.474673	-0.321273	-0.445667	4.18693e-05
SPCS2	0.0184982	-0.0275225	-0.212257	-0.149825	-0.261585	-0.134124	-0.36048	-0.245457	0.268094	0.00882482
PDIA6	-0.00688583	0.00411217	0.0745861	0.118433	0.163792	0.108749	0.0542292	0.135647	0.167815	4.52734e-05
PCM1	-0.316659	-0.250243	-0.305606	-0.352549	-0.401756	-0.339734	-0.355578	-0.225819	-0.403773	0.027516
NOMO1	0.084288	0.122375	-0.00181521	0.0540422	0.107677	0.211198	0.239092	0.255567	0.316157	0.00110976
PON2	0.157993	0.103445	0.304309	0.468922	0.50119	0.531266	0.485652	0.478798	0.370648	8.21617e-12
PTPRK	-0.0765518	0.0177429	0.25452	0.299715	0.197448	0.22355	0.264173	0.238757	-0.0618781	2.58945e-05
RAB35	-0.0759677	-0.0541055	0.224193	0.193496	0.227511	0.0414977	0.0716819	0.0151932	-0.102934	9.27853e-05
RCN1	0.123419	0.03084	-0.0312319	0.0381174	0.0220004	0.0632994	0.0989407	0.116578	0.250078	1.37842e-06
TMED2	0.023976	0.0566519	-0.17374	-0.38228	-0.293553	0.0200638	-0.010696	0.0860277	0.27559	1.32458e-05
TGFBI	0.00490263	0.173298	0.517055	0.557887	0.728727	0.651026	0.825419	0.631114	0.621119	1.87256e-14
TRAM1	0.0161411	-0.0182595	0.387605	0.566885	0.502681	0.71056	0.706813	0.714813	0.342853	7.44867e-06
HMGN3	0.167489	0.219737	0.25844	0.183849	0.0770704	0.0431199	0.0185292	-0.079403	-0.37328	9.30081e-06
ELAVL1	-0.0206813	-0.0574031	-0.0806518	-0.104788	-0.0818189	-0.0434037	-0.0865997	-0.00931198	-0.0218841	0.0303018
ETFDH	0.0424716	0.00453604	-0.0423144	-0.0300035	-0.0441609	-0.105189	-0.0914032	-0.192257	-0.246738	1.34396e-06
SYPL1	0.0377164	0.0531599	0.43823	0.438633	0.426467	0.436927	0.47017	0.412367	0.138676	9.7654e-08
RBBP7	-0.0594772	-0.188837	0.265786	0.559528	0.44908	-0.0935637	0.148119	-0.317928	-0.77657	8.22002e-07
DECR1	-0.0128161	-0.0175084	0.0551686	0.0870588	-0.00527082	-0.0696187	-0.1201	-0.108279	-0.248857	2.08252e-08
MAN2A1	-0.104246	-0.0345137	-1.496	-1.98519	-1.83239	-0.72933	-1.41573	-0.528749	0.338773	1.93426e-06
LAMA3	0.0759867	0.247919	0.424082	0.378421	0.50061	0.558974	0.513329	0.538364	0.656018	3.85949e-15
TIMM50	0.0736582	0.104558	-0.383291	-0.503819	-0.555378	-0.532017	-0.614541	-0.601242	-0.399687	3.24768e-08
ANO6	0.177423	0.119738	0.199941	0.331698	0.339	0.346226	0.677843	0.324203	0.577377	4.37893e-06
ORMDL2	-0.0536393	-0.246652	0.834315	1.04666	0.92232	0.584289	0.874722	0.685128	0.24065	2.71271e-05
CYBRD1	-0.0674083	0.0503536	-0.121238	-0.265102	-0.289541	-0.621898	-0.509257	-0.799316	-0.810367	1.2109e-12
OCIAD2	0.128726	0.140237	0.312913	0.290535	0.311977	0.273567	0.480119	0.425933	0.621722	1.53705e-10
MIA3	0.0426127	0.0448294	-0.0653258	-0.154176	-0.17192	-0.153373	-0.175404	-0.0936872	0.0518254	0.000226086
TOR1AIP1	-0.0370385	0.00322143	0.267452	0.215879	0.324701	0.224443	0.249174	0.258767	0.175068	2.93697e-07
HP1BP3	0.0406888	0.080173	-0.0988365	-0.133059	-0.144752	-0.0345206	-0.0649235	-0.0160899	0.00748831	0.00162649
ZC3H13	-0.10643	0.0777891	-0.387701	-0.560884	-0.637992	-0.33808	-0.359188	-0.267938	-0.145784	0.000108852
EMC10	-0.0577353	-0.0407136	-0.734131	-1.08792	-1.07923	-0.359251	-1.09088	-0.408336	-0.0964634	0.00019472
CD276	0.089924	0.0616676	0.231812	0.254394	0.424364	0.240677	0.364298	0.255967	0.311221	0.000474283
ATL3	-0.0562558	-0.0255143	0.0557428	0.219486	0.208637	0.251176	0.269523	0.243178	0.214965	3.88931e-09
LAMTOR1	-0.0837693	-0.0850502	0.235357	0.361879	0.292435	0.0616824	0.0442159	0.0520214	-0.0248164	0.0348535
FAHD1	0.206323	0.146512	-0.259576	-0.29303	-0.292801	-0.293662	-0.371345	-0.3596	-0.343985	0.0066831
ZC3H14	-0.00212124	0.0121734	-0.0519285	-0.198641	-0.139964	-0.198543	-0.135534	-0.247606	-0.455336	1.29766e-07
OGFOD3	0.00669363	0.0216134	-0.563982	-0.440622	-0.569546	-0.453647	-0.785486	-0.715945	-0.0638896	9.82557e-05
LARP1	-0.17046	-0.10029	-0.384218	-0.332851	-0.362492	-0.40963	-0.448847	-0.478393	-0.44823	1.7853e-05
TMCO3	-0.111038	-0.219548	-0.293574	-0.253005	-0.252586	0.119664	0.0752107	0.288026	0.464905	6.31074e-07
PLXDC2	0.114827	0.120582	0.519924	0.54877	0.579031	0.868177	0.810272	0.861997	0.623133	1.62452e-08
CRELD2	0.167637	0.156544	0.43656	0.368371	0.45244	0.227731	0.440062	0.327427	0.386341	0.00102876
CD109	0.0548093	0.102852	-0.0359177	-0.00732569	-0.0808211	-0.0297014	-0.201284	-0.21327	-0.214412	3.09226e-06
TMTC3	0.14879	0.00360281	0.299897	0.55231	0.431279	0.455498	0.278545	0.398551	0.0586432	2.52894e-05
IKBIP	-0.00314212	0.0419227	-0.764979	-0.845013	-0.850639	-0.0702179	-0.518386	0.00117582	0.46259	0.000438813
SND1	-0.0119397	-0.0272626	-0.164472	-0.149319	-0.135055	-0.0100389	-0.0179877	0.0302155	0.0798614	0.0121978
DHX30	0.0444642	-0.0248069	0.294849	0.310358	0.226149	0.201812	0.142333	0.124887	-0.149158	6.67862e-06
MYH14	0.106836	-0.0765416	0.319436	0.528201	0.563715	0.34062	0.411648	0.195018	-0.0624288	2.71447e-05
TMED4	0.125583	0.0137179	0.339849	0.445617	0.398016	0.204405	0.274503	0.30119	0.0150996	0.000106049
TMEM179B	0.166536	0.132214	0.294694	0.356667	0.296558	0.207171	0.228897	0.142718	0.126041	2.2072e-05
MTDH	0.00492486	-0.0160413	-0.0321725	-0.00773767	-0.0129792	-0.0610121	-0.06117	-0.126176	-0.0680402	1.8772e-05
ANKLE2	-0.0349758	0.0548592	0.510771	0.714431	0.729366	0.497932	0.447059	0.439615	0.2954	1.08938e-07
ERO1LB	0.326326	0.21954	0.536036	0.778088	0.866933	0.442396	0.804321	0.561141	0.672103	6.50347e-07
SLC44A2	0.211474	-0.0121862	0.157405	0.450485	0.274616	0.402038	0.420329	0.270427	0.528743	0.000219972
PHF6	-0.0178303	-0.0687275	0.51871	0.592791	0.606458	0.119051	0.605512	0.23468	-0.0398097	0.00397368
LRRC8A	0.170794	0.257435	0.648573	0.755447	0.733058	0.676164	0.751657	0.493447	0.527978	3.47361e-06
RHOT2	-0.0245883	0.00713282	0.230612	0.174842	0.0706943	0.0588773	-0.0666034	-0.0336584	-0.231618	1.54974e-06
FTSJ3	-0.0096349	0.00374087	-0.0660824	-0.28509	-0.299105	-0.101954	-0.116682	-0.144408	-0.262245	0.0213601
SRRM1	-0.0780343	-0.11443	-0.120338	-0.205053	-0.28343	-0.303469	-0.19615	-0.252675	-0.345878	7.67875e-08
HIST3H2BB	-0.113431	0.0307034	-1.84896	-2.22394	-2.00069	-1.14646	-1.52258	-1.14057	-0.553548	5.92126e-07
MINK1	0.00512088	0.0258907	0.25274	0.207029	0.232947	-0.0121332	0.17063	0.0577279	-0.191909	0.00179417
SLC15A4	-0.0840055	-0.0958395	0.142085	0.345128	0.269559	0.18412	0.0978759	0.0848323	0.0815979	0.000690765
EMC1	-0.0398698	-0.00789617	0.240535	0.216891	0.201778	0.1545	0.0529853	0.0139158	-0.170699	3.8983e-07
ENAH	-0.130633	-0.126694	0.130073	0.290628	0.382911	0.63082	0.710217	0.765369	0.755615	5.46393e-12
COLGALT1	-0.0155708	0.00807803	0.0743427	-0.0141848	0.020701	0.104781	0.252777	0.219689	0.114451	0.000632613
SUMF1	-0.1087	-0.114891	0.15825	0.437248	0.468188	0.201121	0.324236	0.276659	0.142553	0.000196726
TMEM87A	-0.0759527	0.0262076	0.252277	0.337956	0.291945	0.177471	0.222494	-0.0461344	-0.122848	0.00944003
RDH13	-0.0921369	-0.098641	-0.0501231	-0.057962	-0.0501093	-0.265151	-0.223609	-0.263424	-0.267854	0.00010105
LEMD2	0.05908	0.0559521	-0.121274	-0.137598	-0.138526	0.112441	-0.00784457	0.147257	0.211678	0.000279911
TOR1AIP2	-0.0433112	0.0982472	0.542401	0.546305	0.585838	0.522095	0.594832	0.623513	0.453769	2.99493e-10
STT3B	-0.0367522	-0.0441008	-0.176821	-0.123546	-0.223175	0.00168812	-0.0806216	0.0215719	0.0905709	3.12833e-05
NUP210	-0.0507618	-0.033707	-0.301414	-0.395578	-0.437215	-0.288851	-0.429465	-0.395672	-0.111335	0.000372294
LMO7	-0.00828249	0.00767798	0.232098	0.232659	0.399062	0.252938	0.357365	0.300687	0.268623	1.54722e-08
SYNE2	-0.0329743	-0.0302199	0.0126803	-0.179139	-0.220941	-0.253681	-0.25806	-0.231995	-0.280165	1.23131e-09
MUC16	0.128377	0.127928	-0.155909	-0.23113	-0.283064	-0.303122	-0.230291	-0.309466	-0.265484	6.09302e-07
SLC39A7	-0.00229379	0.0273751	-0.588857	-0.766696	-0.732434	-0.0580758	-0.260729	0.112411	0.367467	5.96854e-05
PIEZO1	-0.00436498	0.0577839	0.285582	0.404294	0.432236	0.306867	0.365307	0.312094	0.279819	5.69508e-07
NCSTN	-0.134956	-0.11895	0.0104095	-0.60463	-0.560577	0.347513	0.124716	0.622777	0.612753	0.000167192
TMEM131	-0.0873563	0.0109584	-0.859638	-1.08311	-1.11004	-0.736655	-1.02135	-0.717326	-0.249332	0.00067153
PXDN	-0.0381794	-0.0821061	0.299756	0.271128	0.295622	0.341659	0.281944	0.323995	0.186873	0.00326035
TAF15	-0.0399316	0.00478089	0.281116	0.306958	0.308582	0.197398	0.290391	0.127201	-0.0166819	6.84309e-07
GGH	-0.180726	-0.229085	0.383494	0.539269	0.50887	0.450346	0.471559	0.438708	0.32607	2.33261e-06
PIGT	0.0106761	0.0753472	0.259066	0.262016	0.223438	0.3796	0.312237	0.273115	0.15461	5.10774e-06
NCLN	-0.0149459	-0.0161873	0.144955	0.23199	0.201638	0.145198	0.163723	0.0839013	-0.148905	0.000192463
LRRC59	0	-0.13314	0.104865	0.160277	0.140891	0.153561	0.205088	0.178756	0.271371	4.53287e-07
PBXIP1	-0.0109164	0.00613558	0.132131	0.212079	0.276893	0.427473	0.324084	0.386702	0.400308	1.51008e-10
RBMXL1	0.0475637	0.0879561	0.336482	0.430434	0.529428	0.201194	0.423095	0.247538	0.144851	0.00106294
S100A16	-0.019103	0.0410589	-0.0154466	-0.132397	-0.125061	-0.34045	-0.277585	-0.438441	-0.337991	2.25519e-08
CERS2	-0.100746	-0.0368561	0.307842	0.35857	0.430553	0.346069	0.397224	0.270581	0.127923	2.43577e-06
VMP1	-0.453567	-0.356565	0.804169	0.910275	1.0708	0.582607	0.777903	0.775736	0.205605	1.42688e-05
ERO1L	0.0371489	0.00906609	0.19389	0.182914	0.186946	0.0308583	0.038825	-0.0551746	-0.13496	1.14871e-07
TMX3	-0.0460995	-0.0456785	0.122479	0.259362	0.376525	0.341742	0.359196	0.441584	0.294016	1.79166e-10
CLPTM1L	-0.75741	-0.820173	0.708677	1.06824	1.08124	0.341594	0.54429	0.548907	-0.120113	0.00547929
ERBB2IP	-0.0470346	-0.105951	-0.0528577	-0.120457	-0.153531	0.0545478	0.0334002	0.0891877	0.0311434	0.00820424
PIGS	-0.018506	-0.0828267	0.10626	0.314326	0.352288	0.278407	0.196332	0.291518	0.0264088	4.30602e-05
SEC62	-0.103554	-0.111372	-0.0117427	0.125097	0.200705	0.079045	0.10369	0.21079	0.293555	0.0152937
PARK7	-0.00130495	-0.061102	-0.0711026	-0.0983608	-0.204137	-0.237272	-0.388443	-0.327728	-0.492539	1.59888e-12
SORT1	-0.0152627	0.235384	-0.350217	-0.759366	-0.850163	-0.59288	-0.733655	-0.585167	0.0249256	0.00203779
PHB2	0.0638253	0.0677954	-0.091863	-0.166428	-0.227424	-0.250049	-0.26943	-0.316872	-0.274685	1.00485e-10
ACO2	-0.015778	0.0472168	0.0193587	0.0709508	0.0193587	-0.0680455	-0.0937979	-0.117845	-0.23556	3.38657e-10
TM9SF2	0.188172	0.0934118	0.268589	0.320447	0.250914	0.403859	0.432817	0.351175	0.357301	4.79644e-07
PKP2	0.096818	0.123223	-0.121277	-0.0967324	-0.0932862	0.0265647	0.0419281	0.0385319	0.197737	0.000971164
TUBA1C	-0.267784	-0.571682	-0.427817	-0.0982232	-0.241557	-0.493957	-0.57793	-0.645079	-0.897913	6.42808e-05
TMEM43	-0.00290549	0.00813047	-0.0657536	-0.130207	-0.152448	0.07292	0.0275519	0.0502327	0.0313769	0.010694
TUBB6	-0.177431	-0.399581	-0.0961608	0.200795	0.260807	-0.0968118	-0.0383008	-0.0980265	-0.391808	0.0232608
TMED9	-0.068208	-0.0675442	0.136147	0.34617	0.314441	0.410058	0.431099	0.478388	0.472455	8.24647e-08
SGPP1	0.0276546	0.0825054	0.249671	0.168258	0.338625	0.119332	0.283092	0.205038	0.323892	0.000879529
SRRT	-0.02332	0.0177314	-0.0652506	-0.0915306	-0.137828	0.0562695	0.0756927	0.0938577	0.0927619	0.0020799
MRPL1	0.156993	0.265455	-1.80345	-1.97552	-1.83488	-1.63225	-1.84582	-1.58852	-0.683007	0.000160973
NLN	0.443376	0.49682	-0.25121	-0.259365	-0.221337	-0.453724	-0.239052	-0.35174	-0.289431	0.0237263
SLIRP	0.035251	-0.00749388	-0.0399516	-0.206787	-0.291153	-0.321496	-0.339951	-0.377571	-0.458201	1.09712e-12
TOLLIP	0.438014	0.377119	0.0176229	-0.708342	-0.488933	-0.471254	-0.483026	-0.60161	-0.265333	0.000149761
PPA2	-0.0215648	-0.0529596	0.0679383	0.0255482	-0.0418639	-0.204373	-0.261816	-0.249361	-0.476266	5.33019e-13
TMEM245	0.0967561	0.0600834	-0.186219	-0.245603	-0.238059	-0.0413099	-0.0227808	-0.0940862	0.186076	0.0309947
CPVL	-0.254611	-0.0311548	-0.721108	-0.439869	-0.359983	-0.704749	-0.948867	-0.920024	-0.0596511	0.0200727
CDCP1	0.0230126	-0.140077	0.62713	0.765288	0.865429	0.717159	0.9317	0.873738	0.553818	2.35737e-07
SFXN1	0.0135103	-0.0078327	-0.163674	-0.132868	-0.185207	-0.143862	-0.227943	-0.179513	-0.179807	1.95972e-07
RRAGC	0.160813	0.0515823	0.136065	0.657639	0.367832	0.533782	0.744545	0.277638	-0.181269	0.00862762
ANO8	0.21513	0.284098	0.156758	0.359712	0.438453	0.364859	0.40909	0.236325	0.234486	5.83943e-05
CELSR2	0.021605	-0.0146636	-0.384601	-0.443958	-0.272502	-0.335889	-0.106482	0.461405	-0.0176158	0.00256505
S100A14	-0.201141	-0.284376	-0.24839	-0.287309	-0.444439	-0.409369	-0.714848	-0.633731	-0.982239	1.99369e-11
ATP13A1	-0.0061015	-0.0302221	-0.013573	0.0871047	0.00651624	0.00511182	-0.105264	-0.0586551	-0.109523	0.00438962
TM9SF3	0.0855854	0.0297925	0.539149	0.600364	0.67398	0.596215	0.744559	0.660347	0.515632	4.75362e-07
APMAP	-0.0221386	0.0756399	-0.0827271	-0.0971906	-0.121417	-0.170106	-0.236456	-0.281541	-0.263277	1.06022e-08
RTN4	-0.0406507	-0.0271657	0.213068	0.366562	0.387087	0.321553	0.358948	0.345423	0.395218	1.38149e-10
PDLIM7	0.0202977	-0.0182054	0.131749	0.223235	0.258827	0.529679	0.613993	0.737126	1.30622	1.95411e-13
DDX21	0.0465311	-0.137365	-0.212768	-0.299054	-0.317918	-0.358754	-0.332336	-0.284801	-0.373583	7.14729e-12
IARS2	0.0320626	0.0267438	0.165565	0.163982	0.140152	0.115052	0.0725499	0.0929555	-0.0590313	7.56095e-09
LMBRD1	-0.137035	-0.217018	-0.358093	-0.657564	-0.561064	-0.208606	-0.321754	-0.278485	-0.0982076	0.0247647
SLTM	0.0764875	0.122723	-0.836847	-1.007	-0.95707	-0.482347	-0.643233	-0.472113	0.098971	2.19878e-06
NDUFB11	-0.0507805	0.00371193	0.027418	0.00336039	-0.0427593	-0.0705366	-0.152573	-0.224194	-0.518763	7.63249e-10
TEX10	-0.151111	-0.173641	0.15521	0.320133	0.185042	0.301003	0.221719	0.179891	-0.139582	0.00198976
CELSR1	-0.271865	-0.076281	0.349296	0.390859	0.529847	0.547379	0.430489	0.562351	0.154178	0.00293027
FAT2	-0.0549939	-0.00421531	0.441312	0.274152	0.44075	0.74161	0.642628	0.599203	-0.0463641	7.0557e-05
FAM120A	-0.134542	-0.112907	-0.0881185	-0.116569	-0.150446	-0.237787	-0.359866	-0.238332	-0.425194	1.07793e-09
MYOF	0	0.0321166	-0.0941146	0	-0.117675	-0.252783	-0.164796	-0.279083	-0.303467	6.48606e-10
OGFR	-0.152356	-0.23902	-3.45474	-3.12042	-2.94266	-2.82532	-2.93969	-2.93687	-1.73998	6.01339e-09
VAPA	-0.0614183	0.00051655	-0.0279754	-0.111657	-0.111657	-0.185175	-0.181256	-0.13632	-0.124466	1.32848e-05
TMEM9	0.12414	0.126535	0.657688	0.758209	0.788714	0.883282	0.871247	0.970633	0.803265	9.10761e-12
GNG12	-0.0706416	-0.0819918	-0.0494413	0.0332124	0.00242684	0.172269	0.14052	0.189396	0.139848	2.00402e-06
SEL1L	-0.046659	0.0126342	0.132334	0.120716	0.159705	0.172558	0.216826	0.27525	0.306448	0.00209609
SUN2	0.00286345	0.00539005	0.36642	0.362022	0.381616	0.291027	0.207491	0.223058	0.00816443	1.89946e-06
PCYOX1	0.0300443	-0.0337287	0.150739	0.168256	0.15355	0.195762	0.209792	0.186866	0.0591803	6.86676e-05
DPP7	-0.05169	-0.0267889	0.107849	0.148972	0.262781	0.211249	0.305742	0.284781	0.283368	0.000216676
SLC12A6	-0.020613	0.0215034	-0.0303825	0.0932315	-0.0422728	-0.190113	-0.203856	-0.42077	-0.539483	1.29235e-08
RALY	0.0544571	0.0356165	-0.0519752	-0.0470123	0.0785747	0.126329	0.22479	0.10814	0.497167	3.11947e-07
ACIN1	-0.0260096	-0.000303601	-0.375932	-0.429472	-0.501921	-0.416282	-0.391533	-0.376187	-0.14041	4.33727e-08
POMT2	-0.0859424	-0.0173685	-0.375923	-0.465347	-0.684002	-0.443033	-0.742312	-0.690734	-1.1812	5.5329e-11
SLC39A10	-0.0731973	-0.0236253	0.252098	0.124181	0.161169	-0.0405896	0.177416	0.225437	0.150693	0.0310426
CORO1C	-0.0791344	0.0042517	0.100931	-0.0233599	0.0903257	0.198614	0.351668	0.303415	0.420301	3.79921e-10
SLC12A4	-0.0152329	-0.00405732	0.194331	0.187058	0.143266	0.277531	0.237132	0.213592	0.153062	1.95222e-06
SRRM2	-0.148083	-0.105932	-0.0505669	-0.194739	-0.16856	-0.19598	-0.127712	-0.127374	-0.282947	0.000726357
CLCA2	-0.168608	0.0727719	-0.0871261	-0.54256	-0.609085	-0.188585	-0.540736	-0.233466	-0.020462	0.00467067
VDAC3	-0.0280786	-0.0289958	0.606794	0.285868	0.398404	0.0937522	0.108379	0.0997288	-0.0699631	0.000393259
MAN2B2	-0.117525	-0.298794	0.499708	1.0239	0.860286	0.43266	0.805341	0.469759	0.169107	0.000113149
PLEKHA6	0.111957	-0.00282565	-0.0503082	-0.0596896	-0.145927	-0.0856659	-0.0686086	-0.131133	-0.0852964	0.000381078
DHRS7	-0.0832785	0.0247157	0.22681	0.322157	0.344136	0.303269	0.282691	0.300902	0.20445	1.92824e-09
PKP3	-0.0395481	-0.0315301	0.0768979	0.107359	0.0500771	0.0611097	0.0471715	-0.0115955	-0.122824	2.56105e-06
TLN1	-0.112169	0.00606789	-0.56443	-0.557378	-0.484134	-0.392369	-0.548087	-0.401443	0.0441078	0.000676846
HYOU1	-0.0101199	-0.0331887	0.132462	0.193532	0.248714	0.287762	0.277192	0.318751	0.404454	2.95934e-13
TBL2	-0.0284964	-0.127507	-0.0858994	-0.111455	-0.0742438	0.16429	0.0852674	0.301877	0.42861	0.00575981
F11R	-0.00417222	-0.0120706	0.165947	0.119917	0.0965629	0.0763293	0.127542	0.0989422	0.103751	0.00189827
NPTN	-0.0925172	-0.0598012	0.0210083	0.0281395	0.0206034	-0.22877	-0.144179	-0.246875	-0.369291	1.48713e-08
SQRDL	0.0182467	-0.0560212	0.130596	0.165	0.131234	0.14013	0.17276	0.143774	0.0932201	2.04736e-05

## Sheet: MEM
Gene.names	fc_T1	fc_T2	fc_T3	fc_T4	fc_T5	fc_T6	fc_T7	fc_T8	fc_T9	p.value
SERPINB6	0.176596	-0.182263	-0.484946	-0.314215	-0.414659	-0.285469	-0.371446	-0.539688	-0.40467	0.000115151
DNPEP	0.00367231	-0.483807	-0.485564	-0.246796	-0.751086	-0.481322	-0.377533	-0.506319	-0.582917	0.0144718
HDLBP	-0.168265	-0.0207107	0.343617	0.210945	0.244787	0.294793	0.406995	0.376461	0.0994925	0.00033206
PSMA2	-0.322224	-0.267328	-0.57525	-0.360461	-0.390806	-0.597867	-0.629434	-0.461189	-0.720234	0.000831446
ATP11C	0.014776	0.0969052	0.312939	0.228156	0.249771	0.507927	0.556596	0.613638	0.594108	7.40406e-08
KIAA1468	0.101682	-0.140219	-0.450461	-0.397861	-0.404684	-0.616424	-0.534801	-0.645866	-0.912256	2.07292e-06
BCL2L12	-0.0410967	0.23552	0.607946	0.64113	0.938347	0.901099	0.589627	0.833052	1.56448	4.90613e-08
NUCB2	0.18722	0.105303	0.441482	0.402012	0.617935	0.725421	0.739058	0.890271	0.768153	2.11724e-09
TXNRD1	-0.0314163	0.207565	-0.0277756	-0.107955	-0.257927	-0.082701	-0.720163	-0.376772	-0.967194	0.00294668
GPX4	0.017422	-0.127902	-0.550249	-0.677184	-0.521506	-0.442135	-0.698643	-0.648223	-0.864779	1.73024e-06
HMOX2	0.0571688	0.0972526	0.31355	0.323937	0.314639	0.330812	0.684547	0.608605	0.519673	4.12856e-08
ACOT1	0.051284	-0.27482	-0.152505	-0.158012	-0.323108	-0.256096	-0.265631	-0.227393	-0.186761	0.0138459
ROBO1	0.21852	0.107277	0.588806	0.753593	0.483175	0.476626	0.388286	0.433852	0.748355	0.0112726
ALG13	0.0256254	-0.109935	0.396968	0.180114	0.272584	0.388744	0.213155	0.411361	0.559649	0.00568077
MINOS1	0.136592	0.0690842	-0.00904664	-0.185598	-0.327298	-0.396749	-1.2432	-0.299237	-0.817557	0.00731284
CTNNBL1	0.61251	0.444462	0.522092	0.887243	0.796682	1.19912	1.18495	1.09701	0.73223	1.22208e-05
SPCS2	-0.311621	0.411888	0.118851	0.365283	0.565178	0.700509	0.95628	0.881047	1.05182	3.75808e-06
HNRNPA2B1	0.0469579	0.377639	0.323215	-0.0384163	-0.065052	-0.155935	-0.073352	-0.109992	-0.0648456	0.0149615
HNRNPDL	0.00587164	0.354555	0.856276	0.431296	0.286332	0.644687	0.706122	0.55248	0.527571	5.02984e-05
PSMD13	0.160636	0.0763577	0.115922	-0.151577	-0.424195	-0.505037	-0.479165	-0.276674	-0.0294742	0.0168083
GLIPR2	0.0880269	-0.000654061	0.547186	0.666576	0.771506	1.33138	1.69638	1.55665	1.70998	1.57496e-09
GPX1	-0.0639632	-0.19211	-0.350439	-0.437831	-0.63848	-0.338945	-0.391536	-0.567598	-0.608576	0.00579875
RPS24	-0.122965	0.115849	0.153303	0.148003	-0.0230624	0.52718	0.604584	0.259481	0.268052	0.0143529
MYEF2	-0.0327081	-0.212481	0.136455	0.213359	0.0336738	0.0568574	0.168837	0.322956	0.274717	0.017783
ARL15	-0.621608	-0.328763	0.00592538	0.344597	0.336329	0.270753	0.583594	0.347608	-0.0503223	0.00320339
INADL	0.0781861	0.244676	0.174663	0.308348	0.451704	0.40959	0.639869	0.637392	0.284392	0.0172762
FGFR1OP	1.41398	1.14188	1.38649	1.22927	1.03295	1.19208	1.30723	0.954769	0.956876	0.00625987
MUC1	0.798297	0.0228915	-0.0644034	-0.609334	-0.844902	-0.772193	-0.945204	-0.818195	-0.830817	0.000415981
FDPS	0.0518876	-0.0891218	-0.396303	-0.391217	-0.595137	-0.818916	-1.03243	-0.587559	-0.638783	6.44445e-08
CLTC	0.0666539	-0.187936	-0.188002	-0.0759081	-0.0493914	-0.0211846	0.112002	0.0863981	0.22603	0.000235808
RRBP1	0.254889	0.0423706	0.276678	0.323883	0.560852	0.563435	0.671478	0.497806	0.53293	0.000113755
SH3GLB1	0.252646	0.309157	-0.330032	-0.175255	-0.295468	-0.475381	-0.269501	-0.569737	-0.469685	0.000359449
SELM	0.132916	0.0123756	0.180239	0.237197	0.626031	0.757563	0.748743	0.800677	0.997522	4.05048e-07
PRODH	-0.196338	0.0746534	-0.243824	-1.16569	-0.987906	-1.19831	-1.81018	-1.71839	-1.8594	7.54544e-07
CUL4A	-0.123402	-0.0348516	-0.090066	0.217039	0.156944	0.660095	0.784941	0.753655	0.764188	1.92193e-05
RBM15	0.364074	0.298076	0.685757	0.804136	0.576447	0.645292	0.933695	0.724199	0.712894	4.11437e-05
THOC1	0.125988	0.325927	0.0299394	-0.0820597	-0.347065	-0.59223	-0.413582	-0.625744	-0.319101	0.000986337
TPM3	-0.18895	-0.0267593	-0.22209	-0.0843159	0.00576264	-0.0419869	-0.176687	0.0355752	0.299696	0.000763166
NDUFA10	0.0129583	0.0950691	-0.621462	-0.486794	-0.748206	-0.411556	-0.566646	-0.633021	-0.611647	5.79333e-06
RPL17	0.0569268	0.350134	-0.0230831	-0.353853	-0.161323	-0.545318	-0.35473	-0.294003	-0.565974	3.25665e-05
ASNA1	0.342254	-0.00372209	0.201313	0.332242	0.190548	0.403743	0.502675	0.476655	0.421619	0.00414899
ESYT2	0.0950419	-0.0187411	0.146695	0.0751411	0.199613	0.320528	0.442391	0.387227	0.361265	4.29071e-07
AP2M1	0.126709	-0.135931	0.200961	0.0961356	0.273105	0.329183	0.488063	0.494311	0.513812	8.38226e-07
F11R	0.302389	0.538688	1.26886	0.961013	0.791562	0.967606	0.910628	0.653946	0.996742	4.58258e-05
UGP2	-0.15525	-0.179132	-0.343585	-0.325755	-0.388027	-0.417729	-0.662182	-0.479405	-0.454153	1.62022e-08
PTGES3	-0.174727	0.125022	-0.682395	-0.241227	-0.685763	-1.26329	-0.701629	-0.879883	-0.900479	0.00021977
ALG9	0.16901	0.0455927	0.758754	0.61682	0.882695	1.10834	1.22661	0.995432	1.00078	1.31157e-10
IDH3B	0.0842825	0.0323659	-0.339791	-0.28005	-0.356664	-0.461276	-0.588015	-0.697329	-0.669117	1.88632e-06
HYOU1	-0.225768	-0.0256693	0.423033	0.491657	0.665358	0.74485	0.740334	0.833068	0.669712	1.7414e-10
TJP1	-0.15141	0.0590546	0.243149	0.151414	0.0570625	0.134973	0.0721821	0.126658	0.293272	0.0244533
SNX12	-0.0936576	-0.0832765	-0.19124	-0.120458	-0.478113	-0.329114	-0.315339	-0.368075	-0.457686	0.00256531
RELA	-0.0435315	-0.175608	-0.589991	-0.386887	-0.123764	-0.79894	-0.515102	-0.679267	-0.543996	0.00418214
DHRS7	0.133719	0.031578	0.723013	0.784347	1.00947	1.1871	1.32368	1.13368	1.14789	1.26529e-10
SEP15	-0.103303	0.147968	0.255843	0.4331	0.61189	0.619929	0.670006	0.735034	0.533754	2.65505e-10
EFNA5	0.0879794	0.360298	0.140058	0.0123665	-0.0661914	0.0296527	-0.1752	-0.0559198	-0.249813	0.0103432
KIAA1033	0.165595	0.0730531	-0.219583	-0.192529	-0.0962998	-0.0922011	-0.288259	-0.167028	0.190228	0.0133621
BSG	-0.161741	0.402915	1.02081	0.875616	0.943923	0.87822	0.75749	0.807995	0.567859	4.83369e-09
MRPL45	-0.148633	0.114508	-0.258697	-0.397411	-0.518317	-0.285629	-0.379373	-0.375202	-0.551121	0.000754848
WDR20	0.0781395	0.103803	0.0897417	0.0310538	0.0910379	0.247659	0.166553	0.16225	0.268358	0.0244906
LOC102724200	0.362038	0.179871	0.0483129	0.0289336	0.543742	0.386579	0.349904	0.319506	0.809282	0.0211675
INF2	-0.096073	-0.229228	-0.141871	0.043042	0.182972	0.0569645	0.164092	0.277913	0.508847	2.80657e-06
HNRNPUL1	-0.299216	-0.0323715	0.0889053	-0.13599	-0.195712	-0.218163	-0.2885	-0.294326	-0.420264	0.0128702
SNX6	-0.0347718	-0.304215	-0.34699	-0.277224	-0.37532	-0.273638	-0.457282	-0.395991	-0.397952	0.000175545
MYO6	0.0666545	-0.0197944	-0.126681	-0.152686	-0.114732	-0.184255	-0.13808	0.00100959	0.0149978	0.00502789
GSN	-0.0802693	0.0978123	0.092607	0.16985	0.15555	0.0681162	0.168535	-0.0357969	0.0403525	0.0277538
ABCC1	-0.138676	0.223713	0.264717	0.186305	0.311466	0.207981	0.182545	0.293486	0.371878	0.00193776
PVR	0.207517	0.191861	0.806227	0.735301	0.705936	0.708167	0.703267	0.707768	0.87835	3.31638e-08
HADH	-0.023868	-0.233113	-0.247068	-0.439175	-0.267042	-0.445605	-0.594441	-0.344672	-0.523924	9.51698e-06
FHL2	-0.348629	-0.160695	0.033612	0.261621	0.374191	0.0426238	-0.0161934	0.132234	0.0997148	0.0191853
PRDX1	-0.221205	-0.11642	-0.268063	-0.0710776	-0.316406	-0.425521	-0.441712	-0.490124	-0.463523	5.22015e-07
DDX42	0.0427663	0.119158	0.382841	0.204209	0.597664	0.375019	0.703985	0.425343	0.609398	2.98111e-05
AKR1C3	-0.15796	0.235989	-0.20835	-0.0963524	-0.171784	-0.298961	-0.359782	-0.374682	-0.548348	0.000361238
SLC4A7	-0.185036	0.311659	0.577405	0.328785	0.376577	0.305344	0.422395	0.546027	0.648363	0.0016231
TAPBP	0.0908312	-0.0510357	0.592273	0.908356	1.09026	1.38811	1.47347	1.21148	1.43808	3.53835e-09
FDXR	-0.0893229	-0.0412482	-0.498251	-0.54496	-0.465619	-0.590725	-0.820017	-0.61842	-0.781587	4.22533e-05
SMARCA4	-0.324949	0.0628753	0.274057	0.00551962	0.296392	0.332974	0.233806	0.295958	0.253018	0.00165189
FKBP15	-0.0987655	0.371196	0.00777897	0.26244	0.460086	0.334015	0.464963	0.654182	0.715752	0.0238726
LMO7	-0.458079	-0.642621	-0.46899	-0.59445	-0.68873	-0.890023	-0.628994	-0.422358	-0.866328	0.00588624
ILK	-0.468928	-0.388926	0.0791034	0.152589	0.306542	0.0126754	0.171205	0.134055	0.294093	0.00304063
DBI	-0.344	-0.025488	-0.379983	-0.487403	-0.415283	-0.972183	-0.935874	-0.88541	-1.35141	0.000541278
GPI	-0.237549	-0.345647	-0.607896	-0.790896	-0.660739	-1.18914	-1.21765	-1.25782	-1.2628	5.44095e-10
LAMA3	-0.0491995	0.313878	0.485042	0.62594	0.940085	1.01641	1.05436	1.03325	0.947235	1.69024e-14
TMED7.TICAM2	0.666555	0.770799	0.246731	0.444505	0.805223	0.563632	1.18295	0.732081	0.817748	0.00748067
LUC7L2	-0.189455	-0.107175	0.463302	0.144692	0.37297	0.234786	0.635766	0.533767	0.577679	0.000351024
SLC26A6	0.117405	0.00218576	0.271443	0.270357	0.306214	0.225385	0.0628058	-0.0735636	-0.281225	0.000440666
CNPY3	-0.115089	0.585179	0.0175132	0.571465	0.89662	0.956206	1.01567	1.13601	0.827417	1.33192e-05
RPSA	-0.0424674	-0.0122759	-0.200478	-0.231981	-0.288928	-0.178137	-0.11384	-0.0400704	-0.196644	0.00519346
HTRA2	-0.0854821	-0.0416206	0.0101251	-0.22159	-0.308342	-0.419976	-0.403004	-0.150366	-0.33916	0.0200563
DDX46	-0.214152	-0.264812	0.285319	0.205216	0.40763	0.280318	0.409608	0.500894	0.600886	2.84597e-06
ABLIM3	-0.169779	-0.0324129	0.231327	0.154139	0.18174	0.339973	0.213261	0.174401	0.178372	0.00490811
CD276	0.462253	-0.273757	1.15843	0.939019	1.02712	0.530124	0.71024	0.601007	0.534144	0.0242314
DUT	-0.314996	-0.097717	0.154658	0.0878914	0.0735463	0.0640369	0.341857	0.179819	0.0507411	0.0220843
MUC21	0.0602967	0.169251	-0.441107	-0.809638	-1.07207	-0.991229	-1.21809	-1.46316	-1.78815	2.11438e-14
DDOST	0.0696855	-0.0499907	0.0931232	0.225931	0.303508	0.515213	0.559409	0.534849	0.393415	1.54798e-07
ATP6AP1	-0.105015	-0.282655	0.377669	0.20463	0.24771	0.223865	0.422613	0.281815	0.345439	0.00167835
YARS	-0.292839	-0.0393536	-0.623237	-0.584081	-0.698584	-0.799967	-0.905346	-1.16425	-0.877479	7.63756e-06
FAP	-0.0677811	-0.186861	-0.0530861	0.273562	0.45331	0.609777	0.7274	0.928787	1.07693	5.51817e-14
STXBP1	-0.219674	-0.450157	-0.1045	-0.174255	-0.0365293	0.157269	-0.0345792	0.0905418	0.536631	0.000147065
MYO18A	-0.491681	-0.207424	-0.254589	-0.379183	-0.461458	-0.816653	-0.837315	-0.913668	-1.15495	7.85486e-06
COBLL1	-0.108164	0.200057	-0.332097	-0.437411	-0.581611	-1.02263	-0.593854	-0.467496	-0.853957	0.00245175
HLA.F	0.0488151	0.0773789	0.189599	0.280439	0.422435	0.561677	0.612794	0.641951	0.528956	1.03617e-10
DIAPH1	-0.0984119	-0.151073	-0.265352	-0.0918512	-0.182988	-0.459167	-0.419395	-0.45762	-0.379588	2.56299e-05
HSPA1B	-0.329285	-0.0995186	-0.390195	-0.403884	-0.416972	-0.618872	-0.663721	-0.631198	-0.606742	2.29341e-09
GBA	0.363724	0.227483	0.427261	0.406872	0.821357	0.826789	1.03464	0.904537	0.958949	1.42393e-06
SCRIB	0.113284	-0.0146416	0.114148	0.0681997	-0.0135479	0.0376411	0.0872497	0.123587	0.524969	9.05988e-05
MARVELD2	-0.0822619	-0.241282	0.344055	-0.07795	-0.0758386	0.266108	0.27847	0.0751764	0.785088	0.00946254
AIM1	0.0903562	-0.0503228	-0.208437	-0.129268	-0.299701	-0.329894	-0.3022	-0.215656	-0.296478	0.000631688
TSTA3	-0.0392461	0.0613379	-0.386371	-0.263889	-0.19413	-0.606301	-0.423827	-0.585244	-0.449341	0.000735985
PON2	-0.0873341	-0.424489	-0.0933135	-0.289288	0.032419	0.293429	0.845586	0.792052	0.433368	0.0184958
PUF60	0.104925	0.216258	0.668017	0.379511	0.451162	0.353405	0.505138	0.483544	0.193377	5.56582e-05
FASN	0.34376	-0.260392	-0.397093	-0.455321	-0.521422	-0.596775	-0.633923	-0.574831	-0.71797	4.85445e-09
ROCK1	-0.133756	0.14365	-0.0714093	0.039639	0.0223439	-0.169984	-0.360261	-0.187329	-0.250804	0.00484441
REEP3	-0.23497	0.197269	0.578349	0.629644	0.349293	0.941409	0.590149	0.595834	0.655589	0.000400915
PTBP1	-0.350496	-0.0518044	0.138381	-0.0645359	-0.00887118	0.157799	0.133035	0.297494	0.235612	0.00115959
VARS	-0.234241	-0.666217	-0.796114	-0.865134	-1.12347	-1.14714	-1.02785	-1.13812	-1.78995	4.26812e-07
C19orf70	0.169308	0.186688	-0.0314332	-0.468643	-0.573891	-0.487217	-0.36739	-0.586299	-0.506729	2.57728e-05
CPT2	0.0588847	0.107202	-0.310568	-0.467165	-0.663691	-0.23774	-0.458557	-0.550764	-0.64365	0.000465111
ALDH7A1	-0.137009	-0.343657	-0.595196	-0.488219	-0.652127	-0.952826	-1.1935	-0.780919	-1.05384	1.04568e-05
RAB11FIP5	-0.0882878	-0.340902	0.206122	0.493384	0.187687	0.731308	0.682223	0.614869	0.489731	0.000264225
ASAH1	0.02914	0.468296	0.397086	0.15306	0.527379	0.453236	0.45872	0.451186	0.473772	0.000204956
CTSD	0.51118	0.227996	0.455477	0.341452	0.496936	0.367187	0.263969	0.230163	0.0255463	4.91368e-05
ABHD14A.ACY1	0.351205	-0.16584	-0.636342	-0.735223	-0.697352	-0.671471	-0.624546	-0.490532	-0.329165	0.00035461
DPYSL2	0.13668	-0.179233	-0.551186	-0.454699	-0.245939	-0.602297	-0.513514	-0.280166	-0.382808	0.000240658
BMPR2	0.202441	-0.0209531	0.627367	0.675645	1.00101	1.02701	0.713152	0.689359	1.45578	1.05631e-05
GOSR2	0.142697	0.920046	0.92166	0.682822	0.978818	1.11295	1.43266	1.44912	1.55972	5.96984e-07
SCARB2	0.107744	-0.230502	-0.0189029	0.0254464	0.149665	0.217287	0.498991	0.33132	0.493203	1.31657e-06
DDX17	0.130443	0.134051	0.600957	0.617213	0.452532	0.714527	0.801478	0.777049	0.719112	2.2537e-08
TIMM9	-0.0908494	0.321387	0.03534	-0.565607	-0.705787	-0.871947	-0.969737	-0.875805	-1.00188	1.34197e-08
ITCH	-0.201778	-0.11735	-0.260696	-0.384876	0.196111	0.257823	0.402751	0.436156	0.726753	3.20634e-05
SRGAP2	-0.39829	0.00985545	-0.0760041	0.213055	0.0358294	0.00110252	0.199631	0.440115	0.282422	0.00931356
PHGDH	-0.267153	-0.12422	-0.923923	-1.06998	-1.07459	-1.53236	-1.09363	-1.54598	-1.32223	1.79115e-07
PNPO	-0.220878	-0.121268	-0.876785	-0.553493	-1.26862	-0.540536	-1.31244	-1.1778	-0.976027	0.000611915
CAMK2G	-0.10248	0.0602847	-0.205999	-0.145735	-0.13474	-0.286791	-0.364786	-0.120891	0.104343	0.0174428
HARS2	0.231739	0.0523936	0.302236	0.502906	0.129825	0.570809	0.551959	0.623704	0.457169	0.00249011
OPA1	0.154231	0.0734075	0.0309311	-0.100424	-0.259673	-0.180674	-0.106387	-0.398877	-0.188131	1.88356e-05
CD9	0.224384	0.343969	0.299614	0.203208	-0.217559	-0.434517	-0.6089	-0.570932	-0.51127	4.59119e-07
CTNNB1	-0.209138	-0.182075	0.258137	0.218252	0.322703	0.511919	0.479542	0.614648	0.773411	2.22973e-07
GSS	0.325098	0.0774363	0.859845	0.658943	1.17	0.462231	0.68486	1.12391	1.29468	0.0247348
A0A2R8Y5V9	-0.353548	-0.0502802	0.103019	0.0460325	0.262423	0.362436	0.189776	0.244977	0.333038	0.000482961
CASK	-0.0712405	-0.0529207	0.0571168	0.0123378	0.0730441	0.242275	0.225554	0.176241	0.141984	0.000936551
RPL5	0.00407041	0.0596499	0.478544	0.412422	0.131235	0.698069	0.761391	0.458049	0.562624	9.23151e-06
TMF1	0.115811	0.482016	0.506482	0.692539	0.720245	0.722891	0.87902	0.956214	0.805988	2.67443e-08
RPS14	-0.1992	-0.186389	-0.581241	-0.573606	-0.691461	-0.727739	-0.97656	-0.329401	-0.907944	0.0133432
HSD17B4	0.495702	0.0257624	0.616473	0.626744	0.524053	0.812444	0.966252	0.930563	0.852719	2.9468e-07
CSNK2A1	-0.0189954	-0.2107	-0.0954335	-0.0693373	-0.102723	0.101593	0.0644128	0.138337	0.192835	7.21047e-05
SUCLA2	0.0959789	-0.00556211	-0.11852	-0.364756	-0.484059	-0.667408	-0.471	-0.486299	-0.560026	9.03048e-05
GLUL	0.391016	0.53508	1.03506	1.25456	1.43477	1.51853	1.92038	1.79071	1.80999	6.25195e-10
RPL15	0.0356638	0.0200093	0.25776	0.442681	-0.0116477	0.63794	0.680373	0.372489	0.478553	0.00136507
POLR1C	0.297969	-0.0630505	-0.0671658	-0.294179	-0.381669	-0.0654604	-0.0831928	0.253837	0.156213	0.0108463
ARHGEF5	-0.437391	0.0914531	0.393328	0.553566	0.336015	1.04735	1.24383	0.781265	1.02775	9.67157e-05
DDX3X	-0.149259	-0.143499	0.0387929	-0.183187	-0.148576	0.0200664	0.0111207	0.143934	0.246252	0.000337774
ARHGEF7	-0.281375	-0.110082	-0.308664	-0.616432	-0.330737	-0.46533	-0.592831	-0.512406	-0.480789	0.00360345
CD59	0.0452283	0.377574	0.94089	0.832491	1.03247	0.851746	0.710469	0.533164	0.615629	1.91761e-10
PNPLA6	0.163239	-0.0801282	0.183868	0.0823855	0.202479	0.301028	0.350137	0.392946	0.424633	0.000963816
CREG1	0.191883	0.120021	0.428997	0.56514	0.405836	0.344287	0.31971	0.465926	0.837461	0.00847954
ADAR	-0.103319	0.209195	0.421326	0.283628	0.367642	0.316721	0.344445	0.308348	0.25906	0.000184864
SSR1	-0.00216265	0.0611634	0.223684	0.306881	0.490874	0.4684	0.740675	0.78054	0.593356	2.21442e-08
MCTS1	-0.000752671	-0.0210048	-0.128527	-0.273035	-0.266821	-0.40861	-0.746574	-0.631004	-0.668392	6.19139e-07
TJP2	-0.323524	0.0191239	0.124501	0.238933	0.143152	0.252268	0.114901	-0.0386841	0.00887369	0.00637692
EPS8L2	0.0770514	-0.0909396	0.00863696	0.0650978	-0.11293	-0.0714857	-0.138063	-0.307893	-0.282178	0.00907173
DSC2	-0.30398	0.0675331	0.693181	0.478638	0.533278	0.543331	0.486543	0.382695	0.281801	3.86836e-06
COL4A1	0.257266	0.720518	0.310293	0.604493	0.51143	0.626008	0.982201	0.530467	0.79656	0.00226191
HNRNPL	0.282646	0.224811	0.797121	0.621407	0.530232	0.428003	0.687087	0.492198	0.404124	1.1966e-05
ATP5L	0.133032	0.0623836	-0.257038	-0.372558	-0.556778	-0.446083	-0.558253	-0.826494	-0.848092	1.9576e-09
PRPF40A	0.340582	0.0657169	0.397168	0.543555	0.512668	0.381169	0.382589	0.412446	0.350982	0.00280679
ADAM9	-0.122305	-0.075111	0.652452	0.761972	0.796185	0.386486	0.799488	0.613247	0.690558	6.21445e-05
ACO2	-0.247417	0.0308781	-0.131981	-0.139686	-0.244288	-0.200005	-0.359678	-0.28956	-0.332053	0.0016624
MRPL28	-0.30886	-0.166933	-0.491954	-0.522827	-0.917052	-0.388368	-0.356605	-0.793301	-0.760199	0.00220113
CNOT1	-0.0265167	-0.0349479	0.0239302	-0.0968791	0.0150605	-0.236338	-0.30355	-0.394908	-0.283387	0.0228398
EIF1AY	0.0166341	0.262357	-0.0877201	-0.139314	-0.130842	-0.331443	-0.260067	-0.192776	-0.384936	0.0211377
RNPEP	-0.0945568	0.0281467	-0.396793	-0.214754	-0.330376	-0.44008	-0.458808	-0.492282	-0.398386	0.000161643
CPNE1	-0.0367131	-0.209344	-0.66801	-0.470127	-0.501871	-0.794779	-0.785032	-0.717326	-0.27681	5.34251e-08
MANF	0.175112	0.120072	0.799523	0.833638	0.847776	0.783763	1.01443	0.991581	0.904735	2.9853e-09
FMR1	-0.162579	0.0745968	0.317623	0.350244	0.308026	0.480719	0.358886	0.490279	0.486412	3.85083e-08
PDPR	0.454692	-0.302877	-0.380915	-0.468847	-0.6706	-0.695319	-0.437962	-0.507468	-0.699159	0.00073019
AIMP2	0.307248	0.0236744	-0.273932	-0.232465	-0.195564	-0.824405	-0.436401	-0.236646	-0.295279	0.00711891
SNRPG	-0.402411	-0.143212	0.786901	-0.252208	0.205624	0.521695	0.730289	0.899188	0.989857	0.0024491
PSMD10	0.0467486	0.54433	0.22656	0.36733	0.011563	-0.293419	-0.381315	-0.549841	-0.247013	4.74023e-05
CAPZB	-0.0742519	-0.0148072	-0.0347961	-0.114586	0.0358823	-0.19156	-0.350945	-0.256418	-0.257001	0.00517589
EPHB2	-0.227607	-0.0310549	0.0384578	0.0363506	0.0890953	0.367031	0.507966	0.309771	0.899079	0.000153838
CROCC	-0.111723	-0.117335	-0.128826	-0.205181	-0.272825	-0.600574	-0.678138	-0.755881	-0.275939	0.00168446
DYNLRB1	-0.447785	-0.444348	-0.488944	-1.0395	-0.835332	-0.584061	-1.55438	-0.739452	-0.754048	0.00243343
PABPC4	-0.524516	-0.0525342	-0.307442	-0.802988	-0.972076	-1.09315	-0.803231	-0.464256	-0.752388	0.000459194
CD55	0.107305	-0.0407911	-0.456738	-0.371142	-0.445287	-0.725744	-0.734027	-0.746186	-0.894511	9.97329e-08
SOAT1	0.0117921	0.110045	0.488986	0.632585	0.89811	1.11095	1.23247	1.13491	1.15155	5.3033e-08
HNRNPC	0.0451009	0.388386	0.163812	0.0876613	0.0919566	0.0469533	0.0680098	-0.0459675	-0.126347	0.0164869
SAE1	-0.137136	-0.390133	-0.0816169	-0.185659	0.213136	0.13048	-0.0361245	0.281256	0.412966	0.0240566
TRIM16	-0.108069	-0.153938	-0.212338	-0.288461	-0.112794	-0.702798	-0.918287	-0.530559	-0.672343	0.000166253
BCAT2	0.224567	-0.0308175	-0.45605	-0.498992	-0.797867	-0.269178	-0.757595	-0.4056	-0.754387	0.000324721
RGS20	0.0702594	0.210182	0.444796	0.256667	0.478869	0.613373	0.467523	0.534797	0.456328	2.31471e-06
CNN2	-0.227178	-0.0743576	-0.128283	0.129859	0.271725	0.101551	0.0798212	0.498923	0.70685	2.8639e-08
NDUFV1	0.0800294	0.0815809	-0.447448	-0.374151	-0.717301	-0.228751	-0.309852	-0.383672	-0.604111	0.00105389
ATP5SL	0.274511	-0.249391	-0.424426	-0.522212	-0.470288	-0.10522	0.00681623	0.171373	0.0608675	0.00623967
TMX3	-0.163094	-0.0463031	0.278094	0.318657	0.525555	0.798484	0.721112	0.702425	0.443387	4.03273e-08
ERBB2IP	0.114632	-0.142282	-0.156842	0.142797	0.25705	-0.115726	-0.00512048	0.538748	0.638286	0.00154167
PWP1	-0.0717867	-0.283938	0.0599381	0.351079	0.225584	0.0899331	0.586542	0.531246	0.394511	0.0194748
AKR1C2	-0.110845	0.136875	0.366356	0.229759	0.442389	0.525971	0.431277	0.591948	0.55803	3.2049e-06
EPS8L1	0.347507	0.284147	0.806019	0.911318	0.918121	0.441455	0.258382	-0.462111	-0.00696291	0.000137985
MGRN1	-0.0914833	0.627654	0.547659	0.618169	0.571813	0.580029	1.14343	1.10607	0.844477	0.000153401
CCT3	-0.232889	-0.171222	-0.453586	-0.360477	-0.39993	-0.546496	-0.526231	-0.459421	-0.300824	3.02166e-06
TMEM2	-0.713028	-0.379256	-0.570864	-0.745935	-1.2215	-1.40954	-0.435818	-0.59982	-0.454584	0.0210912
ATP2C1	0.167112	0.10929	0.265903	0.811163	0.851091	0.737478	1.10591	0.885181	1.05002	3.49965e-05
EPCAM	-0.152808	0.0744183	0.0739867	-0.344874	-0.420192	-0.657797	-0.536112	-0.719384	-0.635821	2.76908e-06
BZW2	-0.15714	-0.338204	-0.443556	-0.360834	-0.612256	-0.449399	-0.512419	-0.338828	-0.779541	0.00539403
EIF3C	0.136786	0.063647	-0.121718	-0.321506	-0.278065	-0.0319738	-0.108602	-0.187647	-0.61795	0.0235374
FGD4	-0.045024	0.473444	0.933794	0.984813	0.885504	0.640253	0.834781	0.652218	0.443792	6.97434e-05
ETF1	0.186158	-0.397026	-1.04114	-0.601933	-0.965402	-1.03999	-1.27795	-1.00151	-1.1163	2.67046e-07
NAP1L1	-0.43253	-0.27513	-0.566722	-0.257639	-0.635025	-0.771642	-0.558382	-1.25685	-0.721611	0.0190686
ACADM	0.0341992	0.139266	-0.0728808	-0.45201	-0.401175	-0.248332	-0.506047	-0.542253	-0.582039	2.90062e-06
PCDH9	0.139848	0.6574	1.95235	1.94592	1.86978	1.82133	1.64385	1.716	0.95709	3.50618e-10
MDH1	-0.335991	0.0947415	-0.401157	-0.494331	-0.578704	-0.650396	-0.837309	-0.924649	-1.09146	1.30994e-08
MPP6	0.110902	-0.0946826	-0.148161	-0.369274	0.00618894	-0.149183	-0.338658	-0.137566	0.840452	0.000451845
STEAP3	0.0820034	-0.231429	0.365362	0.31278	0.272645	0.490785	0.426702	0.202677	0.320253	0.0197561
AGFG1	0.115665	0.332945	0.429957	0.451799	0.369771	0.595022	0.452775	0.450963	0.519499	0.000690373
POLR1A	0.144376	-0.328794	-0.509332	-0.395816	-0.396646	-0.360088	-0.506444	-0.360023	-0.181633	0.00648721
GFM1	0.0596925	-0.143698	-0.412198	-0.22414	-0.236401	-0.130495	-0.471169	-0.35045	-0.262457	0.00558803
FMNL2	0.309402	0.0799754	0.457229	0.350801	0.53288	0.94195	0.918078	1.29007	1.28737	1.58433e-09
PFN2	-0.0653583	-0.114131	-0.442631	-0.427864	-0.755689	-0.600959	-0.704895	-0.878576	-0.871996	2.77549e-06
SRI	-0.133889	0.0632115	-0.223295	-0.307378	-0.0735514	-0.776438	-0.496388	-0.290081	-0.120137	0.00949939
BCAP31	0.139709	-0.120149	0.58386	0.65509	0.498361	0.744498	1.03332	1.03661	0.770405	9.0867e-07
BLVRA	-0.330887	-0.129994	-1.15878	-0.736779	-0.823842	-0.745627	-1.08427	-0.998884	-0.851961	9.36358e-05
EEF1E1	-0.139677	-0.027831	-0.373215	-0.454855	-0.218728	-0.545327	-0.529336	-0.313274	-0.398705	0.000941908
GALNT3	0.271674	0.234073	-0.148075	0.312699	0.298406	1.06656	0.754266	0.567312	0.907147	0.00206416
POLR2B	0.157205	0.415425	0.127204	-0.137101	-0.31125	-0.476639	-0.814391	-0.396175	-0.597588	0.000542243
RCC1	-0.342744	-0.291743	-0.27532	-0.324908	-0.302998	-0.539381	-0.489856	-0.497455	-0.542344	0.0137516
TAGLN3	-0.0242548	-2.76326	-2.56054	-2.44713	-2.34476	-3.08789	-2.60264	-2.23121	-2.45282	3.94415e-07
IGF1R	-0.0774636	0.0206962	0.820868	0.576809	0.773204	0.601306	0.60167	0.699409	0.401518	7.39083e-07
SUMF2	-0.188003	-0.0242678	0.242586	0.438029	0.707446	0.824538	0.740302	0.860294	0.62659	5.46625e-09
NIFK	-0.143067	-0.0255109	-0.431112	-0.701892	-0.676439	-0.156313	-0.300417	-0.350766	-0.314868	0.00661446
CALD1	0.264151	0.293748	0.855992	1.43684	1.91953	1.98821	2.36864	2.73169	2.66579	9.1435e-14
NAPRT	0.132071	-0.323807	-0.836354	-0.788144	-0.820585	-0.95864	-1.09825	-1.14482	-1.17984	4.4661e-12
PRKCD	0.0135199	-0.0615387	0.415276	0.710617	0.628592	0.614925	0.785351	0.483635	0.42592	0.000252919
RAB34	0.0590172	-0.0670102	-0.0692388	-0.070057	-0.16616	0.211132	0.0313073	0.112857	0.271585	0.00678307
CYCS	0.250399	-0.057409	-0.298632	-0.446384	-0.495166	-0.492072	-0.405742	-0.633479	-0.531457	1.55993e-06
RANBP1	-0.190598	0.185298	-0.580011	-0.481923	-0.644244	-0.843724	-0.904831	-1.03022	-0.814248	6.18367e-09
ATP5J2.PTCD1	0.672117	-0.373521	-0.926991	-0.807817	-1.0281	-0.811652	-0.979105	-0.947211	-1.32068	3.25232e-06
ARVCF	0.307588	0.192582	0.387987	0.374062	0.5136	0.861184	0.635096	0.906741	0.973389	2.73626e-07
ATP6V1B1	0.114407	-0.0829345	-0.211064	-0.156686	-0.233071	-0.316946	-0.282317	-0.229744	-0.114494	0.0267696
APAF1	-0.377622	-0.489619	-0.425079	-0.566484	-0.845198	-0.988125	-0.907022	-1.4667	-1.15418	1.63978e-09
FARP1	-0.0414518	0.553426	0.624933	0.561184	0.906913	0.545867	0.678181	0.281009	0.25231	0.00300376
RPL24	0.093385	0.289716	0.305004	0.231787	0.328797	0.383005	0.391491	0.350153	0.418256	0.000170794
SLC25A20	-0.0949242	-0.349394	-0.949211	-0.2042	-0.59005	-0.74055	-0.709008	-1.00521	-0.732567	0.00277728
STEAP4	0.0374577	-0.0803236	0.0225054	0.235865	0.330961	0.640455	0.348175	0.393931	0.398472	0.000371868
CCDC51	0.00925463	0.225302	-0.397672	-0.212547	-0.383813	-0.253132	-0.297643	-0.716653	-0.566584	0.000211151
CTNND1	0.0476153	0.0527959	0.281967	0.280368	0.45411	0.592256	0.565619	0.707844	0.801152	1.01835e-14
PPP1R9B	0.051763	0.0949236	-0.194321	-0.155603	-0.308689	-0.307407	-0.351571	-0.497444	0.0839935	0.00822917
EXOSC9	0.222746	-0.339289	0.285381	0.473657	0.466874	0.475307	0.45239	0.393441	0.783439	0.00431171
CAMK2D	-0.291599	-0.0299941	-0.440913	-0.608943	-0.609515	-0.638932	-0.760059	-0.617756	-0.614174	2.06e-08
ABCE1	-0.0707172	-0.402447	-0.677911	-0.429313	-0.723586	-1.01196	-0.919248	-1.02005	-0.976493	2.00789e-11
CALCOCO2	0.268653	0.955977	0.602243	0.631797	0.941281	1.40548	1.69061	0.995142	1.36005	3.19655e-05
LMAN2	0.628737	0.315073	0.388375	0.435882	0.462781	0.587038	0.691703	0.728428	0.550204	0.00164699
STX18	0.109209	0.140733	-0.115517	0.0809227	0.321874	0.233985	0.675365	0.524232	0.447255	0.00167424
CSNK1A1	0.0543776	-0.166599	-0.135842	-0.316459	-0.146544	-0.317194	-0.281856	-0.180957	-0.140864	0.0058943
CYB5B	0.51684	0.111336	0.674542	0.468509	0.610373	0.838117	1.11986	1.0231	1.04719	1.67405e-06
YIPF3	0.252382	0.417198	0.490209	0.386582	0.783724	0.731313	0.925925	1.04007	0.57706	0.0148188
SDHA	0.152746	0.00931658	0.0813787	0.222788	-0.228711	-0.066008	0.00598055	-0.130431	-0.299389	0.00553674
COPS4	-0.951977	-0.631303	-0.209471	-0.293262	-0.296855	-0.0303535	-0.110712	0.0355395	0.129757	0.015334
UBE2V2	0.0424092	-1.29977	-1.58578	-1.65366	-1.81742	-1.50656	-1.48332	-1.47427	-1.7569	0.000173217
COX7A2	0.07851	0.151197	-0.468891	-0.554406	-1.12059	-0.819056	-1.26903	-1.54395	-1.5316	2.63817e-08
THOC3	0.0624636	0.0122766	-0.0445536	-0.0589348	-0.303163	-0.264313	-0.277863	-0.481323	-0.348622	0.00791293
SNX31	-0.100019	0.157923	0.943313	1.15591	1.27217	1.48885	1.56117	1.23959	0.819696	7.53625e-11
NPM1	-0.0979296	0.133195	-0.30044	-0.195902	-0.399666	-0.311449	-0.339924	-0.421497	-0.449512	0.0023155
RMDN1	0.288777	-0.0480136	-0.125278	-0.306112	-0.214854	-0.428289	-0.225657	-0.107974	-0.189626	0.00211109
TCEB1	-0.00588962	0.217633	0.0483616	0.0612541	0.10122	-0.353854	-0.552499	-0.413766	-0.503277	2.82515e-06
SLC39A14	-0.152103	0.182735	0.408533	0.354903	0.723395	0.560733	0.672808	0.407461	0.585335	0.000186428
MRPL15	0.0128964	0.0102393	-0.20297	-0.394933	-0.497114	-0.36659	-0.535667	-0.439485	-0.402589	0.000105316
FLOT2	0.317994	0.0268896	0.113901	0.374619	0.215999	0.726138	0.692098	0.72951	0.753216	1.89637e-08
PGM2	0.231676	-0.342026	-1.16186	-0.545164	-0.592846	-1.1068	-1.2142	-1.27336	-1.02669	2.87766e-06
NDUFV2	-0.167846	0.220867	-0.438522	-0.506268	-0.567125	-0.656746	-0.861953	-0.557335	-0.989018	1.69334e-05
MRPS25	-0.236326	-0.201538	-0.171517	-0.490798	-0.542592	-0.377642	-1.00394	-0.844298	-0.895243	0.000823613
EZR	-0.0030362	0.204635	0.15382	0.0528486	0.0255268	-0.0377409	-0.101178	-0.244575	-0.106974	0.000458106
ACIN1	0.0686488	0.110819	0.190157	-0.151481	-0.0104469	-0.326931	-0.344264	-0.383395	-0.452323	2.13145e-06
HMGB3	0.404315	0.116925	0.360218	0.454164	0.97676	0.767394	0.785007	0.870916	1.08518	1.86795e-05
ZC3H18	0.701951	0.0576021	1.24816	1.06749	1.32019	0.994188	0.784695	1.13134	1.14758	0.00150252
PLAU	0.105886	0.0989241	0.654847	0.898751	0.77535	0.507233	0.254949	0.259277	0.345345	0.00042236
MRPL3	0.104416	0.181373	0.20688	-0.205804	-0.779937	-0.2627	-0.599355	-0.456236	-1.02308	0.00139712
IQGAP2	-0.497439	-0.0178639	0.167584	0.650386	0.880936	0.992284	0.855755	1.08008	0.683102	8.02863e-07
NDUFB5	0.218434	-0.249868	-0.589862	-0.596475	-0.783067	-0.675136	-1.01684	-0.642084	-1.0898	1.55721e-06
PI4K2A	0.14715	0.159865	-0.0600926	-0.0305643	0.316665	0.297001	0.530443	0.421488	0.8782	3.90674e-07
OGDH	-0.0718587	-0.0288339	-0.431909	-0.534789	-0.532889	-0.690783	-0.661869	-0.684117	-0.686274	3.21252e-11
GOSR1	-0.00711453	-0.469494	0.182056	0.338708	0.633165	0.488586	0.660432	0.296136	0.38952	0.0183132
HSPA4L	-0.200947	-0.330758	-0.517986	-0.33677	-0.55677	-0.527653	-0.424012	-0.62648	-0.587809	1.13293e-06
ANKHD1	-0.191746	0.0381397	-0.406096	-0.286177	-0.470059	-0.513412	-0.438728	-0.593098	-0.784771	0.00504882
FUBP1	-0.1385	-0.128652	0.221568	0.277237	0.307313	0.522475	0.670874	0.57269	0.482826	9.85706e-08
ITGB6	-0.0961812	-0.0306634	0.739298	0.776713	0.719149	0.714669	0.778157	0.636442	0.543303	6.75118e-07
DLD	-0.114883	-0.0417784	-0.181436	-0.240422	-0.324637	-0.310175	-0.413845	-0.366015	-0.403519	2.5237e-06
ACSF2	-0.144843	0.0946804	0.0391542	-0.206718	-0.391079	-0.372389	-0.335227	-0.43021	-0.404935	1.17149e-05
UMPS	-0.0895039	-0.181819	-0.775641	-0.544915	-0.657171	-0.585601	-0.812945	-0.523669	-0.56317	0.000142045
PTPRK	-0.116979	0.151288	-0.0307524	-0.121759	0.0262644	0.289748	0.112268	0.497312	0.34891	0.000354656
TSN	-0.168834	-0.0932334	-0.70803	-0.433189	-0.374373	-0.629397	-0.750039	-0.719733	-0.602177	0.000256879
NDUFB9	-0.132276	0.278333	-0.174422	-0.545739	-0.605849	-0.459324	-0.607566	-0.549598	-0.776892	5.11452e-06
PRKCDBP	-0.137513	0.412137	0.462221	0.745186	0.805201	1.2359	0.903448	1.31891	1.28842	1.87159e-07
PRMT1	-0.301502	-0.157948	-0.736035	-0.434532	-0.406593	-0.374952	-0.731506	-0.365769	-0.893167	0.0085023
UBTF	0.127499	0.341597	0.158117	0.201153	0.512185	0.437169	0.199998	0.442201	0.242926	0.00646341
FADS3	0.150001	0.233451	0.590481	0.300781	0.518131	0.716443	1.14401	0.548358	0.561426	0.00193192
TRAPPC4	0.17882	-0.230763	-0.686334	-0.702626	-1.01757	-0.739765	-0.568294	-0.710885	-0.662021	6.97349e-08
GANAB	-0.0281021	-0.12613	-0.0317795	0.202255	0.313231	0.339808	0.476508	0.434379	0.0817129	0.000433239
NEDD8	-0.278653	-0.350439	-0.642864	-0.665437	-0.26397	-1.13534	-0.821972	-0.539766	-0.673855	0.00790093
NPEPPS	-0.115797	-0.180295	-0.284664	-0.0735719	-0.202934	-0.358966	-0.515747	-0.451031	-0.347462	0.000162423
RBM25	-0.156992	-0.123793	0.440266	0.504678	0.317896	0.325605	0.331295	0.250678	0.462513	0.017027
TALDO1	0.777247	0.0432948	-0.0193267	-0.280226	-0.452871	-0.762346	-0.734755	-0.993978	-0.829679	2.39868e-06
PITPNA	-0.0724664	-0.167301	-0.495435	-0.911073	-0.652188	-1.15744	-0.961162	-0.933833	-1.00156	4.74435e-06
WNK1	-0.341567	-0.0878563	-0.899172	-0.696689	-0.767205	-0.702402	-0.833351	-0.654994	-0.69397	0.0004997
M6PR	0.388073	-0.0641779	0.0640714	0.36253	0.594213	0.689686	0.711671	0.402789	0.663004	0.00190099
MGST1	-0.324389	0.20951	0.385872	0.562918	0.314492	0.746234	0.860224	0.510173	0.498231	1.2357e-06
NDUFS7	0.152191	0.054796	-0.479866	-0.444827	-0.716478	-0.433833	-0.743798	-0.546431	-0.868806	9.82146e-06
ALCAM	0.0507329	0.19996	0.680412	0.619106	0.784914	0.850499	0.80734	0.776533	0.733319	1.74869e-13
STK38L	-0.303089	-0.129273	0.293175	0.0991804	0.366219	0.369958	0.337163	0.196168	0.452152	0.00624242
OTUB1	0.0255359	-0.187105	-0.722487	-0.424699	-0.448042	-0.907118	-0.917789	-0.93829	-0.673355	8.74375e-08
SLC3A2	-0.0238173	-0.303456	-0.165939	-0.247458	-0.343144	-0.327085	-0.406062	-0.200423	-0.183624	1.51035e-05
VPS37B	-0.0592511	0.0375929	-0.194629	-0.419343	-0.380475	-0.791505	-0.875081	-0.273306	-0.462552	0.0034709
MTHFD1	0.0931922	0.0606596	-0.548136	-0.414161	-0.383227	-0.447194	-0.691343	-0.882863	-0.465678	3.58717e-06
GNS	0.596449	0.436059	0.593595	1.15386	1.18725	1.39717	1.24796	1.0365	0.979695	7.17064e-07
TUBA1C	-0.279768	-0.435626	-0.383089	-0.341743	-0.419457	-0.621086	-0.553866	-0.62652	-0.528294	2.74755e-06
MYO1C	0.390196	-0.078283	-0.279182	-0.219584	-0.151888	-0.110799	-0.0157477	-0.0815058	-0.0852952	0.018094
MAGOHB	0.525631	-0.0776849	-0.124148	-0.327537	-0.760933	-0.59875	-0.1221	-0.212721	-0.444379	0.00334232
TNC	-0.179776	-0.752488	0.706671	0.833278	0.928128	1.00018	1.00363	1.16524	0.847727	0.00230006
GLOD4	-0.0466721	-0.0816791	-0.375187	-0.422519	-0.527468	-0.675876	-0.757523	-0.604267	-0.62986	2.83356e-10
LGALS8	-0.0981349	-0.0125007	0.287116	0.174409	0.305394	0.427419	0.460515	0.300463	0.359857	2.21286e-05
POLDIP3	0.411368	0.601337	1.07628	0.350589	0.946106	0.547377	0.889731	0.745738	0.663693	0.0226486
C12orf75	-0.0145362	0.0369125	-0.219748	0.471173	0.0501269	0.827544	1.0446	1.07299	1.57151	8.21189e-08
METAP2	0.0504669	0.140495	-0.101058	-0.153028	-0.121054	-0.177404	-0.252135	-0.249369	-0.304401	0.000859904
DYNLL1	-0.0930863	-0.119841	-0.114858	-0.498385	-0.281654	-0.898462	-0.95558	-0.318319	-0.403907	0.00961256
UBE2N	-0.0401806	-0.139987	-0.676092	-0.623051	-0.535482	-1.13353	-0.68414	-0.686166	-0.952026	0.000201865
POC1B.GALNT4	0.300029	0.223769	0.930552	0.918903	0.940308	1.21574	1.41839	1.00239	0.903403	2.51879e-07
SLC25A3	0.0171353	0.0619071	-0.662038	-0.816126	-0.704283	-0.629951	-0.45086	-0.518697	-0.463618	0.00305445
SMPDL3B	0.0569243	-0.280059	-0.393185	-0.285839	-0.290334	-0.432941	-0.3943	-0.211037	-0.290136	0.0109988
CNPY2	0.193314	0.383909	0.536937	0.542359	0.717964	0.407817	0.632782	0.698348	0.516594	0.000826484
MYL6B	-0.0131252	-0.157692	-0.0631499	-0.131594	0.27392	0.388548	0.187577	0.180085	0.455414	0.0210835
UBAP2L	-0.0889491	0.0973046	0.174626	0.143518	0.0754134	0.144904	0.285895	0.273768	0.300651	0.000302265
MRE11A	-0.190189	-0.23697	-0.168039	-0.15495	0.0754498	0.0394694	0.124965	0.199029	0.0261002	0.0103235
IGF2BP2	-0.135247	-0.180494	0.278801	-0.24293	0.308868	0.339219	0.369973	0.371698	0.506893	0.00388247
STIM1	0.0315644	0.120114	0.43111	0.301715	0.736737	0.910157	0.919159	1.00733	0.888779	2.06047e-11
CAPRIN1	0.142206	0.304167	0.305745	0.309053	0.19183	0.354281	0.594325	0.447403	0.306713	0.00269542
CASP1	-0.101957	0.00268134	-0.503238	-0.276151	-0.868606	-1.01467	-0.143936	-0.393806	-0.171237	0.0244089
FTH1	-0.266727	-0.0445558	-0.388926	-0.31897	-0.29183	-0.628499	-0.72947	-0.710511	-0.554574	1.90117e-06
ATP6V1D	-0.121414	-0.353108	-0.588258	-0.448138	-0.447185	-0.325118	-0.305977	-0.205642	0.0256162	0.000216077
GMFB	-0.263564	-0.00198762	-0.393736	-0.384285	-0.307888	-0.448075	-0.627486	-0.609944	-0.543181	1.38185e-06
EIF2S1	-0.00469994	-0.130774	-0.162186	-0.196596	-0.230877	-0.179261	-0.233805	-0.240894	-0.281109	0.00558844
LAMB1	-0.157631	0.0966382	0.366094	0.47532	0.606796	0.488777	0.547344	0.709126	0.635853	8.57147e-06
SLC12A2	0.124829	0.391955	0.686709	0.38005	0.524436	0.672933	0.8312	0.509309	0.772627	0.00109802
RPL3	-0.0191223	-0.0674025	-0.12891	-0.240104	-0.169279	-0.107841	-0.056057	-0.0524562	-0.15879	0.0177084
APBB2	-0.0862435	0.102778	0.340332	0.292457	0.513058	0.182426	0.339319	0.780313	0.311038	0.00661085
HNRNPH1	0.0668863	0.30589	0.523261	0.250436	0.474045	0.226798	0.524422	0.625012	0.596383	7.2571e-05
DNM1L	-0.0595469	-0.261649	-0.438437	-0.411422	-0.342383	-0.677352	-0.696621	-0.645738	-0.730659	2.6109e-06
SMC1A	-0.0709486	-0.0959473	-0.0206037	-0.121954	0.0960004	0.159343	0.143148	0.234644	0.0772492	0.00930481
ALDH1A3	0.107826	-0.0349422	0.570525	0.715896	1.10514	0.384411	0.386313	0.310358	0.215945	4.54558e-05
SGPL1	0.252157	-0.0855381	0.0891053	0.14602	0.0771345	0.231982	0.573571	0.391642	0.261346	0.00605708
YBX1	-0.735116	-0.899661	-0.784808	0.084962	-0.0937647	-9.21725e-05	0.356645	-0.0329172	0.31798	0.0233779
CD44	-0.406829	0.100709	0.476342	0.500908	0.617493	0.617981	0.609789	0.509985	0.658898	4.89431e-07
NCSTN	0.249505	-0.0941359	0.263803	0.272738	0.304004	0.548845	0.63304	0.699131	0.736835	6.47718e-07
HNRNPD	-0.0797668	0.0988555	0.19003	0.0270903	0.0531679	0.178158	0.238859	0.207682	-0.0328695	0.0138018
DNPH1	-0.197994	0.0300553	-0.147861	-0.321686	-0.518345	-0.396003	-0.654599	-0.610847	-0.371442	0.000113469
HEXB	0.101737	-0.628011	0.291732	0.152913	0.501548	0.175624	0.313704	0.335413	0.433027	0.0187828
C14orf159	0.454303	-0.0755666	-0.932418	-1.18508	-1.0582	-1.0062	-1.47354	-1.06099	-0.763681	0.000252341
HRSP12	-0.11241	0.366514	-0.00642357	-0.179246	-0.302355	-0.648753	-0.640018	-0.626119	-0.639615	5.78316e-06
MTSS1	0.0444187	0.33184	0.744867	1.22113	0.899917	0.702802	0.270643	0.798506	-0.770185	0.000403298
NAP1L4	0.0163516	0.118035	-0.281822	0.0666369	-0.292483	-0.419298	-0.862091	-0.741248	-1.0382	1.76946e-05
DLAT	-0.013763	0.13459	0.078694	0.0280116	-0.231259	-0.0642653	-0.174414	-0.152711	-0.14064	0.00362221
RPS2	-0.0931291	0.0375299	-0.0536337	-0.14904	0.0112777	-0.0883652	-0.0483127	-0.205893	-0.232699	0.0218991
HADHA	0.110574	-0.0644658	-0.5127	-0.723046	-0.899993	-0.76355	-0.934435	-0.907965	-1.1303	4.80549e-13
ABCF1	-0.247058	-0.278116	-0.596638	-0.391198	-0.414956	-0.446872	-0.600051	-0.605366	-0.589827	3.56916e-05
ARHGDIB	-0.448207	0.320389	-0.618518	-1.03588	-0.899261	-0.529729	-0.89827	-0.72651	-0.508017	0.00515729
TMEM55B	-0.166894	-0.173914	0.379958	0.223515	0.390126	0.558749	0.688385	0.544342	0.858259	1.79542e-07
EMC4	0.160572	0.219983	0.580228	0.687181	0.911277	1.0543	1.39854	1.00206	0.858804	3.09079e-08
RPL28	0.026049	0.0704923	-0.271711	-0.481834	-0.288859	-0.455988	-0.576192	-0.268818	-0.534431	0.000394005
CERS2	0.0525662	-0.104842	0.568277	0.865755	1.12485	1.40991	1.47074	1.0885	1.51757	4.39194e-07
SEC11A	0.056579	0.299671	0.353132	0.5339	0.463364	0.904282	0.893317	0.601692	0.648205	2.87786e-07
PSMA4	0.084077	-0.360697	-0.471998	-0.440101	-0.422683	-0.769169	-0.813269	-0.638707	-0.645783	1.01386e-07
ETFA	0.0410879	0.0840636	-0.10419	-0.210633	-0.191278	-0.500662	-0.395624	-0.186525	-0.499167	0.000468468
ANXA2	-0.0321501	-2.93887	-1.92951	-2.09281	-2.0945	-2.17312	-2.07709	-2.00122	-2.209	0.000336259
NOP10	0.313235	0.187685	0.136195	-0.0532249	-0.272765	-0.419494	-0.586502	-0.795678	-0.406516	2.27586e-07
IDH3A	0.0494597	-0.152555	-0.366836	-0.613421	-0.804927	-0.763027	-0.928899	-0.704618	-1.01425	7.36066e-11
ANP32A	0.0346139	-0.10154	-0.228379	-0.0055811	-0.0531165	-0.356497	-0.267577	-0.633125	-0.746363	0.000765062
MSLN	0.402681	0.110043	-0.246204	-0.48448	-0.650503	-0.831085	-0.941545	-0.894833	-0.96945	3.99841e-11
RAB27A	0.468803	-0.285407	-0.360781	-0.359953	-0.359516	-0.416665	-0.335246	-0.357307	-0.296195	0.000437164
COX4I1	0.0720641	0.337006	-0.0235309	-0.258709	-0.876732	-0.7081	-0.364593	-0.465972	-0.631674	0.00019866
NDUFAB1	0.222481	0.106809	-0.171783	-0.820284	-1.44425	-1.16309	-0.88734	-0.954194	-1.69669	8.78656e-07
INO80E	0.1095	-0.443896	-0.16277	-0.267969	-0.305481	-0.0821502	-0.0822785	-0.042755	0.289701	0.00798844
COX5A	-0.206623	0.404029	-0.0418626	-0.390454	-0.841688	-0.578968	-0.680357	-0.818604	-1.00274	6.55801e-08
NME3	0.338391	0.122764	-0.153769	-0.383026	-0.503128	-0.268006	-0.339069	-0.245054	-0.577529	9.29236e-06
HNRNPUL2.BSCL2	0.0409321	0.157803	0.0497782	-0.329921	-0.436685	-0.514822	-0.365028	-0.458254	-0.454912	0.00010687
ATXN2L	-0.0835655	0.0916837	0.151821	0.283159	0.560368	0.12095	0.348241	0.263455	0.148112	0.0116615
STX16	0.505935	0.556206	0.451993	0.416608	0.506805	0.769667	0.663312	0.752223	0.969696	0.000645779
NDUFB10	-0.0622828	0.235014	-0.0653829	-0.418375	-0.515656	-0.533587	-0.758518	-0.552146	-0.697565	6.27687e-07
DHX30	-0.0690087	0.0271515	-0.240485	-0.399047	-0.251206	-0.261994	-0.319464	-0.36658	-0.178615	0.0163101
NEXN	0.374696	-0.216586	0.647145	0.920634	1.23899	1.25516	1.14297	1.18054	1.37482	6.19756e-06
TPM1	-0.274707	-0.220993	0.221862	0.451916	0.537383	0.798347	0.704057	0.88177	0.8924	1.72388e-11
PDIA3	0.197392	0.375787	0.966893	0.656541	1.00102	1.02626	0.942694	1.30423	1.04355	0.000125082
BET1	0.709708	0.625565	1.0804	1.116	1.2743	1.1494	1.28767	1.19025	1.45049	7.2493e-08
SMS	-0.296269	0.0700972	-0.264281	-0.266793	-0.0208251	-0.121228	-0.427542	-0.373853	-0.439537	0.0149799
ST13	0.0893423	0.282887	0.081801	0.175474	-0.127234	-0.328707	-0.487572	-0.52965	-0.433061	3.76066e-05
RETSAT	-0.121203	0.0201344	0.262323	0.235417	0.454289	0.680207	0.208148	0.190409	0.350471	0.00146833
GPC1	-0.0807141	0.0135442	-0.224288	-0.439423	-0.639155	-0.801432	-0.754637	-0.974259	-0.943389	2.07542e-08
LYST	-0.0127011	0.291155	0.312051	-0.231519	-0.448951	-0.540717	-0.457781	-0.16571	-0.294491	0.00260724
ACOT9	-0.11339	-0.47694	-0.282291	-0.387354	-0.442688	-0.531384	-0.308836	-0.559662	-0.235261	0.0072096
ACOX1	0.0527648	0.25126	0.47781	0.0885097	0.554378	0.64801	0.599059	0.4378	0.496569	0.0110338
NUP88	0.245398	0.133713	0.17568	0.292796	0.0914439	0.0158475	-0.0566607	-0.360087	-0.359526	0.0145211
UBE2Z	0.0406858	-0.148658	-0.245441	-0.194628	-0.295681	-0.422372	-0.579208	-0.475102	-0.508189	7.83951e-08
EIF5A	-0.229844	-0.0131226	-0.234952	-0.0712565	-0.110439	-0.33838	-0.403399	-0.538801	-0.373168	0.00232574
EIF4A3	-0.28994	-0.168986	-0.287239	-0.434415	-0.507269	-0.359141	-0.413779	-0.371251	-0.226258	0.000170884
PAFAH1B1	0.35682	-0.0349545	-0.329114	-0.184861	-0.607671	-0.572398	-0.801972	-0.703511	-0.558368	2.35412e-07
RSL1D1	0.192634	0.294417	0.0277346	-0.272181	-0.279856	-0.308281	-0.318816	-0.104184	-0.371211	0.000463384
TMEM256.PLSCR3	-0.403671	-0.238605	-0.182097	0.265943	0.162405	0.122162	0.404161	0.0518359	0.321875	0.0140488
CYB5B	0.0805288	0.367231	0.4285	0.756635	0.826697	0.999972	1.60417	1.48398	1.29478	8.07416e-11
PHB2	0.128261	0.0744957	-0.0668213	-0.158704	-0.301559	-0.0390383	-0.241768	-0.163499	-0.331069	0.0012452
DDT	-0.456171	-0.325366	-0.664118	-0.699186	-0.830632	-1.13786	-1.61099	-1.61998	-1.99598	2.94427e-08
OLA1	-0.278904	-0.163018	-0.470617	-0.524835	-0.645994	-0.623094	-0.981427	-0.738111	-0.724834	2.33156e-07
PTRH2	-0.0849552	0.119393	0.00212877	0.225019	0.179434	0.379589	0.219033	0.165377	-0.136176	0.0181301
PRKCA	0.079503	0.162746	0.772287	0.832427	1.12265	1.31538	1.05223	1.1809	1.55399	9.55609e-10
LGALS9	0.439793	0.202859	1.07749	1.43313	1.09365	1.64193	1.65987	1.24071	1.64884	4.36918e-07
SPECC1	0.170989	-0.102823	0.314556	0.270951	0.466138	0.377073	0.522709	0.558931	0.703378	8.09568e-05
DDX5	0.137264	0.164117	0.533207	0.309129	0.295306	0.526206	0.509367	0.588407	0.408431	9.88523e-06
SNRPN	-0.0605548	0.0430191	0.524829	0.1261	0.258783	0.386442	0.249362	0.538612	0.225158	0.0249006
MRPS23	-0.222346	-0.026989	-0.263295	-0.556138	-0.549921	-0.551658	-0.610996	-0.589523	-0.612963	4.13109e-08
ERBB2	0.360491	0.0219692	0.580146	0.497114	0.457886	0.505628	0.225675	0.579533	0.466253	0.010397
MYL12A	-0.24857	-0.193551	0.0653293	0.125477	0.0321001	0.185619	0.262958	0.105314	0.0627353	0.000666585
BAG1	0.0462388	-0.14645	-0.0338186	-0.0979606	-0.0860266	-0.131275	0.391482	0.226117	0.498486	0.0144998
GALNT1	-0.34256	0.0465515	0.285772	0.468561	0.490082	0.927721	0.968382	0.834497	1.16015	7.41867e-08
H3F3B	-0.199796	-0.62516	-2.15562	-1.32338	-1.12539	-1.29496	-1.43115	-1.28801	-1.21619	4.79029e-05
DAZAP1	0.125224	0.0575778	0.232591	0.160309	0.188495	0.292305	0.350414	0.463481	0.457646	0.000148726
NDUFA11	0.733785	-0.117818	-0.892113	-0.906985	-1.24204	-0.855937	-1.31454	-1.21769	-1.58866	2.09831e-06
PVRL2	-0.0146968	0.0344516	0.353154	0.313914	0.415038	0.367612	0.399799	0.500269	0.663924	2.78835e-08
EVPL	-0.0493727	0.00853691	-0.0103301	-0.23276	-0.284447	-0.494325	-0.449855	-0.617745	-0.538571	4.10335e-10
PPL	-0.012651	-0.0572159	-0.25696	-0.381666	-0.390252	-0.549509	-0.734209	-0.921173	-0.84667	2.93846e-12
SRM	-0.037582	0.12964	-0.321349	-0.213168	-0.315195	-0.361529	-0.306343	-0.140035	0.124113	0.00627481
ISOC2	-0.210082	-0.160273	-0.35579	-0.194634	-0.253172	-0.565603	-0.66583	-0.454031	-0.527722	0.000894734
PRKCSH	-0.0160267	0.0374887	0.436067	0.374627	0.829102	0.674791	0.798574	0.650267	0.472196	1.10635e-07
ACTG1	1.39792	-3.28463	-2.84004	-3.75561	-3.77211	-3.64944	-4.7465	-4.27221	-4.01605	5.16794e-08
U2AF2	0.0348408	0.301304	0.352314	0.266127	0.236269	0.212042	0.484152	0.215182	0.0566629	0.0169832
UBA2	-0.666115	-0.150134	-0.0606753	-0.457367	-0.646121	-0.508423	-1.00332	-0.791463	-0.905072	0.000815087
DUSP3	0.303883	0.536839	0.593256	0.65374	0.921595	0.263351	0.69521	0.554541	0.526102	0.0193864
FBL	0.26285	0.289243	-0.121283	-0.00256782	-0.241302	-0.33119	-0.437828	-0.42243	-0.452777	8.25488e-07
SLC1A5	-0.276085	0.153043	0.905853	0.467616	0.340749	0.731625	0.613177	0.191375	0.401091	0.0106085
NUP62	-0.20919	-0.234415	-0.797099	-0.706606	-0.47824	-0.540939	-0.23299	-0.223057	-0.222319	0.0179975
MYH14	0.0883191	-0.48	-0.458993	-0.652928	-0.432656	-0.363704	-0.376352	-0.202942	-0.246767	0.0133888
ETFB	-0.209413	0.00570185	-0.101156	0.191852	0.579028	0.708456	0.773528	0.882168	0.237213	0.00303232
SH3GL1	-0.286892	0.0226152	-0.465786	-0.292842	-0.583686	-0.757622	-0.634878	-0.535953	-0.43692	0.000158122
PLAUR	-0.0884556	-0.0389133	0.299296	0.507587	0.65786	0.495819	0.502019	0.33942	0.243809	1.27088e-06
ARHGEF1	-0.250412	-0.156874	-0.595483	-0.147867	-0.177164	-0.536424	-0.721353	-0.717863	-0.614531	0.000390344
GPR108	0.393137	0.0118456	0.291271	0.44161	0.627127	0.713663	0.751305	0.647715	0.513553	3.03934e-05
RPS5	-0.108649	0.0956402	0.141019	0.121749	0.00812996	0.232541	0.236557	0.160937	0.150498	0.00821245
NDUFA7	-0.206843	-0.128654	-0.0538699	-0.241061	-0.262753	-0.107327	-0.348351	-0.398992	-0.299719	0.0173043
EPS15L1	0.0627287	0.209101	0.221425	0.569241	0.256836	0.579407	0.829758	0.608495	0.760817	0.000522134
EMC8	-0.0798781	-0.17916	0.169027	0.041171	0.23578	0.257765	0.341626	0.292723	0.376283	6.00482e-05
EMC10	0.0530716	0.161639	0.186679	0.00719023	-0.252698	0.481766	0.558197	0.314238	0.462499	0.0202847
PDLIM1	-0.140501	-0.076922	-0.172841	-0.0510017	-0.16583	-0.0365003	-0.095456	0.0304038	0.087241	0.00480748
SNAP23	-0.266718	0.360147	0.542205	0.37705	0.501892	0.427775	0.88094	0.46857	1.13129	6.58327e-05
STXBP3	-0.0394571	0.0889213	0.136274	0.0889213	0.244822	0.241428	0.109349	0.191515	0.202127	5.80776e-05
NDUFS8	-0.0949379	0.0325362	-0.353875	-0.453206	-0.768531	-0.436248	-0.579654	-0.502965	-0.723078	2.87884e-06
PSMD12	-0.149602	-0.283199	-0.587399	-0.510888	-0.513315	-0.453672	-0.505639	-0.816135	-0.616068	5.39581e-05
HIP1	0.103046	-0.046816	0.469216	0.424008	0.398706	0.712578	0.664025	0.849559	0.568725	0.000433661
CLIC1	-0.00441481	0.0214726	0.0522657	-0.174845	-0.0750441	-0.229477	-0.161162	-0.201918	-0.23217	0.00861964
WASL	0.288565	0.0326893	-0.52359	-0.342342	-0.121689	-0.57595	-0.500885	-0.719286	-0.3044	0.00326024
AGRN	0.0845669	0.229519	0.616813	0.412202	0.558402	0.411806	0.605764	0.433597	0.404421	2.89122e-06
PLOD2	-0.15993	0.0426279	0.85342	0.932867	1.08215	1.17503	1.07793	1.0691	0.890064	1.25146e-11
BTN3A1	0.305825	-0.0443768	0.275133	0.244355	0.572883	0.564322	0.448676	0.51894	0.470375	0.0025653
NDUFA4	0.190813	0.657579	-0.0673516	-0.228676	-0.627527	-0.617429	-1.11851	-1.28181	-1.15445	1.03829e-07
PSMD14	-0.23898	-0.272498	-0.285886	-0.591561	-0.53418	-0.393735	-0.628771	-0.897617	-0.81379	0.00478497
NOP56	0.208224	0.0700628	-0.117941	-0.117322	-0.335386	-0.451944	-0.326026	-0.346937	-0.197776	9.3642e-06
MAN2B1	-0.0542661	0.0410709	0.319997	0.216209	0.503117	0.385553	0.348475	0.54364	0.377787	0.000421692
COPE	0.496682	0.20095	-0.113694	-0.184436	0.210612	-0.504324	-0.35006	-0.238643	-0.485281	0.00516922
TNFRSF10B	-0.0513761	0.199976	0.234505	0.197047	0.211202	0.426114	0.352568	0.373198	0.703517	1.88783e-05
MRAS	-0.0141178	0.0474403	0.267077	0.258022	0.187783	0.409912	0.230151	0.53939	0.393791	0.00260785
SPTBN2	0.140809	0.0303189	-0.119252	-0.0476757	-0.124116	-0.22496	-0.310999	-0.169622	-0.216926	0.00330071
PLXNB2	0.160356	0.157723	0.41161	0.412547	0.315769	0.337568	0.361456	0.377963	0.41879	2.98906e-05
NPC1	0.423328	-0.809442	-0.163783	0.0551775	0.480909	0.141782	0.864805	0.746636	1.04536	0.000341218
DEGS1	-0.119796	-0.424312	0.260203	0.27458	0.521197	0.443673	0.596977	0.393717	0.496704	0.000180104
ARPC3	0.249118	-0.358137	-0.313445	-0.245349	-0.234467	-0.368454	-0.572956	-0.42583	-0.414983	0.00100093
PGRMC2	0.113266	0.602646	0.482989	0.441111	0.84231	0.866163	0.952564	0.756095	0.452705	1.82964e-07
LAMA5	-0.169945	0.0951581	0.521323	0.571841	0.283383	0.578238	0.359179	0.285147	0.499751	0.000629813
ZNF185	-0.37988	-0.281884	-0.134598	-0.266938	-0.0824719	-0.335324	-0.527254	-0.464564	-0.51695	0.00304229
SPTLC1	-0.0596498	0.261575	0.433651	0.21537	-0.176882	0.958926	0.777756	0.621509	0.806753	0.0196958
STX7	-0.0280295	0.0507524	0.260426	0.086114	0.207694	0.484284	0.634575	0.593946	0.545711	4.05235e-07
ABCC3	-0.127256	-0.219336	0.320757	0.57839	0.722524	0.167288	0.739805	0.612368	0.428447	0.00676422
TLR3	0.561234	-0.096796	-0.408685	-0.441809	-0.50398	-0.443319	-0.361832	-0.473349	-0.415822	9.51073e-06
P4HA2	0.18889	0.275577	1.27989	1.37569	1.52154	1.5895	1.6381	1.47546	1.17641	2.54126e-13
ARPC5	-0.200577	0.00480099	0.343736	0.628858	0.385742	0.377092	-0.0346218	0.0620422	0.29938	0.0195278
DHX15	0.486096	-0.307222	-0.251481	-0.480527	-0.175002	-0.647996	-0.344722	-0.449367	-0.0816802	0.0117643
DYNC1LI2	0.162204	-0.14536	-0.471638	-0.23761	0.12731	-0.258662	-0.68752	-0.483015	-0.863012	0.0250993
SART1	0.141917	0.19323	0.556775	0.36811	0.494433	0.433299	0.205655	0.404854	0.527408	0.00230891
LAMTOR5	-0.0772513	0.219179	0.318494	0.393067	0.230739	0.235359	0.387113	0.265381	0.55832	0.0103716
CA12	0.46992	0.19345	0.932842	1.011	0.67853	0.618566	0.2831	0.145982	0.114952	0.000386899
NARS	-0.10901	-0.228769	-0.421324	-0.344252	-0.55466	-0.317354	-0.528938	-0.546378	-0.483453	0.000162291
STRN	0.115805	0.376877	0.129057	0.252737	0.531808	0.0895889	0.557998	0.534675	0.721382	0.00182897
CALU	-0.183303	-0.203681	0.310978	0.385277	0.533904	0.776934	0.947507	0.867221	0.774015	4.4597e-10
AHCYL1	0.106927	-0.574758	-0.812335	-1.24251	-1.01908	-1.31841	-1.30552	-1.03198	-1.07655	1.73841e-08
NDUFS5	0.0115412	0.154393	-0.0362175	-0.0781855	-0.324002	-0.00985234	-0.244213	-0.493183	-0.486398	4.12052e-05
TIMM8A	-0.0315439	0.228518	-0.106239	-0.103302	-0.313499	-0.141532	-0.284774	-0.149274	-0.664253	2.22281e-05
SMARCA5	-0.10989	-0.104411	0.139476	0.276453	0.401369	0.724567	0.366617	0.0170444	0.461512	0.0238202
ATP8B3	-0.172711	0.220261	0.647106	0.363238	0.409108	0.259634	-0.0262859	-0.0433017	-0.370483	6.01203e-07
MPZL2	0.131164	-0.0782934	0.115323	0.00852766	-0.015062	0.0937946	0.0790644	0.297101	0.61949	0.00720245
PLOD3	0.0960996	-0.0172111	0.345884	0.460017	0.570963	0.563211	0.690863	0.668682	0.467188	3.56303e-08
HIST1H2BN	0.132461	0.160133	-0.555647	-0.157273	-0.224209	-0.111352	-0.221857	-0.137501	-0.087794	0.0217656
DKC1	0.075897	0.0126352	-0.202493	-0.273458	-0.30605	-0.537388	-0.444597	-0.498433	-0.509679	1.48077e-09
CUTA	-0.14209	0.00730218	-0.0919482	-0.0985829	-0.236644	-0.300344	-0.173177	-0.209967	-0.155202	0.0170378
IGSF3	0.131508	0.116295	0.7438	0.643093	0.865151	0.627805	0.56584	0.646527	0.502449	1.58121e-07
FAM20B	0.158422	0.0917945	0.111586	0.139018	0.209988	0.619923	0.729184	0.594267	0.778313	6.43802e-05
CPNE3	-0.138063	0.00914221	-0.347174	-0.701983	-0.517862	-0.757023	-0.85608	-0.793085	-0.433548	1.44311e-07
COQ9	-0.288526	-0.0427208	-0.49293	-0.543455	-0.667074	-0.933404	-1.37863	-1.06823	-1.23007	2.77283e-09
NDUFS2	0.146553	-0.0966536	-0.336845	-0.353957	-0.567219	-0.340134	-0.493133	-0.468775	-0.623372	1.59609e-06
GBAS	-0.146461	-0.47974	-0.526977	-0.61921	-0.746411	-0.460141	-0.517068	-0.530951	-0.603346	0.00126094
PDCD6	0.28229	-0.44369	-0.38067	-0.217176	-0.953035	-0.418708	-0.651885	-0.441889	-0.773979	0.000967397
VPS4B	-0.270045	-0.609354	-0.20473	-0.352941	-0.591576	-0.829826	-0.914985	-0.735867	-0.58823	0.000393992
FLNB	0.0177718	0.106952	0.273718	0.148991	0.229345	0.234229	0.146441	0.273718	0.351976	0.000436007
SEC22B	0.466935	0.490184	0.356789	0.49944	0.77931	0.759833	0.901132	0.759195	1.09212	4.42579e-07
VPS26A	0.182868	0.175904	-0.186266	-0.178318	-0.354921	-0.510447	-0.0703144	-0.0172876	-0.017285	0.0208493
NDUFS3	0.154545	0.0556076	-0.488144	-0.427456	-0.567289	-0.4455	-0.521489	-0.375572	-0.615265	4.18757e-05
GCAT	0.585323	0.275314	-0.298036	-0.291402	-0.173599	-0.484968	-0.385792	-0.360126	-0.30133	0.0110711
SNRNP200	0.353043	-0.255674	-0.109147	-0.301861	-0.222419	-0.273834	-0.36037	-0.144235	-0.191547	0.00665185
RP2	-0.0744014	-0.356652	0.0719532	0.349926	0.214923	0.342856	0.345162	0.121024	0.238806	0.0130828
SLC25A12	-0.0814091	0.0430315	-0.369473	-0.392666	-0.487663	-0.352392	-0.55877	-0.376158	-0.258703	0.000220363
IDH1	0.052539	-0.1939	-0.600195	-0.40255	-0.520935	-0.747838	-0.893267	-1.02649	-1.0624	7.33408e-15
ARL6IP5	0.186886	0.180434	0.343372	0.534886	0.432807	0.620977	0.512329	0.500563	0.53183	0.00726689
ATP5H	-0.20089	0.0649719	-0.25914	-0.386799	-0.536106	-0.422132	-0.409345	-0.424854	-0.380315	0.0020061
FLOT1	0.108739	0.103056	0.303072	0.373304	0.450282	0.683399	0.592897	0.677641	0.686086	3.18379e-08
ANXA9	0.22861	-0.0432424	-0.260341	-0.0451341	-0.193792	-0.483643	-0.432926	-0.387831	-0.251605	0.00787306
TOMM70A	0.0377544	0.123082	-0.0338814	-0.107569	-0.325587	-0.162072	-0.158902	-0.362748	-0.505693	5.55607e-07
UFL1	-0.0577571	-0.334448	0.0833285	0.0750573	0.116281	0.213813	0.477989	0.34281	0.311819	3.87187e-05
ERLIN2	0.232576	0.219757	0.28864	0.447376	0.244917	0.544493	0.807335	0.472736	0.452143	7.40506e-05
MFN2	-0.177819	0.176708	-0.16358	-0.309062	-0.498455	-0.658594	-0.208012	-0.665268	-0.759677	0.000293223
LETM1	0.109192	0.141966	-0.447693	-0.350816	-0.639169	-0.643157	-0.685644	-0.601377	-1.01176	4.02838e-08
VAPB	0.218747	0.550897	0.556145	0.869432	1.10247	0.935332	0.967496	1.23205	1.162	3.30598e-05
FKBP9	-0.553843	0.0164332	0.692883	1.04344	1.01505	1.4112	1.3515	1.45139	1.32422	3.18017e-08
PGLS	-0.078182	-0.034622	-0.122791	-0.311614	-0.31362	-0.50888	-0.46204	-0.486131	-0.600479	3.95325e-07
UTS2	-0.0922936	-0.203403	0.87482	1.11346	1.23963	1.36428	1.42611	1.39673	1.10935	5.00079e-09
CD2BP2	-0.10034	0.174463	0.408346	0.316375	0.583713	0.233411	0.551059	0.734522	0.556845	1.11957e-06
ACSL3	0.00542577	-0.108315	0.414109	0.494732	0.565918	0.635134	0.821203	0.723669	0.814937	1.95514e-10
RAB3D	0.0502844	-0.0517115	-0.254959	-0.374107	-0.421872	-0.131717	-0.281841	-0.309147	-0.35455	0.00472906
AP2A1	-0.0859156	-0.237763	-0.0574219	0.180504	0.157833	0.231847	0.400206	0.256466	0.479871	8.16882e-07
SDPR	-0.157181	0.14456	-0.0210526	-0.414131	-0.34997	-0.462634	-0.968086	-1.13914	-1.69541	1.77653e-10
AIFM1	-0.161056	0.0364458	-0.338522	-0.580931	-0.704912	-0.833812	-1.02797	-0.904836	-1.11496	8.97427e-10
TXNDC12	0.259647	0.195451	0.732027	0.952591	0.826035	1.39023	1.5719	1.26739	1.12341	4.85673e-09
LDHA	0.293313	-0.151696	-0.190095	-0.0329156	-0.16556	-0.401186	-0.535947	-0.566791	-0.624403	4.40553e-07
GLUD1	-0.0624709	-0.485515	-0.789416	-0.600241	-0.874578	-0.439183	-0.621217	-0.948897	-1.13958	1.51598e-06
CYB5R3	0.156439	0.0258065	0.0777699	0.159532	0.203079	0.278086	0.273515	0.226821	0.265495	0.00273702
GSR	0.0506983	0.630091	-0.185857	0.0419376	-0.210595	-0.134235	-0.356951	-0.646634	-0.623447	0.000362033
SOD1	-0.0462972	0.377002	-0.0704464	-0.338488	-0.356206	-0.265497	-0.334339	-0.482767	-0.546731	0.00014156
PNP	0.0740301	-0.144002	-0.133474	-0.0238043	-0.153957	-0.555127	-0.222107	-0.34529	-0.59755	0.00546462
PGK1	-0.271137	-0.112259	-0.311674	-0.284907	-0.458441	-0.738732	-0.85544	-0.812609	-0.971344	7.93637e-12
AK1	-0.54874	-0.445002	-0.838124	-0.798479	-0.866232	-0.727952	-0.617857	-0.662998	-0.845384	8.85975e-05
ASS1	-0.0839387	-0.280738	-0.550382	-0.505535	-0.732577	-0.773179	-0.992669	-1.07097	-1.15351	2.08161e-11
C3	-0.391311	-0.0512474	-0.159775	0.450408	0.278514	0.660771	0.213337	0.241437	-0.115573	0.0275447
NRAS	-0.231514	0.309012	0.446809	0.358456	0.384686	0.338187	0.467245	0.212774	0.403139	0.00718113
HRAS	-0.0575579	0.00412549	0.243589	0.277242	0.18576	0.388522	0.284103	0.146183	0.119744	7.05557e-05
LMNA	-0.123019	0.0888986	-0.348124	-0.311338	-0.300216	-0.16455	-0.381667	-0.212982	-0.215121	0.0148476
FN1	-0.596864	-0.788692	0.100834	0.489218	0.581019	0.316724	0.874824	1.28074	0.871316	0.000106851
ALDOA	-0.160404	-0.108753	-0.184549	-0.226511	-0.247286	-0.523488	-0.709364	-0.695272	-0.810595	4.67302e-13
ANXA1	-0.0214978	-0.1834	-0.805872	-0.712109	-0.67804	-0.852637	-1.1517	-0.974068	-0.921481	1.94027e-12
SOD2	-0.0137126	0.260241	0.0121957	-0.150109	-0.437187	-0.316127	-0.457891	-0.571381	-0.748324	5.2256e-11
TUBB4A	-0.156833	-0.292294	-0.290777	-0.251798	-0.150769	-0.562915	-0.529219	-0.608277	-0.672886	1.02322e-05
GAPDH	-0.0101278	-0.00887602	-0.0602499	-0.0920352	0.0595302	-0.0924455	-0.165205	-0.267034	-0.106422	0.00280029
RPN1	-0.0223835	0.0123989	0.232075	0.23327	0.259074	0.420968	0.675754	0.482584	0.449136	1.40084e-09
RPN2	0.177752	-0.378725	-0.204391	0.0807731	0.0383358	0.304625	0.393957	0.303883	0.239222	0.00216568
GNAI2	0.161845	0.0769443	0.246541	0.290783	0.388807	0.501882	0.496075	0.404624	0.403271	1.97484e-09
SLC4A2	0.114073	0.0954584	0.616932	0.447026	0.339303	0.585321	0.607183	0.583895	0.805741	4.64197e-07
ATP1A1	-0.134528	0	-0.134528	-0.134528	-0.067264	-0.067264	-0.341695	-0.201792	-0.423222	0.00045499
ATP1B1	0.0823804	0.294565	0.832572	0.870053	0.757466	1.04962	0.824514	0.800653	0.480769	6.03958e-10
S100A8	-0.0481247	0.328572	-0.517485	-0.662925	-0.901648	-1.30235	-0.969708	-1.83431	-1.93475	6.37048e-10
SERPINB2	0.198613	-0.0282049	-0.221575	-0.268974	-0.107247	-0.52149	-0.49356	-0.519058	-0.507369	0.000188648
SERPINE1	0.896508	0.574212	2.67571	3.15003	2.68915	2.45295	3.20596	2.52405	2.69144	5.58831e-06
SLC25A5	-0.208517	-0.171722	-0.508925	-0.642083	-0.960291	-0.733441	-0.83471	-0.931674	-1.23893	5.34865e-11
ALPP	0.0139206	0.065194	-0.347333	-0.450054	-0.403929	-0.642245	-0.795369	-0.803972	-0.858404	3.26339e-11
ICAM1	-0.161774	-0.057896	0.560747	0.787021	1.06082	1.04365	1.01085	1.06932	1.20548	3.99953e-09
RPLP2	-0.21915	0.0825341	-0.185518	-0.27038	-0.190706	-0.398138	-0.352201	-0.235216	-0.375319	0.00743019
RPLP0	0.222769	-0.00896338	0.0336996	-0.130116	-0.0896031	-0.147302	-0.130934	-0.0359547	0.0721813	0.00478036
ATP5B	-0.13766	0.0634188	-0.443839	-0.652639	-0.898698	-0.607379	-0.715985	-0.818831	-0.989675	2.51231e-09
S100A9	-0.231099	0.503377	-0.151518	-0.102263	-0.67354	-0.787044	-0.897678	-1.61407	-1.62068	1.41576e-08
S100A6	0.386064	-0.193713	-0.561217	-0.528289	-0.819272	-1.12225	-1.20261	-1.09086	-1.01101	2.36183e-09
ENO1	-0.0623634	0.0214978	-0.174419	-0.206198	-0.3023	-0.504124	-0.591978	-0.541618	-0.541618	5.29844e-11
PYGL	-0.225391	-0.287642	-0.233017	-0.134692	-0.162667	-0.456185	-0.319854	-0.383057	-0.517377	0.0106133
NPM1	0.0471418	0.325679	-0.0652369	-0.285875	-0.353114	-0.353114	-0.296032	-0.317778	-0.369199	1.34436e-05
ITGAV	0.0226533	0.0864404	1.08624	1.06474	1.08108	0.919114	0.919114	0.919114	0.917296	2.16565e-09
HIST3H2BB	-0.365358	0.0107195	-0.790459	-0.622939	-0.460876	-0.443209	-0.457468	-0.502543	-0.241877	0.0188103
LDHB	0.0902165	-0.328095	-0.84245	-0.651984	-1.03213	-0.728523	-1.3057	-1.12249	-1.10098	0.000169657
P4HB	-0.295597	-0.1507	0.496818	0.632398	0.846431	0.800494	0.992509	0.770881	0.568576	3.88524e-08
ANXA2	0.0267304	-0.0572539	0	0.0267304	0.0267304	0	-0.145894	-0.11537	-0.229878	0.00146648
CAPN1	0.057407	-0.043848	-0.373703	-0.302016	-0.380282	-0.51956	-0.563861	-0.569845	-0.644096	2.28211e-10
PSAP	0.313637	0.442938	0.788693	0.730386	0.964307	0.711513	0.807525	0.818811	0.624848	2.4437e-11
PFN1	-0.206172	0.0803493	-0.197264	-0.122905	-0.186691	-0.416329	-0.493276	-0.505327	-0.582952	4.09988e-08
APRT	-0.010503	0.165	-0.273649	-0.465127	-0.373906	-0.447721	-0.549981	-0.529169	-0.811268	2.91871e-07
EPRS	-0.154075	-0.233316	-0.630366	-0.680419	-0.695942	-1.00812	-0.961077	-0.837221	-0.813606	3.45439e-14
CTSB	0.0311621	0.446831	0.681285	0.691381	0.998371	0.990725	1.17566	1.14099	1.031	9.92249e-13
HSP90AA1	-0.10653	-0.185605	-0.338636	-0.201456	-0.308677	-0.518892	-0.5664	-0.578544	-0.575672	6.92947e-10
LYN	0.330513	-0.132874	0.0346877	-0.0174653	-0.0576548	0.0953028	0.112762	0.212826	0.283033	0.014203
FH	-0.146788	0.000952472	-0.197196	-0.280672	-0.4184	-0.372019	-0.506403	-0.35754	-0.722101	2.15792e-09
ANXA6	-0.0397896	-0.0624623	-0.68697	-0.646717	-0.786646	-1.11151	-1.16275	-1.08091	-0.768611	7.31339e-11
SRPR	-0.079672	-0.215396	-0.236679	0.415087	0.0504057	0.395649	0.212123	0.27959	0.333057	0.0273923
MME	0.210474	-0.0312663	-0.593447	-0.564388	-0.806908	-0.627289	-0.798764	-0.925473	-1.01492	3.63245e-11
PDHA1	-0.0944035	-0.032825	-0.212607	-0.0393915	-0.499075	-0.307371	-0.225742	-0.28649	-0.72886	0.000928969
COL4A2	0.279951	0.221264	0.971373	0.766868	1.26787	1.34445	1.04613	1.04674	0.90936	3.96091e-08
CYC1	-0.1092	-0.0567076	-1.42283	-0.674683	-1.0989	-0.879654	-1.33497	-1.38956	-0.95251	3.8601e-05
SNRPB2	0.0141587	0.0686814	0.420105	0.688148	0.429082	0.582221	0.748066	0.296466	0.639728	0.00135815
MET	0.12054	0.328173	0.632111	0.386701	0.653427	0.459707	0.580561	0.53258	0.560692	3.64572e-06
MFI2	0.150166	-0.0118173	0.451928	0.495249	0.845688	0.820696	0.772478	0.59574	0.88731	1.19503e-07
ITGA5	0.0270313	0.483641	0.871842	0.721561	0.55665	0.269507	0.315024	0.30862	0.320198	0.000151024
VIM	0.111846	0.208697	0.738324	0.850951	1.03404	1.15226	1.50621	1.88198	1.97234	3.77235e-16
GNAI3	0.202835	-0.00717161	0.137747	0.283077	0.0934748	0.365742	0.413665	0.240396	0.256986	0.0034263
ANXA5	0.24927	-0.122177	-0.461755	-0.272327	-0.327155	-0.483377	-0.460022	-0.232952	0.029125	9.39358e-06
GSTP1	-0.0869182	-0.273588	-0.7576	-0.715481	-0.876896	-1.02862	-0.958859	-0.985385	-1.10955	2.86353e-15
LGALS1	0.195926	0.0151574	0.805614	0.836414	1.16293	1.20732	1.70045	1.6432	1.86928	6.74247e-15
ANXA4	-0.0547772	0.0237438	-0.424179	-0.271759	-0.434139	-0.365949	-0.42198	-0.425717	-0.0656394	4.8e-05
TACSTD2	-0.0171162	-0.0351278	0.203488	-0.0673398	-0.296386	-0.258624	-0.244142	-0.239547	-0.207615	0.00413402
PARP1	-0.135747	0.0459408	-0.469364	-0.545038	-0.47351	-0.572725	-0.551233	-0.514685	-0.55234	2.73057e-07
RAP2A	-0.384363	-0.0151377	0.304346	0.126801	0.593477	0.718334	0.327837	0.626674	0.261197	0.00806158
RRAS	0.179072	0.00933157	-0.210974	0.00202373	0.0401361	0.218098	0.206701	0.284621	0.385552	0.00059491
HIST1H1C	-0.4392	0.120275	-0.182162	-0.473024	-0.264433	-0.293139	-1.1033	-0.813611	-0.700884	0.00421953
PTPRF	-0.0405777	0.208471	0.320867	0.368704	0.293928	0.446799	0.472494	0.436379	0.437638	4.81095e-10
TXN	-0.237306	0.0680105	-0.282723	-0.456366	-0.464032	-0.681027	-0.872713	-0.759996	-0.418885	0.000167808
COX5B	0.0365391	0.312765	0.183895	-0.175031	-0.154866	-0.31081	-0.227404	-0.288837	-0.208433	0.00412732
ESD	-0.141288	0.0602966	-0.39735	-0.143525	-0.462392	-0.795637	-0.699261	-0.864529	-0.593469	4.31559e-05
HSPD1	-0.0784186	-0.0487763	-0.207363	-0.29482	-0.464331	-0.113054	-0.331439	-0.28291	-0.563836	9.6019e-05
HSPA5	-0.139193	0.169459	0.657872	0.761285	0.854291	0.958815	1.09714	0.959868	0.773136	9.78067e-13
LAMC1	0.0508466	0.0365822	0.605731	0.644672	0.574017	0.887737	0.826445	0.802356	0.653233	3.20806e-10
HSPA8	-0.225031	-0.10256	-0.10689	-0.161741	-0.099126	-0.158462	-0.303217	-0.260625	-0.161741	0.0185403
DBT	0.0788972	-0.448088	-0.611222	-0.67357	-0.924591	-0.956693	-0.886689	-0.867373	-1.10122	7.30529e-12
PYGB	0.217707	-0.269971	-0.129443	-0.026216	-0.101827	-0.325194	-0.294756	-0.439542	-0.35138	1.22953e-05
RALB	0.194655	0.0416682	0.487251	0.417914	0.510786	0.58141	0.481292	0.472242	0.620558	5.41845e-08
LAMP1	-0.165749	-0.408152	0.0282681	0.193854	0.253697	0.241718	-0.0380249	0.18016	0.618456	0.00570399
PC	-0.0245414	-0.336296	-0.496364	-0.462036	-0.467525	-0.715459	-0.588858	-0.689171	-0.938474	1.03394e-05
IGF2R	0.0477689	-0.0154924	0.44791	0.447594	0.71017	0.710183	0.838392	0.654957	0.617004	6.94438e-10
PCNA	-0.0314244	0.0677913	0.380473	0.222388	0.719279	0.516335	0.611671	0.715829	0.935355	0.00764682
COX6A1	-0.528381	-0.405527	-0.267888	-0.717942	-0.847456	-0.753524	-1.09716	-0.853634	-0.93264	7.66317e-06
SLC25A6	0.202494	-0.215543	-0.286489	-0.421363	-0.698002	-0.394123	-0.549907	-0.592933	-0.691482	1.43855e-06
IMPDH2	-0.240981	-0.444224	-0.728319	-0.439667	-0.686455	-0.7474	-0.581627	-0.863212	-0.716937	7.43921e-05
ANXA3	0.205186	0.0966709	-0.469911	-0.189692	-0.439715	-0.56725	-0.635804	-0.709046	-0.567356	1.0605e-08
CKMT1A	0.0293402	0.252185	0.0048171	-0.125419	-0.231055	-0.105108	-0.158428	-0.357141	-0.53563	1.51506e-08
ACTN1	-0.234156	-0.216858	0.0905848	0.341806	0.365172	0.233805	0.154107	0.307682	0.528405	6.49466e-06
CDH1	-0.0587167	0.305352	0.177529	0.179902	0.356511	0.181041	0.192919	0.369204	0.476901	0.0165316
XRCC6	-0.127461	-0.367167	-0.885253	-0.606062	-0.474286	-0.611655	-0.493876	-0.389385	-0.527149	4.31851e-05
XRCC5	0.190355	-0.449829	-0.892312	-0.69745	-0.550537	-0.566804	-0.429911	-0.357716	-0.563775	0.00032272
LAMP2	0.509446	-0.0998017	0.372306	0.430234	0.535361	0.469598	0.464559	0.582189	0.608373	0.00357766
RNH1	-0.0794703	-0.133323	-0.385103	-0.319041	-0.379122	-0.365387	-0.41866	-0.549746	-0.432922	1.45924e-05
EEF2	-0.0908014	-0.17257	-0.330055	-0.231565	-0.354346	-0.377399	-0.510642	-0.521138	-0.49492	1.39798e-07
PDIA4	0.00953414	0.183845	0.963302	0.931565	1.2257	1.11332	1.09853	1.02828	0.640613	1.73919e-11
P4HA1	-0.280696	0.0801244	0.58234	0.678526	0.928443	0.889139	0.821278	0.592513	0.446091	1.52816e-08
F3	0.0647896	0.566495	1.15145	0.963225	0.997521	0.502348	0.447745	0.229444	0.807431	0.000730009
HLA.E	0.127704	0.280445	0.2272	0.126949	0.512889	0.380225	0.557952	0.452733	0.308301	0.0021431
PLS3	-0.0805378	-0.157465	-0.253287	-0.103264	-0.174076	-0.299283	-0.512146	-0.611515	-0.807315	1.13543e-07
GYS1	-0.0616072	0.238886	0.149129	0.252509	0.191481	0.201132	0.339411	0.107328	0.356319	0.0149513
ANXA8	0.204338	-0.361128	-1.36676	-1.16124	-1.33479	-1.68189	-1.88183	-1.87753	-0.806221	2.0657e-06
PKM	-0.046022	-0.172085	-0.460363	-0.347882	-0.510723	-0.535902	-0.56201	-0.693581	-0.688631	3.19422e-12
HSP90B1	-0.0765158	-0.0848615	0.625972	0.772184	0.91059	1.1076	1.19566	1.20802	0.917283	1.2431e-11
COX6B1	-0.0228332	0.506753	0.0287852	-0.146664	-0.108689	-0.277483	-0.401962	-0.127527	-0.340084	0.00388396
DARS	0.206143	-0.165009	-0.35656	-0.125197	-0.253747	-0.47697	-0.523939	-0.363659	-0.440505	0.000120429
JUP	0.264206	-0.116	0.139069	0.234362	0.383239	0.464412	0.330226	0.4118	0.540628	6.44229e-06
UQCRB	-0.227173	0.121436	-0.175736	-0.275629	-0.653696	-0.510812	-0.546658	-0.786355	-0.930158	1.62783e-10
ANPEP	0.397062	0.0838613	0.0672474	0.106736	-0.0623634	0	0.0277588	-0.0609865	-0.120744	0.00574258
RAC2	0.117545	0.258947	0.20145	0.515794	0.58361	0.736473	0.173285	0.240113	0.477377	0.0250514
FOLR1	0.051608	0.124617	-0.00513022	-0.170636	-0.32662	-0.3578	-0.403725	-0.670376	-0.0072482	0.00736163
DSP	0.00515956	0.194789	-0.270806	-0.182572	-0.262608	-0.414661	-0.408543	-0.26394	-0.327692	2.36053e-05
ITGB4	0.0171939	0.0909828	-0.173129	-0.227267	-0.269303	-0.169798	-0.169642	-0.164726	-0.198385	0.00155667
CBR1	-0.146488	-0.0519849	-0.194737	-0.334637	-0.393478	-0.392186	-0.508831	-0.421189	-0.570213	8.2526e-07
ATP2A2	0.0447884	-0.00423994	0.351002	0.486721	0.590052	0.742697	0.805084	0.735582	0.656232	6.81101e-11
NAGA	0.0504684	-0.25271	-0.831464	-0.539214	-0.651226	-0.629534	-0.451978	-0.208549	-0.445313	0.00781948
GOT1	0.142016	0.252558	-0.0861151	-0.175695	-0.16517	-0.0618168	-0.566848	-0.623025	-0.517147	0.000217479
CAPN2	-0.129501	-0.209721	-0.529455	-0.352398	-0.486177	-0.646896	-0.614794	-0.637424	-0.711031	5.52653e-10
ENG	0.00588438	0.283755	0.492362	0.353728	0.660692	0.448366	0.758144	0.952232	0.542258	0.000783457
LGALS3	0.0130758	0.235441	0.170635	0.251773	0.339704	0.327907	0.190136	0.147345	0.192944	0.000115802
TCP1	0.159606	-0.106049	-0.17675	-0.205904	-0.199136	-0.304256	-0.29564	-0.283491	-0.204	1.12919e-06
PTPN1	0.419132	0.548929	0.186186	-0.0974682	0.437853	0.732383	0.993687	0.647108	0.914957	0.00296177
ITGB5	-0.139518	0.0271151	1.23402	1.21906	1.64744	1.30216	1.73781	1.50059	1.79599	2.63267e-09
RPL7	0.112408	-0.176221	-0.115846	-0.217578	-0.190248	-0.133761	-0.100646	-0.059742	-0.0464915	0.00382594
VCL	-0.125453	-0.0175201	0.105048	0.218009	0.277276	0.298728	0.116301	0.249697	0.224891	2.33301e-05
PTPRA	0.125128	0.0213894	0.051392	0.125827	0.133515	0.108736	0.148865	0.123439	0.277931	0.0139097
SON	-0.647823	0.0599439	0.573503	0.577732	0.511524	0.983883	1.17466	0.728669	0.596717	0.000256895
PGAM1	-0.0753228	-0.104545	-0.458731	-0.151401	-0.422781	-0.372871	-0.775412	-0.71183	-0.738917	9.59491e-07
CDH2	-0.362693	-0.326478	0.354453	0.382635	0.692265	0.784476	0.932915	0.964369	1.25314	2.99383e-12
NCL	-0.150496	-0.00492585	-0.261836	-0.372016	-0.34315	-0.389593	-0.349808	-0.347425	-0.505171	6.08565e-08
HK1	0.389213	0.371381	-0.151915	-0.264083	-0.4672	-0.362104	-0.426885	-0.41396	-0.571379	3.17258e-07
POLR2C	-0.372947	-0.297232	0.181081	0.15421	0.0405066	0.243053	0.332023	0.230595	0.178523	0.00626064
SLC9A1	-0.0777731	0.131753	0.576482	0.235592	0.529962	0.67203	0.537841	0.602459	0.765675	2.68432e-05
CSNK2A2	0.0899719	-0.314955	-0.30985	-0.627163	-0.109522	0.0442221	0.0512501	-0.0346932	0.0987822	0.0180785
RAB5A	0.13583	0.0329981	0.144132	0.43876	0.35371	0.542384	0.601225	0.628352	0.802155	2.95085e-06
RAB6A	0.151821	-0.023347	0.138697	-0.0123009	0.185207	0.353726	0.471773	0.438473	0.497665	2.20238e-06
FLNA	-0.150079	-0.0696519	0.227657	0.447993	0.545545	0.421264	0.333229	0.545545	0.632551	7.19195e-09
MAOA	0.184838	0.437548	-0.020169	-0.234606	-0.164083	-0.0609226	-0.160573	-0.18298	-0.349195	0.00268559
NT5E	0.0648123	0.22599	0.749925	0.678046	0.992155	1.04581	1.09423	1.05324	1.56607	1.49524e-13
VDAC1	0.128227	0.0874915	-0.0757177	-0.175492	-0.419769	-0.205387	-0.0573106	-0.380121	-0.464118	3.01369e-05
BCKDHB	0.182924	0.160706	-0.284747	-0.578232	-0.561229	-0.534831	-0.546659	-0.511013	-0.853138	6.89166e-08
COMT	0.270079	0.136959	0.270513	0.328385	0.35636	0.487527	0.640538	0.568938	0.53058	1.94189e-06
TGM2	0.286538	0.0673235	0.543754	0.889975	0.941063	1.0126	1.17547	1.0236	1.11656	3.26936e-09
CDH3	-0.186874	0.191632	0.56895	0.478787	0.639255	0.577014	0.524287	0.726248	0.451866	1.2902e-08
PAICS	0.0790603	0.0204226	-0.414214	-0.338531	-0.433207	-0.560729	-0.621604	-0.581416	-0.646319	3.38802e-08
SCP2	0.0135711	0.0969128	0.418121	0.395696	0.364484	0.532834	0.711726	0.595668	0.558981	1.82892e-07
UBA1	-0.104128	-0.161609	-0.290893	-0.151145	-0.120812	-0.261841	-0.371717	-0.376513	-0.274935	9.65774e-05
TGM1	0.0873784	-0.318488	-0.510281	-0.631349	-0.774453	-0.861156	-0.943511	-1.00999	-1.21913	7.62221e-14
ITGA6	-0.0135288	0.180464	-0.0661048	-0.317189	-0.506989	-0.27261	-0.126267	-0.231768	-0.167703	0.00365307
SFPQ	-0.0152641	0.211267	0.428429	0.315586	0.394501	0.468743	0.253278	0.401603	0.501937	4.88576e-06
PPIB	0.0455469	0.0458528	0.579301	0.770248	0.864831	1.10434	1.21542	0.959562	0.82167	2.15922e-11
PTPRG	0.0886706	0.293328	0.30358	0.306831	0.425351	0.426711	0.430576	0.532482	0.487568	0.0109465
CFL1	-0.123947	0.0281459	0.158258	0.338604	0.225246	0.142048	0.120895	0.0447952	0.0397341	0.000147196
ATP2B4	-0.194116	-0.0511805	0.0954518	0.103681	0.168162	0.0249133	-0.0651288	-0.0420811	-0.178427	0.00511316
DGKA	-0.218038	-0.125694	-0.47145	-0.588841	-1.07158	-1.12549	-0.640413	-0.867356	-1.60196	0.000702055
EEF1B2	-0.697436	-0.418124	-0.653643	-0.544566	-0.677858	-0.737164	-0.694187	-0.813255	-0.947985	1.90316e-05
ATP5F1	0.513499	-0.90708	-1.08936	-1.27419	-1.41503	-1.27452	-1.6077	-1.47207	-1.41147	2.14849e-08
ACAT1	-0.240233	-0.0516419	-0.075342	-0.293959	-0.23062	-0.243432	-0.52312	-0.407331	-0.617949	0.00785492
MYL9	-0.292839	-0.382903	0.145997	0.556985	0.808915	0.778234	0.776545	0.509934	0.628647	0.000856649
MPST	-0.19584	0.137047	-0.129154	-0.682408	-0.315538	-0.461737	-0.15783	-0.381753	-0.712273	0.0125001
DNAJB1	-0.300005	-0.229679	-0.529411	-0.586362	-0.67506	-0.868599	-0.907829	-0.982455	-1.02241	5.54445e-10
ATP5A1	0.0292102	0.116017	-0.373458	-0.471037	-0.52886	-0.443748	-0.506092	-0.513146	-0.657787	3.25051e-08
ITGA3	-0.00866519	-0.0804626	0.0917552	-0.185703	-0.180109	-0.265254	-0.120776	-0.110522	-0.0168763	0.0136016
ITGB8	0.0135155	-0.00657935	0.0760338	0.0373401	-0.0197091	-0.210592	-0.216041	-0.54508	-0.400202	2.8017e-07
MGAT1	0.372691	-0.346093	0.222227	0.309418	0.247934	0.34523	0.520564	0.313725	0.799787	0.00114397
TARS	0.119333	-0.417119	-0.754364	-0.559822	-0.580577	-0.743162	-1.21908	-0.724646	-0.91008	2.78123e-06
EEF1G	-0.0212312	-0.128637	-0.121367	-0.166544	-0.335212	-0.312132	-0.170254	-0.238726	-0.413139	0.0181108
STOM	-0.238636	0.44195	1.04408	0.926314	0.772643	0.904805	0.453553	0.410635	-0.18622	1.60995e-09
YWHAQ	0.258942	-0.336866	-0.495028	-0.356981	-0.344714	-0.52321	-0.70373	-0.489382	-0.422142	0.00522384
RPL10	0.0090595	-0.0480055	0.202483	0.611138	0.28042	0.982883	1.11415	0.594978	0.716402	7.40712e-07
RPA1	-0.0736402	0.149526	0.0547409	0.206417	0.155661	0.113219	0.398302	0.181576	0.100197	0.0248782
APEX1	-0.13643	-0.0728371	-0.162811	-0.299317	-0.275797	-0.524746	-0.552048	-0.515987	-0.638598	4.35537e-07
CALR	-0.0278909	0.146947	0.841029	0.871308	1.1381	1.07424	1.31593	1.13471	0.914379	4.37441e-13
CANX	0.118182	0.168183	0.444977	0.490537	0.595671	0.665129	0.800432	0.747866	0.627046	2.58787e-14
PSMA5	-0.00439153	-0.0203486	-0.413817	-0.462225	-0.295064	-0.509758	-0.597414	-0.68176	-0.49157	6.42591e-07
PSMB6	-0.125865	-0.166287	-0.313177	-0.516931	-0.306845	-0.413799	-0.502314	-0.351274	-0.311758	0.0135536
NDUFS1	-0.00230052	-0.0488686	-0.32213	-0.473357	-0.603128	-0.479688	-0.521637	-0.442884	-0.778068	1.50838e-08
MAPK1	-0.149006	-0.273541	-0.672812	-0.461809	-0.362183	-0.821662	-0.385924	-0.64785	-0.881688	0.0032023
LAP3	-0.079754	-0.0649358	-0.223162	-0.127254	-0.153039	-0.257275	-0.458735	-0.54971	-0.467745	1.14301e-06
EPHA2	-0.156396	-0.253148	-0.24514	-0.40564	-0.06041	-0.554403	-0.371251	-0.49466	0.0500696	0.019617
CRABP2	0.111273	0.322946	-0.0681746	-0.00246621	-0.13894	-0.294089	-0.0946475	-0.0711041	-0.294313	0.00647121
TKT	-0.0032476	-0.0765957	-0.356303	-0.371026	-0.345349	-0.64306	-0.563467	-0.491945	-0.767109	2.5592e-08
GNA11	0.269317	-0.0827085	0.152209	0.341936	0.328569	0.503215	0.607395	0.277479	0.354021	0.0049299
ERP29	0.0667253	0.374341	0.793969	0.976651	1.13332	1.09523	1.26388	1.26849	1.15138	1.30571e-13
PRDX6	-0.0473675	0.11117	-0.525845	-0.513614	-0.451444	-0.856658	-0.947299	-0.986903	-0.738735	1.52092e-08
BLVRB	-0.139797	-0.256643	-0.679753	-0.537042	-0.518892	-0.412445	-0.399669	-0.479748	-0.511526	0.00034476
PRDX5	-0.090264	0.178663	-0.201669	-0.280984	-0.315868	-0.487715	-0.453979	-0.463882	-0.50003	1.50783e-05
PRDX3	0.0361533	-0.0683958	0.0133968	-0.417624	-0.457547	-0.285285	-0.456107	-0.277949	-0.367887	0.0219766
ATP5D	-0.470832	0.0479573	-0.617636	-0.826925	-1.50161	-0.778522	-1.05615	-1.11275	-1.13927	0.000106626
RPL12	0.287533	0.0887483	0.41508	0.502526	0.449442	0.385501	0.604644	0.497522	0.600776	0.00055976
ECHS1	-0.131895	0.240312	-0.0566008	-0.0343135	-0.349084	-0.186979	-0.300955	-0.300337	-0.394832	0.00139718
PEBP1	-0.153301	0.129747	-0.359232	-0.491481	-0.69654	-0.887185	-1.08087	-1.03523	-1.18485	2.70705e-12
PDIA3	0.0168281	0.0922451	0.513545	0.675169	0.869031	0.931705	0.969198	0.969198	0.72989	9.1554e-14
PPP2R1A	-0.129497	-0.0410464	-0.253732	-0.120321	-0.120975	-0.175841	-0.357779	-0.341568	-0.255378	0.00170633
ADSS	-0.108523	-0.0521118	-0.301884	-0.182167	-0.238799	-0.322729	-0.396924	-0.366714	-0.444346	3.47402e-05
SERPINB1	0.244779	-0.340242	-0.670069	-0.727493	-0.860647	-1.22237	-1.3945	-1.27277	-1.48911	1.44921e-13
SLC7A1	-0.0838862	-0.0940453	0.0346257	0.422172	0.186517	0.589065	0.554692	0.592829	0.646354	4.22773e-08
S100A7A	0.161847	0.182579	-0.322327	-0.269602	-0.548269	-1.16266	-1.1363	-1.04789	-1.19019	3.87749e-06
UQCRC1	0.0762617	0.042473	-0.232427	-0.338641	-0.471025	-0.364797	-0.441195	-0.456528	-0.755096	2.40747e-09
HIBADH	-0.0744898	0.116149	-0.251401	-0.360146	-0.494055	-0.351306	-0.561436	-0.525795	-0.974734	5.87333e-07
ATIC	-0.00895509	0.0319642	-0.285197	-0.166459	-0.359547	-0.475135	-0.568293	-0.492298	-0.573771	2.08261e-06
SFN	-0.358306	-0.233868	-0.492008	-0.356802	-0.554255	-0.754012	-0.968271	-0.73019	-0.731245	1.41108e-08
STIP1	-0.262648	-0.0394236	-0.31512	-0.280215	-0.347187	-0.588197	-0.689157	-0.611646	-0.64448	1.79161e-07
S100A11	-0.152238	0.011358	-0.598702	-0.386749	-0.419855	-0.607978	-0.769563	-0.513207	-0.322556	5.59774e-06
PRDX2	-0.0210682	0.0163391	-0.380156	-0.166383	-0.238843	-0.312812	-0.57356	-0.505071	-0.428254	1.13156e-05
STX2	0.220925	0.0973767	0.440668	0.513622	0.557238	0.818737	0.286998	0.918175	0.78735	0.0231011
DSG3	0.0123076	0.0434402	0.425368	0.344139	0.467745	0.240062	0.33915	0.276209	0.276921	2.68605e-05
RPL9	-0.113196	0.0659164	0.0707107	0.0477619	0.0103781	0.154966	0.292628	0.122967	0.213468	0.00110758
ACSL1	0.057282	-0.116715	-0.103408	-0.194712	-0.315044	-0.23753	-0.25797	-0.556562	-0.635728	3.60281e-10
HSPA4	-0.0652584	-0.0667113	-0.294149	-0.464408	-0.4683	-0.611273	-0.666232	-0.679518	-0.692931	4.59099e-12
CTNNA1	0.0765455	0.0348136	0.250189	0.328809	0.441479	0.684241	0.622005	0.780363	0.673636	2.7359e-13
PHB	0.0162383	0.0936993	-0.213865	-0.300331	-0.374442	-0.340348	-0.4153	-0.39515	-0.549692	7.84123e-08
SPR	-0.0448743	-0.368957	-0.288986	-0.131868	-0.438218	-0.483031	-0.344405	-0.746724	-0.537688	0.0246706
AGL	0.00238768	0.0727678	0.146234	0.171362	0.0950974	-0.163608	0.0370534	-0.0644078	-0.340261	0.00703192
MYH10	-0.117643	-0.0453653	-0.280633	-0.14964	-0.345171	-0.2975	-0.311066	-0.309488	-0.282592	8.22206e-05
FUS	-0.205984	0.0537103	0.328012	0.26715	0.160488	0.455621	0.514955	0.366425	0.550144	0.000496056
TRIM23	0.198467	-0.149108	-0.405672	-0.745464	-0.643162	-1.15491	-1.12595	-1.01422	-1.04048	3.90699e-11
ATP5C1	-0.0545583	0.129935	-0.364911	-0.565988	-0.742943	-0.688344	-0.826328	-0.730712	-1.09895	5.27236e-11
ATP6V1E1	-0.223662	-0.0769982	-0.0973864	-0.085709	-0.232433	-0.230438	-0.128378	-0.0875393	0.250581	0.00370141
SERPINB5	0.0497123	0.159907	-0.0700626	0.00102762	0.00729161	-0.195955	-0.280624	-0.24296	-0.186274	0.000247185
TAGLN2	-0.240559	0.016468	-0.206966	0.146069	0.0336209	0.000882887	0.102511	0.178326	0.307384	4.76712e-05
ATP6V1A	0.291007	-0.0533247	-0.185192	-0.0879979	-0.0287744	-0.0675798	-0.132358	-0.0126904	0.16913	0.00757121
HSPA9	-0.425834	-0.00183363	-0.288398	-0.340152	-0.559071	-0.437809	-0.584685	-0.48517	-0.622861	9.36323e-06
RPS19	-0.131298	-0.190062	-0.186981	-0.259272	-0.431517	-0.656865	-0.377511	-0.597669	-0.866437	0.000534572
CCT6A	-0.12295	-0.229999	-0.339605	-0.191668	-0.312909	-0.249716	-0.284996	-0.272201	-0.147937	0.000482901
STAT3	-0.138171	-0.000692559	-0.519879	-0.431067	-0.408876	-0.384734	-0.455208	-0.0887012	-0.473679	0.00629929
MDH2	-0.064415	0.282102	-0.0382898	-0.332298	-0.344947	-0.201992	-0.452242	-0.353991	-0.54212	2.91898e-06
EIF2S3L	0.217023	-0.427277	-0.376292	-0.407207	-0.415656	-0.780604	-0.804651	-0.656414	-0.714744	0.000395
GARS	-0.10763	-0.283624	-0.639121	-0.435443	-0.647102	-0.645964	-0.742905	-0.613128	-0.577301	1.87628e-09
TMPO	-0.0970512	-0.0511134	-0.00517397	-0.010299	0.142998	0.289727	0.250498	0.330431	0.226189	0.00274882
SKIV2L2	0.0135772	-0.083947	-0.280325	-0.529489	-0.33226	-0.739285	-0.806837	-0.561258	-0.765793	0.0062621
PI4KA	0.215781	0.0192499	0.0313634	0.138778	0.200137	0.473632	0.23745	0.41359	0.519847	0.00284662
LRPPRC	-0.0662799	-0.246201	-0.201709	-0.119019	-0.248513	-0.287732	-0.25374	-0.430989	-0.282241	0.00815403
MCAM	-0.186481	-0.175163	0.914462	0.96226	1.40143	1.76447	2.00013	2.13953	2.29296	2.9928e-15
GPD2	0.0550874	-0.035951	-0.282855	-0.346498	-0.664685	-0.414173	-0.524927	-0.435177	-0.526915	1.2055e-07
PSMC4	-0.240841	0.0317645	-0.329012	-0.184283	-0.168808	-0.45921	-0.386018	-0.212991	-0.440795	0.00964376
PPIC	0.589005	0.219894	1.19679	1.56902	1.76763	1.95095	2.13562	2.03846	1.79838	8.17652e-13
VDAC2	0.147013	0.135619	-0.0658556	-0.283982	-0.4916	-0.435913	-0.35736	-0.467847	-0.752661	1.60069e-09
USP5	-0.011948	-0.115216	-0.532777	-0.418983	-0.348071	-0.501102	-0.573053	-0.714545	-0.587835	1.04053e-06
IQGAP1	0.026241	-0.24444	-0.458538	-0.387429	-0.336671	-0.197675	-0.349537	-0.307652	-0.384795	9.95709e-05
STT3A	-0.0660622	0.137097	0.678919	0.356044	0.649727	0.444965	0.731255	0.597643	0.0826658	0.00599651
ATP5O	-0.501	0.0625542	-0.829426	-0.598608	-1.34325	-1.04515	-0.998779	-0.984717	-1.44165	3.98758e-05
LIMS1	-0.189142	-0.213695	-0.214717	0.238208	0.309535	0.254693	0.4898	0.224689	0.395896	0.00028771
GLIPR1	0.0158776	-0.0544223	0.649563	0.751042	0.857214	1.01653	0.976103	1.20735	1.26614	3.75824e-07
PREP	0.188998	-0.0482147	-0.290701	-0.294926	-0.413413	-0.407223	-0.448589	-0.417233	-0.421233	8.48109e-06
CCT5	-0.0998789	-0.0594075	-0.238343	-0.219745	-0.19327	-0.399298	-0.369365	-0.196803	-0.186977	0.000174802
CD97	-0.122591	-0.734524	-0.525312	-0.55141	-0.65026	-0.829566	-0.947278	-0.472017	-0.96418	0.00947753
ALDH9A1	0.109719	0.038447	-0.580628	-0.380736	-0.632644	-0.309652	-0.415252	-0.732756	-0.607985	0.00011333
RPL34	0.0905461	0.0514131	-0.265992	-0.395333	-0.327929	-0.490319	-0.389651	-0.28097	-0.259083	0.000291691
LMAN1	0.164733	0.15948	0.197049	0.0463099	0.26421	0.421055	0.604403	0.488892	0.317154	0.000162353
TUFM	-0.110872	-0.0346176	-0.123416	-0.283226	-0.352838	-0.191114	-0.19841	-0.177681	-0.238112	0.0273543
AARS	-0.0241451	-0.360367	-0.645858	-0.756157	-0.803735	-1.20526	-0.851442	-1.01552	-0.865584	3.96082e-08
SARS	0.086669	-0.131068	-0.713547	-0.578235	-0.72083	-0.897503	-1.14434	-0.802003	-0.973158	2.54754e-09
ACADVL	0.00911492	-0.318574	-0.304381	-0.483367	-0.371861	-0.446718	-0.601234	-0.370983	-0.708503	3.55768e-06
TMED10	0.282208	-0.0407189	0.00449626	0.16747	0.144755	0.42811	0.698588	0.514487	0.587345	3.55535e-06
NUMB	0.00692062	0.352492	0.413584	0.300146	0.416427	0.441416	0.565234	0.435873	0.989762	2.21318e-06
EIF2B2	-0.254529	-0.470902	-0.758097	-0.66634	-0.441478	-0.822329	-0.980929	-0.635115	-0.634302	0.00463948
HINT1	-0.357525	-0.0683228	-0.438753	-0.37823	-0.177058	-0.433182	-0.61361	-0.604992	-0.68994	0.00192954
RANBP2	0.24447	0.218057	0.587974	0.405448	0.568093	0.385718	0.466059	0.509599	0.285143	1.52634e-05
RGS19	0.0623055	0.280078	0.269672	0.359541	0.213853	0.367175	0.453757	0.586915	0.736818	0.000198882
SEPHS1	0.0890323	-0.260065	0.0264977	0.284772	0.213697	0.236635	0.613957	0.384156	0.658305	0.00118145
GNAQ	0.290404	0.0816404	0.181096	0.198635	0.0579567	0.300644	0.381657	0.272015	0.514022	0.00353337
GNG10	0.0372859	0.36931	0.716517	0.271553	0.062997	0.106532	-0.0642995	-0.29331	-0.716219	8.32395e-09
MMP14	0.0242899	0.261487	0.532192	0.502318	0.908848	0.717118	0.928631	0.802828	0.580565	3.34779e-08
GDI2	0.0687934	0.0596194	-0.142441	-0.075613	-0.20362	-0.252091	-0.363488	-0.515146	-0.335112	1.11047e-07
SERPINB8	0.0200275	0.175938	-0.313499	-0.162117	-0.333155	-0.591014	-0.62581	-0.565483	-0.500824	1.04513e-06
SERPINH1	0.0602663	-0.0397666	0.468821	0.708392	1.13463	1.31637	1.43183	1.46775	1.3298	8.11362e-14
NUDT2	-0.256666	0.0210977	-0.557276	-0.567134	-0.601744	-0.615325	-0.697871	-0.728691	-0.699596	3.13437e-06
CCT4	0.0593646	-0.116672	-0.304903	-0.285782	-0.263372	-0.450305	-0.380148	-0.353829	-0.245254	1.79395e-08
ANXA11	0.109727	-0.0297705	-0.366751	-0.352854	-0.305146	-0.498611	-0.469056	-0.398962	-0.197934	3.8764e-06
FXR1	-0.0125037	0.242342	0.173453	0.250696	0.379681	0.378882	0.328025	0.533583	0.457255	0.00843208
RAB5C	0.0151349	0.0724314	0.214226	0.335441	0.330392	0.228038	0.444933	0.562973	0.516642	3.18412e-05
RAB7A	0.044721	-0.141178	-0.0087749	0.0413239	0.133487	0.299424	0.388463	0.292548	0.468513	5.74516e-08
PLCD1	0.228997	0.410652	0.711385	0.675283	0.937298	0.972568	1.24341	1.11538	1.38371	8.5029e-06
SSR4	0.115319	-0.170714	0.284708	0.333854	0.53308	0.578689	0.883606	0.877518	0.793037	3.81631e-10
CAV2	-0.174727	-0.745989	-0.136888	0.0227503	0.453382	0.914794	0.671055	0.73526	0.55339	2.10492e-05
VAMP7	0.48034	0.638781	0.728107	1.04933	1.31554	1.25281	1.47912	1.15452	1.66916	1.22454e-07
HDGF	-0.01904	0.357953	0.00654608	-0.0402067	0.0903029	-0.233453	-0.121788	-0.234203	-0.231216	0.0220317
HNRNPM	0.144571	0.194776	0.288219	0.350749	0.368966	0.405113	0.593202	0.632905	0.614806	1.13043e-12
ARHGDIA	-0.199884	-0.142622	-0.383272	-0.433662	-0.410437	-0.770843	-0.96486	-0.860675	-0.878593	0.000159356
HNRNPF	-0.0545296	0.167118	0.472744	0.160101	0.261421	0.187338	0.48695	0.447928	0.44412	0.000580914
EFNB2	0.170158	0.299191	0.808639	0.578907	0.838365	0.657539	0.669401	0.367209	0.359417	1.56806e-06
MRPL12	-0.0529566	0.0760358	0.339531	0.363616	0.0778178	0.325328	0.362421	0.450328	0.434138	0.0114402
ACLY	0.0377582	-0.102676	-0.0762353	0.0490178	-0.116601	-0.162368	-0.168437	-0.239908	-0.246713	0.00238352
CTSC	0.0773145	0.148901	1.13508	0.928799	1.18007	1.15617	1.46422	1.04592	1.00319	3.24661e-09
RARS	0.127644	-0.493987	-0.627673	-0.408362	-0.466802	-0.64008	-0.669535	-0.494109	-0.426278	2.61047e-05
ATP1B3	-0.120426	-0.29098	-0.471333	-0.53426	-0.605346	-0.668893	-0.758398	-0.592693	-0.541489	1.22109e-07
AK2	0.0855925	0.0226733	-0.194855	-0.23008	-0.416231	-0.197527	-0.251919	-0.330048	-0.356668	3.86941e-05
ALDH18A1	-0.004449	-0.403373	-0.571721	-0.555788	-0.797595	-0.341949	-0.38752	-0.122033	-0.386386	0.000500608
EIF5	0.0594866	0.238446	0.369967	0.593521	0.581881	0.417258	0.274153	0.280997	0.43051	0.00347352
VCP	-0.0468435	0.0298948	0.211907	0.243594	0.328189	0.361357	0.445548	0.434316	0.280497	3.18542e-06
HADHB	-0.0257218	0.312015	0.0649923	-0.177606	-0.37164	-0.251241	-0.411435	-0.47789	-0.552924	1.29663e-07
HNRNPH2	-0.0924271	0.306352	0.388392	0.241369	0.507095	0.221995	0.471014	0.776405	0.481359	0.00151932
MARS	-0.608753	-0.833545	-0.887192	-0.771742	-0.723604	-1.0555	-0.68001	-0.952039	-0.797443	0.00131688
ITGA1	0.0534705	-0.14589	0.389365	0.669387	0.715851	0.881442	0.573873	0.666435	0.654139	1.43854e-07
ATP5I	0.0656601	0.391857	0.195559	-0.0347416	-0.25457	-0.373671	-0.458499	-0.486807	-0.439965	6.51845e-06
EIF6	-0.119457	0.252785	0.265138	0.333783	0.405774	0.276598	0.0764912	-0.0197822	0.00344138	0.0135592
TPI1	-0.154594	0.0801451	-0.0384508	-0.0665841	-0.142241	-0.168334	-0.357271	-0.382192	-0.39678	1.41538e-06
MYL6	-0.272427	0	-0.0599715	0.0788218	0.0248722	-0.179935	-0.370358	-0.224703	-0.208788	0.0128032
EIF4A1	0.211408	-0.456079	-0.363438	-0.140164	-0.358812	-0.355245	-0.236194	-0.27747	-0.353034	0.0111388
PSMA6	0.223851	0.0475612	-0.0923323	0.0322232	0.0988057	-0.196263	-0.160484	-0.146426	-0.492119	0.000871261
CDC42	-0.0161752	0.109689	0.153758	0.171649	0.198309	0.125608	0.249842	0.0964502	0.220603	0.00065413
SRP54	0.102858	-0.0799709	0.0244799	0.0991387	0.0360937	0.194272	0.172934	0.161845	0.262639	0.0211998
RAB2A	0.266161	-0.0687045	0.297303	0.548963	0.476683	0.788552	1.00425	0.715168	0.786084	9.06114e-08
RAB5B	-0.0371414	0.226573	0.0693666	0.206629	0.177056	0.29832	0.251405	0.226271	0.372462	0.0124751
RAB10	-0.328847	-0.244509	0.0943327	0.0992496	0.0982753	0.264402	0.400392	0.428149	0.623505	4.98802e-05
UBE2M	-0.183121	-0.289733	-0.678181	-0.528894	-0.659176	-0.621265	-0.7484	-0.966638	-0.782912	9.46622e-06
RAB14	0.187101	0.135544	0.201289	0.288709	0.272634	0.330407	0.690035	0.534183	0.573511	0.00033117
ACTR3	0.154467	-0.305407	-0.394076	-0.417028	-0.320212	-0.407794	-0.624923	-0.532571	-0.476059	2.05267e-07
ARF1	0.0958731	-0.779798	-0.655701	-0.666356	-0.702949	-0.497934	-0.788788	-0.472409	-0.414114	0.000326638
RAP1B	0.097309	-0.00650614	0.115689	0.0198512	0.0736442	0.253144	0.257023	0.174936	0.270178	0.000625172
RHOA	0.259947	0.923566	0.592119	0.689256	0.641383	0.539568	0.357885	0.442523	0.221779	0.00638911
HSPE1	-0.242769	-0.0323819	-0.403456	-0.561365	-0.865957	-0.733562	-1.00869	-0.946826	-1.2389	2.88529e-13
B2M	0.0867058	0.505307	0.416589	0.263696	0.474049	0.362988	0.447968	0.309847	0.346622	0.000386698
YWHAG	-0.214445	-0.155196	-0.295869	-0.366243	-0.366512	-0.468367	-0.636504	-0.472315	-0.534392	1.14058e-08
RRAS2	0.0503439	0.225216	0.145949	0.130366	0.230173	0.164974	0.337452	0.364919	0.561415	0.000259002
RPS7	0.0341217	0.0350305	0.0334378	0.0344837	-0.160253	-0.0802167	0.0813357	0.206619	0.350726	0.00953633
RPS8	0.00367259	0.0287809	0.160194	0.241793	0.0954086	0.326434	0.47305	0.317133	0.405209	1.91907e-07
ARF6	0.0949553	-0.758749	-0.760293	-0.996205	-1.03573	-0.785079	-0.766038	-1.03544	-0.902133	8.41555e-06
RPS4X	-0.098341	-0.0572363	-0.119211	-0.27093	-0.218489	-0.251485	-0.153291	-0.0900795	-0.183233	0.000422035
VSNL1	-0.0952285	-0.103421	-0.315114	-0.473595	-0.924725	-0.845124	-0.941595	-1.23311	-1.20803	1.76303e-10
HIST1H4A	-0.0787042	-0.0950176	-0.855996	-0.482208	-0.518806	-0.480467	-0.638683	-0.504566	-0.516381	3.55403e-05
RPL23	-0.185282	-0.0241916	-0.00293736	0.0582575	-0.0327288	0.0344869	0.203726	0.0861254	0.123216	0.00692939
RPS26	-0.0688671	0.258494	0.264069	0.0635803	0.107207	0.138066	0.251601	0.487308	0.443084	0.00187732
GNB1	0.362031	0.18324	0.50521	0.459887	0.459887	0.568629	0.765025	0.552288	0.661123	3.8242e-07
PPIA	-0.345822	0.117399	-0.349434	-0.192336	-0.416709	-0.419495	-0.548182	-0.638767	-0.687037	7.02758e-05
RPS27A	0.444923	0.039717	0.150002	0.0696422	-0.0822618	0.32982	0.356154	0.294777	0.432607	0.0162742
GRB2	0.048246	-0.0457873	-0.0250368	-0.358055	-0.0297031	-0.315094	-0.261544	-0.0839002	-0.111751	0.0169809
TRA2B	-0.161749	0.0316832	0.0749939	-0.342959	-0.61857	-0.492858	-0.517855	-0.515676	-0.410243	7.70229e-05
AP2B1	-0.0515212	-0.125579	0.313275	0.368264	0.252805	0.383386	0.466557	0.443478	0.580431	4.75631e-07
GNAS	-0.0223901	0.0791897	0.0698886	0.0181327	0.110691	0.494376	0.424928	0.589131	0.35056	8.57099e-05
YWHAZ	-0.00768548	-0.254758	-0.57019	-0.382381	-0.364076	-0.613618	-0.780544	-0.749446	-0.541251	7.13993e-08
CSNK2B	-0.131609	-0.0307718	-0.000369388	0.116134	0.0109587	0.114973	0.153503	0.211889	0.312661	8.63778e-06
TPM4	-0.329446	-0.153101	0.212971	0.412804	0.454972	0.700789	0.531536	0.756442	0.865015	1.36956e-09
ACTA1	0.159057	0.105306	0.618951	0.441094	0.560918	0.541424	0.423936	0.501876	0.772466	2.39582e-06
EEF1A1P5	-0.139639	-0.489972	-0.658442	-0.663136	-0.766689	-0.98412	-1.06897	-0.992375	-0.952502	1.35717e-14
TUBA4A	-0.16428	-0.0175881	0.0447976	0.138326	0.191355	-0.0544404	-0.339447	-0.140489	-0.376643	0.000232124
CXADR	0.0666956	0.04172	-0.0701855	-0.435203	-0.316009	-0.726445	-0.85416	-0.580593	-0.667138	2.38924e-07
GTF2I	0.111407	0.21752	0.306586	0.320076	0.354037	0.251216	0.126317	0.173015	0.0581163	0.00110801
CCT2	0.00855636	-0.19171	-0.230386	-0.094823	-0.178049	-0.0817297	-0.10854	-0.054209	0.0593808	0.00168543
PRKDC	0.172469	-0.281668	-0.410427	-0.155069	-0.131436	-0.135329	-0.107278	-0.0508445	-0.0200465	0.012498
IFI35	-0.182133	-0.053414	-0.698141	-0.702513	-0.389537	-1.04488	-1.36095	-1.24809	-1.55596	1.51772e-05
MRPS10	-0.117201	0.261614	-0.522511	-0.200365	-0.139442	-0.162495	-0.248638	-0.202686	-0.909626	0.0232181
MRPS21	-0.384818	0.438191	-0.228698	-0.992135	-1.11665	-0.780985	-1.26938	-1.37945	-1.32977	8.34603e-06
MRPS6	-0.461362	-0.280791	-0.740659	-0.671913	-0.859904	-0.808256	-0.5744	-0.625018	-0.897756	4.77189e-05
MRPS9	0.18793	0.0126168	-0.162648	-0.251722	-0.332904	-0.374464	-0.326561	-0.258667	-0.331546	0.000111795
LACTB	0.289084	0.22863	0.308529	0.0642404	-0.127002	-0.328501	-0.296194	-0.490866	-0.137811	0.00404321
RHOG	0.0331197	0.164696	0.369787	0.344612	0.443007	0.3112	0.557576	0.297856	0.505519	7.43254e-06
EFNB1	0.0107759	0.543486	0.246439	0.188335	0.0777201	-0.0569936	-0.133136	-0.0914843	-0.172208	0.0055925
FKBP3	-0.174469	-0.614733	-0.305525	-0.825311	-0.967468	-0.954249	-0.769657	-0.925863	-0.686404	0.00134913
FABP5	-0.299277	0.0947884	-0.143298	0.186484	-0.586872	-0.565058	-0.582347	-0.924393	-1.12253	0.000128991
PFKP	0.133555	-0.270927	-0.29032	-0.221607	-0.212588	-0.5494	-0.383736	-0.460558	-0.317903	7.64111e-06
XPC	0.033832	-0.601312	-0.598219	-0.628073	-0.831471	-0.539631	-0.591712	-0.646211	-0.784793	1.99903e-05
TAGLN	0.0369566	-0.240953	0.850007	1.06018	1.3518	1.42139	1.6191	1.63091	1.9438	1.84885e-13
BDH1	-0.10844	-0.0412227	-0.452716	-0.651515	-0.77613	-0.818612	-0.816678	-1.13286	-0.979852	1.13324e-08
FKBP4	0.0313166	-0.12947	-0.24193	-0.227298	-0.408303	-0.534441	-0.407064	-0.643882	-0.643105	1.03624e-08
PLOD1	-0.0775224	-0.0632974	0.435822	0.632612	0.773515	0.82818	0.923548	0.850873	0.602282	1.08844e-10
NUCB1	0.262523	0.192418	0.210131	0.317848	0.387706	0.510726	0.613677	0.693645	0.604836	3.34479e-07
CAV1	0.103639	-0.186228	0.149494	-0.0383543	0.244836	0.197436	0.407069	0.350321	0.347315	0.000333628
TNFAIP2	-0.0168144	-0.401525	-0.259367	0.143703	0.0446431	0.0722464	0.175964	0.421171	0.384772	0.00131685
LMNB2	-0.0745668	0.0334916	-0.493018	-0.692146	-0.711061	-0.433751	-0.377704	-0.61141	-0.231409	2.68014e-05
GBE1	-0.0977277	-0.130122	-0.450088	-0.318546	-0.468067	-0.521351	-0.765105	-0.922301	-1.00778	5.36292e-13
GLO1	0.0175073	-0.000535232	-0.51369	-0.0407813	-0.148027	-0.454749	-0.556117	-0.445784	-0.652296	0.00801693
PTPN11	0.555741	0.0231985	0.137268	0.164391	0.201799	0.0946027	0.272517	0.513574	0.733517	0.00123038
C1QBP	-0.387789	0.0112894	-0.457368	-0.521071	-0.856002	-0.72263	-0.871863	-0.841912	-1.26455	5.52784e-09
CKAP4	0.0640913	0.201778	0.312447	0.625922	0.580258	0.994195	1.11181	1.09892	0.87936	7.86838e-11
KHDRBS1	-0.144126	0.373422	0.159915	0.316377	0.699745	0.362781	0.609224	0.709828	0.105055	0.00870216
LRP1	0.109499	0.203123	0.189426	0.305178	0.240913	0.304912	0.348428	0.235899	0.211977	0.000140241
ARHGAP1	-0.0466944	-0.444578	-0.125231	0.258942	0.00465995	0.457329	0.432826	0.458308	0.360823	0.000259434
PPID	0.0644291	-0.149617	-0.060371	0.207853	-0.917377	-0.323414	-0.285215	-0.439073	-0.993763	0.0106699
VAC14	-0.548264	-0.401252	-0.531206	-0.451595	-0.733651	-0.786975	-0.778578	-0.611226	-0.654355	0.00209379
GALNT2	0.0595231	0.0817195	0.786319	0.880422	1.1726	1.17152	1.20742	1.02214	0.816276	8.71592e-12
TWF1	-0.244772	-0.118513	-0.310303	-0.588891	-0.197366	-0.68886	-0.949387	-0.793598	-0.681468	7.92225e-06
ASPH	-0.22512	0.0666184	0.0645282	0.196298	0.25095	0.272986	0.353934	0.207145	-0.0427141	0.000221941
MYO1E	0.0326818	0.116354	0.00906221	0.112236	0.0248151	-0.135446	-0.0876138	-0.365634	-0.248231	0.00212256
FLII	-0.104329	0.104096	-0.228241	-0.0381975	-0.0215677	-0.282498	-0.367132	-0.319419	-0.344406	0.000273351
DDX10	0.219277	-0.25273	0.105284	0.0318254	0.262794	0.387628	0.450064	0.596682	0.594211	0.000198593
DNAJC3	-0.10848	-0.0713652	0.538092	0.519491	0.704653	0.854019	0.81541	0.757489	0.684979	2.90527e-08
SRSF5	-0.181634	0.00289936	0.409933	0.18869	0.179056	0.179283	0.408932	0.28475	0.14839	0.00184091
TRIM28	-0.0275028	-0.0879986	0.161883	0.265665	0.318108	0.209566	0.428934	0.461283	0.390487	3.34705e-05
PTK7	0.0670006	-0.106154	0.395985	0.512632	0.45846	0.551076	0.703398	0.610145	0.673387	1.19322e-07
DYNC1I2	-0.012804	-0.28828	-0.303122	-0.140653	-0.41435	-0.420287	-0.468768	-0.232966	-0.354396	0.00774574
NNT	0.0365975	0.0188385	-0.384376	-0.468866	-0.787716	-0.534004	-0.710219	-0.634322	-0.833692	7.78133e-09
SNTB2	0.00740181	0.122043	0.321832	0.51063	0.345779	0.745577	0.704594	0.457911	0.781534	6.58484e-05
OS9	0.269475	0.282539	0.866883	1.23806	1.23899	1.18713	1.46729	1.20266	1.00529	4.68531e-12
FKBP5	-0.288415	-0.288076	-0.352576	-0.419096	-0.274733	-0.443668	-0.305874	-0.49782	-0.403014	0.0022565
SQSTM1	-0.0697687	-0.298363	0.501971	0.930538	0.756065	0.699237	0.288692	0.553226	0.790234	0.000839396
TUBB3	0.0730925	0.142332	0.243392	0.432956	0.580363	0.315871	0.376108	0.391504	0.446648	2.79922e-06
SNX1	-0.0378141	0.406658	0.0124133	-0.0336973	-0.0464212	-0.249698	-0.358537	-0.203913	-0.231022	0.00376958
RAB32	0.293969	-0.0919244	-0.295987	-0.39559	-0.221466	-0.369633	-0.282694	-0.118939	0.011827	0.000844205
LAMB3	0.169909	0.173298	0.439484	0.789715	1.09458	1.02933	1.0655	1.09258	1.17836	2.0155e-10
LAMC2	0.00198768	0.367578	0.588473	0.75496	1.00677	1.16311	1.2306	1.25698	1.19803	1.06455e-18
SPTAN1	-0.163225	-0.0319027	-0.159925	-0.227297	-0.329503	-0.24693	-0.227297	-0.214894	-0.234528	3.36766e-05
CUX1	0.0152467	-0.139114	0.332142	0.217335	0.444806	0.563811	0.69494	0.56382	0.339706	0.00364646
COTL1	0.150759	0.0877214	-0.102381	-0.09639	-0.339348	-0.235451	-0.192961	-0.179289	-0.0694636	0.00138205
DSG2	-0.0448109	0.107644	0.291659	0.153333	0.371455	0.28108	0.377782	0.485883	0.549959	6.85724e-09
TRIM29	-0.230599	0.0468668	-0.329121	-0.557975	-0.52982	-0.629903	-0.834601	-0.576391	-0.764066	4.48775e-07
TTLL12	-0.237313	-0.275804	-0.91709	-0.618766	-0.78342	-1.00193	-1.18961	-1.04253	-1.02267	1.65288e-08
DYNC1H1	0.0580022	-0.149117	-0.240727	-0.0156014	-0.144326	-0.128368	-0.199712	-0.2291	-0.300935	0.0225315
RCN2	-0.263887	0.127683	0.426163	0.698379	0.852364	1.01803	1.09057	1.20375	0.902906	2.71442e-11
TRIM25	-0.0885635	0.0149568	-0.192261	-0.210293	-0.11108	-0.304489	-0.308352	-0.204844	-0.47651	0.0018184
PDIA5	0.264067	0.0919593	1.06972	1.30013	1.24628	1.42144	1.63567	1.39558	1.20749	1.93111e-10
ITPR3	0.141313	-0.0153062	0.343824	0.48388	0.692959	0.68585	0.780791	0.680342	0.647949	4.77293e-10
MESDC2	0.186816	0.181828	0.603452	0.864499	0.913431	1.14024	1.13304	1.07303	0.861308	1.57033e-12
MVP	-0.0731747	-0.0636284	-0.319997	-0.176686	-0.27412	-0.527433	-0.507677	-0.544486	-0.774599	2.4277e-11
GOLGB1	0.183341	0.172683	0.50522	0.402311	0.516974	0.810257	0.744397	0.76703	0.667769	3.69654e-10
KPNB1	0.137961	-0.287374	-0.329652	-0.337457	-0.385146	-0.344713	-0.595629	-0.48962	-0.290754	6.16207e-06
EMC2	0.0280596	0.085748	0.161832	0.100393	0.224693	0.352352	0.424323	0.410506	0.28479	5.56386e-06
RAB3GAP1	0.399588	0.561024	0.453081	0.527416	0.55332	0.463876	0.841463	0.607011	0.967034	0.000597675
PDIA6	-0.0263819	-0.16812	0.214987	0.573796	0.574319	0.620202	0.801254	0.767903	0.512921	3.21598e-08
PPA1	-0.138582	-0.0992057	-0.251652	-0.00267329	-0.0952289	-0.273704	-0.563495	-0.469707	-0.648841	7.3788e-08
PVRL1	0.0925556	0.113268	0.0767722	0.316457	0.356474	0.216565	0.346705	0.238296	0.613549	0.00238904
NONO	0.0591371	0.0911713	0.370416	0.380534	0.368533	0.948647	0.605408	0.690932	0.67319	5.16433e-08
RAB35	0.00989371	0.211023	0.208904	0.233403	0.349352	0.237896	0.283347	0.405977	0.403559	9.83138e-05
RCN1	-0.112778	0.479211	0.261668	0.383442	0.69913	0.397124	0.564641	0.540702	0.373858	4.72638e-06
SF3B3	0.381064	0.211071	0.31992	0.282386	0.33616	0.233158	0.382793	0.387542	0.466092	0.00418747
KIAA0020	-0.0553147	-0.0595207	-0.391253	-0.315897	-0.289837	-0.518769	-0.16703	-0.00968521	-0.313765	0.0253621
SF3B4	0.159631	-0.101485	0.104924	0.0455972	-0.0776215	-0.194314	-0.0443994	-0.276308	-0.437249	0.000122889
SF3A2	0.405924	0.543176	0.99654	0.384109	0.577944	0.71304	0.589879	0.443361	0.601342	0.0106237
SF3A1	-0.153575	-0.171723	0.136826	-0.31395	-0.106594	-0.419896	-0.238156	-0.316098	-0.44258	0.00823123
TGFBI	0.165898	0.329072	0.942841	1.29542	1.18281	1.80624	1.90861	1.50458	1.48732	1.3789e-12
DIXDC1	0.597068	1.21803	1.69668	1.70671	1.96999	1.89169	1.72687	1.96214	1.84509	2.06633e-07
SF1	0.0633625	0.375677	0.376851	0.388245	0.540253	0.313333	0.525478	0.576817	0.497852	2.55012e-05
MAPRE1	-0.133312	-0.177428	-0.263344	-0.142031	-0.16869	-0.39476	-0.407515	-0.371059	-0.37712	8.1693e-06
NSDHL	-0.0691932	-0.0707399	0.215673	0.22826	0.267254	0.189497	0.407866	0.367666	0.571393	3.24293e-05
STXBP2	-0.145272	-0.0653502	0.0760524	0.0846854	0.173933	0.268848	0.164041	0.212624	0.47532	3.12367e-06
VAMP3	-0.184348	0.180567	0.556808	0.20981	0.379483	0.80882	0.840708	0.440753	0.268695	0.0165767
ADIRF	-0.163145	0.49028	0.0224642	-0.253344	-0.480269	-0.711164	-0.523245	-1.06088	-1.62471	3.58615e-06
RAB11B	0.438049	-0.00621269	0.309193	0.291371	0.414468	0.621894	0.588961	0.727083	1.07402	1.17621e-07
CCDC6	-0.238411	-0.030684	-0.257878	-0.233985	-0.222448	-0.384514	-0.458985	-0.424569	-0.458143	1.87322e-05
PSMD5	0.0993651	-0.382954	-0.726998	-0.699964	-0.535168	-0.19851	-0.761706	-1.3058	-0.681388	0.00263444
DBN1	-0.2358	-0.176143	0.219197	0.372834	0.586995	0.462279	0.452616	0.539054	0.639794	3.03923e-07
PRSS8	-0.114382	-0.102684	0.211727	0.344764	0.566001	0.282222	-0.0202849	0.0381327	0.0053606	0.0105668
DECR1	-0.209806	-0.289696	-0.509633	-0.510291	-0.642908	-0.614374	-0.593744	-0.532689	-0.688716	1.12862e-06
LEPRE1	-0.305556	0.0893893	0.273285	0.545525	0.54564	0.897023	0.913217	0.827441	0.550472	2.15584e-05
NME1.NME2	-0.194062	0.0902691	-0.38991	-0.369291	-0.478804	-0.845203	-0.854716	-0.815873	-0.944528	3.68675e-10
TBC1D25	0.526478	-1.82986	-1.79294	-1.38827	-1.95534	-1.9098	-1.96508	-1.51636	-2.04038	1.05153e-06
TUBB8	-0.120502	0.0422919	0.189915	0.18336	0.206187	-0.544138	-0.31644	-0.28341	-0.330734	0.00464739
PARP14	-0.0302326	-0.187204	0.110716	0.463218	0.321336	0.393173	-0.208219	-0.165737	-0.1101	0.0269822
ANO6	0.0659062	0.147909	0.362424	0.518606	0.669745	0.720097	0.529313	0.701019	0.741897	4.97558e-07
MRPL51	-0.14526	0.243913	-0.310144	-0.426915	-0.208294	-0.647445	-0.761693	-0.734428	-0.787619	0.000284331
CCDC58	0.0608404	-0.00438373	-0.0791721	-0.29408	-0.237556	-0.21588	-0.0658823	-0.0829564	-0.79719	0.0123119
PDCD4	-0.208298	-0.0122378	-0.0414543	-0.344235	-0.319105	-0.231696	-0.472154	-0.424541	-0.532886	0.000131023
FNDC3B	-0.190546	-0.130409	0.198925	0.390372	0.733729	0.810657	1.03532	0.881771	0.959011	3.21429e-06
TP53I3	0.34808	0.258246	-0.360342	-0.036687	-0.234973	-0.375215	-0.554311	-0.558534	-0.237875	0.000567965
RAB6C	0.343485	0.0896622	0.121973	-0.0748792	0.386588	0.584567	0.36313	0.612353	0.712904	0.000875395
HSP90AB2P	-0.194416	-0.36797	-0.543791	-0.412732	-0.451179	-0.555388	-0.62229	-0.454908	-0.842885	3.89339e-06
RABL3	0.292354	0.740806	0.527895	0.463162	0.655655	0.726101	0.866991	0.624936	0.684563	0.00107896
NOMO2	0.144447	-0.0307671	0.228433	0.115851	0.322736	0.286632	0.486395	0.426773	0.314322	3.39675e-06
PITRM1	0.346336	0.591606	0.267635	0.565153	0.704104	1.03834	0.801022	0.83162	0.619761	0.00492893
PRRC2B	0.193116	0.269692	0.576071	0.32911	0.511058	1.46712	0.890955	1.41656	1.61107	1.01767e-05
RRP12	0.257356	-0.110927	-0.126142	-0.246279	-0.435407	-0.360565	-0.590584	-0.430937	-0.490351	2.51867e-05
EXOSC6	-0.269363	0.298832	0.0139483	-0.263281	-0.0957673	-0.189764	-0.457955	-0.392069	-0.801358	0.00742368
MPP7	-0.129173	-0.0433959	0.245799	0.283792	0.133545	0.0710032	-0.311595	-0.179411	-0.227954	0.000648494
HNRNPK	-0.224289	-0.0800375	0.353799	0.379311	0.261815	0.636139	0.766529	0.354935	0.332869	0.000182595
ANXA8L2	0.225424	-0.0930895	-0.49497	-0.247976	-0.411761	-0.472074	-0.67767	-0.510838	-0.493266	5.25008e-08
MBLAC2	-0.0691696	-0.218264	-0.265636	-0.264849	-0.278001	-0.17121	-0.0471503	-0.187146	0.0194831	0.0116404
LAMTOR1	0.0532605	0.234814	0.10399	0.221221	0.303934	0.241306	0.479483	0.486346	0.790767	4.94596e-08
TWF2	-0.169391	-0.0384413	-0.0311035	-0.154213	-0.0452164	-0.256371	-0.443437	-0.269864	-0.272839	0.00829788
KIAA1161	0.117995	0.258692	1.08203	0.987209	0.920253	1.50515	1.3101	1.3052	1.39736	3.66247e-07
LRRC8E	0.0111549	-0.0770597	0.137954	0.408073	0.374682	0.284277	0.394166	0.595713	0.747129	3.99426e-06
SLC25A24	0.119393	0.0653195	-0.255593	-0.357296	-0.566996	-0.213587	-0.224377	-0.209401	-0.339561	0.0009018
PTRF	-0.295881	-0.182061	0.345403	0.259939	0.206252	0.543922	0.546909	0.758019	0.511775	4.34615e-07
SLC27A4	-0.10678	0.152269	0.262016	0.304773	0.245532	0.472184	0.489584	0.529808	0.45166	9.01501e-08
EDC4	0.965208	1.09139	1.01975	1.17457	0.822352	1.01217	1.22283	1.43612	1.24522	0.0155378
TLDC1	0.0933669	-0.219783	0.0286844	0.0623635	0.0621453	0.298407	0.205684	0.143198	0.426036	0.0123297
EMB	0.0032728	0.0192327	0.497462	0.564106	0.385166	0.832999	0.226674	0.87201	0.699671	0.00507063
SHQ1	0.0815367	0.505993	0.387725	0.845181	0.592681	0.425231	0.419328	0.125127	0.00207484	0.0156683
LARP1	-0.271828	-0.0569074	-0.373424	-0.152648	-0.672145	-0.345157	-0.369509	-0.361038	-0.443388	0.0200989
UQCC3	0.0852352	0.308309	0.0782045	0.364022	0.705292	0.569903	0.631985	0.912869	0.771835	4.60838e-05
CD109	0.193557	-0.0787549	0.0676925	0.183384	-0.0291642	-0.249444	-0.453302	-0.582802	-0.546973	1.16885e-09
SUPT6H	-0.222385	-0.334629	-0.245625	-0.354951	-0.0561923	0.112613	0.144208	0.111588	0.0784484	0.0265561
SND1	-0.162131	0.0385277	0.172811	0.215081	0.345135	0.293665	0.380194	0.253754	0.378784	3.46159e-05
EIF3M	-0.305971	-0.337668	-0.088297	-0.235886	-0.112242	0.378776	0.260862	0.17652	0.447228	0.000242053
HS2ST1	0.15062	0.0974097	0.416925	0.529054	0.570988	1.01688	0.896496	0.91607	0.805916	4.53278e-10
CHST3	0.0343711	0.119633	0.833416	0.593906	1.21486	1.15789	1.14052	0.41471	0.907638	9.61554e-05
GOLGA7	0.15939	0.24985	0.485864	0.549969	0.897976	0.978627	0.576622	1.1756	1.45172	3.80906e-08
GALNT7	0.0324517	-0.00662082	0.364572	0.465701	0.809225	0.770203	1.05825	0.921232	0.803213	1.27133e-08
TTC7B	-0.114631	0.204924	0.484516	0.460376	0.68471	0.787733	0.806557	1.13441	1.13834	1.99046e-12
KTN1	-0.191229	-0.0466916	0.213165	0.228183	0.277812	0.43866	0.483291	0.592968	0.295054	2.35236e-07
LUZP1	0.203402	0.579727	0.614391	0.570546	0.453011	1.16298	1.05528	0.981938	0.956581	0.000591152
PPFIBP1	0.0674719	-0.300239	0.151688	-0.0760271	0.306305	0.0172542	0.327831	0.416921	0.451492	0.0032974
TMEM173	-0.212835	0.299851	0.0213333	0.287714	0.240917	0.38156	0.993254	0.64931	0.603617	0.0012153
CDR2L	-0.251273	0.152105	0.133768	0.22383	0.255847	0.29535	0.190897	0.278231	-0.0134197	0.00353454
LSR	0.775448	0.451492	0.405422	1.47194	1.00991	0.812393	0.834024	1.69155	1.07951	0.0146377
ANKLE2	0.316162	0.110783	0.644096	0.551044	0.508449	0.513586	1.32534	0.930077	1.00984	0.000452358
STX12	0.180834	0.182243	0.335192	0.202982	0.375212	0.39154	0.34917	0.632201	0.618841	0.000742483
AHNAK2	-0.0713264	0.0291193	0.186931	0.17098	0.13221	0.13221	0.151595	0.202882	0.708714	2.1182e-06
FAM114A1	-0.349272	0.0383444	0.119246	0.206395	0.435739	0.143329	-0.278977	0.116638	-0.659652	0.00875156
MRPL41	-0.247491	-0.0510427	-0.33822	0.0447668	-0.589673	-0.334606	-0.804214	-0.496558	-0.508151	0.00532246
GPR64	0.365704	0.113118	0.440842	0.580652	0.825754	0.866772	1.05898	0.933044	0.960554	8.79732e-09
STK11IP	0.184254	0.458014	-0.0367635	0.0964138	0.521943	0.631805	0.813591	0.70524	0.726586	0.00266763
LRRC47	-0.0805709	-0.090478	-0.348362	-0.258159	-0.339017	-0.161744	-0.398023	-0.371033	-0.413898	0.0233734
GPD1L	0.0319983	-0.200992	-0.136883	-0.199784	-0.21683	-0.546042	-0.624612	-0.699207	-0.664946	0.000646271
MPP5	0.0861467	0.342553	0.663631	0.353176	0.327262	0.572973	0.473088	0.509485	0.491512	0.00674954
SFRP1	0.168735	-0.108822	-0.285975	-0.299433	-0.613324	-0.254915	-0.166511	-0.453309	-0.373313	0.00354534
MINK1	0.233437	-0.0157593	-0.460747	-0.193497	-0.374437	-0.523209	-0.810467	-0.612395	-0.688542	9.05942e-07
RPP25L	0.188741	-0.0986178	0.0181561	-0.0754119	-0.309148	-0.193623	-0.425931	-0.206453	-0.644617	0.0233052
MRPL50	-0.251083	-0.411595	-0.449685	-0.485917	-0.729742	-0.519166	-0.296878	-0.0546749	-0.346026	0.00258512
EMC1	-0.105281	-0.0475246	0.0341013	0.221096	0.125842	0.421759	0.488586	0.30808	0.324982	4.53841e-06
CCNYL1	0.24426	0.0709053	0.283347	0.355695	0.481057	0.45966	0.542503	0.639192	0.699293	1.41829e-06
DCBLD1	-0.257092	-0.00769883	0.170549	0.167466	0.448192	0.354046	0.338369	0.201214	0.227511	0.000889562
KDF1	-0.118797	-0.0442086	0.207899	0.169034	0.039534	0.205708	0.204979	0.265436	0.379536	0.000122364
COLGALT1	-0.0072114	-0.16415	0.38213	0.558082	0.815694	1.09174	1.06551	1.06782	0.88308	1.04386e-10
UBAC2	0.0548671	-0.302186	0.517505	0.476652	0.691539	0.731321	0.767502	0.772411	0.926067	0.000170189
TXNDC5	-0.0439915	0.0790884	0.485306	0.488306	0.72599	0.850976	0.779234	0.782791	0.746096	3.75284e-12
SCCPDH	0.024609	-0.16547	0.0254911	-0.0287474	0.0289044	0.211912	0.303246	0.203787	0.185276	0.00362758
SERBP1	-0.274124	-0.0721576	-0.370577	-0.458515	-0.539821	-0.579809	-0.467691	-0.515699	-0.745185	4.06553e-08
CCNY	0.0865833	0.0198774	0.0894263	0.200042	0.386616	0.48261	0.498173	0.460059	0.675679	5.63016e-07
GPRC5A	-0.2218	0.0938162	1.26604	0.285299	1.42357	0.909574	1.43945	1.42236	1.79953	2.66126e-07
CMAS	-0.0485745	-0.000191035	-0.0178784	-0.242027	0.494094	0.549964	0.342447	0.192111	0.39918	0.0162185
PPTC7	0.134458	0.0938227	0.25767	0.815289	0.721201	0.689558	0.780281	0.642212	0.330162	0.000141632
ADCK3	0.0653035	0.428658	0.0856473	-0.0572995	-0.264107	0.0429431	-0.23385	-0.525456	-0.571009	1.67228e-05
GOLGA5	0.684605	0.482522	0.579879	0.641507	0.49788	1.05061	1.16875	0.843674	1.15413	0.00119403
PIP4K2C	-0.116196	-0.372722	-0.435738	-0.264045	-0.399895	-0.335308	-0.39353	-0.338221	-0.143171	8.38985e-06
STT3B	0.0568775	-0.160086	0.28909	0.220184	0.635746	0.644584	0.733809	0.699211	0.498659	0.000159851
BICD2	-0.0670057	-0.0156168	-0.0362949	0.0668301	-0.327825	-0.0376953	0.0116679	-0.375501	-0.501297	0.00545171
TRPM4	-0.105273	-0.359532	0.419234	0.724473	0.54052	1.01966	0.55715	0.790497	0.759163	1.35991e-05
ZC3H15	-0.130024	-0.187882	-0.300523	-0.420813	-0.524616	-0.459882	-0.611941	-0.562958	-0.351831	5.67185e-07
SCFD1	0.0560572	0.0134004	0.288668	0.264755	0.367306	0.586955	0.741987	0.556298	0.537704	2.91874e-08
SLC44A1	0.0336509	0.281392	0.698379	0.478066	0.45049	0.313123	0.30069	0.494082	0.447353	0.00509486
PALLD	-0.40446	-0.0869244	0.1328	0.38732	0.508893	0.466805	0.452942	0.601378	0.845091	1.77566e-07
PSPC1	0.0174063	0.0465994	0.215233	0.232591	0.176972	0.436646	0.306071	0.574725	0.39969	0.000600292
ACOT11	0.114838	0.176425	-0.192888	-0.134611	0.0715678	-0.363978	-0.383653	0.0255484	-0.725396	0.0209242
MUC16	0.342528	0.422896	-0.0287576	-0.0949651	-0.0274931	-0.145653	-0.120591	-0.120202	-0.173445	0.0274107
IRGQ	0.369003	0.197858	-0.129303	-0.542372	-0.918995	-1.02409	-0.10339	-0.540014	-0.465393	0.00467153
FAM3C	0.320581	0.569211	0.860351	0.859739	1.30816	1.27177	1.52388	1.2657	1.01435	4.7217e-10
H1FX	-0.157844	-0.248255	-0.0709133	0.0169436	-0.121595	-0.0797165	-0.0388939	0.154651	0.264174	0.00842722
UBXN4	-0.0111917	0.0671403	0.2878	0.273957	0.260372	0.0832948	0.527437	0.323406	0.416066	0.0109566
NDRG1	0.0157747	0.122123	-0.219883	-0.130916	-0.142731	-0.201111	-0.207601	-0.266265	-0.370174	0.0147519
HSPH1	-0.277828	-0.154612	-0.354975	-0.366131	-0.44856	-0.739842	-0.833513	-0.741002	-0.896724	7.68231e-12
PXDN	-0.216158	-0.203597	0.0935964	0.417488	0.381964	0.384604	0.658586	0.567614	0.198553	0.00532301
MRPS31	-0.138236	-0.0886423	-0.478139	-0.360845	-0.723459	-0.755008	-0.900532	-0.530653	-0.826693	4.29023e-06
ARPC1A	0.0679881	0.179619	-0.0332388	0.0751385	0.0385351	-0.0518704	-0.291603	-0.0754013	-0.164777	0.000768729
OSTF1	0.0919673	-0.0448342	-0.0769676	-0.0459985	0.455686	-0.319753	-0.273373	-0.291286	-0.443845	0.0116393
GLG1	0.345004	0.204811	0.706697	0.738614	0.807522	0.838614	1.0925	0.678808	0.485689	1.04216e-07
KHSRP	-0.140037	-0.198094	0.170413	0.310298	0.335156	0.386153	0.501801	0.458156	0.548124	1.08616e-07
USP7	-0.109296	-0.118258	-0.0496359	-0.138405	0.14353	0.221227	0.109486	0.185029	0.228874	2.03372e-05
CUL5	0.0116778	-0.384229	-0.196548	-0.416161	-0.0789049	-0.0806941	-0.0393765	0.194825	0.275374	0.00607363
ATP6V0A1	0.231122	0.342648	0.136848	0.53244	0.721683	1.14099	0.559535	1.10834	1.67461	0.000242269
ZNF622	-0.35852	-0.100667	-0.050805	-0.420563	-0.379441	-0.653034	-0.521642	-0.637321	-0.599639	0.000173689
ERGIC1	0.0268547	-0.0391517	0.0694203	0.521128	0.455257	0.790778	0.659393	0.671834	1.11202	2.63894e-05
CCDC47	-0.0449122	0.00650006	0.385101	0.204422	0.470232	0.59869	0.71602	0.577885	0.5597	3.09017e-08
MRPL24	-0.0295634	0.215411	-0.293678	-0.235765	-0.566932	-0.809688	-0.770513	-0.797109	-0.880533	1.44974e-06
LRRC59	-0.11678	-0.114242	0.204292	0.00958991	0.381018	0.394118	0.39788	0.439198	0.448505	1.24326e-06
VTI1A	-0.101167	0.0744242	0.286353	0.340768	0.461441	0.499217	0.646235	0.805843	0.52076	2.08773e-08
PBXIP1	-0.0730119	-0.0661313	0.146295	-0.0118984	0.251955	0.39144	0.314273	0.504939	0.46824	0.000157321
AIDA	0.0870832	0.22174	0.191914	0.31901	0.417436	0.499608	0.472264	0.522482	0.634835	2.45656e-09
EFHD2	-0.271205	-0.239238	-0.113336	-0.173455	-0.298686	0.011585	-0.0515827	0.0217267	0.248157	0.000523852
FAF2	-0.101625	-0.249984	0.150155	0.148208	0.370014	0.31173	0.633292	0.3931	0.24941	0.00965784
ERLEC1	0.492673	0.0325917	-0.0189302	0.201382	0.0547749	0.810119	0.99224	0.828573	0.894814	9.62098e-05
DNAJA3	-0.234073	0.143392	-0.329059	-0.87359	-1.22974	-0.796709	-1.18376	-1.01706	-1.28647	6.17123e-08
MVB12A	0.0642525	0.10504	0.290572	0.433414	0.280421	0.275632	0.283847	0.256252	0.287503	0.00368837
MMAB	0.0144033	0.0364672	-0.130535	-0.0662608	-0.112789	-0.135908	-0.205576	-0.298624	-0.333146	0.00173423
S100A16	-0.00404083	0.257622	0.483963	0.168569	0.238104	0.12762	-0.0371245	0.0772968	-0.00100428	0.00157031
CRELD1	0.189252	-0.367244	-0.0915233	0.227764	0.291546	0.400323	0.65201	0.319744	0.399383	0.0203896
DDRGK1	0.327707	-0.14312	0.589501	0.466982	0.388877	0.294938	0.58925	1.04924	0.784555	0.0196566
PPP1R16A	0.311246	-0.0528145	-0.515118	-0.560117	-0.406058	-0.614172	-0.863368	-0.621532	-0.331001	0.000179195
COX14	0.390208	0.141365	-0.543982	-0.403956	-0.242376	-0.584268	-0.565347	-0.584257	-0.964265	9.38468e-05
SUCLG2	-0.125998	-0.0268846	-0.123053	-0.269949	-0.178029	-0.240776	-0.315772	-0.316221	-0.19266	0.00453805
KIRREL	-0.0697412	0.0228191	0.0414763	0.156129	0.120265	0.315748	0.194903	0.391137	0.487729	3.78255e-06
CDK5RAP3	0.276163	-0.363941	-0.217508	0.123481	0.28774	0.114152	0.409694	0.288472	0.37708	0.0212603
CNDP2	-0.047258	-0.00367424	-0.294529	-0.290398	-0.43317	-0.357125	-0.707365	-0.562295	-0.500529	1.84339e-06
FAM129B	0.21744	-0.0110164	-0.346528	-0.360194	-0.320092	-0.292598	-0.543325	-0.495514	-0.521277	5.37985e-08
CDC5L	-0.149297	0.00560906	0.15509	0.164144	0.15195	0.110344	0.252766	0.208469	0.362238	0.00372688
CHP1	-0.103069	0.0981781	0.363307	0.438165	0.458166	0.669111	0.684944	0.522375	0.638347	7.48145e-10
TXN2	-0.0759038	0.250059	-0.076597	-0.210653	-0.102352	-0.112905	-0.308468	-0.28958	-0.595872	0.00191581
TM9SF2	0.191528	-0.0925837	0.382952	0.450758	0.78794	0.709569	0.812324	0.736425	0.736701	9.7402e-06
CIB1	-0.542395	-0.167279	0.487761	0.62338	0.644115	0.618925	0.447543	0.371923	0.341692	0.000486933
CCT7	-0.109817	0.0242249	-0.136926	-0.0974615	-0.0541962	-0.120809	-0.246708	-0.12889	-0.312109	0.00466112
ARPC5L	-1.48428	-0.0836589	0.0770098	-0.147149	0.0263967	-0.581287	-1.24107	-0.797335	-1.32446	0.0114437
CORO1B	0.0556357	0.127983	0.160533	0.238571	0.29335	0.180828	0.0546458	0.177134	0.142991	0.00169496
TXNDC17	-0.351743	0.0977283	-0.762753	-0.445923	-0.431806	-1.2056	-1.19981	-0.686881	-1.93955	4.38803e-05
CPPED1	0.0470157	0.204487	-0.264632	-0.483723	-0.704384	-0.489953	-0.979171	-0.874418	-0.896752	3.8653e-07
FAM213A	0.188217	-0.494554	-0.351209	-0.395762	-0.409085	-0.700756	-0.436784	-0.579035	-1.24711	3.83591e-06
ERP44	0.0534823	0.129327	0.312158	0.413719	0.388081	0.373486	0.694933	0.391033	0.390829	5.40821e-05
TACO1	-0.174171	0.136772	-0.308918	-0.720407	-0.661342	-0.736573	-0.44341	-0.67815	-0.639141	0.00138436
ESYT1	0.0724468	-0.417505	0.223232	0.198405	0.311554	0.480954	0.572108	0.578902	0.859919	4.51216e-08
TMEM43	0.332692	-0.0357756	0.54666	0.341366	0.461193	0.493059	0.632687	0.517408	0.540535	0.000495409
LMF2	0.0482813	-0.245149	0.598607	0.828942	0.613084	0.793792	1.20184	1.19047	1.15032	2.93286e-07
C9orf142	0.2753	0.14275	-0.353073	-0.0695311	-0.00915411	-0.520167	-0.411668	-0.259498	-0.509419	0.00311895
DDX23	-0.0234619	0.0189317	0.327734	0.27722	0.439768	0.368286	0.221141	0.424864	0.436177	6.11389e-06
TMED9	0.168171	0.153621	0.12164	0.054885	0.291916	0.289594	0.482088	0.322216	0.370909	6.71206e-05
RBM4	0.15231	0.197948	0.64786	0.518153	0.546367	0.48046	0.708549	0.503612	0.568455	6.75886e-05
SLC12A9	0.136489	0.123663	0.0909727	0.186128	0.0529368	0.468504	0.493577	0.562791	0.813966	3.22016e-08
SRRT	-0.226022	0.0249423	-0.0618567	-0.124038	0.193926	0.271628	0.370377	0.482566	0.356826	0.00515319
CECR5	-0.0940148	-0.146133	-0.204569	-0.233824	-0.483522	-0.181309	-0.202903	-0.587877	-0.512246	0.00379443
MAK16	0.189611	0.308326	0.0859775	0.0683268	-0.00324878	-0.00333149	-0.0699248	-0.124909	-0.414299	0.00223847
ITPA	0.107986	0.230381	-0.51563	-0.388128	-0.505973	-0.614952	-0.757289	-1.27431	-0.857005	2.48347e-05
KIAA1671	-0.0525376	-0.00392153	-0.0275012	0.204951	0.257669	0.187373	0.229184	0.359428	0.422113	1.41913e-05
MRPL13	0.103336	-0.0900404	-0.256014	-0.776715	-0.792387	-0.654853	-0.727698	-0.672595	-1.12926	1.91875e-05
FAM126A	0.116651	-0.513937	-0.144738	0.17193	0.35532	0.39918	0.336928	0.618677	0.645335	3.11863e-05
MRPL37	0.0315752	-0.023456	-0.119679	-0.468168	-0.286642	-0.592269	-0.317683	-0.299685	-0.114049	0.0172655
OSBPL8	0.153371	0.331523	0.61341	0.496603	0.775623	0.779096	0.859296	0.912209	0.796719	3.76877e-13
WDR11	0.194417	0.400957	0.453773	0.343479	0.327894	0.396047	0.348639	0.460179	0.52898	0.0216847
LNP	-0.00184386	0.342987	0.487271	0.57313	0.725058	0.849635	1.17967	1.14708	1.03428	6.07059e-09
XRN2	0.141259	0.178547	0.351683	0.333941	0.434904	0.183803	0.42224	0.359755	0.510499	0.000359943
TOLLIP	-0.238932	-0.377256	-0.263805	-0.0517664	0.083592	-0.22447	0.0854814	0.234687	0.346412	0.0090098
RAB1B	0.141541	-0.0543538	-0.0833189	0.109466	0.0414925	0.138355	0.2385	0.133113	0.149709	0.0147318
VPS16	-0.00517491	-0.279517	-0.617151	-0.429948	-0.429805	-0.326091	-0.281045	-0.298204	0.125313	0.000112963
SLK	-0.376643	-0.297269	-0.684437	-0.882658	-0.689324	-1.00675	-1.34194	-0.886016	-1.13149	5.89744e-07
RAB3GAP2	0.0730475	-0.133198	0.0260206	0.15111	0.305798	0.329423	0.319973	0.274714	0.513823	0.00245987
PPA2	0.126899	-0.27141	-0.596837	-0.485317	-0.90123	-0.852407	-0.829994	-0.775763	-1.04202	3.38816e-10
POFUT1	0.297076	0.107762	0.48657	0.87514	1.03831	0.951711	1.09314	1.15059	0.645539	7.75612e-05
GOLPH3	0.0678829	-0.026069	0.289136	0.373775	0.298828	0.399451	0.43083	0.350338	0.126337	0.0105761
ASB7	-0.41055	-0.385163	-0.47531	-0.484895	-0.49776	-0.696908	-1.04822	-0.833183	-0.826845	2.06507e-07
CLMP	-0.0768058	0.138879	0.309616	0.294077	0.381906	0.544949	0.524657	0.505226	0.428557	7.45452e-07
NOL6	0.36709	0.0608457	0.171405	-0.201403	-0.116968	-0.116737	-0.220638	-0.212341	-0.290772	0.00050379
MRPL44	-0.505065	-0.213233	-0.301095	-0.319642	-0.432287	-0.501101	-0.662731	-0.574806	-0.800393	0.0206993
NMNAT1	0.238383	0.364299	0.0309232	-0.0941293	-0.168287	-0.191979	-0.0615082	-0.120847	-0.0712161	0.00443811
SCPEP1	0.0658853	0.0744819	0.242505	0.257374	0.0901813	0.259267	0.00074371	0.127885	-0.20388	0.0109428
EPB41L5	0.236171	0.0481046	-0.040163	-0.0583271	0.06975	0.0176008	0.0430461	0.0800545	0.347656	0.00953233
SDF2L1	-0.184479	0.189412	1.08597	0.538125	1.00299	0.683818	1.41809	0.848504	0.979455	0.00118841
CELSR2	0.0771649	0.0732173	0.799001	0.818271	0.376069	0.409474	0.290462	0.0404882	0.120287	0.000350488
S100A14	-0.0685509	0.075749	0.541749	0.189432	0.116002	0.078193	-0.117956	-0.0258056	-0.318746	2.53686e-05
ATP13A1	-0.0928164	0.0106345	0.263081	0.241698	0.27776	0.443957	0.522758	0.384187	0.455881	8.52121e-05
MRPL47	-0.303062	0.0108671	-0.0503833	-0.97618	-1.03735	-1.02088	-1.05111	-0.976165	-0.911773	7.74346e-05
ACOT13	0.124838	0.140914	0.320502	0.348874	0.186482	0.0961593	0.262617	0.249091	0.0268472	0.00806233
NIT2	-0.0896653	0.148261	-0.257821	-0.193839	-0.140427	-0.13635	-0.334536	-0.182715	-0.221939	0.0262097
KIF13B	-0.323658	-0.102944	-0.169376	0.112183	-0.1878	-0.224896	-0.451066	-0.44331	-0.524371	0.00702632
XPNPEP1	-0.120762	-0.107119	-0.392034	-0.219143	-0.218017	-0.260561	-0.41347	-0.6531	-0.547967	0.000113362
PDLIM7	-0.11461	-0.811544	0.661872	1.12392	1.3194	1.19838	1.27734	1.24548	1.41302	1.37721e-05
DDX21	0.30372	-0.109122	-0.369334	-0.731657	-0.692624	-0.48248	-0.50518	-0.329235	-0.187743	3.69383e-05
HEBP1	-0.344907	0.134858	-0.153246	-0.0823691	-0.157553	-0.309401	-0.216715	-0.289292	-0.84308	6.41512e-05
PHPT1	0.0685852	0.0976134	-0.122444	-0.35399	-0.584171	-0.649502	-0.813446	-0.936894	-0.462053	2.62463e-05
FARSB	0.157675	0.0467085	-0.214185	-0.32467	-0.27256	-0.243796	-0.347577	-0.268497	-0.281058	0.000603835
IARS2	0.0256899	-0.344688	-0.363712	-0.320828	-0.431899	-0.283802	-0.266202	-0.286462	-0.446543	7.53768e-05
ATG3	-0.318345	-0.27281	-0.414386	-0.333796	-0.558584	-0.725088	-0.832729	-0.755227	-1.12515	3.27216e-10
ECHDC1	-0.162921	-0.140203	-0.521164	-0.542639	-0.467538	-0.829399	-0.988063	-0.695537	-0.741347	0.000344184
DDX18	0.283136	0.0580884	-0.272286	-0.486693	-0.555228	-0.603759	-0.366017	-0.250816	-0.533904	0.000814087
RBM28	-0.255809	-0.421936	0.413828	0.225684	0.395762	0.260578	0.499615	0.0775159	0.568577	0.0245954
PAK1IP1	0.414068	0.113127	-0.136622	-0.290318	-0.520508	-0.690865	-0.32744	-0.207096	-0.340771	0.000264307
LYAR	0.0249775	0.318591	0.163002	-0.118206	-0.248723	-0.218768	-0.146982	-0.233	-0.242854	0.0179645
IMPAD1	0.275233	0.163396	0.969519	0.625863	0.861618	0.880223	1.11048	0.918922	1.05453	5.20607e-08
NDE1	-0.420072	-0.0146885	-0.0483787	0.122434	0.130497	0.119062	0.00184842	0.259015	0.259994	0.00785472
GAR1	0.0686377	0.252705	-0.00594004	-0.302951	-0.497548	-0.838209	-0.862092	-0.82699	-0.839221	1.21689e-10
SLCO1C1	0.0249467	-0.320922	-0.529426	-0.582952	-0.521697	-0.931326	-1.12564	-0.91392	-0.605788	1.0136e-05
CELSR1	0.103071	0.0741927	0.406266	0.225606	0.291056	0.564487	0.517436	0.483484	0.42719	9.31522e-07
FAT2	-0.225813	0.0345553	0.483503	0.410598	0.442701	0.367326	0.284466	0.241045	-1.10146	0.000694619
UGGT2	0.671551	0.216654	0.390859	0.634685	0.902434	0.559824	0.519433	0.811506	1.08445	0.0122374
UGGT1	0.126372	-0.0748422	0.130199	0.247449	0.33097	0.425401	0.52151	0.478569	0.278206	2.55874e-06
ERAP1	0.0225615	-0.189515	0.484198	0.341393	0.75676	0.620124	0.727977	0.716583	0.553425	0.000120235
SACS	-0.360636	0.209092	-0.135255	-0.415795	-0.537666	-1.16377	-0.750606	-0.0848623	-0.635302	0.0272511
MYOF	0.16053	-0.0371928	-0.102416	-0.126522	-0.0889226	-0.0769633	0.0808642	0.0832814	0.298873	2.02807e-05
EHD2	0.0519228	-0.0979757	-0.326813	-0.124797	-0.365639	-0.321417	-0.289584	-0.339153	-0.536926	4.30415e-06
CALML5	-1.29885	-0.952742	-1.5044	-0.714723	-1.07348	-1.20426	-1.52437	-1.20519	-1.93183	0.0191251
FLRT3	-0.175703	0.0782574	-0.789611	-0.722601	-1.15592	-1.0182	-1.28461	-1.03226	-0.50514	0.0042846
HACD3	0.194513	-0.147688	-0.1366	-0.0549704	0.135322	-0.0245207	0.324206	0.407514	0.314568	0.00226131
EMC3	0.499226	-0.0289808	0.550004	0.427582	0.966164	0.653188	1.00307	1.03293	1.00791	0.00659103
RAI14	-0.160902	0.0526593	0.110387	0.393981	0.469216	0.387153	0.298488	0.419242	0.400343	2.68617e-05
VAPA	-0.30161	0.404761	0.738345	0.428039	0.660848	0.634582	0.816992	0.660785	0.604101	1.58542e-05
LARS	0.123629	-0.148895	-0.384442	-0.274427	-0.49649	-0.563637	-0.480303	-0.539665	-0.399817	8.48452e-08
GRHPR	-0.0879007	-0.043617	-0.755108	-0.184277	-0.662009	-1.0965	-0.887197	-0.909961	-1.1024	0.000138353
CTSZ	0.014804	0.206122	0.388541	0.299747	0.460697	0.333731	0.577009	0.623257	0.760049	8.50834e-10
DNAJB11	0.00291462	0.163793	0.579103	0.608154	0.844762	1.0118	1.18084	1.13175	0.930172	2.1667e-14
PEF1	0.0861515	0.231257	-0.139777	0.0235055	-0.434661	-0.697113	-0.792398	-0.747626	-0.142183	0.00264553
UQCR10	0.769677	-0.608463	-1.23811	-1.17476	-1.72566	-1.30614	-1.54762	-1.27412	-1.60177	8.28533e-08
VTI1B	0.122025	-0.285225	0.0947668	0.365279	0.499714	0.643707	0.796778	0.424668	0.401634	0.000531442
DKFZp566H1924	-0.227099	0.0235625	0.669817	0.473501	0.367418	0.541498	0.291532	0.405114	0.15783	8.57396e-05
NIPSNAP3A	0.00975258	0.271878	-0.183418	-0.626275	-0.453854	-0.137369	-0.62272	-0.598976	-1.12234	0.00050124
ABCF2	0.374012	-0.122562	-0.154294	-0.144957	-0.205785	-0.38579	-0.360916	-0.515979	-0.486406	0.000466022
SUSD2	0.02893	0.172534	-0.0247083	-0.132321	-0.16503	-0.145608	-0.259368	-0.164777	-0.300989	0.0191125
LAMTOR3	0.372693	-0.379162	0.0993145	0.747048	0.238393	0.882949	0.643524	0.382477	0.849617	0.00462306
SEPT9	-0.0356077	-0.312721	-0.292534	-0.238479	-0.108847	-0.259512	-0.249955	-0.328378	-0.158303	0.0218415
CYB5R1	0.0339987	0.0865322	0.114066	-0.0644014	-0.060532	0.0974912	-0.0493423	-0.217257	-0.347858	4.67848e-05
ATP6V1H	-0.310384	-0.345721	-0.346743	-0.388429	-0.423419	-0.211246	-0.390594	-0.259103	-0.102395	0.0202112
AK3	-0.0911693	-0.0412773	0.0096358	-0.295043	-0.609783	-0.712055	-0.45805	-0.585583	-0.373016	8.53378e-05
PLXNA1	0.11086	0.0171936	0.119031	0.29353	0.412449	0.514458	0.448563	0.467029	0.571543	1.00869e-09
SLC25A13	-0.0370203	0.00474017	-0.404318	-0.251618	-0.425522	-0.432336	-0.298251	-0.355547	-0.227672	0.00293584
STOML2	-0.075516	0.275553	0.109907	0.0374965	-0.229645	0.000783886	-0.100299	-0.127525	-0.434804	0.00109144
VPS28	0.0455783	-0.0787859	-0.184312	-0.0678715	-0.265142	-0.738309	-0.589378	-0.299294	-0.240748	0.0112948
PARP4	0.117103	0.0938566	-0.0990559	0.00973018	0.0870504	-0.104531	-0.0262663	-0.158445	-0.165195	0.0148862
RAB21	0.118929	0.160955	0.168955	0.21013	0.366111	0.268093	0.21714	0.434993	0.586267	2.64738e-05
MYO5B	-0.124812	0.045897	-0.0987996	-0.247155	-0.277719	-0.225763	-0.260295	-0.283204	-0.336316	1.82544e-05
CORO1C	-0.0340281	0.125483	0.290772	0.220553	0.290563	0.00139506	-0.0985895	-0.0448713	-0.0123375	0.00321428
COL17A1	0.084918	0.279999	0.473207	0.531635	1.02953	0.912338	0.822578	1.02957	1.21556	7.80218e-12
NENF	-0.378338	0.0280669	0.543807	0.937679	0.9847	1.13544	1.35916	1.28614	0.941459	1.23916e-09
G3BP2	0.356362	0.312924	0.787152	0.694973	0.594928	1.00963	1.18876	1.01833	0.902713	5.81499e-07
PACSIN2	0.0759849	0.01381	-0.117883	-0.251815	-0.0812412	-0.483818	-0.523882	-0.485499	-0.313249	1.47722e-06
STX8	0.0201926	-0.029255	0.150534	0.202499	0.228767	0.255384	0.142786	0.414719	0.463617	0.000821151
SLC12A4	-0.0688987	0.534526	0.509149	0.601498	0.435902	0.957482	0.558991	0.653706	0.850777	0.0103618
CLCA2	-0.0745354	0.141161	0.528578	0.32192	0.0778253	0.177608	-0.0358856	-0.0384891	-0.180918	0.000174127
C14orf166	-0.163219	-0.230047	-0.173305	-0.341799	-0.258951	-0.245939	-0.151471	-0.0790315	-0.0920745	0.000774036
RUVBL2	-0.0146733	-0.139914	-0.451348	-0.528213	-0.516157	-0.526362	-0.659566	-0.668975	-0.520954	3.08219e-06
RUVBL1	-0.211613	-0.131798	-0.643504	-0.751392	-0.870849	-0.891232	-0.939907	-1.09197	-0.839254	1.0166e-08
VDAC3	0.575654	0.0763627	-0.107636	-0.170515	-0.326404	-0.209747	-0.254857	-0.24589	-0.381178	8.05309e-05
CFL2	0.0547569	0.0760477	0.138457	0.0830323	-0.104568	-0.119346	-0.277096	-0.17118	-0.118563	0.00131187
FNDC3A	0.0559451	-0.0141982	0.310134	0.810033	0.708676	1.26458	0.917476	1.20288	0.965125	2.9347e-06
PADI2	0.233166	-0.258372	-0.474731	-0.500794	-0.609535	-0.97552	-0.781968	-0.99161	-0.740021	8.08865e-09
LAMTOR2	0.144659	0.0584987	0.185547	0.193651	0.138071	0.19024	0.286089	0.375929	0.609997	4.10761e-07
NOP58	0.163093	-0.0849678	-0.120962	-0.384019	-0.529735	-0.891415	-0.907019	-0.828154	-0.88449	3.34926e-11
NOP16	-0.0312437	0.1224	-0.29787	-0.601662	-0.662949	-0.19842	-0.371936	-0.549359	-0.209021	0.0135712
MRPS18C	0.0907896	-0.471158	-0.493335	-0.668846	-0.783314	-0.433189	-0.316076	-0.468754	-0.503884	0.0218204
RTCB	-0.0488892	0.168306	0.405701	0.226642	0.240697	0.250575	0.410134	0.423478	0.53471	2.9687e-05
RAP2C	0.019164	0.288685	0.226511	0.264936	0.145226	0.311369	0.310734	0.0989849	0.388338	0.0072098
C2CD2	1.30743	0.819224	1.72663	1.2384	1.20545	1.33888	1.61842	1.41929	1.3324	0.0017797
PKP3	0.249559	0.40837	0.821902	0.8987	1.33162	1.64038	1.60014	1.64006	1.9648	4.33025e-07
TLN1	-0.0622041	0.0844636	0.135386	0.150653	0.200841	0.113697	0.192824	0.227627	0.260564	4.9698e-06
DAAM1	0.952529	0.848841	1.04437	0.804644	1.14291	0.986048	1.18956	1.2036	1.12909	0.00178053
AFG3L2	-0.21347	-0.117359	-0.519172	-0.5185	-0.782618	-0.71275	-0.866963	-0.811322	-1.08821	2.91658e-09
SAMM50	0.118333	-0.201629	-0.396738	-0.371754	-0.627754	-0.394723	-0.653329	-0.477703	-0.608495	1.04139e-06
PPME1	-0.176288	-0.285842	-0.702106	-0.736759	-0.809498	-0.95362	-1.38373	-0.786336	-1.17497	3.42655e-08
SUPT16H	-0.272981	-0.700866	-1.32022	-0.516831	-0.896012	-1.19722	-0.799707	-0.738366	-0.754468	0.00489573
ENTPD2	-0.224946	-0.178238	0.13425	0.159511	0.330192	0.396366	0.365535	0.612512	0.649752	0.000203575
CDC42BPB	-0.00457709	-0.069784	0.102592	0.289754	0.289335	0.195659	0.273571	0.299198	0.487501	0.000166762
ST14	-0.0994348	0.13438	0.636903	0.50437	0.496587	0.388506	0.35094	0.418161	0.397166	0.000108885
HEBP2	-0.0933423	0.162373	-0.525834	-0.282786	-0.469828	-0.874256	-0.746778	-0.754337	-0.937136	3.54776e-07
GPR56	0.0730997	0.765418	0.549508	0.102944	0.415303	0.30507	0.469536	0.274262	-0.00134585	0.0167916
CLIC4	-0.331461	-0.166521	-0.167588	-0.156704	-0.167201	-0.233154	-0.4493	-0.435172	-0.34671	0.00844449
OAS3	0.322392	-0.459935	-0.317435	-0.327576	-0.194783	-0.430684	-0.449512	-0.672735	-1.1581	0.000867785
SLC30A1	-0.38896	-0.0172332	0.324499	-0.0763744	0.252218	0.402862	0.212173	0.31385	0.888905	6.52292e-05
SQRDL	0.0381512	-0.00788682	-0.251504	-0.346727	-0.421084	-0.352972	-0.488469	-0.291373	-0.543695	9.32634e-08

## Sheet: WCP
Gene.names	fc_T1	fc_T2	fc_T3	fc_T4	fc_T5	fc_T6	fc_T7	fc_T8	fc_T9	p.value
CLN3	0.227507	0.130731	0.207531	0.512546	0.383733	0.424869	0.348349	0.53918	0.55121	0.000162239
SERPINB6	-0.0696826	-0.0930632	-0.132417	0.116774	0.0588824	-0.340235	-0.2934	-0.412971	-0.548043	3.02628e-07
HDGFRP3	-0.0960392	0.143324	-1.38277	-1.49698	-1.23342	-0.9186	-1.09893	-1.04156	-0.681289	3.03282e-06
DNPEP	0.1153	0.0127952	0.0596276	0.0302117	-0.0743002	-0.0762947	-0.31336	-0.277285	-0.456236	1.65922e-08
HDLBP	-0.0129328	0.00967017	0.234083	0.379928	0.455453	0.391107	0.532109	0.424084	0.493239	2.3416e-12
TMEM120A	0.198172	0.0379022	0.565989	0.702003	0.684737	0.729807	0.970492	0.737293	0.87947	4.7043e-07
RPS9	0.0229686	-0.0509927	0.0466961	0.218151	0.15754	0.148452	0.19957	0.142953	0.0502954	0.000150447
CLN5	0.135724	0.213006	0.988096	0.989924	0.986123	0.669299	0.888007	0.620323	0.872844	2.95871e-07
PSMA2	0.114037	-0.00953444	0.0940029	0.421734	0.404771	0.283856	0.323537	0.112407	0.00866115	3.98798e-05
TCEB3	-0.101202	-0.169634	-0.569532	-0.59629	-0.631983	-0.560831	-0.776158	-0.698322	-0.657716	7.32965e-07
SLC22A18	0.0104784	0.0416676	0.247657	0.326365	0.386662	0.153796	0.23584	0.412729	0.535374	0.000298937
BAT3	-0.0765414	-0.187762	-0.291618	-0.194223	-0.297913	-0.508315	-0.582508	-0.554288	-0.706172	9.48709e-08
ATP11C	0.114484	0.128691	0.253916	0.265779	0.331296	0.484614	0.495241	0.486909	0.406606	6.3702e-10
DMD	-0.140383	0.179995	0.448131	0.410605	0.435343	0.629734	0.480306	0.675976	0.542659	1.07171e-07
PDE4DIP	-0.117236	0.00891873	0.544376	0.533026	0.385741	0.217141	0.0208694	0.139338	-0.379101	4.20945e-05
LIPG	0.395637	-0.228879	-1.05773	-0.791453	-0.764297	-0.340281	-0.201222	-0.396877	0.0616725	0.00028155
PEX12	-0.203948	-0.227889	-0.0216513	0.401737	0.285444	0.150789	0.189833	-0.0798677	-0.263622	0.0263049
BCL2L12	0.0540876	-0.00658767	0.11171	0.247465	0.217496	0.310716	0.215209	0.347028	0.43249	0.000104474
NUCB2	-0.0725537	0.0514181	0.505683	0.423111	0.536601	0.574701	0.508631	0.745062	0.773708	1.34398e-09
TXNRD1	-0.172072	-0.133836	-0.281007	-0.044165	-0.144004	-0.312744	-0.329462	-0.374346	-0.427193	0.000245749
PDE4D	-0.256225	-0.128541	-1.14097	-1.38957	-1.21873	-0.997227	-1.12131	-0.868962	-0.720128	7.78591e-07
GPX4	-0.161109	-0.269683	-0.14012	-0.157217	-0.0535727	-0.205784	-0.265529	-0.155807	-0.56195	0.000795497
DCAF13	0.0235664	-0.0333165	-0.321492	-0.557794	-0.584047	-0.469958	-0.493315	-0.508352	-0.564307	4.19187e-11
UBXN8	-0.0502442	-0.119375	0.425667	0.439292	0.530319	0.520738	0.506459	0.670855	0.856632	1.064e-09
TMC4	0.00391147	-0.297121	-0.523362	-0.570661	-0.4316	-0.394504	-0.278459	0.0391517	-0.112699	0.000179029
SLC1A3	0.0842993	0.540421	1.34163	1.15959	0.877781	0.392761	1.16161	0.948196	1.13564	8.75158e-05
EIF2B4	-0.0618679	-0.148105	-0.812656	-1.09118	-0.909114	-0.689062	-0.768046	-0.773785	-0.480377	1.07992e-07
UBR1	0.128127	0.144395	0.207572	0.199401	0.0393716	0.365594	0.123744	0.613893	0.48535	0.00224275
ROBO1	-0.024685	0.082645	-0.368268	-0.440937	-0.512823	-0.375837	-0.529973	-0.524428	-0.468156	1.55645e-05
LRRC41	-0.124847	-0.105592	-1.63542	-1.38	-1.37389	-0.80494	-1.1014	-0.682758	-0.0367914	2.16875e-06
UHRF1	-0.21592	-0.054854	0.303372	0.133139	0.361238	0.493499	0.639681	0.648224	0.644707	5.49532e-09
ERGIC2	-0.0557248	-0.102669	0.108869	0.238871	0.22687	0.808979	0.395403	0.408511	0.415077	0.000185208
HNRNPDL	0.231269	0.0789615	1.15596	0.759338	1.06591	0.742839	0.849588	1.10624	0.634329	1.14588e-05
MINOS1	0.199081	0.201178	-0.257055	-0.319463	-0.372599	-0.277417	-0.28213	-0.532038	0.00458987	0.00215519
MAGT1	0.0102492	0.0837519	0.145656	0.264953	0.291167	0.354999	0.274332	0.195913	0.155962	1.18379e-06
SPCS2	0.131756	0.133809	-0.38615	-0.402376	-0.283622	-0.0547583	-0.118063	-0.0133842	0.587572	2.37391e-05
HNRNPDL	0.0604739	0.0944246	-0.122824	-0.185142	-0.0814804	-0.00172759	-0.0457635	0.0835703	0.409458	0.000276541
SYNJ2BP.COX16	-0.0518207	0.024248	0.307946	0.294125	0.302229	0.421786	0.430125	0.5997	0.551259	2.01383e-06
GPX1	0.0268305	-0.0168982	0.123277	0.207335	0.116455	0.00412993	-0.0322814	-0.0518922	-0.254599	1.48923e-07
RPS24	0.342025	0.364893	-0.78748	-0.715767	-0.648404	-0.684007	-0.600213	-0.603516	0.131558	2.74028e-05
EIF5B	-0.132459	-0.290857	-0.572009	-0.451355	-0.599804	-0.780102	-0.680137	-0.683639	-0.714305	9.28189e-14
ARL15	0.104016	0.0801557	0.845495	1.06626	1.07816	1.17905	1.20396	1.09147	0.62936	2.51564e-11
MYCBP	-0.218615	-0.220473	0.170742	0.218284	0.162975	-0.0789873	0.0482463	-0.0947612	-0.139294	0.0124713
GLMP	0.19284	0.114835	1.07948	0.910345	1.00754	0.71182	0.907456	0.619614	0.83831	1.10322e-05
LAMTOR4	0.25739	0.130538	0.455257	0.43975	0.442695	0.414151	0.575219	0.398173	0.358504	2.98917e-07
SELT	-0.107172	-0.163845	0.388542	0.349878	0.558727	0.28044	-0.0857094	-0.0756216	0.0561333	0.0103549
LENG9	0.288659	0.531171	0.814245	0.888912	0.194662	-0.121816	0.117831	0.331493	-0.701536	0.0229672
ITSN2	-0.0170422	-0.0202285	0.0785759	0.189307	0.0978571	0.081983	0.0583843	0.0251329	0.0235476	0.0171611
MTHFD1L	0.123608	0.113648	0.149044	0.0432343	0.117824	0.192218	0.208402	0.266748	0.410237	0.00179157
FAT1	0.0591176	0.0130767	0.355225	0.238118	0.311626	0.416749	0.335234	0.457358	0.29761	1.9056e-08
FRMD5	-0.220445	-0.125666	-0.42069	-0.878822	-0.886895	-0.606697	-1.25435	-1.10604	-0.952699	0.00109414
SMTN	-0.278957	0.211491	-0.419643	-0.480007	0.00462132	0.423819	0.321609	0.626883	0.962114	0.000761421
ZNF48	-0.115273	-0.0175567	-0.322978	-0.622088	-0.714543	0.367816	-0.0282019	0.536522	0.373519	4.22612e-05
MPC1	0.114332	0.0127005	-0.0344966	-0.228779	-0.456979	-0.214102	-0.498916	-0.648186	-0.751847	4.38535e-11
EPT1	-0.189055	-0.0297252	0.516263	0.429988	0.581909	0.323216	0.52587	0.52004	0.416796	1.03002e-06
PSMD1	-0.103075	-0.123093	-0.412305	-0.153228	-0.0727074	-0.145818	-0.138223	-0.0648968	-0.0752603	0.0264885
LLGL1	0.0275079	-0.0143794	-0.318811	-0.280104	-0.283178	-0.335273	-0.275647	-0.252842	0.0193726	0.000161224
SELM	0.063277	-0.179546	0.491908	0.865926	1.11416	1.14682	1.16467	1.32542	1.30047	5.09704e-12
GLTSCR1	0.0593486	0.23468	0.451892	0.358347	0.443482	0.270524	0.271291	0.313733	-0.0424469	5.54261e-07
NAA50	-0.192577	-0.156526	0.187177	0.29731	0.323023	0.289261	0.143508	-0.0925569	-0.338609	0.000143924
TRAPPC3	-0.15933	-0.276396	-0.36528	-0.0719856	-0.132861	-0.470788	-0.247593	-0.202354	0.00242813	0.0148272
MUC1	-0.00583831	-0.145597	-0.024611	-0.0773459	-0.0677057	-0.338681	-0.476508	-0.46827	-0.502937	2.17561e-10
RSBN1	-0.206725	-0.0989681	-0.214202	-0.240747	-0.201226	-0.135924	-0.282969	-0.262183	-0.412606	0.000262511
THOC1	0.0780151	0.0842986	0.21275	0.152281	0.112032	0.108215	0.103136	0.094083	0.0221788	0.00280255
CABIN1	-0.265814	-0.21765	0.0335656	0.0179685	0.0291994	0.0569707	0.0614521	0.159894	-0.106139	0.028947
MTHFSD	0.0950467	-0.283753	-0.906578	-0.432818	-1.10125	-0.310869	-0.609091	-0.588758	-0.538935	0.0199769
LAMA2	-0.0545947	0.0219192	0.066563	0.225415	0.143106	-0.0274963	-0.235312	-0.293784	-1.01683	1.94305e-10
CDH4	0.369417	-0.0821073	0.433949	0.90038	0.754679	1.52563	1.61391	1.67862	1.62963	4.83647e-06
NDUFA10	0.0875156	0.17516	0.0297543	-0.0792356	-0.157962	-0.272614	-0.205534	-0.28558	-0.403953	1.72342e-08
SLC9A7	-0.00546373	-0.0656202	0.0116831	-0.0245326	0.0318675	0.32676	0.351278	0.5288	0.75945	8.75436e-16
ZCCHC17	0.278115	0.473293	0.607407	0.434854	0.665971	0.325233	0.649239	0.560494	0.543765	0.0261103
GPR155	0.221769	0.32316	1.07305	1.19902	1.07798	1.2832	1.32469	1.15824	0.838587	5.70187e-10
ABCA2	0.293562	0.345926	0.437038	0.487968	0.33974	-0.272303	-0.0120064	0.0623497	-0.289054	0.025456
VPS11	-0.0348015	-0.0949332	-0.206416	-0.0135864	0.00836215	-0.0425053	0.0848011	-0.0516859	0.120957	0.0384232
RPL17	-0.109226	-0.1905	-0.31885	-0.34808	-0.256223	-0.134875	-0.177725	-0.0202914	-0.0804745	6.79654e-06
ASNA1	-0.00212765	-0.0365557	0.136005	0.141651	0.200172	0.0520686	0.190676	0.0926056	-0.0827664	0.00432813
ATXN3	0.215017	0.0529223	-0.0137622	0.153161	-0.000358323	-0.430547	-0.362086	-0.564798	-1.33991	3.10561e-09
VTA1	-0.0697751	-0.209183	-0.0877242	0.172951	-0.0128496	-0.175258	-0.0597264	-0.406216	-0.221623	0.0201435
Em.AP000351.3	0.0513019	-0.0353726	0.304654	0.205091	0.790784	0.479945	0.588264	0.365196	0.339184	0.00611209
AP2M1	-0.0621109	-0.0250905	0.395134	0.469261	0.55778	0.367051	0.518067	0.265061	0.185642	1.11918e-07
SLC6A6	-0.141793	-0.305773	-0.684409	-1.59225	-1.26987	-0.698789	-0.901901	-0.247799	-0.155107	5.74143e-06
DNAH11	-1.51796	-1.39391	-1.2516	-1.44632	-0.471923	-1.24311	-1.4902	1.53265	-0.481405	0.0210309
TAP2	0.101985	0.266872	0.611591	0.84792	0.753907	0.555389	0.679998	0.608525	0.48118	5.34636e-08
APOOL	-0.0577874	-0.0321259	-0.031233	-0.000710745	-0.111949	-0.143056	-0.267942	-0.299419	-0.348775	6.90511e-13
MAPK8IP3	0.161464	0.0094321	0.675837	0.80453	0.975221	0.536864	0.705489	0.52059	0.565293	5.66637e-06
DHX29	0.0766887	0.0886681	0.1537	0.151396	0.0320376	-0.0747447	-0.0985536	-0.13076	-0.201563	1.68282e-05
SRP19	-0.0498169	-0.0621722	0.0338487	0.237988	0.257281	-0.620891	-0.0976033	-0.265739	-0.752205	0.000490058
FBN2	0.137221	0.384366	0.818273	0.853657	0.951501	0.840908	0.798865	0.740553	1.07336	2.20324e-08
IFFO1	-0.440049	0.0815161	1.11067	0.774227	0.822971	0.793609	0.787452	0.92151	0.178033	0.000361375
TMEM154	-0.117008	-0.100845	0.431116	0.415965	0.240514	0.0441553	0.0539628	0.100688	0.0345419	0.0358764
ALG9	-0.0232409	-0.0445171	0.196798	0.195264	0.17746	0.140467	0.103688	0.157801	0.223819	0.0401291
FAM69A	0.104655	0.179375	1.06068	1.03279	1.16578	0.99049	1.04241	1.04274	0.764087	8.16525e-11
HMGN3	-0.0187434	0.188191	-0.0927687	-0.123636	-0.318988	-0.254684	-0.551767	-0.644249	-0.697913	2.66841e-07
ARHGEF18	0.0266781	0.0666176	0.469527	0.487141	0.626332	0.666326	0.600874	0.542412	0.587017	5.62461e-11
EIF3H	-0.0746876	-0.0889607	-0.161942	0.0549877	0.186476	0.0424371	0.323736	0.356676	0.190631	1.12895e-05
RNASET2	-0.189378	0.0932115	0.886576	0.743483	0.984874	0.0976869	0.356919	0.324416	0.0486264	0.000889714
TMEM254	0.0988771	0.0607651	0.113488	0.305317	0.27853	0.250998	0.393523	0.205815	0.25687	0.0063474
IDH3B	0.209988	0.213336	0.251395	0.00498571	0.0521184	-0.188192	-0.0579377	-0.270081	-0.225552	0.000344386
SAMD4B	0.0942043	0.34959	0.16272	0.422561	0.57851	0.464777	0.332255	-0.0846302	-0.072474	0.0231384
PPIP5K2	-0.172194	-0.118726	-0.774766	-0.841224	-0.97526	-0.390969	-0.751302	-0.491992	-0.215855	0.00488565
KIF3A	-0.135199	-0.180943	-0.961536	-1.06568	-0.895699	-0.230911	-0.0819912	0.318546	0.374895	3.05538e-05
SBDS	-0.0235038	-0.137432	0.0313701	0.2252	0.212705	-0.162076	0.037602	-0.0772851	-0.517048	0.000721881
SNAP47	-0.175489	-0.0528494	0.0892261	0.406835	0.0405729	0.406437	0.366575	-0.00792164	-0.214048	0.00639931
KIAA1755	0.54938	0.241515	-1.16492	-1.17002	-2.09707	-0.240819	-0.28204	-0.208994	0.0264401	0.000456487
CTSH	-0.0723081	-0.00411458	0.626514	0.880542	0.980763	1.09596	1.17815	1.16792	0.743258	1.44252e-11
LEPROT	0.0560538	0.10196	0.704343	0.840091	0.934783	0.731152	0.89965	0.949041	0.971269	4.06905e-07
SELO	0.0518341	-0.0554342	-0.278772	-0.335031	-0.372918	-0.325533	-0.432199	-0.30191	-0.305996	0.0019503
KDM6A	0.174931	0.00137369	-0.000688056	-0.201146	-0.6362	-0.267073	-0.0589536	-0.268735	-0.160798	0.0273782
SNX12	0.213756	-0.0213941	0.254457	0.420114	0.131373	0.137534	0.0481399	-0.0160005	-0.04151	0.00255281
COL6A1	0.331673	0.461607	-0.481409	-0.813014	-0.411205	0.880693	0.15102	0.87984	1.76842	0.000132888
RELA	-0.0907355	-0.198587	-0.403393	-0.193517	-0.169935	-0.493177	-0.435166	-0.488148	-0.493199	4.19369e-05
NOMO1	-0.0448762	0.0275762	0.340064	0.349771	0.403485	0.23335	0.195933	0.434314	0.214907	4.97275e-05
IKBKG	-0.310563	-0.387775	-1.02301	-0.823512	-0.691431	-0.934506	-0.929388	-0.676882	-0.796466	1.14972e-05
ARFIP2	-0.0818476	-0.180833	0.255846	-0.189971	-0.272492	-0.122094	-0.145916	-0.267303	-0.458626	0.00213188
SEP15	0.0991873	-0.0342487	-0.352269	-0.272342	-0.199053	-0.0749273	-0.203489	-0.0379976	0.345353	1.01138e-05
KLF13	0.255779	0.43698	-0.347299	-0.587185	-0.500381	0.00190942	-0.356285	-0.506632	-0.209704	0.00564959
LYPLA1	0.2055	0.187925	-0.0246425	-0.132792	-0.206581	-0.186165	-0.288581	-0.324015	-0.263351	1.03121e-06
NEB	-1.28485	-0.516587	-1.16897	-1.43903	-1.18391	-1.21763	-2.79662	-1.27182	-1.19453	0.0315121
PSME2	-0.00973872	-0.021932	-0.360368	-0.0897007	-0.189883	-0.434372	-0.419174	-0.601616	-0.610973	2.94506e-08
EFNA5	0.00117504	0.208667	0.234063	0.103729	-0.165224	-0.139257	0.0557883	-0.0360757	-0.221661	0.0311129
MRPL45	0.0357898	0.0560009	0.101177	-0.0183798	-0.123729	-0.111854	-0.168906	-0.210933	-0.314034	4.12168e-10
SPAG9	-0.22938	-0.145482	-0.405261	-0.232097	-0.2997	-0.379432	-0.546504	-0.421502	-0.423007	1.94515e-05
DOCK9	-0.0854279	-0.183092	0.154489	0.244132	0.170365	0.152946	0.179249	0.0430598	-0.209566	0.00112042
DOCK1	-0.135778	-0.166626	-0.566888	-0.359144	-0.22468	-0.473515	-0.587351	-0.673032	-0.769607	1.67905e-05
LINC00493	-0.0363549	0.106498	0.0560494	-0.0302191	-0.150602	-0.0418272	-0.074909	-0.218664	-0.528285	4.52313e-06
AAK1	-0.390469	-0.45478	-0.623661	0.328097	0.0620137	-0.659556	-0.516233	-0.645433	-0.932334	0.0206764
C21orf33	-0.00521973	0.0553072	0.158984	0.0584435	-0.00413686	-0.126172	-0.207181	-0.258772	-0.469855	4.99735e-11
CYP4F2	0.261407	0.230096	0.122283	-0.104643	-0.572865	-0.672835	-0.83784	-1.5339	-0.842983	7.86049e-06
PHF20L1	0.615381	0.599689	0.786563	1.43565	1.05133	1.33018	1.15244	1.11615	0.863834	4.04283e-06
CLASRP	0.0301973	0.158484	-0.0185393	0.060238	-0.0995131	0.110554	0.1215	0.268652	0.250186	0.0107948
C19orf53	-0.162779	-0.0942849	-0.264611	-0.340416	-0.522376	-0.208149	-0.488423	-0.504585	-0.77344	3.00605e-06
WDR18	0.0424489	0.0301656	0.0969115	0.216998	0.16598	0.193792	0.207115	0.272476	0.0829819	1.53458e-05
SETD1B	-0.0232747	0.11601	-0.79602	-1.52277	-1.37589	0.553718	0.0680464	0.688281	1.09584	1.15008e-05
MYEF2	0.116424	-0.0234909	-0.180476	-0.0997659	-0.100425	0.0144689	-0.02561	0.142155	0.407434	0.00128538
SERPINB13	-0.164917	-0.167324	0.114118	-0.0462567	-0.0367829	-0.207854	-0.315378	-0.696982	-1.0964	8.84549e-08
MBNL1	-0.0904693	-0.174818	-0.219534	-0.123358	-0.217488	-0.0522853	0.14436	0.0248122	0.125409	5.2532e-06
CACHD1	0.0113588	0.068266	0.258482	0.214959	0.25071	0.454137	0.628225	0.565053	0.039053	0.000898687
PPM1K	0.126053	0.0217208	-0.650142	-1.22165	-1.1397	-0.255558	-1.11019	-0.537624	-0.117246	0.000647842
PTPN9	0.011788	0.0533481	0.152207	0.177178	0.159542	0.303019	0.314558	0.318818	0.383667	7.9485e-12
MYO5B	-0.286812	0.232775	0.381477	0.116669	0.394126	-0.223785	-0.232781	-0.590593	-0.519895	0.000110874
CEP192	-0.0312047	-0.15453	-1.12752	-1.64285	-1.63345	-0.528851	-1.29892	-0.703479	0.085783	6.35381e-06
FADS1	0.143105	0.0832557	0.83058	0.644008	0.91728	0.37054	0.797461	0.615544	0.553148	1.29061e-05
PUM2	-0.248253	-0.151542	-0.975287	-1.01438	-1.0555	-0.853792	-1.35004	-0.973276	-0.735049	0.0020749
MPPE1	0.174837	0.213103	0.154034	0.220043	0.262279	0.558264	0.56256	0.635223	0.780069	0.000110247
ASAP1	-0.874704	-0.426479	0.122271	0.130191	0.50996	-0.346993	0.167968	0.403539	0.168349	0.0401058
CDK5RAP2	-0.238978	-0.129252	-0.722078	-0.81449	-0.633199	-0.356028	-0.630746	-0.310431	-0.392794	0.00450732
KCNIP3	0.27027	0.238089	-1.2347	-1.0512	-1.69682	-0.996663	-0.392429	-0.651289	-0.804558	0.00106174
CDC42BPA	0.0914361	-0.0298488	0.0698936	0.13046	0.0406968	0.174446	0.213763	0.214856	0.187082	0.00260275
ATF3	0.339467	0.155852	0.722252	0.813819	0.940815	0.641768	0.728235	0.417519	0.598993	2.72995e-06
NAV1	-0.28906	-0.0146964	0.681925	0.655234	0.689557	0.478116	0.653692	0.359865	0.017114	5.40429e-05
PCMT1	0.0928978	0.0926893	-0.884355	-1.08986	-0.940754	-0.699987	-0.922964	-0.623597	-0.182343	3.91526e-07
MYO6	-0.0417558	0.127919	0.241472	0.422693	0.451779	0.601428	0.733399	0.741202	0.993952	4.90048e-15
NOLC1	0.15406	-0.0340006	-1.35907	-1.66468	-1.85013	-1.53766	-1.78432	-1.73099	-1.56811	1.47632e-11
SNRPC	0.0199182	0.00299309	-0.26229	-0.533342	-0.495986	-0.040841	-0.07294	0.224321	0.389862	3.97558e-07
TMEM38B	0.161848	0.0704225	0.0655345	-0.00512346	-0.0775865	6.67612e-05	-0.14592	-0.373476	-0.171643	0.00837585
NFKBIL1	0.34621	0.11553	-0.511441	-0.0505936	-0.67748	-0.0676223	0.0137381	0.185351	0.38486	0.0193166
ELAVL2	-0.162511	-0.126731	-0.647697	-1.00252	-1.00081	-0.703218	-0.950423	-0.787099	-0.611796	3.94667e-07
NFIB	-0.0358512	0.150204	0.127318	0.0629599	-0.165473	-0.194511	-0.20312	-0.280094	-0.362087	0.000119126
MFF	0.112383	0.275426	0.480418	0.469503	0.269199	0.0749649	-0.0499642	-0.213813	-0.146554	8.31634e-07
SFXN3	-0.0186887	0.00685018	0.206103	0.136558	0.166099	0.19861	0.130831	0.240983	0.15271	9.74829e-07
GSN	-0.094335	-0.0888643	-0.077773	0.1272	0.251585	0.345379	0.418913	0.425791	0.587531	3.32242e-13
PGAP2	0.249402	0.341325	0.561692	0.934976	1.17831	0.878005	0.715342	0.817398	0.536841	1.25501e-06
EIF4G3	-0.157704	-0.191394	-0.411875	-0.205662	-0.187033	-0.336276	-0.373091	-0.30512	-0.515703	0.000325623
OSBP2	0.24788	0.205212	-0.083769	0.0276629	-0.214377	0.598184	0.260751	0.594683	0.457245	0.0352904
EXOC7	-0.0738304	-0.0612381	-0.0974573	0.0453789	0.0215423	-0.184721	-0.110983	-0.233061	-0.379227	1.3772e-05
BTBD9	0.36376	0.127112	-0.652079	-1.27163	-1.29479	-0.374702	-0.543111	0.0669686	0.334131	0.000333484
FHL2	0.235075	0.28074	0.419121	0.318583	0.816817	-0.017789	0.773452	0.246895	0.539385	0.0244066
PHC2	-0.0254441	-0.025191	0.0482349	-0.152938	-0.115705	-0.505072	-0.541512	-0.704169	-1.04915	1.66547e-14
EXOC5	-0.0316122	-0.147026	-0.09467	0.155108	0.199589	0.0550158	0.0846637	0.0430769	-0.0638057	0.0389099
RASA2	-0.177079	-0.310927	-0.833814	-0.69751	-0.717321	-0.444614	-0.441404	-0.29548	-0.118988	0.000404969
PET100	0.0564202	0.327725	-0.00486902	-0.145345	-0.367946	-0.589731	-0.835742	-0.703597	-0.852685	2.8832e-10
NELFE	0.297214	0.144284	-0.0542595	0.220467	0.0600495	0.600561	0.560021	0.550571	0.308208	0.0342955
AKR1C3	0.324141	0.363704	0.32288	0.456752	0.363095	-0.332441	0.136539	-0.488752	-0.328289	0.000402283
TAPBP	0.0800807	0.110369	0.0950432	0.220976	0.181127	0.0809639	0.161417	0.0685499	0.143321	0.00602569
LIPA	-0.00287889	-0.073098	1.32837	0.769113	0.81415	0.907644	1.23076	1.0877	0.60184	9.00134e-06
SCAF8	-0.187071	-0.104065	-0.273347	-0.0915976	-0.143971	0.0943661	-0.0141919	0.162772	0.264747	1.88796e-07
IVD	0.0727335	-0.00903848	0.152138	0.051525	0.0243039	-0.166121	-0.100022	-0.210441	-0.394183	1.58786e-10
WDR36	0.0504936	-0.0574558	-0.0996275	-0.248725	-0.321636	-0.316128	-0.280229	-0.248049	-0.349374	6.21212e-09
RNF213	-0.121903	-0.2293	-0.958126	-0.749805	-0.767341	-0.683551	-0.902516	-0.788283	-0.706589	1.054e-07
STAU2	-0.0584928	-0.0847932	0.490285	0.645788	0.796063	0.806639	0.997914	0.928397	0.885805	3.78125e-12
NAV2	-0.0986566	-0.13391	0.313259	0.246635	0.034846	0.104372	-0.119468	-0.0225058	-0.717144	1.95285e-05
VARS2	0.0705247	0.108597	0.185465	-0.0208318	-0.118749	-0.133543	-0.188939	-0.211628	-0.37621	1.68837e-09
ILK	0.0704092	-0.103461	0.495185	0.489454	0.75526	0.677933	0.647213	0.623341	0.512396	4.55658e-08
DHCR24	-0.0163155	-0.00476444	0.415096	0.410789	0.441899	0.23263	0.50341	0.430794	0.336044	2.13954e-06
ROR1	-0.113893	0.0798663	-0.601838	-0.879447	-0.81706	-0.817109	-0.995788	-0.811793	-0.321151	3.61619e-07
NCEH1	0.10104	0.00149566	0.457516	0.490557	0.61883	0.295585	0.415097	0.381087	0.375103	1.52721e-06
GPI	0.0996462	0.152446	-0.258588	-0.140488	-0.240736	-0.498077	-0.519972	-0.764374	-0.779328	1.81601e-14
TMEM259	0.0874521	0.200244	-0.029847	-0.388965	-0.189489	0.229405	0.208974	0.498221	0.62649	1.10379e-05
TVP23C	0.31671	0.193711	-0.746682	-0.746222	-0.601004	-0.332305	-0.452639	-0.379855	0.713343	0.00109326
ZFP91.CNTF	-0.0737682	-0.0414102	-0.0461236	0.0698498	0.0474208	0.00749932	-0.0599588	-0.0323814	-0.155491	0.0250203
LAMA3	0.853195	1.11179	1.98601	1.88612	2.15197	1.46538	2.47289	1.6117	2.13326	1.00629e-06
C15orf38.AP3S2	-0.0218908	0.01468	-0.354468	-0.441699	-0.290227	-0.227827	-0.273533	-0.325974	-0.0746354	0.000780997
PPAN.P2RY11	0.0924485	-0.047607	-0.462357	-0.616571	-0.668153	-0.4046	-0.43443	-0.354319	-0.288215	1.0668e-07
SULT1A4	-0.162223	-0.458813	-1.32728	-0.714804	-0.788717	-0.879515	-1.26002	-1.02532	-1.29526	1.78735e-05
CORO7.PAM16	-0.17907	-0.189468	-0.311861	-0.352478	-0.335579	-0.394125	-0.477257	-0.390347	-0.340837	4.75696e-08
C10orf32.ASMT	0.000617201	-0.029966	0.522943	0.317352	0.535206	0.459787	0.207238	0.321198	0.22544	0.00120231
BIRC5	-0.295392	-0.0413632	0.894199	0.792645	1.42695	1.35829	1.75624	1.64359	1.48414	5.92999e-08
MED24	-0.278852	0.189964	0.602582	0.785844	0.961727	0.206753	0.743237	0.291561	0.304755	0.00425166
NAA15	-0.0295458	-0.155972	-0.482221	-0.238527	-0.274404	-0.374999	-0.222958	-0.381547	-0.0963903	0.000306924
RPS15	-0.0426157	-0.0910625	-0.210307	-0.185379	-0.205458	-0.202254	-0.180251	-0.123024	-0.145596	2.29436e-08
ORAI1	-0.00604022	-0.105913	-0.178021	-0.261427	-0.426026	-0.257192	-0.342643	-0.345473	-0.23837	4.48018e-07
PIGBOS1	0.0242818	0.338807	0.355227	0.258544	0.0860743	0.069428	0.0533708	0.0309095	-0.224709	1.23767e-05
LOC102724428	0.0278865	0.0446972	-0.675757	-1.05211	-0.880836	-0.599877	-0.550411	-0.468168	-0.377075	0.0295533
POLR2J3	-0.111752	-0.0526218	0.610519	0.161477	0.41815	0.240772	0.24414	0.169619	-0.204923	0.00248052
CYP51A1	0.0291556	-0.176046	0.663781	0.255833	0.312847	0.0929899	0.30565	0.342222	0.340829	0.0153006
TM9SF4	0.220243	0.130791	0.372599	0.461724	0.364002	0.389957	0.371524	0.295653	0.218021	8.97437e-07
JADE2	0.214356	0.132597	0.412625	0.36936	0.540536	0.28457	0.634269	0.281918	0.166346	0.00613248
ING1	-0.108574	-0.150106	-0.973662	-1.15673	-1.33389	-1.02834	-0.819891	-1.14688	-0.887127	0.000899427
SRCAP	0.109035	0.105975	-0.0190373	-0.169553	-0.265199	-0.092282	-0.279059	-0.298299	-0.458443	3.95118e-08
NPC1L1	-0.0388336	-0.0658003	0.767413	0.874669	0.768018	0.685725	0.752823	0.541462	0.479179	1.63449e-06
WDR76	0.271934	0.172749	-0.251787	-0.378228	0.0570219	0.247979	0.0827499	0.659383	0.939613	0.000651351
NELFA	0.00605311	-0.291091	0.354639	0.412622	0.445438	0.363169	0.155956	0.0629367	0.0407626	0.00480504
GPRC5C	-0.0267392	0.10964	0.620961	0.554129	0.568227	0.621411	0.589427	0.508621	0.436742	2.306e-07
ARSA	-0.0223203	0.113173	0.641963	0.724285	0.913297	1.08472	1.26732	1.22194	1.2358	4.59381e-12
RPSA	-0.0203077	0.0224013	0.312747	0.268653	0.256589	0.179589	0.196343	0.120481	-0.0536295	1.32873e-05
AGFG2	0.178732	0.107702	-0.715196	-1.72818	-1.45212	-1.19509	-0.878011	-1.02569	-0.693563	1.65292e-05
SYNE1	-0.0418069	0.067697	0.369021	0.572789	0.603165	0.626839	0.739176	0.83565	0.48	1.31902e-07
PVR	-0.115198	-0.212895	0.291649	0.352961	0.562551	0.0867052	0.189211	0.243623	0.238242	0.00333693
POU2F1	-0.42125	-0.377985	0.478141	0.735632	0.969989	0.716277	1.0388	1.01756	0.991353	4.05476e-08
DDX46	0.0250865	0.0183076	0.0902463	0.204109	0.149041	0.00744858	0.144557	-0.0444282	-0.221204	1.78945e-06
ECI2	0.0673784	0.0828043	-0.0853018	-0.11009	-0.165723	-0.177961	-0.260777	-0.15963	-0.118798	0.00256812
ABLIM3	0.053137	0.23641	0.805458	0.674215	0.920262	0.864741	1.10156	0.826802	0.984889	1.05925e-12
CAST	-0.197668	-0.238569	-0.75381	-0.59464	-0.701662	-0.785223	-0.971089	-1.0179	-1.15276	3.89645e-14
PPA2	0.230494	0.0796534	-0.247494	-0.319556	-0.466318	-0.273178	-0.431876	-0.462908	-0.149347	4.03092e-06
STX3	-0.268026	-0.268721	0.206938	0.302745	0.494161	0.236393	0.318032	0.400061	0.292161	1.55404e-05
CHD4	0.0366672	0.0521061	0.300218	0.283762	0.264811	0.0302799	0.0385173	-0.0342549	-0.327629	2.58402e-08
CD276	-0.0315033	0.160933	0.615657	0.451122	0.666597	0.702658	0.80722	0.847784	0.877093	1.03911e-12
LYRM5	0.101891	0.304914	-2.66921	-2.4565	-2.29988	-2.22071	-2.78938	-2.1376	-0.941085	2.89439e-07
MUC21	0.178318	0.224555	0.105613	0.0304541	-0.334927	-0.121473	-0.215749	-0.503374	-0.100262	0.00433398
CAPNS1	-0.269637	-0.340187	-0.478515	-0.424197	-0.512248	-0.769139	-0.875802	-0.937953	-1.1284	1.98858e-17
DHRS7B	-0.0356755	0.0204105	0.262018	0.270299	0.264887	0.241752	0.259607	0.199137	0.219939	8.62211e-07
NDUFA6	-0.368911	-0.0944434	0.307737	0.178232	0.202268	-0.231916	-0.242904	-0.202534	-0.592067	8.32979e-05
DDOST	0.107564	0.187526	0.387158	0.474448	0.469776	0.647761	0.625895	0.479988	0.377497	4.91215e-11
IQSEC1	-0.307654	-0.309599	-0.336886	-0.20407	-0.239747	-0.415749	-0.373256	-0.296081	-0.448192	0.0132181
NDFIP2	0.202413	0.172384	0.0948047	0.172228	-0.164463	0.611165	0.806907	0.675183	0.982772	7.98137e-05
CUL1	-0.0528053	-0.172424	0.270237	0.461588	0.450656	0.434004	0.496867	0.467849	0.271686	1.29479e-07
INSIG2	0.0732379	0.253569	0.287054	0.136137	0.385004	0.773541	0.684938	0.580945	0.959171	6.11418e-05
POLR3E	-0.00876329	-0.0168421	-0.350114	0.0647035	0.0151946	0.0808027	0.108355	0.240003	0.0926535	0.0376815
BET1L	0.0853804	0.105294	0.667083	0.648387	0.625028	0.705426	0.745122	0.71749	0.699645	2.52776e-09
EPB41L1	0.0249089	-0.0935809	-0.236478	-0.206774	-0.245917	0.0478891	0.0649261	0.0373136	0.0862501	4.08671e-05
C6orf203	0.0140959	0.123362	0.0143135	-0.203289	-0.31065	-0.327887	-0.391702	-0.297851	-0.565786	1.37967e-08
FAM120B	-0.188916	0.103512	0.451809	0.497812	0.206884	0.0893907	0.0603815	-0.136756	-0.225794	5.2139e-05
FAP	0.108348	0.133726	0.601333	1.13716	1.34048	1.68252	2.01295	2.05515	2.27578	1.9206e-20
MAP4K4	0.0661822	0.110241	0.337342	0.382184	0.410869	0.478408	0.513432	0.393981	0.555297	1.40878e-10
TBL1XR1	-0.0426318	0.0451292	0.258196	0.184007	0.300354	0.31656	0.394556	0.406822	0.161748	4.39802e-07
CYTH2	0.104417	0.048744	0.469469	0.770401	0.826914	0.465994	0.670781	0.575519	0.57044	7.01982e-07
MYO18A	-0.0300693	-0.0226045	-0.152292	-0.283455	-0.321441	-0.249822	-0.126767	-0.213358	-0.0507054	2.06522e-06
HADH	0.109344	0.0587949	0.0738559	0.111154	0.0229856	0.165117	0.124302	0.206129	0.126108	0.00291017
STXBP1	-0.00589564	0.0123298	0.221225	0.147161	0.401509	0.155957	0.424687	0.1147	0.569872	0.000118481
MYO6	0.129665	0.0944302	0.0830634	0.248947	0.26884	0.282232	0.387023	0.392832	0.581074	7.80365e-12
SLC9A6	-0.0822212	-0.0051422	0.27168	0.330258	0.611795	0.350714	0.479484	0.493092	0.552543	0.000982844
HLA.F	-0.0563343	-0.022307	0.236169	0.267234	0.393152	0.383763	0.465888	0.564586	0.355363	1.42499e-07
DIAPH1	-0.0694217	-0.170111	-0.218497	-0.108269	-0.129458	-0.316759	-0.376677	-0.408994	-0.297435	1.02625e-07
HLA.A	0.0124107	-0.0209905	-0.0350624	0.0277519	0.0764255	0.170966	0.18452	0.248359	0.288574	2.14613e-10
EHMT2	0.0263362	0.165167	0.152347	0.0511662	0.0753245	0.0607002	0.0199484	-0.0592394	-0.107991	0.0224551
HSPA1B	-0.130261	0.0242442	-0.288665	-0.262251	-0.357421	-0.42302	-0.480079	-0.565162	-0.662369	3.56165e-12
WDR46	0.00339581	-0.213962	-0.416958	-0.306572	-0.272409	-0.983507	-0.610299	-0.213892	-0.478401	0.0284351
C4B	0.0721567	0.710851	1.00009	-0.0541003	-0.322806	-0.165002	-0.134365	-0.572032	-0.292193	0.00760848
GBA	-0.126023	-0.0872698	0.171464	0.342829	0.452187	0.460034	0.470229	0.515128	0.429111	7.16174e-10
RASSF7	0.396673	0.313377	0.00435628	-0.33507	-0.10695	0.328473	0.175942	0.376155	0.432702	0.0221791
OCLN	-0.135343	-0.205725	0.368951	0.388469	0.506959	0.2965	0.516098	0.261316	0.144402	0.000274712
SCRIB	-0.0959131	-0.13254	-0.260404	-0.328087	-0.342831	-0.410895	-0.415103	-0.421852	-0.371652	5.18826e-15
HLA.G	0.0370595	0.188729	0.524435	0.740226	0.762635	0.689664	0.66372	0.469468	0.261054	2.83404e-10
A0A0G2JQM1	-0.0266113	0.0763136	0.466349	0.378203	0.427576	0.167849	0.0331365	0.0563606	-0.034908	0.00142351
RBFOX2	0.0436884	0.0473579	0.60705	0.569731	0.633567	0.658877	0.737753	0.599938	0.447236	3.91389e-08
PUF60	0.116662	0.0093133	0.396268	0.443754	0.417804	0.430339	0.548333	0.309406	0.140446	5.19614e-08
AIM1	-0.0783622	-0.0544412	-0.206102	-0.177356	-0.225771	-0.229948	-0.374637	-0.453293	-0.413173	7.90328e-08
PON2	-0.0454616	-0.0236577	0.234966	0.35508	0.528259	0.355714	0.48398	0.500903	0.384442	1.01922e-07
WDR81	0.0771751	0.0813064	-0.389476	-0.270773	-0.481426	-0.305945	-0.305507	-0.449204	-0.273516	0.00211016
SERINC5	0.00920226	-0.098413	-0.395294	-0.548244	-0.460789	-0.399855	-0.404838	-0.710121	-0.539923	0.000521034
TMEM184B	-0.000347326	0.0452443	0.131922	-0.220343	-0.069873	0.725309	0.727492	0.686233	1.0435	8.80643e-09
CLDND1	0.013109	-0.0228724	0.203746	0.106362	0.318715	0.218277	0.421814	0.303638	0.213319	3.08931e-05
TPM1	0.250096	-0.117357	0.983172	1.35939	1.64079	2.03011	2.35405	2.46272	2.32053	2.18562e-14
CLN6	-0.41652	-0.215579	0.321971	-0.0709421	-0.0549	-0.412593	-1.08582	-0.195593	-0.698019	0.0190545
LRRC16A	-0.23374	-0.100704	-0.452512	-0.212031	-0.305604	-0.416148	-0.587475	-0.7093	-0.486031	1.08815e-05
SCYL2	0.039621	0.014797	0.0268311	0.0101864	0.141406	0.0948781	-0.0628478	-0.112142	-0.350669	0.00874947
hCG	-0.0542139	-0.324934	0.817791	0.414934	0.874756	0.442808	0.651806	0.731587	0.846454	0.000275011
CD99L2	0.0247706	-0.0414006	0.497729	0.38978	0.676643	0.457845	0.539728	0.444155	0.371859	0.00109233
CBL	-0.123304	-0.168674	-0.405572	-0.137417	-0.0142368	-0.263397	-0.170572	0.551799	0.209078	0.0302336
EXOC6B	-0.0322544	0.0653689	-0.278387	-0.114518	-0.294474	-0.395202	-0.312479	-0.375856	-0.366092	0.00095524
PHF14	0.0921689	0.129089	0.395993	0.320068	0.324179	0.324419	0.306679	0.364251	0.235472	2.62326e-08
MICU1	-0.104953	-0.0956913	-0.639964	-0.921014	-0.882857	-0.261695	-0.555281	-0.13329	0.0941088	2.06677e-07
ELF1	-0.321507	-0.0838498	-0.070756	-0.467461	-0.382875	-0.351862	-0.423931	-0.521939	-0.738632	0.000688202
A0A0U1RRL7	0.294295	0.321375	0.553944	0.295354	-0.101822	-0.429618	-0.237772	-0.332537	-0.933903	1.04951e-05
SPATA20	0.055953	-0.00602829	0.0162178	-0.131243	-0.159998	0.0545809	-0.0138797	0.175894	0.275774	0.00174228
C6orf136	0.170442	0.14781	0.179837	0.180477	0.203227	0.0716457	-0.123379	-0.0554104	-0.0553893	0.00362372
TAP1	-0.0218346	0.0601616	0.12834	0.269568	0.293167	0.286872	0.276216	0.171127	0.106763	2.02036e-07
QIL1	0.209832	0.368626	-1.04756	-1.17427	-1.16961	-1.05661	-1.1924	-1.08928	-0.431873	2.69521e-05
TXNRD2	0.13467	0.113871	0.0278091	-0.326267	-0.28956	-0.326512	-0.270755	-0.297865	-0.288145	1.4806e-06
ATP6AP2	-0.0550286	0.0395468	0.339455	0.475681	0.512764	0.601935	0.578759	0.729123	0.778641	4.2141e-13
ALDH7A1	0.00341187	-0.109159	-0.185535	-0.277123	-0.429719	-0.342364	-0.462748	-0.463008	-0.682008	7.44899e-14
RAB11FIP5	-0.0633796	-0.0724849	0.246441	0.326603	0.322674	0.320029	0.381345	0.262635	0.123829	2.25455e-06
ASAH1	-0.329568	-0.254718	0.346628	-0.0861479	0.244767	-0.0257679	-0.198914	0.600423	0.256697	0.014752
PXN	0.360479	0.309217	-0.189248	-0.409406	-0.0148928	-0.772657	-0.259484	-0.8263	-0.350142	8.04815e-05
RASSF3	0.15755	0.404921	-0.292583	-0.338982	-0.446317	-0.20114	-0.366911	-0.0129373	0.571705	0.000471777
RALGAPA1	-0.0378081	-0.0555846	-0.914588	-0.884233	-0.847517	-0.601408	-0.8206	-0.554973	-0.263707	3.46432e-07
PLEKHA6	0.040663	-0.0249709	-0.481393	-0.512643	-0.609365	-0.258073	-0.554035	-0.407236	-0.431276	2.46812e-06
UNC13B	-0.129942	0.0337615	0.198032	0.139619	0.134256	-0.0304279	-0.165835	-0.373293	-0.259552	0.0057312
RBMS3	-0.100247	0.0854174	0.277416	0.398413	-0.0395549	-0.0512757	-0.0641783	0.121607	-0.231102	0.0220754
EFR3A	0.034579	0.0763573	0.345406	0.297855	0.396812	0.418387	0.499563	0.550315	0.547989	2.79763e-13
CTSD	0.117959	0.0635457	0.522334	0.546361	0.474083	0.36326	0.374372	0.0694194	-0.233414	1.03801e-10
A0A1B0GVI3	-0.218208	0.708311	0.154866	-0.131357	-0.133648	-0.461389	-1.05504	-1.5578	-2.08262	4.44964e-13
FAM193A	-0.346885	-0.117808	-1.28991	-1.1258	-1.39071	-0.735535	-1.02441	0.270284	0.118455	0.000205632
TCAF2	0.0545443	-0.0852508	0.459705	0.520796	0.449189	0.255103	0.087051	-0.146201	-0.44074	1.98543e-08
DPY19L1	0.106573	0.263267	0.542437	0.591938	0.850216	0.831533	0.859551	0.91829	0.858699	1.45262e-13
ABHD14A.ACY1	0.00628983	0.0492445	-0.829182	-0.819154	-1.05758	-1.12175	-1.16238	-1.24008	-0.816392	1.57354e-10
ING5	0.162857	0.328765	-0.0657991	-0.194786	-0.326354	0.323337	0.122143	0.404149	0.609214	0.00196788
ELMSAN1	-0.123543	-0.186176	-0.484316	-0.776338	-0.682055	-0.452935	-0.548571	-0.407096	-0.650115	9.82919e-06
REEP1	0.0222077	-0.0455775	0.679018	0.975056	1.03623	0.979535	1.18468	1.02179	1.38611	7.63649e-11
KLK14	0.315746	0.579513	0.111946	0.976883	0.97503	1.03641	0.850665	1.04396	0.947874	0.0103832
PIGN	-0.364177	-0.18267	0.549702	0.555693	0.809841	0.357905	0.314681	0.535445	0.200564	7.29526e-05
PIGT	-0.0130472	-0.0348664	0.0898678	0.132552	0.171775	0.177573	0.140469	0.253011	0.152002	2.31049e-05
IER3IP1	0.066139	-0.0118068	0.616207	0.701789	0.834418	0.713796	0.917895	0.875709	0.947012	6.02815e-10
NECAP1	-0.0458858	-0.496625	0.0366223	-0.180819	-0.318561	-0.470477	-0.27246	-0.703453	-0.753185	0.0368543
STAT6	-0.0829634	-0.234055	-0.402968	-0.237789	-0.369889	-0.310786	-0.386423	-0.521316	-0.455012	2.63321e-05
UNC45A	-0.0882512	-0.146676	-0.39098	-0.17172	-0.183562	-0.229702	-0.234525	-0.304231	-0.257765	0.0120933
JMJD1C	0.28787	0.0744418	-1.19673	-1.11837	-1.16473	-0.619725	-0.382339	-0.75388	-0.136615	0.0062281
RBMX2	0.0680243	0.0703625	0.195434	0.353766	0.219499	0.142376	0.230219	0.130727	-0.169093	0.00387006
PARL	-0.521059	-0.360825	-0.104329	-0.300682	-0.147218	-0.776644	-0.891509	-0.892039	-1.17854	2.54058e-08
GOSR2	0.23539	0.266919	0.0709251	-0.0324235	-0.0324913	0.125938	0.00532431	0.132217	0.632644	0.00576631
KIF12	-0.14875	-0.169803	0.409514	0.645326	0.502913	0.10112	-0.0475866	-0.195	-0.431681	8.68423e-06
A0A1W2PPU9	-0.0570252	-0.00766745	0.127329	0.0719264	0.126066	0.345115	0.111307	0.294887	0.311681	0.0149656
SCARB2	0.161095	0.178534	-0.220877	-0.23041	-0.19993	0.405003	0.242489	0.344276	0.605158	0.000219944
DDX17	-0.0872938	-0.0133387	0.117515	0.171777	0.270164	0.379759	0.441547	0.553592	0.383729	2.04135e-11
SLC7A2	0.516594	-0.406947	-1.42401	-1.7605	-1.9151	-1.18941	-1.6258	-1.56927	-0.516044	0.000237473
GFAP	-0.254657	-0.0655414	0.309554	0.326873	0.316447	0.524474	0.267409	0.793514	0.858119	3.08055e-06
STIM2	0.0576772	0.0399649	0.448841	0.460232	0.286814	0.47598	0.29607	0.369587	0.244665	0.0245647
PIGX	0.0879974	0.138828	0.198077	0.328653	0.364099	0.166631	0.358968	0.256931	0.185329	0.000112472
NFIC	-0.0243717	0.0269996	-0.183079	-0.30168	-0.406961	-0.222778	-0.261152	-0.257813	-0.523818	7.01936e-07
PHGDH	-0.080146	-0.197279	-0.92165	-1.1504	-1.31082	-0.95042	-1.20344	-0.835102	-0.391989	8.86402e-10
FBXO2	-0.316662	-0.248387	-0.0829834	0.0190743	0.20227	-0.010653	0.197112	0.325599	0.0895862	0.000893582
PPT1	0.11744	0.0629621	0.31828	0.283958	0.274895	0.0429236	0.133325	0.0654954	-0.18292	2.98145e-05
MON2	-0.172335	-0.190515	-0.65466	-0.669549	-0.832883	-0.544563	-0.676441	-0.603194	-0.793914	1.07812e-06
GOLGA2	0.0260281	-0.0401079	0.172157	0.000943003	0.0332688	0.204121	0.177736	0.280856	0.192595	3.44553e-05
SERAC1	-0.124944	-0.0746955	0.0284718	-0.101149	-0.14023	0.162532	-0.0170245	0.260511	0.283946	1.73235e-05
CD9	0.0393016	-0.00285542	-0.259502	-0.434979	-0.706649	-0.846877	-1.09339	-1.2113	-1.00158	8.79116e-15
SMARCA4	0.0628139	0.0653539	0.407307	0.470073	0.482421	0.549663	0.488982	0.530758	0.300135	5.37456e-11
IFNGR1	-0.0498661	0.0609221	-0.267349	-0.391031	-0.92997	-0.403325	-0.59363	-0.478721	-0.924556	0.000139337
SPG7	-0.0312783	-0.0117782	-0.279671	-0.445399	-0.595545	-0.348851	-0.616985	-0.556422	-0.586509	5.60898e-11
CCDC9	-0.16388	-0.177345	-0.131425	-0.129321	-0.248505	-0.225566	-0.297562	-0.195106	-0.195645	0.000582467
KIAA1468	-0.435028	-0.979212	-1.07178	-0.840827	-0.999531	-1.10852	-1.18261	-1.40983	-0.808647	0.00157578
PLEKHM2	-0.245381	-0.259749	-0.141438	-0.0471538	-0.0467986	0.13286	0.137028	0.420811	0.278751	7.71401e-07
CSNK2A1	0.0286488	-0.00733013	-0.0878416	0.056035	0.108384	0.178397	0.192202	0.254281	0.414532	7.84459e-12
CTNNB1	-0.0295717	-0.0372405	0.188213	0.208039	0.227546	0.372083	0.384868	0.365737	0.263001	2.40888e-09
ATXN2	-0.0561306	-0.33592	0.115213	-0.0323595	-0.00421668	-0.236566	-0.1481	-0.244665	-0.450257	0.0194257
A0A2R8Y5C4	-0.300615	-0.227263	-0.215328	-0.352973	-0.699155	-1.05029	-1.16439	-1.40361	-1.95948	3.62792e-14
ATP8B1	-0.131893	-0.146967	0.0193482	0.276321	-0.16643	-0.289938	-0.420478	-0.438777	-0.310765	0.0112354
TSC2	0.0307331	-0.0011428	0.264002	0.216007	0.275641	0.122017	0.264215	0.0705553	-0.200345	0.00559593
COL4A3BP	-0.0284732	-0.0588697	0.00235222	0.282033	0.317592	0.187358	0.265914	0.181327	0.149719	8.59646e-05
DEPDC5	0.206951	-0.404699	-0.585036	-0.490623	-0.170539	-0.681565	-0.679379	-0.349765	-0.65829	0.0245326
TSC1	0.0657986	0.00943623	-0.204989	-0.617096	-0.798887	-0.187424	-1.01121	-0.469314	-0.650922	0.00219353
HARS2	0.0689293	-0.0129345	0.351054	0.328702	0.33071	0.327812	0.449305	0.378301	0.257755	2.87789e-08
A0A2R8Y623	-0.314889	-0.0970036	0.663875	0.544634	0.655554	0.927363	0.947894	0.943274	0.91797	5.9988e-08
ATP13A3	0.0696684	0.211045	0.616199	0.27579	0.239148	0.455971	0.391274	0.279854	0.274453	0.00265346
GCLC	-0.251684	-0.197623	-0.500721	-0.463394	-0.575132	-0.763984	-0.953707	-1.05608	-0.919867	6.84112e-09
SUCLA2	0.0191399	-0.0193877	0.13673	0.0323839	-0.0413675	-0.0227971	-0.0525744	-0.10655	-0.315615	6.61057e-09
CCDC88A	0.361301	0.216201	-0.0363955	0.0667112	-0.261849	0.77077	0.700993	0.839383	1.03001	1.04811e-05
PPFIA1	-0.0521662	-0.198955	-0.246759	-0.15595	-0.188496	-0.0242566	-0.248789	-0.0795933	0.0324892	0.00770703
EPB41	0.0848617	0.13323	-0.357728	-0.277026	-0.323157	-0.122551	-0.147998	-0.21949	0.0465443	0.00638911
RPS14	0.0214887	-0.040522	0.0643301	0.187315	0.129966	0.130387	0.119874	0.113608	0.0646986	0.0032693
RPS29	0.263516	0.215154	-0.0575594	-0.157606	-0.266537	-0.204947	-0.195138	-0.167174	-0.00918177	0.0122226
SMARCE1	-0.0171049	0.0615601	-0.0939096	-0.342224	-0.206169	-0.19674	-0.312373	-0.186011	0.136209	0.001896
PFKM	-0.140547	-0.261119	-0.278496	-0.522014	-0.568023	-0.752224	-0.789498	-0.994976	-1.05938	1.32347e-08
ZMYM6NB	0.0930758	-0.213767	0.496366	0.507681	0.804063	0.528001	0.705277	0.615379	0.326813	5.72126e-05
TOPBP1	0.368056	0.540076	0.236961	0.456038	0.250125	0.84715	1.09685	0.707606	0.902964	0.0168356
SAP130	-0.0457276	0.0196371	-0.202294	-0.359675	-0.417934	-0.261755	-0.678536	-0.640622	-0.782861	2.51431e-08
GLUL	-0.369085	-0.0745708	-0.765017	-1.09872	-1.0397	-1.03089	-1.4144	-1.20178	-1.32538	1.06305e-08
FAM73A	-0.214874	0.165791	0.715084	0.794466	0.729166	0.215159	0.497075	0.274282	0.32451	0.000983262
EPS8	-0.0637213	0.0113703	0.6054	0.5985	0.631887	0.648781	0.698636	0.731411	0.496231	5.13721e-09
MANBA	-0.113751	0.0452069	0.607747	0.661835	0.576478	0.536458	0.542485	0.570771	0.474593	6.11673e-07
MICAL2	0.259661	0.234477	0.905076	0.812437	1.06661	0.840161	1.09926	1.09047	0.943257	2.5924e-10
NMNAT3	0.224975	0.122339	-0.674508	-0.839194	-0.759806	-0.801644	-0.847593	-1.024	-0.803898	0.00690829
SEC23B	-0.120879	-0.123874	-0.00885456	0.172381	0.0460011	-0.303407	-0.195561	-0.422543	-0.574944	6.27983e-08
AP1S1	-0.213736	-0.352816	0.446256	0.221063	0.393466	-0.343821	0.181137	-0.160073	-0.556188	0.0394732
FAM208B	0.236819	0.0930257	0.369085	0.0767622	-0.0427941	0.0356408	-0.24488	-0.124372	-0.318611	0.0378369
CD59	0.163395	0.0611369	0.703622	0.693048	0.902399	0.617848	0.723306	0.42529	0.52244	3.82407e-08
KIF23	-0.10984	-0.128363	0.603089	0.582566	0.689899	0.903353	0.998709	0.874927	0.976654	3.07032e-10
ESRP1	-0.106075	-0.141545	-0.835221	-0.772484	-0.709633	-0.589126	-0.414965	-0.526073	-0.0406032	5.55911e-08
NCOR2	-0.176899	-0.00635617	-0.397356	-0.46552	-0.395978	-0.218998	-0.158638	0.0238217	0.0975059	0.00748975
PNPLA6	0.0445651	0.0430399	0.0858577	0.152303	0.208636	0.11168	0.198838	0.109169	0.103572	0.00021933
OGFRL1	0.101141	-0.0835168	-0.109406	-0.239452	-0.68893	-0.455045	-0.399289	-0.481227	-0.549445	7.87922e-06
COX7B	0.00992844	0.0338151	-0.691253	-1.16451	-1.40192	-0.469903	-0.893696	-0.624338	-0.697642	8.10852e-06
EIF2B5	-0.0599024	-0.25843	-0.471732	-0.348214	-0.276672	-0.363434	-0.409043	-0.546721	-0.392533	7.51537e-05
FBRSL1	0.0243857	0.300651	0.559663	0.315719	0.510276	0.794682	0.942949	0.901159	0.996243	1.34137e-12
SSR1	-0.0844729	0.0428321	0.4321	0.394974	0.54072	0.351675	0.432651	0.588652	0.388629	4.08413e-07
KDM5B	0.0633048	0.0704537	0.510191	0.48064	0.494671	0.526611	0.52682	0.459758	0.18829	1.15142e-09
ABLIM1	0.0312175	0.129106	-0.152331	-0.290659	-0.148636	-0.27168	-0.216321	-0.212857	-0.179177	0.00844501
MCM4	0.0388146	-0.535849	-1.69686	-1.73836	-1.45346	-0.980553	-0.918869	-0.629475	0.459508	0.00220737
RB1	-0.126127	-0.106824	0.126737	0.235126	0.37614	0.370091	0.494031	0.424087	0.264369	5.92325e-07
WDR24	-0.144757	-0.134467	-0.220341	-0.107606	-0.293764	-0.268091	-0.273219	-0.276012	-0.399495	0.00221483
WRB	-0.0111003	-0.0660816	0.0281282	-0.130791	0.0193555	0.284447	0.248391	0.346333	0.292531	5.51829e-06
ECE1	0.158945	0.0281654	0.459181	0.515034	0.624683	0.751747	0.782292	0.82828	0.797575	1.10202e-09
IDE	0.0551396	0.0557759	0.110131	0.0370604	-0.022418	-0.00972115	-0.101327	-0.112927	-0.127951	1.54022e-06
ANKS1A	0.173826	0.0850965	-0.591599	-0.638361	-0.628035	-0.180003	-0.0759503	-0.62187	-0.508945	0.0148421
GPNMB	0.139038	0.913704	0.134819	-0.215677	-0.433413	-1.26059	-1.69619	-1.95531	-1.79487	2.74937e-10
TSPAN9	-0.0474918	-0.0235533	0.377774	0.459172	0.509548	0.529282	0.459973	0.596558	0.5493	9.11806e-06
DSC2	0.021081	0.156454	0.68435	0.61581	0.593416	0.369222	0.524957	0.381905	0.266006	8.10866e-07
A0A3B3ISV4	0.0451449	0.135314	0.0164159	-0.139538	-0.045618	-0.055769	0.228502	0.0126136	0.447311	0.00330668
LRRC57	-0.0142757	-0.00409597	-0.00167367	0.0250089	-0.0963373	0.0371946	0.0748079	-0.157621	-0.226764	0.00838079
DRC1	-0.00170228	-0.188674	-0.186684	-0.374932	-0.689543	-0.322714	-0.597888	-0.383295	-0.701687	0.000205648
LMBRD1	-0.127087	0.210077	0.379059	0.19734	0.2351	0.388518	0.366028	0.288913	0.44857	0.00265253
WDR37	0.257811	-0.0123755	-0.870161	-0.918874	-1.14334	-0.812106	-1.31329	-1.18494	-0.222299	0.000792
C8orf33	0.0179623	-0.164323	-0.598423	-0.492755	-0.603407	-0.290855	-0.666838	-0.475537	-0.476823	2.42964e-05
IMPACT	-0.376716	-0.564997	-1.19365	-0.659759	-0.74413	-0.508492	-0.706291	-0.595063	-0.948875	0.00392777
A0A3B3ITJ4	-0.277646	0.0391299	0.0469304	-0.134583	-0.27166	-0.402437	-0.43274	-0.344821	-0.593174	0.000228618
INPP5F	-0.271913	-0.222718	-0.280694	0.20986	-0.00625961	-0.185064	-0.354915	-0.182064	-0.642126	0.0194025
MMAA	-0.0487583	-0.00538911	0.210181	0.1168	0.0711063	-0.00356996	0.00769179	-0.116651	-0.298542	2.27545e-08
RAB12	0.0254798	-0.061608	-0.135324	-0.214699	-0.177158	0.0223251	0.0346574	0.0748776	0.308567	0.00429725
RPL29	0.23232	0.381618	-0.200578	-0.157352	-0.106954	-0.151756	-0.257443	-0.200254	-0.0487228	0.00793912
STON2	-0.190487	0.00147857	0.18839	0.0987358	-0.0367182	0.0864307	-0.0691039	-0.0329225	-0.14546	0.0193562
HM13	0.0970939	0.0750387	0.471183	0.502868	0.615725	0.754767	0.614455	0.74157	0.936309	9.93739e-13
NEDD4	-0.38672	-0.433422	-0.40275	-0.564125	-0.57349	-0.583903	-0.728889	-0.772164	-1.01646	2.18343e-07
PDCD11	0.0899691	0.0560661	-0.240909	-0.428685	-0.506318	-0.489541	-0.570873	-0.501432	-0.492684	1.25444e-11
ARID1B	0.0879103	0.137397	0.21663	0.28701	0.26277	0.313157	0.252973	0.324052	0.0852541	2.0751e-08
RBM47	-0.00357337	0.00555721	0.148231	0.256076	0.162492	-0.0284026	0.130922	-0.3001	-0.353061	1.59018e-06
UBA6	-0.070168	-0.123061	-0.501786	-0.0628178	0.111078	0.0358896	-0.00363954	0.0622202	0.21854	0.00351346
KIAA1598	-0.0865639	-0.062259	-0.042992	-0.12271	-0.11727	-0.240601	-0.358903	-0.290625	-0.176958	0.0227385
TMEM223	0.0953765	0.0922287	-0.181024	-0.365298	-0.496781	-0.178715	-0.267122	-0.0627435	0.0852755	0.00047444
ARHGAP10	-0.0247924	-0.0650918	-0.00359716	-0.0701284	-0.114373	-0.0228802	-0.116473	-0.00218029	0.0516849	0.0158515
ANO9	0.151824	-0.0304548	0.534974	0.514799	0.48796	0.0304578	0.176476	0.142714	0.0932171	0.0124505
MARVELD2	0.0500583	-0.0555355	0.268642	0.184281	0.213175	0.260159	0.288586	0.277905	0.176427	0.000160334
ARHGEF37	-0.0609517	0.0474083	0.0436962	0.256171	0.0344928	0.0355737	0.0615472	-0.105755	-0.231228	0.000265517
ILVBL	0.0957378	0.087842	-0.311683	-0.453232	-0.359296	-0.11502	-0.178921	-0.122241	0.166676	6.9495e-05
C17orf89	0.0851179	0.216036	-0.746843	-0.674012	-0.635234	-0.901786	-0.806547	-0.65583	-0.446321	0.000415172
PLEKHG3	-0.0206972	-0.0102655	0.486417	0.447069	0.475519	0.52596	0.587934	0.644271	0.417694	8.79401e-10
ELOVL7	0.367655	0.668992	0.578717	0.778769	0.409411	0.0671765	-0.0291742	-0.0904651	-0.358105	0.000346573
SH3PXD2B	-0.0699817	-0.0579876	-0.189404	0.28082	0.468362	0.391584	0.259142	0.290444	0.35654	2.59509e-05
ACO2	0.0141665	0.0210642	0.274566	0.161368	0.104867	-0.0213176	-0.0699474	-0.0156948	-0.167492	1.54194e-05
PMEPA1	0.516805	0.597696	0.521453	0.874075	1.15248	1.07584	0.738062	1.28892	0.934679	0.00471663
ALG6	-0.129039	-0.0169016	-0.251066	-0.363951	-0.27328	-0.284549	-0.399862	-0.418377	-0.233309	3.92133e-05
AAR2	-0.0235867	-0.211892	-0.428256	0.0753766	-0.121648	0.2392	0.406408	0.371497	0.469457	4.65269e-07
PRNP	0.0383086	0.0868917	-0.803954	-0.857783	-0.909847	-0.735542	-0.767952	-0.767581	-0.25143	6.53156e-07
DDX58	-0.0634838	-0.200442	0.195477	0.729683	0.882198	0.534682	0.560747	0.491622	0.361564	1.85518e-05
HLA.C	0.00648927	0.00241814	0.26564	0.349355	0.397552	0.185287	0.209865	0.286619	0.144723	4.2217e-06
CXorf23	0.200984	0.272289	0.551856	0.670072	0.449929	0.855489	0.769545	1.03873	0.885277	1.11823e-07
NBAS	0.0720301	0.0602609	0.243984	0.13766	0.177743	0.172213	0.206659	0.18097	0.24751	3.13738e-05
EXOSC2	0.0600893	-0.0377333	0.0877476	0.0511774	0.171035	0.131416	0.118212	-0.0418252	-0.170251	0.0146742
VWA8	0.0595421	0.0310426	-0.0896377	-0.0753951	-0.147333	-0.165	-0.177535	-0.143515	-0.152398	3.76136e-05
WDR91	0.163634	0.0339814	0.214279	0.377143	0.299067	0.321478	0.685554	0.366453	0.583868	0.0046897
MYST3	-0.0853924	0.0940069	0.291103	0.256438	0.0359122	-0.0517317	0.0195862	-0.0391848	-0.425257	0.000851942
TMEM189	-0.489033	0.125649	0.744624	1.00204	1.13951	0.866355	1.10952	1.14944	0.675449	2.31845e-06
TRAPPC13	0.0519343	0.00468114	-0.285387	-0.211592	-0.197871	-0.398541	-0.239939	-0.419194	-0.400653	0.000168185
CNOT1	-0.189273	-0.20152	-0.404115	-0.320263	-0.263545	-0.257627	-0.349406	-0.219338	-0.375456	0.00251981
SOWAHB	-0.195824	-0.524833	0.0805534	0.802674	0.668393	0.572259	-0.104722	-0.0821488	-0.29576	0.0293709
ZNF316	0.120737	0.0727485	-0.874394	-0.813618	-0.695042	-0.825453	-0.388124	-0.37591	0.259394	0.000215086
DTNBP1	-0.318797	-0.17447	-0.722295	-0.52223	-0.354368	-0.667269	-0.473847	-0.261117	-0.1209	0.0140731
NUDT5	0.080339	-0.0122653	0.0215078	0.244122	0.184006	-0.113467	-0.291734	-0.450905	-0.723412	3.62781e-06
SDHAF1	-0.471607	-1.18363	0.0223609	-0.334649	-0.000532645	-0.920126	-1.11058	-1.14611	-1.47412	0.00370841
WBP2	0.00111661	-0.184271	-0.0169493	0.16925	0.0406504	-0.150825	-0.0638599	-0.196679	-0.253787	0.0257772
TLCD2	-0.039101	-0.0348639	0.217375	0.665982	0.742392	0.750336	0.783506	0.739478	0.425785	1.24676e-07
C2orf71	0.0463181	-0.0122296	0.824633	0.962891	1.02908	0.840271	0.934072	0.771994	0.00157975	4.24734e-07
YIF1A	-0.00820562	-0.00981651	0.200663	0.224336	0.294044	0.0895197	0.124749	0.154533	0.185765	0.0244265
ZMYM3	0.201076	0.368629	0.383577	0.39545	0.38745	0.423877	0.503574	0.315866	0.305569	0.0125028
SNRPE	-0.108017	0.165036	0.659	0.535058	0.69039	0.418173	1.1481	0.522123	0.137021	0.000182967
FBLL1	0.108687	-0.0137984	0.249847	0.0542902	-0.0184212	0.16125	0.21226	0.0280444	-0.22842	0.0315753
SMCHD1	0.149673	0.205871	-0.101844	0.0916902	-0.0497654	0.320808	0.275738	0.267006	0.238564	0.0169981
METTL15	0.18854	0.243551	0.504665	0.238833	0.196162	0.169416	0.136119	0.0857818	-0.142791	1.44054e-06
CNIH4	0.0159146	0.0115241	0.11881	0.252095	0.340255	0.129307	-0.00401232	0.0823805	-0.0631013	0.00870564
PTBP1	0.0472594	-0.205619	-1.31403	-2.09166	-1.90968	-0.477233	-1.79297	-0.539479	0.540521	2.17554e-05
CD81	-0.103824	-0.0152495	0.300031	0.174332	0.395619	0.415053	0.604763	0.625796	0.545827	1.91654e-06
ENSA	0.00643674	0.107287	0.202448	0.611735	0.384788	-0.0128936	-0.0466554	0.0724043	-0.0820442	0.0119464
C15orf61	0.526212	0.293805	0.223598	-0.0588583	-0.107964	-0.487808	-0.0978026	-0.378606	0.222073	0.0132453
PPP2R4	0.0796198	0.113257	0.240285	0.404699	0.339136	0.0351997	0.102833	0.0352475	-0.0885196	0.000161013
PIP5K1A	0.0502604	-0.146462	0.242041	0.108607	0.141836	0.207285	0.423781	0.283151	0.0826714	0.00146271
DNASE1L1	0.329919	0.0915561	0.876854	0.575015	0.589768	0.155668	0.725923	-0.133705	0.111672	0.0394504
ZSWIM8	-0.0459596	-0.387662	-0.386793	-0.653605	-0.302016	-0.391697	-0.472873	-0.399078	-0.182753	0.0388134
ARHGAP32	-0.0606659	0.04406	0.563303	0.59412	0.520492	0.579329	0.496249	0.471583	0.143134	1.25875e-08
POM121C	0.0952951	-0.0307558	0.176275	0.112774	-0.103139	-0.238794	-0.486723	-0.739245	-0.995443	6.92963e-14
A2ML1	0.134909	0.124529	-0.0409358	-0.0712133	-0.231239	-0.43446	-0.57965	-0.889381	-1.15249	7.99824e-23
MANF	0.222007	0.067899	0.783614	0.95787	1.01998	0.890796	0.977251	0.947526	1.09718	7.45044e-12
FMR1	-0.0561293	0.0757299	-0.025573	0.117662	0.112689	0.168991	0.252454	0.302935	0.372777	1.67757e-06
LYRM9	0.211509	0.28454	-1.23541	-2.05944	-2.08574	-0.528239	-1.31996	-0.815921	-0.0610565	4.66904e-05
RHPN2P1	0.106851	-0.210834	0.401438	0.415217	0.514573	0.456757	0.757893	0.531019	0.536582	1.22256e-05
TMEM147	0.551588	0.646443	0.711039	0.202338	0.283342	-0.395337	0.273359	-0.672357	-0.138957	0.00188859
SUMO3	-0.50331	-0.789985	-0.626253	-0.378163	-0.218607	-0.629374	-0.520862	-0.699102	-0.790541	0.0272456
TSPAN4	0.122117	0.160201	-0.480126	-0.917352	-0.883221	-0.368053	-0.369351	-0.141489	0.0143646	8.14266e-06
BICD1	0.131455	0.277787	-0.135575	-0.747812	-0.711942	0.341349	0.100645	0.407008	0.909995	0.00284256
SNRPG	0.0179518	0.0744273	-0.147103	-0.370051	-0.296816	0.0610297	-0.0279041	0.175325	0.161533	0.000541784
PPM1F	-0.0299543	-0.0596227	-1.03586	-0.592782	-0.824381	-0.339247	-0.809899	-1.29901	-0.14543	0.013426
ERCC2	0.0285068	0.074458	-0.457065	-0.58736	-0.585185	-0.336967	-0.51379	-0.155894	-0.0849867	9.07831e-05
MATR3	-0.113749	-0.082433	0.0246671	-0.0688899	0.0323604	0.00499506	0.0446403	0.0991564	0.123895	0.000360461
NUDT19	-0.00713478	-0.0034397	0.43695	0.333842	0.407925	0.287541	0.131978	0.0660151	-0.230486	6.47984e-06
ODF3B	-0.129705	-0.214711	0.288794	0.229786	0.337901	0.526554	0.72229	0.544043	0.669388	1.12696e-06
PDS5B	-0.0402238	0.0524478	0.204495	0.299778	0.28852	0.0362316	0.256545	0.183825	-0.268754	0.025642
SRRM1	-0.0623666	-0.172288	-0.580081	-0.771191	-0.855315	-0.655793	-0.641372	-0.618059	-0.684021	1.64645e-10
CBX6	0.277067	0.140601	0.347721	0.32751	0.715705	0.803285	0.815226	1.1617	-0.0128239	0.00859485
EIF3L	-0.0619324	-0.0706644	-0.0490134	0.220339	0.167087	0.135407	0.28424	0.294711	0.261808	6.40808e-08
MIEF1	-0.0247612	0.0623397	-0.289135	-0.355959	-0.531143	-0.624213	-0.478342	-0.539746	-0.415107	8.99687e-06
APOBEC3B	-0.0914372	0.115261	0.344325	0.318373	0.467883	0.0177398	0.244939	0.366542	0.298792	0.0247038
EWSR1	0.00516295	-0.110472	0.260405	0.513298	0.516354	0.474898	0.740304	0.399296	-0.0207923	6.68131e-06
POLR2F	-0.135961	-0.194366	0.134862	0.249333	0.226723	-0.0145993	0.0910872	0.056705	-0.314998	0.00375602
UBE2I	-0.244755	-0.24236	-0.198325	-0.0841493	-0.226169	-0.522587	-0.411651	-0.58379	-0.703741	7.14813e-09
TFEB	0.209713	0.0674856	-1.25365	-1.56392	-1.68013	-0.541209	-0.676145	-0.607365	-0.0671578	5.81191e-06
SLC25A17	0.195935	0.347858	0.752183	0.790626	0.685315	0.582188	0.453146	0.468779	0.527731	6.14519e-07
CPNE1	0.149292	-0.124024	-0.574193	-0.29015	-0.437535	-0.341384	-0.540416	-0.499151	-0.594683	2.86619e-07
ZMYND11	0.00343672	0.0988291	-0.390387	-0.540185	-0.498094	0.0075495	-0.183993	0.20167	0.222675	1.88629e-05
ARCN1	-0.0233127	-0.0329987	-0.287345	-0.150552	-0.299988	-0.405122	-0.484059	-0.548466	-0.471326	2.507e-11
TSPO	0.263142	0.188418	-0.0377473	-0.147697	-0.2081	-0.155643	-0.153664	-0.331964	-0.251307	2.23382e-06
FBLN1	0.157455	0.315883	0.700404	0.408972	0.543449	1.64975	1.26643	1.85251	1.60585	4.73522e-06
PSMD10	-0.201363	-0.32963	-0.651594	-0.416009	-0.324287	-0.628	-0.755573	-0.595361	-0.762746	4.64513e-05
CAPZB	-0.176189	-0.154782	0.245046	0.264294	0.444322	0.294256	0.342914	0.422569	0.343845	5.69366e-08
NRD1	-0.485958	-0.480237	-0.571478	-0.805764	-0.664596	-0.785529	-0.998347	-0.883607	-0.95068	1.64215e-09
NFIA	0.119822	0.0585691	-0.0189488	0.00420781	-0.139701	-0.306667	-0.0359227	-0.297115	-0.577863	2.33305e-08
PEA15	0.0739015	0.0750059	0.165211	0.530858	0.42378	0.189477	0.199448	-0.0188874	-0.104736	0.000176249
MRPL43	-0.169073	-0.0254165	-0.510587	-0.593076	-0.658381	-0.562458	-0.793293	-0.535406	-0.681881	3.86724e-09
SMG7	-0.0479671	0.0302258	-1.18645	-1.17684	-1.30249	-1.64674	-1.48046	-1.06089	-0.164733	7.66921e-07
PHYH	0.202793	0.326049	0.857487	0.702237	0.721054	0.89232	0.933998	0.951736	0.805762	3.96687e-11
ARHGEF7	-0.187417	-0.164076	-1.23792	-1.27348	-1.24262	-1.09552	-1.35794	-1.15236	-0.586486	2.46971e-07
TMEM9	0.181283	0.400793	0.673916	0.564913	0.851069	0.657813	1.0551	0.665794	0.923496	1.58217e-07
ADGRL2	-0.0402657	-0.0882009	0.401112	0.462543	0.229502	0.00824599	0.208498	-0.0860201	-0.224358	0.000114441
CD58	0.0675406	0.0468267	0.528054	0.499965	0.540256	0.347821	0.43066	0.309609	0.307411	2.08006e-06
SPRR3	-0.27809	0.0140709	-0.537406	-0.857804	-1.04598	-1.28104	-1.50839	-1.70096	-1.96019	4.54599e-15
GUK1	0.0344272	0.0614907	0.173498	0.163925	0.152499	0.173572	0.205455	0.240909	0.439815	2.69199e-08
CD55	0.0172406	-0.0482571	-0.534462	-0.678199	-0.802542	-0.927231	-1.00192	-1.03578	-1.27175	6.83471e-17
PSEN2	-0.147246	-0.0878752	-0.283009	-0.341508	-0.31534	-0.202815	-0.317438	-0.185798	-0.0722851	0.000964834
USF1	-0.150065	-0.0599628	-0.159476	-0.479834	-0.547869	-0.336994	0.00336471	-0.162731	0.169609	0.00498901
CLK2	0.202276	0.120203	-0.899647	-1.27798	-1.64745	-0.656094	-1.04076	-0.31655	0.123072	5.0748e-06
MYO9A	0.197666	0.0784775	-0.501435	-0.761059	-0.429315	-0.104874	-1.00443	-0.921771	-0.194381	0.0136493
PSME3	-0.0424811	-0.0160508	0.11264	0.163462	0.389277	0.0768181	0.28452	0.273617	0.271022	0.012309
SEC14L2	-0.00265356	0.0353393	0.188396	0.425463	0.386399	0.339606	0.415484	0.213631	0.20766	4.41114e-06
MMP28	0.228372	0.272731	0.951512	0.93752	0.750884	0.746069	0.46672	0.315789	0.154423	1.60545e-08
ZCCHC10	-0.0749973	0.265627	0.242132	0.17976	0.396745	-0.120982	0.00976608	-0.147861	-0.216051	0.00123043
METTL8	-0.148758	-0.11371	0.383118	-0.132137	-0.0913246	-0.452299	-0.532663	-0.363509	-0.513631	0.000620558
FAM11A	0.170353	0.152654	1.05773	0.947459	0.966306	1.11847	1.12357	1.10555	1.12198	4.28277e-10
CNN2	-0.440187	-0.619567	-0.298898	0.0636935	0.208	0.352445	0.267021	0.539054	0.464199	1.55728e-07
MSI2	-0.146153	0.0120462	0.022914	-0.157902	-0.177144	-0.562203	-0.139299	-0.292851	-0.145312	0.0198927
SEC11L3	0.0105967	0.0762366	-0.493202	-0.481939	-0.631961	-0.568269	-0.910378	-0.754553	-0.214188	0.000326299
VWA9	0.0320563	-0.0306652	0.184725	0.251864	0.171716	0.145284	-0.053922	-0.0119784	-0.213268	3.02863e-05
ATE1	0.159921	0.155747	-0.237439	-0.10525	-0.203504	-0.214607	-0.167945	-0.346262	-0.298654	0.00435509
NQO1	0.0185651	0.00888104	0.121239	0.150218	0.100118	0.156345	0.0309551	0.0232591	-0.10534	0.000114706
DHFR	-0.0131287	-0.0411705	-0.237543	-0.209821	-0.285693	-0.279263	-0.34739	-0.23984	-0.279536	0.000302845
RBCK1	-0.404033	-0.170268	-0.358379	-0.562129	-0.665357	-0.905325	-0.976087	-0.595745	-0.786612	4.32389e-06
TMEM143	0.0231856	-0.00765758	-0.156076	-0.351558	-0.53052	-0.352578	-0.546433	-0.334	-0.492532	0.000142326
MTERF1	-0.0397995	0.152657	0.623305	0.277978	0.150606	0.359112	0.254812	0.315547	-0.0228035	0.00581975
ABHD14B	-0.0133555	-0.0843416	-0.0867928	-0.0894681	-0.402474	-0.532187	-0.628827	-1.04508	-0.93194	2.15485e-13
MGRN1	0.194983	0.117762	0.96269	0.9338	0.852907	0.80089	1.01192	0.701272	0.510587	1.0265e-07
SEC61A1	0.0927641	0.074717	0.104101	0.137113	0.0726897	0.208449	0.122385	0.111993	0.0968533	0.00145196
ZDHHC20	-0.0218822	0.0931317	0.519645	0.554364	0.549621	0.624546	0.601583	0.703861	0.718898	7.94334e-11
ANXA8L1	-0.389733	-0.249691	-0.112237	0.503578	0.586967	0.423715	0.352002	0.404378	0.545135	3.37991e-05
IXL	-0.309251	-0.144523	0.161831	0.279378	0.277784	0.118754	0.160969	0.316876	-0.0289322	0.00173929
TMBIM1	0.119683	-0.0386368	0.216602	0.398884	0.333744	0.23569	0.2828	0.189386	0.121615	0.000628215
VBP1	-0.13077	-0.188587	-0.540358	-0.566637	-0.73301	-0.321884	-0.451066	-0.236577	-0.334156	0.00241775
TGFBR1	0.0316139	0.802358	0.847891	0.567222	0.987722	0.552681	0.971908	0.956326	0.794775	3.63465e-06
SUCO	0.0433886	-0.0285744	0.304522	0.426112	0.376286	0.737033	0.668573	0.659284	0.616504	3.31334e-10
TMEM134	0.00468443	0.240491	0.363475	0.45866	0.473304	0.216702	0.424871	0.273513	0.313406	0.00159995
PEX5	0.0638219	-0.0259376	0.127129	0.177639	-0.0846781	-0.0723033	-0.172449	-0.160752	-0.525222	3.29921e-07
CFB	0.134823	0.10507	-0.174051	0.119292	-0.410523	-0.133432	-0.624505	-0.31562	-0.566039	4.32924e-06
ATP2C1	-0.00228836	-0.0294201	0.332831	0.472316	0.574981	0.655066	0.798595	0.772084	0.862826	3.99764e-14
EML4	0.132544	0.212239	-0.822133	-0.679808	-0.798481	-0.627611	-0.345374	-0.438829	-0.387855	0.0353266
MPV17	0.146468	0.0580346	0.0629912	-0.133908	-0.245808	-0.244396	-0.522923	-0.577012	-0.675286	1.61166e-12
RPA3	0.186533	0.0833269	-0.235272	-0.12347	0.0396881	-0.305839	-0.150045	-0.699917	-0.546028	0.000111921
EPCAM	0.158135	0.0459711	-0.0630019	-0.304055	-0.156259	-0.379391	-0.222954	-0.284593	-0.0296792	0.000447724
PES1	0.0672281	0.0111278	-0.25032	-0.424958	-0.482735	-0.321779	-0.461027	-0.285106	-0.114899	8.14837e-08
RAN	-0.0764731	-0.00179009	0.00230531	0.114346	0.106672	0.0709107	0.0975718	-0.00224527	-0.0528687	0.000805799
LDAH	-0.0203323	0.165087	0.329861	0.42377	0.517788	0.213263	0.479679	0.481676	0.364459	2.43001e-06
USP19	-0.0977494	-0.139559	-0.830033	-1.00473	-0.805222	-0.662142	-0.585064	-0.489636	0.0461199	0.00294997
SMIM7	-0.0395614	0.219973	-0.18004	0.302613	0.26436	0.672993	0.578713	0.323322	0.233775	0.00871216
EML3	-0.371356	-0.276255	-0.430521	-0.384763	-0.536149	-0.325997	-0.705439	-0.407411	-0.565792	0.00492669
ATP13A4	0.0543244	-0.0132879	0.0458324	0.469396	0.57046	0.219376	0.318299	0.0607835	0.0541626	0.0390649
ACBD5	0.0251952	0.0980345	0.5047	0.547532	0.689201	0.648935	0.726895	0.727932	0.641756	2.65172e-14
PXYLP1	-0.0754921	-0.153136	-1.19912	-0.820188	-0.559834	0.33822	-0.063327	0.545815	0.910599	2.58884e-05
NBR1	-0.324582	0.0991493	0.868251	0.678309	0.746548	0.482143	0.769551	0.646768	-0.550272	0.000113839
DDX27	-0.0556	-0.0464255	-0.0820357	-0.158887	-0.276704	-0.117193	-0.211131	-0.0767492	-0.14151	0.00573016
RANBP3	-0.0284259	-0.00115859	-0.499548	0.015805	0.0462826	0.271798	0.36277	0.46255	0.405478	0.00032304
GPR89B	0.0865219	0.0555226	0.200484	0.277853	0.391476	0.428063	0.317728	0.299165	0.295074	1.5459e-06
SH3GLB2	-0.00195855	-0.174539	-0.463494	-0.194716	-0.303576	-0.271774	-0.398555	-0.478096	-0.22534	0.00242862
COX18	0.186956	0.221248	0.459248	0.379668	0.222865	0.221923	0.161708	0.205709	0.166072	0.000689691
SMARCA1	-0.0035812	0.0580411	0.492485	0.666943	0.819873	0.664477	0.733198	0.909545	0.769703	4.52507e-09
PCDH9	-0.10626	0.20068	1.03211	0.814878	0.510331	0.635984	0.49374	0.668299	-0.0742018	7.18769e-05
SRGAP2	0.0340129	-0.0292022	0.294188	0.626782	0.764694	0.992829	1.04008	1.12251	1.16113	2.0339e-16
PIGQ	0.0170049	-0.0875602	0.479658	0.67192	0.855936	0.426894	0.831296	0.675486	0.724866	9.77643e-07
EIF4E2	-0.0861345	-0.0240046	-0.316824	-0.255964	-0.25411	-0.261075	-0.165273	-0.396279	-0.48459	0.00120337
MZT2B	0.0150192	0.0316801	0.0947378	0.917113	0.890187	0.69695	1.07587	0.779628	0.864791	0.00016621
GLS	-0.0257146	-0.0594563	0.388146	0.375349	0.381431	0.654843	0.45267	0.669756	0.446631	6.12597e-09
STK16	0.135174	0.178417	-0.526544	-1.1238	-1.13615	-0.861729	-0.810201	-0.804242	-0.180021	1.84164e-05
SUMO1	-0.610006	-0.507774	-0.992106	-1.08625	-1.06224	-1.22216	-1.43973	-1.2813	-1.31091	2.13279e-08
PTMA	-0.071412	-0.175697	-0.147914	0.0942338	0.0514392	0.0171726	0.482863	0.222842	0.079558	0.0123173
TCEB2	-0.117281	-0.0726468	0.0413766	0.0461307	-0.0109134	0.00894366	-0.0177554	-0.0675996	-0.304695	0.000291904
COQ10B	-0.0570755	-0.187417	0.248503	0.24318	0.244142	0.0709699	0.172371	0.0439065	-0.10049	0.0268635
COA5	0.0708939	0.230317	0.231328	0.0477892	0.0713194	-0.16014	-0.0270966	0.0139856	-0.30408	0.0023581
SMARCD2	0.0995618	0.111223	0.227892	0.107115	0.182521	0.296606	0.340612	0.308303	0.257616	8.41238e-05
WIZ	0.132952	0.0685768	0.227358	0.299956	0.0454017	-0.0140567	-0.0602557	-0.216876	-0.348218	0.00121381
SPEG	0.472216	0.285217	1.03509	0.828979	1.10271	0.637058	0.444585	0.374897	0.63219	0.00717733
SPG11	-0.133897	-0.100822	-1.39656	-1.36856	-0.955263	-0.765639	-1.04216	-0.874794	-0.00661907	0.000238399
HNRNPLL	-0.0742937	-0.181923	0.0715411	0.252937	0.443796	0.415015	0.640708	0.489743	0.429023	5.13723e-07
UBE2F	0.19553	0.218688	-0.61309	-0.814124	-0.891153	-0.398876	-0.617259	-0.404584	-0.00933029	0.00290735
WWTR1	0.197337	0.151544	0.56783	0.0877101	-0.204307	0.007329	-0.0981826	-0.0314893	-0.362114	0.0167126
NIN	0.360921	0.175767	0.327158	-0.0496908	-0.624046	-0.360647	-0.326203	-0.00573223	-0.0777461	0.0339199
PFN2	0.00673014	-0.155603	-0.812682	-0.766133	-0.992325	-0.544548	-0.579958	-0.617646	-0.500373	2.28066e-06
PRPSAP1	0.00537682	-0.180861	-0.514236	-0.537787	-0.563941	-0.144727	-0.161752	-0.119119	-0.0246133	0.000269839
EEF1E1	0.028345	-0.157075	-1.89974	-1.63947	-1.77311	-1.4264	-1.59611	-1.52848	-0.382876	2.42092e-05
CMSS1	0.0038217	-0.136601	-0.294511	-0.310567	-0.423982	-0.426867	-0.424272	-0.349034	-0.53021	4.56593e-10
MKRN2	-0.0947954	-0.00049457	-0.0596227	0.0289727	-0.200543	-0.341381	-0.313959	-0.442638	-0.483484	5.33254e-07
RPL37A	0.228274	0.227938	0.703349	0.466641	0.753008	-0.0596145	0.640322	0.0495459	-0.0873628	0.000276871
IGF1R	0.0936055	0.320793	0.902861	0.745566	0.825083	0.809796	0.821095	0.850888	0.731114	2.52537e-11
SMPD4	-0.124435	-0.131881	0.3584	0.621192	0.636085	0.354624	0.0486805	0.290477	0.0309443	0.00145097
RPE	-0.205788	-0.220601	-0.932251	-0.963988	-1.20866	-1.47564	-1.15188	-1.37537	-1.2515	1.6404e-09
NAPRT	0.0290441	0.0344304	-0.186281	0.00200721	-0.047969	-0.119325	-0.0149445	-0.303429	-0.53621	2.71592e-05
RHEB	0.0116514	-0.205738	0.0438614	0.111213	0.138431	-0.0137087	0.0406077	-0.0108946	-0.210649	0.0154443
NHLRC3	0.372334	0.80694	1.25274	0.543147	0.886596	1.07599	0.95058	0.693274	0.957537	0.00310306
SSR3	0.122406	0.249017	-3.31522	-3.27323	-3.01281	-2.37412	-3.01344	-2.30357	0.424759	4.884e-07
RAET1G	-0.271888	-0.236102	1.22556	0.932801	1.08993	0.424511	0.4629	0.332693	-0.0272628	0.000174539
HIGD1A	-0.0397631	0.123165	0.593585	0.6693	0.562084	0.595612	0.297954	0.228719	-0.158961	3.69598e-09
FXN	-0.0724441	-0.0411222	0.337218	0.334891	0.341681	-0.00201321	-0.0302121	0.0620392	-0.294769	1.25123e-05
SIDT2	0.0513069	0.0963287	0.00289076	-0.0596585	-0.110235	0.289233	0.294752	0.394741	0.326774	0.000729317
DRAP1	-0.521641	-0.247938	-0.560267	-1.03542	-0.857903	-0.392135	-0.304129	-0.16724	-0.0361524	1.83396e-05
MEST	0.345569	-0.027923	-0.51037	-0.344795	-0.100787	0.367163	0.238788	0.534917	0.751867	0.000446793
FOSL2	0.136473	0.382614	0.856322	0.848906	0.927809	0.956448	1.03157	0.946641	0.770739	8.88884e-15
TMUB1	-0.00336286	-0.143852	0.405607	0.463603	0.540252	0.28106	0.352859	0.274344	0.278202	5.12582e-05
BAG3	0.0525682	0.471902	-0.789423	-0.765787	-1.36161	-0.997817	-1.10534	-1.13545	-0.394943	0.000102848
FAM185A	0.0840843	0.0321849	0.268758	0.214853	0.274689	0.163286	0.0367902	0.06528	-0.233968	2.06798e-07
CYCS	0.664092	0.384286	0.79247	0.383327	0.728478	0.118411	1.05716	-0.107315	0.186088	0.0251484
ITM2C	0.332799	0.348252	0.891935	0.755059	0.850388	0.777672	0.695354	0.787361	0.745361	9.78108e-05
TMEM238	-0.251941	-0.168169	-0.842116	-1.23014	-1.12251	-0.828777	-0.973528	-0.762219	-0.535387	6.72586e-08
APEH	0.0894138	-0.0461886	-0.193273	-0.193136	-0.197126	-0.407585	-0.292442	-0.439286	-0.334422	2.60142e-06
PSAP	0.187188	0.19819	0.651598	0.599875	0.675863	0.216049	0.686854	0.356434	0.599801	7.25184e-05
MRPS34	-0.0196625	-0.0691056	-0.0128069	-0.132052	-0.231649	-0.191399	-0.347958	-0.227359	-0.331496	2.94599e-07
ARVCF	-0.00781602	-0.136954	-0.303931	-0.30266	-0.216894	0.246792	0.170977	0.516057	0.861939	8.93733e-13
STARD3NL	0.372795	0.0462469	0.33422	0.408484	0.506946	0.99898	0.850448	0.0811455	0.981688	0.0370825
ATP6V1B1	-0.039506	0.0295655	-0.268502	-0.410322	-0.70933	-0.799274	-1.10112	-0.867375	0.474016	0.00351211
OXNAD1	0.110423	0.12425	0.208323	-0.0239003	-0.15316	-0.160617	-0.108084	-0.147197	-0.396674	4.99684e-06
POLR2H	-0.0264854	-0.0610952	-0.236785	-0.313855	-0.254354	-0.417041	-0.235563	-0.418451	-0.435305	0.000147855
FARP1	0.0775388	0.0182258	0.196829	0.22168	0.369708	0.583937	0.737328	0.682353	0.781945	9.36185e-14
NABP2	0.195026	0.297494	0.179126	0.290612	0.255998	0.145734	0.567053	0.111526	-0.0191877	0.0299978
RPL24	0.133565	0.15883	-0.85785	-0.938844	-0.809859	-0.990313	-0.683803	-0.781248	-0.0537741	1.1413e-06
SEC22A	-0.115151	-0.0301498	0.292169	0.426955	0.646859	0.298939	0.354969	0.313728	-0.0731919	0.0014626
C7orf50	-0.12863	0.038662	0.195958	0.470237	0.493646	0.453385	0.53532	0.547772	0.387401	2.32355e-07
SMC4	0.0211872	0.0506966	0.423948	0.220965	0.163558	0.117427	0.257373	0.452225	0.501962	0.0178516
CHCHD3	-0.0950828	-0.0240825	-0.671857	-0.873129	-0.911957	-0.578307	-0.884486	-0.665034	-0.360181	2.55456e-08
STEAP4	-0.147629	0.0182302	-0.133429	0.52231	0.623426	0.883103	0.883033	1.04044	1.25327	1.05177e-12
DFNA5	0.0585193	-0.108322	0.010698	0.263874	0.195649	0.4764	0.513168	0.554443	0.69912	6.21365e-05
CGGBP1	-0.236042	-0.159528	0.241208	0.462238	0.659494	0.707266	0.896202	0.993525	0.707	1.05732e-09
UBP1	-0.917285	-0.850062	-0.275142	1.08152	-0.0663753	1.72337	-0.183917	1.90458	1.07649	0.000311692
NUPL2	-0.148764	-0.117168	-0.0999881	-0.156144	-0.143009	-0.178344	-0.317264	-0.120807	-0.271268	0.00720283
FILIP1L	0.310064	0.229745	0.47766	0.622127	1.21362	1.37344	1.46082	1.7258	0.897465	2.97309e-06
POP7	-0.412504	-0.448434	-0.456958	-0.643064	-0.805587	-0.49198	-0.608968	-0.498543	-0.361048	0.006234
RPL22L1	-0.022875	-0.0109357	0.0313992	-0.142198	-0.532722	-0.415555	-0.526804	-0.440798	-0.446777	1.80202e-07
NRCAM	0.111606	0.264821	0.964278	1.19508	1.41925	1.80055	2.08945	1.99541	1.80512	7.45194e-15
CTNND1	0.0780132	0.0490639	0.114224	0.0897054	0.148204	0.23017	0.306071	0.352317	0.531702	1.00279e-15
UBE2H	0.221062	0.167679	0.107438	0.403941	0.600075	0.233081	0.331208	-0.0134753	0.0178801	0.000421941
PPP1R9B	-0.0849517	-0.101702	0.278181	0.444566	0.464614	0.525692	0.489673	0.473332	0.339446	1.95142e-09
FAM3A	0.0269399	-0.0187671	0.600308	0.509321	0.343101	0.231696	0.185104	0.346128	0.114068	0.0041405
PEMT	0.0620573	0.256716	-0.986817	-0.930437	-0.996614	-0.735689	-0.932486	-0.696338	-0.130279	0.000370459
CAMK2D	-0.0939444	-0.115554	-0.625701	-0.423677	-0.480268	-0.746376	-0.791532	-0.815899	-0.950903	8.88299e-12
SLC35B1	0.326966	0.150338	0.434393	0.405733	0.384658	0.400832	0.668485	0.400981	0.680232	0.000909453
KIF2A	0.184393	-0.268651	-0.242435	-0.0686544	0.551288	0.322402	0.530823	0.4623	0.409208	0.00340367
HNRNPAB	-0.150251	0.0234147	-0.519843	-0.528393	-0.547747	-0.370335	-0.53146	-0.197091	-0.169259	1.27807e-06
COX7C	0.209108	0.158531	-1.37618	-2.0673	-1.81035	-1.17523	-1.63586	-1.27791	-0.444216	6.82104e-07
TUSC3	0.0121793	0.0828328	-0.0890398	-0.0466943	-0.0108646	0.225154	0.186137	0.2954	0.402024	0.0040507
PAPD4	-0.187263	-0.253607	0.414913	0.0952013	0.175883	0.462617	0.408396	0.389588	0.132112	0.0104952
PCDH1	-0.130917	0.0956404	0.195758	0.508194	0.596002	0.0556081	0.398576	0.269527	0.193686	0.0311252
APBB2	0.0718319	-0.0539766	-0.200931	-0.649553	-0.645742	-0.295896	-0.408866	0.123065	0.403364	9.94568e-06
AMACR	-0.121746	-0.0326975	0.480915	0.532778	0.621667	0.640189	0.538226	0.627561	0.510424	1.06622e-08
MBD4	0.788626	0.719393	0.898747	1.09594	1.20329	1.33729	1.29698	1.35561	1.03029	1.80805e-06
HNRNPD	-0.252855	-0.174897	-0.396479	-0.784346	-0.905963	0.108603	-0.0212679	0.35708	0.173425	0.000159543
HSD17B11	0.18571	0.291335	0.545684	0.669191	0.680815	0.560669	0.633584	0.401146	0.556087	9.98161e-09
MRPS18C	-0.150263	-0.074479	0.136984	-0.102933	-0.157384	-0.392278	-0.501646	-0.515367	-0.664887	2.37574e-10
TNFAIP8	0.0160661	0.0207411	0.00975775	0.0727941	0.170263	0.0434975	-0.14936	0.0352695	-0.19182	0.0195793
LIMCH1	-0.0515364	-0.123772	-0.770904	-1.06586	-1.27058	-0.543151	-0.747442	-0.472789	-0.101198	0.00427588
SAR1B	0.0296728	-0.0278226	-0.200006	0.182366	0.0409951	-0.233932	-0.299995	-0.494422	-0.578058	1.05398e-07
BTF3	-0.277301	-0.465503	-0.272344	-0.172328	-0.751941	-0.962282	-0.619343	-1.24128	-1.49171	6.69596e-10
EMB	0.00974682	0.0967065	0.681832	0.631309	0.56087	0.739829	0.719724	0.70774	0.932002	2.95136e-09
IDUA	0.0999738	0.0630052	0.18921	0.350377	0.408564	0.680268	0.740405	0.897265	0.99184	2.57036e-14
CDC42SE2	-0.186432	-0.098879	0.576834	0.843859	0.366981	0.400351	0.847234	0.435037	0.450069	0.0168442
FAM175A	-0.240088	0.00472767	-0.287938	-0.49711	-0.474988	-0.508262	-0.633624	-0.562149	-0.777302	3.18467e-06
SEPT11	0.00246985	-0.263355	-0.517804	-0.211059	-0.291152	-0.356113	-0.485838	-0.455077	-0.467476	1.91049e-05
SEC31A	-0.0799631	-0.175514	-0.207092	-0.0237557	0.0148501	-0.395928	-0.273786	-0.430919	-0.563444	1.48895e-06
STX18	-0.109863	-0.0187706	-0.0329204	-0.112162	-0.162779	-0.212924	-0.31487	-0.0888374	-0.0770443	0.0184439
COL12A1	0.0687628	0.286199	0.706431	0.866273	0.755549	0.981756	0.609491	0.859211	0.70862	1.2611e-11
TAF9	-0.0982585	-0.118525	-0.165116	-0.178881	-0.0468139	-0.279238	-0.210467	-0.182903	-0.502365	0.00350304
COX7A2	0.052833	0.165059	-0.0221604	0.043945	-0.146115	-0.316514	-0.397501	-0.455368	-0.701455	5.72039e-14
INPP4B	0.00852719	-0.0771527	0.0670051	0.42073	0.667535	0.583948	0.352115	0.54146	0.304908	5.02938e-06
CLASP2	-0.0941185	-0.328593	-0.307397	-0.210525	-0.266333	-0.355958	-0.480671	-0.437083	-0.555226	1.93186e-05
NSMCE2	-0.0544236	-0.0269416	-0.136582	-0.129543	-0.0773722	0.107733	0.0282309	0.246011	0.112095	1.2473e-05
CHCHD7	0.340159	0.567624	0.553368	0.203944	0.357431	-0.31515	0.064984	-0.211613	-0.159624	0.000556562
TATDN1	0.0116986	0.0247068	0.270187	0.247409	0.072482	0.0818701	-0.0669052	-0.012787	-0.215352	1.33459e-06
ATOX1	-0.139447	-0.00859211	0.161046	0.394029	0.295404	0.0961004	0.270828	0.0159005	-0.0934002	0.000292582
SNX16	0.199713	0.265303	-1.2708	-1.49529	-1.227	-1.39981	-1.66933	-2.09561	-0.71098	0.00219189
STMN2	-0.0574964	-0.154045	0.24313	0.687952	0.714583	0.538492	0.702987	0.496689	0.202373	3.86584e-05
TCEB1	-0.140314	-0.167447	0.184037	0.121	0.0945987	-0.254076	-0.128728	-0.192686	-0.385947	0.000212211
UQCRB	0.0179993	0.0132765	1.01633	0.432964	0.308456	0.379516	0.217423	0.676287	-0.162572	0.0161932
SARAF	-0.372794	0.0671025	0.573123	0.464634	0.53641	0.379482	0.364099	0.315164	0.0692882	0.000317197
TBCA	-0.0607836	-0.187862	-0.0165653	0.266176	0.198081	-0.265648	-0.206637	-0.379425	-0.506298	5.75047e-06
SORBS3	0.090543	0.268188	0.820289	0.726568	0.886705	0.658963	0.833681	0.936064	0.500081	0.000489834
ANXA6	0.163336	-0.0196979	-0.204551	0.180278	0.133704	-0.380266	-0.688332	-0.673875	-0.256574	0.000770639
COPS6	0.0501482	0.0253838	0.0261452	0.371845	0.412822	0.225772	0.16999	0.399812	0.354792	0.00858024
NUDT12	-0.0156309	-0.0705118	0.146644	-0.0567382	0.0156589	0.152386	0.136987	0.0904526	0.130247	0.0237234
NPC2	0.0460873	0.0885817	0.845174	0.98279	1.07416	0.996914	1.16114	1.10405	1.19304	1.11206e-13
TACC2	-0.667275	-0.497654	-0.700037	-0.600278	-1.39532	-1.1941	-1.3438	-1.50838	-1.35457	0.000337445
MEN1	0.181538	0.169466	0.280557	0.112613	-0.00487683	0.0938882	0.147398	-0.0561273	-0.386392	1.36551e-05
KIAA0319L	-0.00863725	0.0297018	0.338986	0.375439	0.366275	0.338869	0.371123	0.343442	0.325378	2.66511e-08
CPNE8	-0.0782808	-0.0703263	-1.08841	-1.18221	-1.243	-0.551293	-1.15591	-0.63964	0.0690891	1.60771e-06
ADD1	-0.0425633	-0.0988343	-0.146283	-0.115284	-0.218972	-0.184136	-0.240502	-0.250154	-0.263688	6.7809e-07
ST7	-0.173902	0.0747829	0.655007	0.61102	0.602402	0.51015	0.452095	0.461079	0.396384	1.67051e-06
SEPT7	0.0881379	-0.0293298	-0.746882	-0.69219	-0.617701	-0.640256	-0.653908	-0.619864	-0.235013	2.17191e-07
PRRC2C	-0.0450096	-0.0854513	-0.171789	-0.055799	-0.121893	-0.103209	-0.0712018	-0.127584	-0.25604	0.00157545
PTPRM	0.169473	0.281147	0.936206	0.910484	0.767032	0.861435	0.834687	0.814693	0.697903	3.95054e-09
NDUFV2	0.0381803	0.114015	-0.570088	-0.639125	-0.686703	-0.480572	-0.752102	-0.534899	-0.339545	2.47493e-07
SNCA	-0.587837	-0.632268	-1.22178	-0.610069	-1.18647	-1.27519	-1.39735	-1.28262	-0.729221	0.0325657
AP5M1	-0.132475	-0.230939	-0.245352	-0.196289	-0.290096	0.171524	0.112422	0.0883338	0.453162	6.95958e-05
EZR	-0.0338658	0.0343955	-0.483003	-0.506833	-0.478639	-0.406133	-0.525985	-0.535686	-0.191624	6.00015e-07
YIPF3	0.0707052	0.002451	0.586958	0.598325	0.632713	0.532939	0.611745	0.644543	0.416909	6.31948e-08
ACIN1	0.00198963	-0.038796	-0.508447	-0.663664	-0.84101	-0.781117	-0.935034	-0.871983	-0.674858	4.24103e-12
MTA3	0.0633776	-0.0370318	0.0776029	0.30922	0.183539	0.12151	0.25109	0.10626	0.0140941	0.0344633
ZC3H18	-0.0421987	-0.0107	-0.144728	-0.29109	-0.292706	0.0680985	-0.0830336	0.165568	0.20056	4.81545e-06
XPO7	0.0688428	-0.00618051	-0.0858748	0.0713552	0.0288202	-0.0972249	-0.0522662	-0.18506	-0.362377	1.71241e-06
SDC2	0.494771	0.456475	1.6467	1.06148	1.00686	1.40753	1.21971	1.37019	1.23552	9.32104e-08
MRPL22	0.189144	0.191082	0.0286789	-0.173161	-0.257353	-0.110034	-0.143874	-0.159352	-0.139095	0.000826841
ITGA2	-0.152882	-0.0764	0.892889	0.643383	0.892283	0.0749762	0.377253	0.56725	-0.0939726	0.00903088
TMUB2	-0.0595429	-0.139993	0.0856905	0.300424	0.281797	0.315603	0.258044	0.469457	0.416324	1.78641e-05
PLAU	0.108207	0.154866	0.940251	1.36448	1.64545	0.873283	1.18127	0.767204	0.786678	5.18788e-08
AIM1L	0.10535	0.0378444	-0.210276	-0.145591	-0.375618	-0.278602	-0.515553	-0.540734	-0.503753	1.44522e-10
PDPN	-0.111125	0.0200065	0.418245	0.702654	0.52083	0.524589	0.248389	0.516708	0.143983	0.000163211
SYS1	-0.0236884	0.0611704	0.232809	0.190396	0.195733	0.239777	0.280135	0.18598	0.0887205	0.00104277
RBMS1	-0.170566	0.0508171	0.569875	0.511465	0.660531	0.476921	0.63506	0.59385	0.502183	6.70987e-09
MRPL3	0.0779683	0.15363	0.239806	0.105076	0.0200474	0.142048	0.0334861	0.022904	-0.0505069	8.10257e-05
PLOD2	0.425759	0.356912	1.5564	1.77138	1.76109	1.97209	1.91622	1.74067	1.53733	2.72461e-09
TPCN2	0.0902763	-0.286975	0.287343	0.517517	0.673993	0.175234	0.57399	0.380155	0.625695	0.0173967
BZW2	-0.13435	-0.244441	-0.552559	-0.451184	-0.779483	-0.737362	-0.876249	-0.937307	-0.984962	4.07579e-10
MAP9	0.162098	0.325566	0.299626	0.136487	0.278602	0.326898	0.310437	0.342202	0.182283	0.000929584
LTBP1	0.142632	0.318382	0.240643	0.338813	0.515058	0.534593	0.69257	0.615257	0.638059	6.14521e-11
DTNB	-0.134024	-0.0561625	-0.358426	-0.529549	-0.479183	-0.0746058	-0.061868	0.112891	0.286685	4.88226e-06
KLC1	-0.107865	-0.174174	-0.208391	0.0356285	0.0666663	0.110523	-0.080214	0.124308	0.0709347	0.014889
MTG1	0.0462104	0.0590392	0.621599	0.395685	0.37915	0.259036	0.343809	0.368712	0.126141	7.01282e-05
OXA1L	0.103653	0.163849	0.0109653	-0.151875	-0.266067	-0.173146	-0.27885	-0.195331	-0.175667	8.38549e-06
CAST	0.163718	0.347128	-0.241573	-0.323945	-0.29974	-0.720622	-0.429501	-1.25103	-0.834817	0.000584345
NDUFB5	0.175159	0.208203	0.0961234	-0.0964897	-0.0340138	0.00267419	-0.22142	-0.285825	-0.324277	3.93415e-08
EIF4B	-0.114402	-0.11158	-0.386295	-0.189144	-0.389795	-0.431254	-0.388785	-0.363162	-0.147647	1.05684e-05
CALD1	-0.0177449	-0.08963	1.2879	1.79022	2.34913	2.87179	3.36904	3.454	3.63095	9.34955e-15
PCCB	0.105252	-0.0146802	0.0488757	-0.00170778	-0.115801	-0.326551	-0.406109	-0.499904	-0.859067	1.5784e-20
NACA	0.115499	0.00399971	0.153767	0.204639	0.217137	-0.0428031	0.205516	-0.360055	-0.486912	0.00457286
ALYREF	-0.0162998	-0.0680169	-0.285383	-0.432949	-0.315823	-0.0659076	-0.142066	0.130652	0.452635	2.30561e-06
EPN2	-0.138121	-0.167645	-0.1155	-0.0866289	-0.110477	0.243469	0.150785	0.252415	0.34658	5.21324e-08
PAICS	-0.0857826	-0.0571882	-0.411212	-0.248779	-0.474804	-0.669443	-0.71433	-0.889364	-0.883841	4.60357e-12
MARK2	-0.0672234	-0.160555	-0.0690728	-0.0565022	0.0116868	-0.180097	-0.281802	-0.285247	-0.42846	1.16327e-07
TMCC1	0.0139273	0.185237	0.0830828	0.107547	0.217482	0.371445	0.372964	0.435521	0.684864	3.38584e-08
GOSR1	0.0424673	0.0179259	-0.498803	-0.736642	-0.671219	-0.306347	-0.445024	-0.208807	0.365534	1.56614e-07
GRAMD3	-0.26585	-0.213568	0.441365	0.49895	0.858227	0.362179	0.575364	0.507223	0.86843	1.00902e-05
MYO1B	0.00664876	-0.204492	-0.561837	-0.516822	-0.505985	-0.186665	-0.131766	-0.221765	0.0783835	1.36293e-07
ITGB6	0.172669	0.435963	0.998618	0.994411	1.34563	0.796012	1.39602	0.92782	1.09199	3.9993e-10
ATP11A	-0.00484482	0.0307353	0.315624	0.252259	0.353736	0.514047	0.610327	0.602932	0.617854	1.30199e-12
ZFX	0.0917981	0.290371	-0.548531	-0.770143	-0.679455	-0.57379	-0.705922	-0.290016	0.315788	1.41378e-05
PDPK1	-0.15676	-0.21399	-0.0494143	-0.097865	-0.190722	-0.317576	-0.198271	-0.222111	-0.546245	0.000523387
GTF2IRD1	0.228521	0.336221	-0.124634	-0.168922	-0.188473	0.11796	0.101455	0.231937	0.342063	0.0213631
PHLDB2	-0.00228342	0.0098234	0.280949	0.134058	0.190116	-0.10693	-0.0664376	-0.11263	-0.426954	1.78191e-06
PPP2R5D	-0.0263153	-0.133941	0.205473	-0.0193287	0.0209755	0.481154	0.282821	0.36237	0.115243	0.0362233
FRMD4B	-0.210484	0.265298	0.978543	0.911035	1.01964	0.674272	0.515076	0.718954	0.425845	5.01007e-05
RASA1	0.165642	-0.0956401	-0.588059	-0.512803	-0.357657	-0.0948099	-0.354351	-0.271381	0.0922624	0.00278366
PRKAG2	0.0118289	-0.255145	-0.16046	-0.0613706	-0.0169325	0.111229	0.0718077	-0.314362	-0.622704	0.00300372
SLC25A44	0.0064361	0.0905023	0.321758	0.308735	0.270288	0.270544	0.243333	0.197799	0.10195	3.90931e-08
TSN	-0.0837298	-0.109587	-0.916057	-1.15704	-1.18668	-0.672091	-0.919812	-0.728834	-0.485606	9.01991e-08
RPS6KA1	-0.163621	-0.280721	-0.721379	-0.488143	-0.371915	-0.65394	-0.746015	-0.669229	-0.727071	1.15317e-07
CALD1	-0.0407979	-0.0283154	0.571896	0.904761	1.32077	1.89292	2.00843	2.10574	2.17769	2.5024e-17
CYP20A1	0.0556134	0.144651	0.26188	0.332239	0.316339	0.233213	0.302314	0.270499	0.325404	3.55149e-05
SUN1	-0.0363093	0.0431442	0.0738819	0.134203	0.20062	0.274185	0.167372	0.227314	0.355307	9.52119e-09
MROH1	0.031162	-0.173698	-0.863687	-0.78648	-0.779132	-0.331466	-0.45787	-0.343538	-0.179527	0.000204575
RCE1	0.242477	0.26982	-0.285777	-0.745804	-0.515578	0.30747	-0.0462038	0.215852	0.663189	0.000391309
DDX10	0.115743	0.0435576	0.122538	0.061221	-0.0516515	0.0313907	-0.0307505	-0.0257334	-0.234371	0.000318732
TP53I11	-0.185579	0.34672	0.130105	0.0473516	0.00323917	-0.0296971	-0.323398	-0.252092	-0.765076	2.54422e-07
F2	0.286747	0.39661	0.556367	0.762826	0.553211	0.693471	0.534001	0.571536	0.702176	1.6846e-06
CHORDC1	0.139121	0.219438	0.202033	0.337556	0.316672	-0.104064	0.130672	0.0709178	-0.0799136	0.0176117
UBXN1	-0.0228993	-0.0770322	-0.901835	-0.357662	-0.324709	-0.526439	-0.533455	-0.592688	-0.329559	0.00152348
MAPK3	-0.439571	-0.57609	-0.156662	-0.0830262	-0.318315	-0.676928	-0.568823	-0.631668	-0.859608	0.00130497
KAT5	0.190193	0.426256	-0.363448	-0.839889	-0.530654	-0.171933	-1.06095	-0.951707	0.0135967	0.00322299
FBXO3	-0.190187	0.34081	0.00835221	0.322287	0.142289	-0.179298	-0.122528	-0.218809	-0.472842	0.0225534
EEF1D	0.0393638	-0.0713399	-0.30985	-0.250814	-0.232277	-0.397747	-0.380974	-0.447968	-0.240139	1.1631e-06
SCYL1	-0.284475	-0.259273	0.0836153	0.227239	0.18711	-0.124499	-0.206966	-0.300891	-0.418566	0.00992474
BCLAF1	0.0668969	0.029288	0.2686	0.112283	-0.156984	-0.486647	-0.459612	-0.405935	-0.687449	5.69894e-08
PPP6R3	-0.310465	-0.417991	-0.614276	-0.393659	-0.32635	-0.560339	-0.722826	-0.586656	-0.74145	0.00011294
PRMT1	-0.119355	-0.293969	0.0468988	0.164351	0.279245	-0.0293774	0.200102	-0.0328772	-0.3156	0.0142822
GANAB	0.159844	0.082375	0.185522	0.198055	0.209207	-0.103648	0.0210786	0.0419929	-0.198594	0.0057724
BTF3L4	0.968763	-0.150759	0.948484	0.455555	1.33563	1.05608	0.818342	1.05247	0.37129	0.0358684
MDK	-0.100401	0.352348	-0.379815	0.501124	0.264546	0.855226	0.895256	1.29995	1.20172	3.91853e-08
CARS	-0.0327924	0.0430987	0.00334954	0.538842	0.436596	0.0776439	0.0974058	-0.225125	-0.406704	0.000147111
MACF1	-0.00415648	0.127365	0.43573	0.430646	0.386431	0.165142	0.331793	0.222631	-0.0379389	0.00434297
DCUN1D5	-0.0436866	-0.0370843	-0.155384	-0.320829	-0.436076	-0.457022	-0.635334	-0.614972	-1.00334	1.55081e-15
C11orf58	-0.168686	-0.18912	-0.495457	-0.371451	-0.426693	-0.643629	-0.140582	-0.339146	-0.314639	0.000251783
HSF1	0.609958	0.293241	-0.4101	-0.592831	-0.543569	0.581758	0.463705	0.0809196	0.618689	0.0220928
CD151	0.076953	0.0837574	0.00262023	-0.158648	-0.161395	-0.00517154	0.230775	0.286396	0.535863	1.33954e-08
ARHGEF12	-0.0549908	0.000789743	-0.162836	-0.236026	-0.31754	-0.528963	-0.528904	-0.412894	-0.147632	7.98826e-05
LMO7	-0.0192304	-0.0322889	0.560893	0.606269	0.874552	0.638448	0.783292	0.693929	0.713882	1.29153e-10
SIRT3	0.171022	0.298545	0.0831819	-0.0233451	-0.251176	-0.0782755	-0.149466	-0.077102	-0.311741	0.000266992
TPD52L1	-0.206711	-0.321456	-0.511928	-0.392966	-0.67719	-0.623264	-0.840781	-0.929579	-1.08459	4.90004e-10
NDUFS8	-0.0338517	0.0345277	-0.125763	-0.134003	-0.288031	-0.195382	-0.332464	-0.230903	-0.415941	6.0807e-09
ACP2	0.0370469	0.0147387	0.43108	0.490813	0.665354	0.572586	0.715699	0.710203	0.90823	7.41694e-13
FAU	-0.161565	-0.0320249	0.208352	0.247723	-0.236232	-0.301528	-0.376865	-0.215585	-0.368032	0.0225907
CRYAB	0.0766464	0.0279763	-0.346777	0.399517	0.654939	0.61859	0.24118	0.388694	0.765406	0.0241843
LDLRAD3	0.0726272	-0.0227958	-0.309871	-0.417546	-0.2407	-0.33582	-0.0650622	-0.506763	-0.459555	0.0397296
SAAL1	-0.321275	-0.392131	-0.56648	-0.441657	-0.249044	-0.364453	0.0469582	0.0190221	-0.124594	0.0151986
FADS3	0.302241	0.392273	0.446976	0.415306	0.372929	0.756969	0.620865	0.701472	0.830746	3.32953e-05
IFITM3	0.0907237	-0.0761035	-0.11215	-0.00347718	-0.137472	0.094601	-0.0948601	0.252514	0.330291	1.21408e-05
SLC43A3	-0.056174	-0.534085	-6.0933	-3.6464	-3.71356	-4.04547	-3.92277	-4.05401	-0.791974	7.04354e-06
TM9SF1	0.102549	0.0468401	0.479681	0.499582	0.499036	0.360907	0.498514	0.431032	0.308838	1.64594e-07
NME4	0.053903	-0.147008	0.321661	0.385505	0.501822	0.532476	0.750107	0.71231	1.26853	4.58074e-13
XPO4	-0.0457965	-0.122264	-1.01908	-0.950932	-1.12559	-0.178914	-0.422889	-0.50158	0.0674961	0.00149792
PITPNA	-0.0355712	0.0451579	0.108509	0.103078	-0.0512014	0.017667	-0.119435	-0.243766	-0.341872	1.10309e-07
TMEM258	0.0733537	0.0246528	0.3316	0.483537	0.568999	0.589526	0.594359	0.613773	0.464849	2.76571e-10
WNK1	-0.0681174	-0.0891605	-0.188932	-0.0766748	-0.0711506	-0.150383	-0.196294	-0.323468	-0.277083	0.000381362
LAMTOR1	-0.302556	0.00820984	0.387047	0.302602	0.462769	0.360341	0.49383	0.417381	0.135699	0.000394321
PSMD9	-0.0633411	-0.156759	-0.248971	-0.0628576	-0.121896	-0.373109	-0.246958	-0.449581	-0.486804	3.04446e-07
CDCA3	0.426888	0.258588	0.50584	0.711858	0.832223	1.18128	1.33396	1.19305	1.63437	4.3121e-13
TRMT112	0.0681769	0.0759902	-0.265035	-0.303916	-0.346939	-0.423794	-0.427765	-0.261068	-0.450846	1.91704e-06
AFF1	-0.0938204	-0.812742	-0.871515	-0.982909	-0.652277	-1.19816	-0.635157	-1.2458	-0.418518	0.00207534
NDUFS7	-0.0640552	-0.0342075	-0.211831	-0.357472	-0.409225	-0.0593686	-0.305768	-0.135232	-0.206968	0.00175587
BRI3	0.0490283	0.0565055	0.696376	0.552241	0.592005	0.594606	0.66544	0.516208	0.549316	8.72575e-06
DAD1	0.280656	0.133992	0.668846	0.653828	0.677104	0.669764	0.708248	0.571766	0.414572	4.47081e-10
UNG	0.294193	0.0604129	0.345927	0.0901845	0.13016	-0.0910501	-0.0562738	-0.368292	-0.290734	0.000552295
COPS7A	-0.11259	-0.0891609	-0.230948	-0.116157	-0.22749	-0.228023	-0.28623	-0.176026	-0.409577	0.00010985
SIPA1L1	-0.238128	0.10746	1.10511	1.22669	1.21426	0.925498	1.36966	1.33198	0.663998	2.07866e-06
REXO2	-0.029873	-0.0809369	0.148998	-0.124946	-0.123464	-0.102103	-0.323353	-0.0992006	-0.163079	0.00752078
SDHAF2	-0.376432	0.0531787	-0.578468	-1.19856	-1.20267	-1.59623	-1.59049	-1.05832	-0.886415	0.000106709
ATP6V0D1	0.0569824	0.103562	0.36861	0.383852	0.345528	0.425654	0.542193	0.426085	0.581708	8.31025e-13
ABLIM2	-0.0790722	-0.0218646	-0.399757	-0.684935	-0.947084	-0.983919	-1.18217	-1.42062	-1.42608	1.28184e-16
FAM60A	0.013776	-0.166085	-0.27031	-0.1417	-0.431321	-0.251496	-0.261489	-0.378218	-0.30008	0.000697063
TRIM59	0.296551	0.332937	0.454906	0.564812	0.489612	0.851844	0.976522	0.905537	1.15861	3.90895e-13
SLC3A2	-0.0276806	-0.119767	-0.138973	-0.282673	-0.398218	-0.176566	-0.303525	-0.164328	-0.16251	3.53082e-07
GABARAPL1	0.211309	0.424838	0.833383	0.965865	1.11093	0.893404	0.641269	1.44588	0.607986	0.000124632
GPHN	-0.187	-0.419412	-0.993735	-0.8878	-0.999762	-1.49132	-1.83006	-1.65112	-1.35852	2.13216e-07
VPS37B	-0.119422	-0.23551	-0.258389	-0.358007	-0.521494	-0.410875	-0.381906	-0.232396	-0.40255	2.98458e-07
[truncated: 4,458 more rows]

## Sheet: PHOS
Gene.names	fc_T1	fc_T2	fc_T3	fc_T4	fc_T5	fc_T6	fc_T7	fc_T8	fc_T9	p.value
[truncated: 7,838 more rows]

[truncated: 4 more sheets: NUC, METABOL, MRNA, MIR]
