# Supplementary material for: Parallelized multidimensional analytic framework applied to mammary epithelial cells uncovers regulatory principles in EMT
Source: Nat Commun. 2023 Feb 8;14:688. doi: 10.1038/s41467-023-36122-x (PMC9908882; doi:10.1038/s41467-023-36122-x)
Supplement: Supplementary file 6 — Supplementary Data file 3 [file 41467_2023_36122_MOESM6_ESM.xlsx]

## Sheet: Class I proteins
Gene.names	WCP-MRNA	WCP-EXOS	WCP-SEC	WCP-GLYCO	WCP-MEM	WCP-NUC	WCP-PHOS	EXOS-MEM	EXOS-GLYCO	EXOS-NUC	EXOS-SEC	GLYCO-MEM	GLYCO-NUC	GLYCO-SEC	MEM-NUC	MEM-SEC	NUC-SEC
A0A1B0GVI3						0.922077	0.950272
A0A2R8Y5C4						0.957972
A0A2R8Y623						0.726323
A2M											0.668632
A4GALT	0.577071
AADAT	0.719165
ABCA12	0.929175
ABCA5	0.744862
ABCA6	0.582299
ABCC2	0.636788
ABCF3	0.765821					0.673857
ABHD12	0.478092					0.529912
ABHD14A-ACY1					0.815979
ABHD4	0.699683
ABLIM2	0.564125					0.948322
ABT1	0.606557					0.77684
ACACA	0.776733					0.881367
ACAD11						0.843066
ACKR3							0.627627
ACP2	0.44457					0.486872
ACSL1	0.840432			0.938688	0.920081	0.793103						0.905665	0.774741		0.815995
ACSL5	0.654078					0.807476
ADAM19	0.885804		0.79763
ADCK3	0.777477				0.897426
ADCY7	0.832857
ADK	0.700897		0.536005
ADRM1	0.602684				0.5136	0.914772									0.429898
AFAP1L2	0.90761
AFF1	0.693208						0.661978
AGFG2	0.630178
AGO1		0.45456				0.69486				0.546771
AGPAT4	0.69788					0.734037
AGPAT5	0.721069					0.871028
AGPAT6	0.644455					0.868102
AGPS	0.70836				0.681829	0.6708									0.433923
AGTRAP	0.757398					0.695655
AIM1L	0.53443
AKAP1	0.926234					0.931405
ALDH3A1	0.823704					0.811485
ALPPL2									0.845163
AMOTL1	0.46312					0.405394
ANGEL2	0.594218
ANGPTL4	0.850939	0.650261	0.902552			0.989515				0.630055	0.852219						0.886204
ANO9	0.713447
ANTXR2	0.860554				0.54543
ANXA8					0.806676	0.990125									0.795935
ANXA8L1	0.690688
AP1G2	0.500636
APIP	0.806835
APLP2	0.820423		0.462539			0.832081											0.482122
APOA1BP	0.773617		0.743712
APOOL	0.643679					0.66146
APPL2	0.725907					0.716
ARHGAP26	0.821246
ARHGAP32	0.509157					0.503148	0.917711
ARHGAP39	0.822939
ARHGEF10	0.830846					0.657507
ARID4B	0.916621					0.813354	0.692348
ARL15	0.922003				0.952427	0.986055									0.950635
ARL6IP5	0.661049				0.591785	0.749328									0.567111
ARMC10	0.47498					0.621756	0.501646
ARNTL	0.434372					0.800726
ARSA	0.770562
ARSB	0.867094
ARSK	0.522666
ASS1	0.748528	0.746018	0.943148		0.962496	0.869005		0.715989		0.831338	0.534673				0.807429	0.937565	0.684084
ATAD2	0.749773					0.883557
ATAD3B						0.832596
ATE1	0.449785
ATF6	0.695211
ATG12	0.714475
ATL1	0.861302					0.901988	0.796547
ATP11A	0.81794					0.718037	0.924652
ATP11B	0.882947					0.524953	0.524064
ATP13A2	0.732043					0.940652
ATP1A1	0.930272	0.515708			0.434253	0.530796		0.476441		0.585095					0.629969
ATP1B1	0.935128			0.785007	0.812542	0.436951						0.932114	0.793672		0.817076
ATP1B3	0.933696			0.992861	0.925269	0.607102						0.945139	0.632354		0.601917
ATP2C1	0.900377				0.947238	0.940604									0.935077
ATP6V0A4	0.740673					0.820886
ATP9A	0.487894					0.802771
ATRAID	0.5182
ATXN3	0.822977		0.545262
AURKB	0.926141
AVL9	0.754967
AZGP1	0.955205	0.705764	0.930881								0.866357
B3GALNT2	0.769012
B3GALTL	0.796385
B4GALT4	0.861086
BAX	0.516628					0.567497
BBOX1	0.774874
BBX	0.433511						0.806007
BCAP29	0.429492					0.86058
BCL2L1	0.760663
BCL2L2	0.538883
BCL6	0.450207
BET1															0.906577
BICD1	0.491056
BIRC5	0.63688					0.816671
BLZF1	0.658311					0.566399
BMPR2	0.969583				0.624171	0.822618									0.467621
BOD1	0.698509
BOLA1	0.611318
BRIX1	0.431845					0.917193
BSDC1	0.70995
BTN2A1	0.802302				0.560716	0.74757									0.484749
BTN3A2	0.470584
BYSL	0.697347					0.953112	0.487861
BZW2	0.866538				0.746719
C10orf35	0.422291
C10orf54	0.528075
C11orf98						0.533172
C12orf75	0.828604				0.902651	0.93201									0.953452
C15orf52	0.543345					0.778719	0.815378
C15orf61	0.496951
C17orf62	0.603007
C17orf80	0.604174
C18orf8	0.75702
C19orf43	0.627375
C19orf53	0.749215
C1GALT1C1	0.464008					0.953246
C1orf106	0.428687					0.954158	0.827582
C1orf210	0.510862
C1R											0.909002
C1RL	0.899986
C1S											0.837466
C2CD5						0.800353	0.418558
C2orf69	0.627754
C3orf17	0.428806					0.754163
C4B		0.653399
C4orf32	0.464586					0.932111
C6orf136	0.625618
C6orf89	0.428239
C7orf43	0.642259
C8orf33	0.488966					0.588574
C9orf114	0.804331					0.615301
CA12	0.970431				0.907293	0.875971									0.81224
CA2	0.751074		0.70142
CACHD1	0.881003
CADM4	0.794535
CALD1	0.901653		0.929386	0.992583	0.9889	0.932076	0.957219					0.986794	0.957244	0.951454	0.936989	0.910676	0.910301
CALU	0.869728		0.604741	0.99614	0.966041							0.959545		0.58039		0.477411
CAMK2D	0.762066	0.872274			0.797739	0.851261	0.817395	0.60009		0.712467					0.867711
CAMSAP3	0.434757					0.678918	0.609364
CANT1	0.855234		0.739859			0.937066											0.770638
CASC3	0.771245					0.542637	0.929704
CASP4	0.774395
CASP6	0.471548
CASZ1	0.510707					0.545724	0.704913
CBX4	0.600215					0.645571
CCDC109B	0.62588					0.562974
CCDC43	0.571283
CCDC59	0.442197					0.66628
CCDC71L	0.797646
CCDC80	0.96309	0.736961	0.906697			0.701848				0.560351	0.746631						0.799823
CCDC86	0.826138					0.98186	0.575014
CCDC88A	0.408457
CCPG1	0.596975					0.924998
CD40	0.642128
CD55	0.822556			0.823946	0.97636	0.831234						0.803417	0.822189		0.834156
CD82	0.823727			0.970299
CDC26	0.53583
CDC42BPA	0.818161					0.412356	0.804785
CDCA3	0.862643
CDH2	0.951667		0.955626		0.99107	0.971118									0.955887	0.961273	0.970581
CDH3	0.963516	0.656238	0.865249		0.926278	0.951601		0.502883		0.544831	0.823804				0.926357	0.855338	0.791643
CDH4	0.708419
CEBPB	0.947214					0.965222	0.708083
CENPF	0.594289					0.849069
CENPJ	0.927618
CEP131						0.78229
CES2	0.925048
CFB	0.943265	0.409078	0.806963								0.766716
CGGBP1	0.73393
CHMP1A	0.4421					0.726048
CHMP1B	0.764454
CHPF	0.429509
CHPF2	0.878885
CHST14	0.898257					0.948844
CHST15	0.956363	0.639375
CHST2	0.945638					0.737059
CHSY1	0.72664
CHTOP	0.594688					0.665888
CIRH1A	0.725988					0.613204
CISD1	0.762249					0.946257
CISD3	0.6724					0.47523
CLCC1	0.96546					0.748343
CLCN5	0.731982
CLDN1	0.814931
CLMN	0.916625					0.983891
CLN5	0.631137
CLP1	0.583171
CLU	0.582054	0.632626
CLUH							0.924333
CMSS1						0.933433
CMTR1							0.730567
CNBP	0.722588		0.533033			0.590536											0.695143
CNEP1R1	0.807574
CNNM2	0.57987
CNNM4	0.586982					0.559094	0.627458
CNOT10	0.716918
CNPY3	0.773582				0.582359
CNPY4	0.725738
CNTNAP1	0.714577
COA4			0.896661
COA7						0.837187
COG3	0.442794
COL4A2	0.931849	0.812567			0.844945	0.956563	0.942826	0.821105		0.888335					0.907912
COL6A1	0.628988
COL8A1	0.751604
COMMD8								0.826599
COMTD1	0.647561					0.759115
COPS2	0.44066	0.48789
COQ3	0.735155
COQ9	0.738342	0.499957			0.967295			0.452475
COX4I1	0.873732				0.767852	0.729796									0.783806
COX6A1					0.508288	0.820192									0.793959
COX6C	0.852254					0.960871
COX7A2L	0.635009					0.600621
COX7B	0.570984
COX8A	0.773154					0.532066
CP											0.92253
CPNE2	0.753759				0.620722
CPPED1																0.733402
CPT2	0.574482				0.870844	0.738608									0.748051
CREBBP	0.79336
CRIM1	0.638295
CRLF1	0.619719
CRLS1	0.403624
CROT	0.453179
CTDSPL	0.544681
CTSF	0.813861	0.903719
CTSO	0.642212
CWC15	0.779086				0.581397	0.895189									0.560435
CWF19L1	0.557482
CXADR	0.811635				0.86101	0.600131									0.551198
CXorf23	0.444874					0.80805	0.67081
CYB561D2	0.550316
CYB5R1	0.532007				0.540981	0.635109									0.40056
CYBRD1	0.627708			0.939648		0.95184	0.597385						0.967686
CYC1	0.673785				0.496115	0.769764									0.461913
CYLD	0.463105
CYP2U1	0.800406
CYR61	0.945872
CYSTM1	0.900684
DCAF13	0.568622					0.904677
DCAKD	0.840167
DCBLD2	0.8645
DCUN1D3	0.620106				0.802459	0.776554									0.830639
DCUN1D5	0.417403
DDX17	0.43464				0.893124	0.967572	0.78494								0.927374
DDX18	0.749327				0.889829	0.822026									0.736373
DDX20	0.671288					0.871977	0.757243
DDX39A	0.55007					0.443381
DDX52	0.562147				0.708413	0.947339									0.773888
DDX56	0.657141					0.957107
DDX58	0.575708
DDX60L	0.678933
DGKE	0.807695
DHRS13	0.841244					0.845726
DHRSX	0.780224
DIEXF	0.757824					0.692005
DIP2B	0.850886					0.440238
DIRC2	0.81835					0.712599
DIXDC1	0.641901				0.873317	0.724057									0.762142
DKK1	0.847568
DLG5	0.803363					0.869342
DLGAP4	0.727878
DMD	0.851069					0.727198
DNAH5	0.654041
DNAJB4	0.939616					0.85372
DNAJC13	0.762377					0.85595
DNAJC21	0.457152
DNLZ	0.686959
DNMT1	0.605871
DNPEP	0.626185	0.702269			0.446626			0.838073
DOCK7	0.712935					0.924028	0.618652
DPY19L4	0.907043
DRG1	0.756516
DUOX1	0.787056					0.931261	0.629037
DUS3L	0.522453
DUSP12	0.687631
DYNLL2																	0.510848
DYSF	0.5545
E2F4	0.653745
EEF1E1					0.59857	0.753705									0.728618
EFR3A	0.611351					0.949415	0.713017
EHHADH	0.825898					0.963808
EIF2B5	0.702919					0.444849	0.826626
EIF2D	0.894678				0.614613	0.790778									0.512657
ELMOD2	0.93188					0.779382
ELMSAN1						0.825553	0.810017
ELP3	0.674225
EMB	0.659147				0.81225
EMG1	0.559132					0.69717
EML2	0.43294		0.459822
EML4	0.456726
ENAH	0.819333		0.930391	0.992239	0.61544	0.953198						0.645972	0.935334	0.931971	0.452813	0.582289	0.894934
ENG	0.904882				0.839496
ENTPD4	0.496051
EOGT	0.668763			0.527301
EPHB3	0.503499
EPHX4	0.556312
ERAP1	0.618852				0.747834
ERAP2	0.813934
ERGIC2	0.656392
ERLEC1	0.818312				0.680827	0.607415									0.424785
ERO1LB	0.777792
ESRP2	0.961048					0.866453
EXOC6	0.495255
EXOSC7	0.811957					0.906993
EXT1										0.581133
FAAH2	0.739572
FABP5			0.574352		0.759422											0.716524
FADS2	0.572132					0.52674
FAHD1	0.538374		0.432112
FAM126B	0.68958					0.93931
FAM162A	0.420923					0.738707
FAM169A	0.538219					0.849922	0.618222
FAM172A	0.779951					0.642627
FAM185A	0.637297
FAM192A	0.441687
FAM213A	0.482872				0.78268	0.819615									0.657192
FAM57A	0.615997
FAM69A	0.909279
FAP	0.937314			0.995038	0.979601	0.99649						0.970126	0.996381		0.963155
FASTKD1	0.47125
FBL	0.902251			0.687436	0.886284	0.966693						0.634997	0.722295		0.888504
FBN2	0.852873	0.597057
FBXO45	0.418766
FER1L4	0.50619
FERMT2	0.419789
FGFBP1	0.941314
FILIP1L	0.740307						0.856909
FKBP10	0.943393
FKBP7	0.851442
FKBP9	0.930972				0.967016	0.689133									0.650021
FKRP	0.72499
FLNA	0.839789	0.874282	0.870848	0.940979	0.912324	0.954244	0.958414	0.804541	0.816615	0.85338	0.952456	0.86384	0.853898	0.893607	0.908106	0.773699	0.789066
FMNL1	0.687072				0.410225
FMNL2	0.927622				0.975274	0.9256	0.931007								0.944358
FMO4	0.887217
FN1	0.903624	0.543285	0.799678	0.978391	0.907659	0.985748		0.583684	0.489833	0.523826	0.857957	0.880227	0.980169	0.774387	0.903365	0.806743	0.814524
FNDC3B	0.870891				0.926838	0.923949	0.845752								0.97171
FSTL1	0.969986		0.637916
FTSJ2	0.685711
FURIN	0.722027
FUT8	0.6477					0.725652
FXR2	0.563421				0.666507	0.94459	0.958015								0.680366
FXYD3	0.928886						0.795774
FYCO1	0.771379
FZD2	0.709045
GALE	0.619908
GALNS	0.534736
GALNT1	0.880254				0.779692	0.925468									0.683709
GALNT10	0.964455					0.734494
GALNT11	0.615441
GALNT2	0.958385	0.855117	0.885912	0.957534	0.975796	0.988752	0.768006	0.83842	0.818658	0.842672	0.810811	0.965407	0.922319	0.726527	0.971564	0.823362	0.920593
GALNT7	0.940694				0.966316	0.946676	0.951126								0.848982
GBAS	0.724901				0.805102	0.789013									0.689694
GEMIN4	0.546067
GEMIN5	0.713199
GGH	0.967655		0.800489	0.763811										0.87925
GHITM	0.788498					0.876947
GIT1	0.592143					0.830123	0.907474
GLIPR1	0.751375				0.844318	0.865687									0.913643
GLT8D1	0.858617
GLTSCR2	0.829617					0.932185
GMPS	0.799108					0.61161
GNG4	0.691235				0.657288
GNL2	0.533751					0.898406	0.617146
GOLGA5	0.427149				0.596003	0.853953									0.527174
GOLIM4	0.856707					0.870577	0.703179
GOPC	0.72652					0.795298
GPAM	0.81302					0.582476	0.697964
GPATCH4	0.428348					0.924213	0.771573
GPD1L	0.669066				0.91555
GPHN	0.864697
GPNMB	0.867022
GPR107	0.642432					0.492774
GPR137B	0.891985
GPR155	0.876182						0.886527
GPR180	0.794584					0.684195
GPR89B						0.73877
GPRIN1	0.679876
GPX8	0.758228					0.854211
GRAMD1A	0.891077					0.882461	0.641898
GRAMD1C	0.512355
GRAMD4	0.423517
GRPEL2	0.80166
GSR	0.705964		0.814139		0.818165	0.952283									0.869781	0.62841	0.697352
GTF2A1	0.538884
GTF2A2	0.476043
GTF2H1	0.477363
GTF3C2	0.671141					0.654469	0.554723
GTPBP1	0.86247					0.55396	0.488592
GTPBP6	0.586246					0.80921
H2AFX	0.581767					0.874014	0.778449
H2AFY2	0.773549					0.736679
HACD2						0.926803
HAX1	0.883461					0.485915
HBS1L	0.622597
HDAC7	0.402035
HDDC2	0.723565
HEATR1	0.640705					0.791023
HECTD3	0.677223
HEG1	0.92026
HELZ2						0.904212
HERPUD1	0.970764					0.624554
HERPUD2	0.804746
HHAT	0.675609
HINT3	0.584227
HIP1	0.541766				0.868568	0.980625									0.854326
HIST1H2BN								0.677116			0.706741					0.550534
HK1	0.916281	0.729522			0.962344	0.87867		0.693613		0.618744					0.85803
HK2	0.929023
HMGN3	0.627765					0.440889	0.67914
HNRNPH2					0.677539	0.826264									0.785645
HOOK1	0.685093
HOOK2	0.401675
HOXA5	0.456157
HPX											0.668047
HS2ST1	0.626627				0.822435	0.753031									0.485944
HSD11B2	0.76023					0.912272
HSD17B11	0.685325					0.713309
HSD17B2	0.759455
HSD17B6	0.786112
HSPA4L	0.903212				0.852091	0.904097									0.856544
HYI	0.597556
IDI1	0.535365		0.467823
IFI16	0.830667				0.725011	0.817844	0.856772								0.531755
IFIT5	0.592124
IFNGR1	0.654005
IGF1R	0.850254			0.985861	0.963482	0.657793						0.964346	0.679006		0.741796
IGF2R	0.813612	0.779678		0.889382	0.891427	0.967287	0.793802	0.517331	0.866642	0.785168		0.661489	0.912015		0.87535
IGFL1	0.953526		0.492747
IGSF3	0.939835				0.901061	0.933041									0.779112
IMMT	0.824176				0.419063	0.894005									0.633685
IMP3	0.540874					0.759733
IMP4	0.786411					0.875816
IMPDH2	0.617721	0.639968			0.829231	0.860425		0.494771		0.509328					0.816483
INCENP	0.587142						0.516685
ING1	0.754798
INPP5A	0.437942
INSIG2	0.634118
INTS10	0.515778					0.832088
IPO5	0.58382
IQGAP2	0.415269				0.400884
IRF2BP2	0.753719						0.601369
ISCU	0.756278
ISOC2	0.438304				0.737318
ITFG1	0.844064					0.777819
ITGA6	0.797896	0.792141		0.98795	0.762581	0.959127		0.672585	0.793112	0.690713		0.781265	0.92682		0.623038
ITGB3	0.927201
ITGB5	0.828719				0.942398	0.836683									0.886872
ITGB6	0.838026			0.873296	0.870845	0.661367						0.587278	0.559129		0.736844
ITIH4											0.881493
ITPKB	0.597144
JAG2	0.720545
JAK1	0.849017					0.602947
JPH1	0.723525						0.76815
JPH2	0.41219					0.852038	0.884876
JUND	0.713538					0.448205
KANK4	0.957011					0.908562
KATNAL2	0.67224					0.599021
KBTBD6	0.439212
KCNIP3	0.858752
KCNJ15	0.964083
KCT2						0.804181
KCTD10	0.456428
KCTD3	0.513546
KDM3B	0.677414
KHDRBS3	0.450596
KIAA0319L	0.754597					0.646107
KIAA0907	0.494137
KIAA1161	0.632784				0.910824	0.940194									0.909235
KIAA1191	0.46169
KIAA1279	0.594206
KIAA1755	0.467885
KIF13A	0.880112					0.497443
KIF1C	0.698936					0.81609	0.695105
KIF20A	0.871398					0.71557
KIF23	0.875026					0.812964
KIF2A	0.758665					0.802174
KIF3A	0.403585
KLC4	0.463754						0.928886
KLHL34	0.453788
KLHL7	0.532568					0.854659
KLK10	0.488232		0.539539
KLK14	0.612432
KLK7	0.862753		0.844732
KLK8	0.922473		0.890106
KMO	0.447788
KPNA6	0.671665					0.677012
KRI1	0.759603					0.903618	0.798219
L3MBTL3	0.665248
LACTB	0.636501	0.536163			0.829289	0.78198		0.709108		0.4382					0.769313
LARP1	0.643392			0.707496	0.598838	0.796937	0.786915					0.591845	0.963897		0.510932
LARP1B	0.680494
LCN2	0.969237		0.817834
LCP1	0.63307		0.774684
LDLRAD3	0.789219
LEPRE1	0.897398				0.917844	0.924984									0.889913
LEPROT	0.665973
LGALS9					0.813055	0.707224									0.825748
LHFPL2	0.621406
LIMA1	0.543782		0.892108		0.658385	0.941662	0.787036								0.55701	0.641085	0.84222
LINC00493	0.559843
LIPA	0.903501
LMBR1	0.787933
LMF1	0.598123
LNP					0.899582	0.738854	0.453461								0.731333
LOX	0.952357	0.864926				0.969372				0.918089
LOXL2	0.573653
LPCAT2	0.76264					0.787233
LPGAT1	0.420416					0.793529
LPIN1	0.688575
LRP10	0.897164					0.654788
LRP11	0.556865
LRP8	0.416021
LRRC8E	0.864089				0.616	0.980682									0.535599
LSM14A	0.634503				0.416893	0.860726	0.826922								0.533579
LSM14B	0.831896					0.763609
LSM4	0.859042					0.638691
LTBP2	0.858113
LTBP3	0.943509
LY6K	0.813811
LYAR	0.727709				0.762692	0.89681									0.627653
LYRM4	0.675209
MACC1	0.438133
MACROD1	0.456681
MAFB	0.784574
MAFK	0.695426					0.900817
MAN1A2	0.934116					0.770865
MAN1B1	0.808049
MAOA	0.74039			0.965497	0.896126	0.954836						0.763231	0.982836		0.737693
MAP7D3	0.6981
MARCKSL1	0.46333			0.653473		0.54275	0.829396						0.938666
MARK3	0.554475
MARS2	0.41174
MBOAT1	0.719037
MBOAT2	0.866907					0.82385	0.920311
MBOAT7	0.702081					0.786957
MBTPS1	0.803055
MBTPS2	0.906064
MCAM	0.952455			0.959708	0.995138	0.742583						0.95905	0.827285		0.743296
MCAT	0.749306					0.531908
MCM3	0.706107						0.819023
MCM4	0.897961
MCM5	0.842093
MCOLN1	0.456854					0.598999
MDK	0.868577
MDM1	0.432434
MDN1	0.809004					0.934748	0.635926
MED12	0.564139
MESDC2	0.578487		0.641275		0.90644											0.777472
METTL9	0.808341
MFI2	0.829006			0.733078	0.86221	0.829418						0.895505	0.94999		0.948287
MFSD1	0.88166
MFSD10	0.680218
MFSD5	0.420584
MGAT2	0.949768					0.902858
MGAT4B	0.838084					0.911287
MGEA5	0.565785
MICA	0.592117					0.543067
MICAL3	0.787199		0.839912			0.983905	0.413283										0.796544
MIEF1						0.806377	0.856117
MINA	0.88912					0.799629
MKI67	0.724045						0.595601
MKKS	0.590383					0.974485
MMP14	0.825774		0.878223		0.928696	0.932334									0.863282	0.937716	0.750082
MMP2											0.646386
MMP9											0.597909
MORC3	0.84395
MOSPD2	0.552146
MPC1	0.729071					0.469986
MPDZ	0.835208					0.581846
MPP7	0.657772				0.785298	0.785469									0.551445
MPPE1	0.465198
MPV17	0.744051
MPV17L2	0.587545
MPZL1	0.744442			0.421423		0.625054	0.796749						0.873292
MR1	0.678087
MRM1	0.694014					0.616639
MRPS25	0.745609				0.879802	0.643395									0.582329
MSL1	0.632488
MSRB2	0.762692
MSRB3	0.772153
MT-CO2					0.56891	0.936026									0.561805
MTA3	0.510426
MTFR1L						0.9385	0.690282
MTHFD2	0.728505
MTHFS	0.575567
MTMR6	0.59219	0.494496
MTPAP	0.705881					0.866195
MTRF1	0.556405
MTRF1L	0.477923
MUC21	0.717404				0.792728
MUT	0.512159	0.815327
MVB12A								0.646185
MVK	0.650781
MXRA7	0.792612						0.804816
MYBBP1A	0.679432				0.46186	0.980001	0.740491								0.442512
MYCBP2	0.554476					0.97072	0.969727
MYDGF			0.767743		0.864934											0.804434
MYO19	0.645679					0.621408
MZT2B	0.822079
NARS2	0.488006
NAV1	0.746074						0.465902
NBN	0.677206
NBPF14	0.666768
NCKIPSD	0.486901
NDC1						0.560992
NDST1	0.93643					0.586398
NDUFA10	0.486427				0.706242	0.940453									0.855714
NDUFA11	0.627071				0.770792	0.666546									0.850395
NDUFA13	0.634995					0.710362
NDUFA4	0.590698				0.884597	0.59616									0.819985
NDUFA7	0.622639				0.422948	0.684637									0.501183
NDUFA9	0.804733					0.843111
NDUFAF4	0.626238					0.467114
NDUFB1	0.732543					0.946767
NDUFB2	0.699597
NDUFB4	0.573466					0.730313
NDUFB7	0.735825				0.454135	0.926755									0.500741
NDUFB8	0.662452					0.794987
NDUFB9	0.551022				0.75547	0.686981									0.895703
NDUFS1	0.720301				0.804508	0.900264	0.450033								0.771194
NDUFS3	0.674393				0.964065	0.803651									0.801781
NDUFS4	0.807879					0.573572
NDUFS8	0.602542				0.932819	0.812536									0.641996
NECAP1	0.419824
NEU1	0.479917					0.780452
NEXN	0.922924				0.845971	0.895367	0.993353								0.812783
NF2	0.515508					0.944385
NFIC	0.505099					0.622574	0.575815
NFKBIL1	0.504876					0.819266
NFRKB	0.422071
NFU1	0.405088
NGDN	0.744576					0.899998	0.95155
NHLRC3	0.628165
NHP2	0.617866				0.882147	0.810816									0.7278
NIPAL3	0.628068
NLRX1	0.719092					0.671599
NME3	0.544092				0.88331	0.902732									0.841435
NME6	0.643328
NME7	0.576294
NMES1						0.813879
NO66						0.557508
NOB1	0.781395						0.687759
NOL10	0.49702					0.916039
NOL11	0.638275					0.448411
NOL12	0.723379					0.955967	0.924383
NOL3	0.714991
NOL6	0.750499				0.909911	0.970647									0.853766
NOM1	0.499415					0.957377	0.630835
NOMO2					0.898155	0.760542									0.758089
NOP10	0.647902				0.906889	0.846222									0.914468
NOP16	0.934818				0.824627	0.891303									0.744299
NOP2	0.789582				0.716334	0.821287	0.841287								0.889825
NOP56	0.557998				0.55247	0.568003	0.754411								0.912227
NOTCH1	0.846567					0.786978
NOTCH3	0.47095
NOVA2	0.503852
NR2F2	0.684585
NRCAM	0.91219
NRD1	0.716677						0.887327
NT5C2	0.730677
NT5DC2	0.896569
NUP160	0.576673					0.418
NUP35	0.699372					0.820837
NUP50	0.421642					0.763436
NUP62	0.422265				0.519349	0.784656									0.836901
OAS1	0.729812					0.724132
OBSL1	0.692124
OCRL	0.815572
OGFOD3				0.47989
OGFR	0.437768						0.888228
OGFRL1	0.93026
OLFM4	0.883065	0.919213
ORAI1	0.499282
ORC1	0.61207
OSBPL2	0.586394
OSBPL6	0.830266
OXNAD1	0.559319
P4HA2	0.874879	0.804902		0.961569	0.900185	0.812236		0.94945	0.860474	0.827872		0.964643	0.880694		0.871716
PABPC4	0.566633				0.499846	0.561311									0.642792
PADI2	0.945474	0.925426			0.901328	0.983539		0.925597		0.961307					0.930423
PAICS	0.543539	0.823225			0.929208	0.695291		0.911727		0.733105					0.831688
PAIP1	0.633789					0.668046
PAK1IP1	0.472346				0.876836	0.921837									0.88618
PAK6	0.66216
PALLD	0.964022	0.854968	0.7672		0.919478	0.995601	0.914792	0.91593		0.856311	0.532831				0.899873	0.694137	0.768025
PAPD5	0.666369
PAQR7	0.760302
PARK7	0.613367		0.752238	0.810751										0.898393
PARP9	0.666571					0.938695
PARVA	0.581163					0.854895	0.53851
PBXIP1	0.929679			0.950049	0.850681	0.965536	0.931658					0.924185	0.90013		0.765779
PC	0.717229				0.881019	0.434769									0.71269
PCDH7	0.638606					0.588532
PCDH9	0.74504				0.888979
PCDHB3	0.665665
PCYT2	0.589903
PDCD4	0.95502				0.809155	0.835829	0.929369								0.695913
PDCL3								0.624231
PDE4D	0.799115
PDE4DIP	0.888117					0.983613
PDIA5	0.592588				0.942692	0.979274									0.960742
PDK1	0.679248
PDLIM7	0.655544	0.686531	0.969776	0.962813	0.795883	0.881194		0.751669	0.498704	0.871806	0.802989	0.677524	0.733118	0.881353	0.931113	0.795569	0.92771
PDPN	0.746384
PDSS2	0.573481
PDZD8	0.843622					0.722913	0.909684
PDZK1IP1	0.822636
PEAK1	0.876657						0.591119
PECR	0.632652
PELP1	0.4567					0.701043	0.496697
PEMT	0.809791
PEO1						0.795234
PER1	0.885368						0.48756
PES1	0.419253					0.971407
PET100	0.40932					0.905114
PEX5	0.516813
PGAM5	0.644389				0.676466	0.915299									0.525471
PGAP2	0.62683
PGBD5	0.929095						0.891659
PHAX	0.603714
PHB	0.67536				0.963137	0.862764									0.737837
PHB2	0.896759			0.804544	0.792529	0.585292	0.865508					0.822929	0.86941		0.780641
PHF20L1	0.627557
PHF21A	0.553479
PHGDH	0.958317				0.614482	0.820693									0.870791
PHLDA2	0.959327
PI3	0.769162		0.910865
PIGB	0.437978
PIGG	0.731203					0.41103
PIGM	0.562049
PIGQ	0.839802					0.811198
PIGS	0.569752			0.826822		0.911959							0.832944
PIGT	0.613669			0.7807		0.427304							0.753363
PIGX	0.742184
PIK3IP1	0.912621
PIK3R1	0.449995
PIK3R4	0.511939
PIP5K1A
PLA2G4A	0.728711						0.683934
PLAA	0.63839					0.634193
PLD3	0.790726
PLD5	0.927199
PLD6	0.688805
PLEK2	0.544614
PLEKHA2	0.780301						0.622353
PLEKHG1	0.639415
PLGRKT	0.720797					0.897812
PLOD1	0.933038	0.759658		0.945572	0.974813	0.886077		0.627826	0.646637	0.609871		0.942806	0.775631		0.903596
PLOD2	0.476398	0.906369		0.979836	0.985	0.834598		0.874456	0.931481	0.859357		0.982154	0.862132		0.818601
PLS1	0.552891
PLXDC2	0.856238			0.958763		0.611622	0.923647						0.692384
PLXNA3	0.723946
PMEPA1	0.802259
PMM2	0.40525
PNO1	0.713684					0.929978
PNPLA4	0.589421
POC1B-GALNT4					0.825127	0.859793									0.858768
PODXL	0.566492					0.519616
POF1B	0.561166					0.711478
POFUT2	0.600291
POLD1	0.565278
POLDIP2	0.716911
POLG2	0.709946					0.845781
POLR1A	0.676432				0.600603	0.780584									0.789109
POLR1B	0.739478					0.843757
POLR1E	0.767854					0.578133
POLRMT	0.645017
POMGNT2						0.579344
POP7	0.591881					0.57212
POU2F1	0.477078					0.870726	0.880412
PPAN-P2RY11						0.904353
PPAP2A	0.886867
PPAP2C	0.914733
PPDPF	0.471613
PPIL1	0.526724		0.462967			0.820853											0.557216
PPP1R10	0.413128					0.767821
PPP2R3A	0.718525
PPP2R5D	0.735322
PPP6C	0.583127
PPP6R1	0.549967
PQBP1	0.400739					0.435544
PRAF2	0.82984					0.80802
PREPL	0.589027
PRKACA	0.53623
PRKCDBP	0.794958				0.843054	0.844147	0.892167								0.596166
PRKCE	0.573798
PRODH	0.847204				0.957763
PRPS2	0.539468
PRRG1	0.423304
PRRG4	0.928763
PSAT1	0.620552		0.689411		0.749029											0.473412
PSME4	0.696362					0.586507
PTDSS1	0.419996					0.626689	0.698332
PTDSS2	0.466321					0.608734	0.8906
PTGES	0.849188			0.76641		0.616385							0.783357
PTGS2	0.96334
PTK2	0.40723	0.506843	0.407312			0.491333				0.526695	0.681843						0.588598
PTPN18	0.773621
PTPN9	0.639521
PTPRM	0.647765					0.410983
PTPRU	0.825833
PTTG1IP	0.863804			0.767879
PUM2	0.558265					0.726535	0.659859
PUS1	0.881454						0.886507
PZP											0.625402
QIL1						0.512891
QRSL1	0.570228
QTRT1	0.608769
RAB11A	0.671031			0.954546
RAB11FIP2	0.716845					0.469543
RAB27B	0.646024					0.848656
RAB29						0.861561
RAB31	0.664906
RAB38	0.410746
RAB4B						0.71114
RAB6B	0.688939
RABAC1	0.882335
RACGAP1	0.785807
RAD23A	0.614194		0.806606				0.874705
RAI14	0.780737				0.814887	0.973016	0.691632								0.802882
RALGAPA2	0.430826					0.615096	0.818691
RAP2A	0.686475				0.788888	0.924954									0.702063
RASA2	0.763185
RASSF3	0.797338
RASSF7	0.586788
RBCK1	0.474812
RBFOX2	0.878091					0.807167
RBM19	0.620317					0.904033
RBM22	0.607458					0.648388
RBM47	0.710895					0.41973
RBM4B	0.70004					0.826955
RBM6	0.548353					0.727744	0.678239
RBMS1	0.591659					0.930336	0.754297
RBMS2	0.781133					0.80453
RCBTB1	0.789751
RCL1	0.838437					0.882094
RDH10	0.784855
RDH16	0.418495					0.765723
REG1A	0.50751		0.664259
REPIN1	0.450645					0.527751
REXO4	0.481257				0.489502	0.9535									0.614326
RFC2	0.448723
RFC5	0.460013
RGS19	0.519258				0.878553
RHBDF1	0.523746				0.800828	0.859329									0.720906
RHBDL2	0.850599
RHOA	0.761635				0.438755	0.611194									0.463981
RHOB	0.430143
RIN1	0.778318						0.90927
RNASET2	0.434116		0.447264
RNF114	0.721906
RNF139	0.593829						0.782254
RNF149	0.725777
RNF20	0.583416						0.829304
RNMTL1	0.690517					0.785307
ROS1	0.990262
RP9	0.535394
RPF2	0.465785				0.512913	0.619391									0.735059
RPIA	0.410193
RPL22L1	0.644539				0.660667	0.841457									0.525933
RPL27	0.489943				0.436345	0.893472									0.621938
RPL34	0.476457				0.621656	0.635161									0.789343
RPL37	0.902098					0.87287	0.623428
RPL7L1	0.697779					0.662109
RPP40	0.449973
RPS29	0.688614					0.832903
RPS6KA1	0.743922					0.762876
RPS8					0.667098	0.832541									0.746841
RPUSD4	0.610666
RRP1	0.840323					0.950562
RRP12	0.579579				0.850103	0.847545	0.471672								0.924649
RRP15	0.6719					0.977824	0.90534
RRP8	0.812696					0.96211	0.931937
RRP9	0.546605					0.938465	0.916945
RRS1	0.554992				0.591243	0.898305									0.603288
RTN1	0.847801
RTN2	0.474296
RTN4	0.470883		0.873551	0.933596		0.748515	0.761029						0.890127	0.801858			0.710559
S100A7											0.842416
S100A8	0.882615	0.8143	0.872		0.806112	0.923113		0.807432		0.911083	0.91113				0.936633	0.948889	0.989013
S100A9	0.697583	0.870749	0.873619		0.938384	0.935587		0.854891		0.867792	0.889058				0.937869	0.873172	0.969729
S100P	0.761712	0.42983	0.713775			0.910568				0.500469	0.639166						0.627657
SAAL1	0.566247
SAMD1	0.505407
SAMD9L	0.675493
SARAF						0.789223
SCD	0.899155
SCD5	0.568113					0.55038
SCO2	0.409482					0.780952
SCRN1	0.514
SCYL3	0.714173
SDC2	0.89268
SDHC	0.418206
SEC11L3						0.625961
SEC14L2	0.554317		0.618643
SELM	0.870896		0.400874		0.912973	0.948449									0.855651	0.638545	0.411541
SENP1	0.639131					0.734573
SENP5	0.450065
SEPN1	0.646467					0.669708
SERINC5	0.492574
SERPINB13	0.950022		0.833518
SERPINB2	0.882758	0.695327	0.765922	0.986627	0.950438	0.952074		0.709031	0.651647	0.741068	0.901593	0.945775	0.916007	0.716216	0.934378	0.724902	0.861192
SERPINB3	0.918195		0.914457
SERPINE1	0.954636	0.57186	0.892731		0.912029	0.980409		0.457408		0.600708	0.731497				0.867978	0.749787	0.864251
SERPINH1	0.938109	0.883529		0.996045	0.988678	0.981381		0.915073	0.88553	0.922255		0.97952	0.973328		0.993274
SETD3	0.446967
SFT2D3	0.796236
SGMS1	0.595339
SGPL1	0.898669				0.735284	0.954501									0.627972
SH3PXD2B	0.492753		0.642046			0.870391											0.840486
SHOC2	0.611965
SHROOM2	0.822661						0.975703
SIAE	0.586822		0.502962
SIDT2	0.539063					0.51082
SIGIRR	0.765451
SIGMAR1	0.655834
SIRT2	0.676848
SLAMF7	0.962845
SLC15A4	0.469046			0.604631			0.933534
SLC16A7	0.715494						0.728257
SLC17A5	0.507032
SLC20A1	0.481473					0.81231	0.634177
SLC22A18	0.483141
SLC25A1	0.410213					0.597153
SLC25A12	0.403847				0.53753	0.957316									0.641268
SLC25A22	0.448731					0.422529
SLC25A23	0.574207					0.840191
SLC25A30	0.634614
SLC25A32	0.611269
SLC25A6	0.889498				0.850326	0.696469									0.500105
SLC26A2	0.820517				0.709659	0.433587	0.838538								0.439827
SLC27A3	0.895262					0.644838
SLC27A6	0.425835
SLC29A3	0.84477
SLC2A1	0.778994					0.856065
SLC2A5	0.669492
SLC35A5	0.611991						0.492864
SLC35F6						0.755313
SLC37A1	0.841019
SLC38A10	0.95163					0.980642
SLC38A2	0.891001					0.864781
SLC38A7	0.587742
SLC38A9	0.531714
SLC39A9	0.661356
SLC43A3	0.729698
SLC44A2	0.819389			0.895177	0.745012							0.768957
SLC46A3	0.915498
SLC6A14	0.471538
SLC6A8	0.787968
SLC6A9	0.695609
SLC7A2	0.877644
SLC7A5	0.66801					0.57883	0.5187
SLC9A3R1	0.57998					0.744223	0.818074
SLC9A6	0.450928					0.807612
SLC9A9	0.734094					0.888515
SLFN5	0.82715					0.651565
SLPI	0.842846		0.892425			0.671952											0.613307
SMAD2	0.604949
SMAD5	0.582952
SMARCA1	0.965576					0.698311
SMARCA5	0.629817				0.499903	0.587081									0.492027
SMC4	0.595459
SMEK1	0.426917						0.769611
SMIM20						0.596275
SMPD1	0.844641
SMTN	0.688541						0.711034
SMURF2	0.75355
SMYD5	0.4232
SNAI2	0.861506
SNAP29	0.765145					0.905083
SNRPA	0.616683					0.884157
SNX14	0.827087
SNX17	0.459594					0.835526	0.594758
SNX18	0.733481
SNX19	0.465663
SNX8	0.443808
SOAT1	0.976241			0.884215	0.963619	0.984927						0.946518	0.939742		0.969333
SORCS3	0.681397
SORL1	0.746269
SOWAHB	0.882873
SP110	0.773004					0.926255	0.964574
SPARC	0.848669		0.672635
SPEG	0.712162						0.414868
SPIN1	0.622854					0.726194
SPRR3	0.445875
SRBD1	0.806986					0.691456
SREBF2	0.581457
SRGAP2	0.766279		0.827689		0.757893	0.903138	0.412753								0.842377	0.626205	0.806468
SRRM1	0.654744			0.76003		0.907997	0.492217						0.819297
SS18	0.634421
ST5	0.90851						0.933985
ST6GAL1	0.825695
STAG1	0.644395					0.721451
STARD7	0.639471
STAU2	0.716274					0.815997
STEAP3	0.842486				0.74234	0.872101									0.617022
STEAP4	0.409803				0.859926	0.921132									0.938573
STK10	0.535612		0.857183			0.849444	0.769733										0.60506
STK4	0.465578					0.731633	0.419302
STMN1	0.913098		0.900095
STOML1	0.67239
STOML2	0.764918				0.826788	0.797144									0.686185
STON2	0.863645
STS	0.464264
STX8	0.776588				0.78008	0.946686									0.65529
SUCO	0.838653					0.768681
SUMF1	0.888246
SUN1	0.551423			0.580896		0.847736							0.658457
SUN2	0.91151			0.906533		0.962542	0.640863						0.919274
SUOX	0.442148
SUPT7L	0.731645
SURF6	0.658834					0.966075
SUSD2	0.795258				0.786765
SYNPO	0.645776					0.891706	0.614106
SYTL2	0.52229		0.662043			0.906553	0.941447										0.688117
TACC2	0.525285					0.848918	0.880011
TAGLN	0.871237	0.69641	0.889454		0.973713	0.941507		0.736134		0.82418	0.841192				0.975267	0.884091	0.906221
TAMM41	0.430832					0.815696
TANC2	0.712978					0.660963	0.81093
TAZ	0.768603
TBC1D17	0.525983
TBC1D20	0.72379
TBC1D24	0.744874
TBC1D4	0.789777
TBC1D8	0.602051
TBP	0.656649					0.441375
TBRG4	0.668124					0.672577
TCEAL4	0.496608
TCHP	0.408539
TCTN3	0.46958
TDRD7	0.717859
TECR	0.612618					0.84373
TFAM	0.434833					0.969314
TFAP4	0.632098
TFB2M	0.632776					0.760423
TFE3	0.464653					0.951315
TGFB1	0.575888					0.45553
TGFB2	0.943104	0.842375
TGFBI	0.910432	0.884568	0.812571	0.981881	0.907294	0.969956		0.762484	0.876294	0.860339	0.937214	0.9275	0.948762	0.793092	0.933406	0.677594	0.764132
TGFBR1	0.508309
TGFBR2	0.709813
TGFBR3	0.709273
TGM1	0.705227				0.961609	0.973907	0.941621								0.979264
TGM2	0.928159	0.838757			0.957729	0.994063		0.775181		0.862799					0.95524
TGS1	0.680133
THSD1	0.796329
TIA1	0.9419					0.82031
TIMM21	0.427684					0.832677
TIMM22	0.641495					0.922495
TIMM44	0.803527				0.5005	0.876459									0.540827
TIMP2	0.975891		0.644123
TIMP3	0.779953					0.485127
TJAP1	0.874878					0.476764
TJP3	0.533163					0.780133	0.817192
TK2	0.588836
TLCD2	0.530628
TM7SF3	0.834898
TMA16	0.474877					0.478046
TMCO3	0.810968			0.822009		0.970099							0.739137
TMED7	0.827512
TMED9	0.851919			0.972745	0.538162	0.678231						0.61689	0.751748		0.448307
TMEM159	0.923119						0.943774
TMEM161A	0.417863
TMEM17	0.852744
TMEM173	0.906617				0.774736	0.959764									0.665858
TMEM177	0.519782
TMEM181	0.838135					0.906274
TMEM189						0.857883
TMEM19	0.412739
TMEM201	0.514861					0.574703	0.669137
TMEM206	0.917611
TMEM219	0.774432
TMEM223	0.775928
TMEM238	0.796382
TMEM242	0.669389
TMEM245	0.600024			0.718644		0.642947	0.543422						0.488612
TMEM260						0.813102
TMEM38B	0.413618
TMEM40	0.67556						0.440192
TMEM44	0.769551						0.463045
TMEM59	0.701905
TMEM62	0.680048					0.694007
TMEM63A	0.647659					0.884	0.643878
TMEM63B	0.859663					0.970829	0.895805
TMEM65	0.486202					0.692153
TMEM87B	0.471288
TMEM9	0.56041			0.782382		0.515769							0.659082
TMEM97	0.422465
TMLHE	0.664848
TMOD2	0.707146	0.443437				0.846726				0.596332
TMTC1	0.611777
TMTC3	0.517774				0.423707	0.683738									0.832976
TMUB2	0.668922
TMX3	0.813511			0.939853	0.978238	0.792586						0.94008	0.816562		0.797725
TNFRSF10A	0.854819					0.519784
TNFRSF10C	0.42334
TNFSF10	0.611592
TNK1	0.500868					0.466231	0.439101
TNS3	0.720945
TOM1L1	0.458462					0.470608
TOMM20	0.73616					0.6808
TOMM34	0.504983
TOMM5	0.708601					0.781212
TOMM6	0.615356					0.510442
TOP2A	0.988972					0.987175	0.913134
TOPBP1	0.629809
TOR1A	0.873748					0.785287
TOR1B	0.416826
TPCN1	0.619857					0.715211
TPD52	0.428609				0.604846
TPD52L1	0.948378
TPM3								0.424054
TPMT	0.534967
TPRA1	0.448647
TPST1	0.991043					0.976421
TPX2	0.981882						0.870744
TRAM2	0.908745
TRAPPC8	0.461071
TRIAP1	0.633517
TRIM24	0.822202						0.523675
TRIM25	0.81615				0.699025	0.533906									0.513565
TRIM29	0.647803			0.941912	0.895164	0.986357	0.804567					0.747668	0.926643		0.880437
TRIO	0.818628					0.740741
TRMT1L	0.819739					0.684202
TRMT61B	0.590205					0.499742
TRMU	0.79856
TSFM	0.451084					0.8241	0.714745
TSPAN3	0.80448
TSPAN4	0.584438
TSPAN6	0.8977
TSTD1	0.554617
TTC13	0.46964					0.72498
TTC19	0.494646
TTYH3	0.78465						0.96633
TUBB2B								0.551965
TUBGCP2	0.435637
TUSC3	0.48052					0.760781
TWSG1	0.883066
TXNDC15	0.855711
UBE2M	0.723037				0.750892	0.521242									0.856538
UBE2Z	0.770561				0.5055
UBIAD1	0.583703
UBL3	0.654332
UBR5	0.456409					0.60006	0.554154
UBXN8	0.52899					0.890058
UGT1A6	0.705131
UHRF1	0.525954					0.926097
UNC5B	0.924546
UNK	0.87355
UQCC1						0.641813
UQCRC2	0.730457			0.868492	0.736626	0.931839						0.717488	0.915729		0.83706
URB1	0.642993					0.95984
URB2	0.913406					0.970121
USF1	0.421562					0.47706
USP15	0.474734	0.748165				0.718577				0.523147
USP33	0.404769
USP36	0.516991						0.891061
USP42	0.400987
USP54	0.757048					0.758638
UTP11L	0.48109					0.828073
UTP15	0.509659					0.918684
UTP6	0.622026					0.905691
VCAN	0.948919	0.836755				0.904227	0.901512			0.872568
VEZT	0.889883					0.85844
VLDLR	0.560648
VPS37C	0.637709
VPS41	0.788253					0.762405
VPS45	0.952223					0.648219
VPS53	0.682762
VRK2	0.435076					0.719529
VSNL1	0.862182				0.94752
VSTM2L	0.834041		0.596191
WARS2	0.577314					0.655201
WBP2	0.720869					0.461721
WDR3	0.830228					0.91097
WDR36	0.735487					0.727942
WDR46	0.433023					0.587143
WDR74	0.855231					0.939621	0.889099
WDR75	0.677809					0.828362	0.633228
WDR76	0.623292
WFS1	0.868816					0.846467
XAB2	0.597379					0.596534
XXYLT1	0.675148					0.914873
YIPF3	0.918644				0.667887
YIPF5	0.735479					0.947665
ZAK	0.708156					0.764765
ZBTB11	0.462659					0.528554
ZBTB16	0.458064
ZBTB38	0.854588					0.402319	0.855399
ZBTB43	0.877834
ZBTB7B	0.728392					0.916137
ZC3H3	0.488251
ZDHHC17	0.972465					0.860335
ZDHHC20	0.951061					0.949343
ZDHHC21	0.618402
ZDHHC24	0.489294
ZDHHC7	0.597213
ZFP36L2	0.874569						0.792062
ZFP64	0.476765
ZMPSTE24	0.629588					0.610066
ZMYM6NB	0.752396
ZNF143	0.589876
ZNF197	0.605138
ZNF202	0.485341
ZNF236	0.44665
ZNF318	0.648919						0.57766
ZNF326	0.570589					0.69836
ZNF346	0.429387					0.790571
ZNF362	0.69947
ZNF444	0.462332
ZNF462	0.887887					0.739901	0.912415
ZNF581	0.55081
ZNF598	0.6265
ZNF645	0.488789
ZNF646	0.618097
ZNF672	0.408844
ZNRD1	0.746058
ZSWIM8							0.552721

## Sheet: Class II proteins
Gene.names	WCP-MRNA	WCP-EXOS	WCP-SEC	WCP-GLYCO	WCP-MEM	WCP-NUC	WCP-PHOS	EXOS-MEM	EXOS-GLYCO	EXOS-NUC	EXOS-SEC	GLYCO-MEM	GLYCO-NUC	GLYCO-SEC	MEM-NUC	MEM-SEC	NUC-SEC
CEP250	-0.400445
SOD1	-0.400677
DDHD2	-0.401299
SLC39A1	-0.401496
POLE3	-0.401512
NSDHL	-0.401961
ARMC1	-0.402262
SRPK2	-0.402336
ILF3	-0.402994
ZC3H7B	-0.40306
DGKA	-0.403236							-0.524476							-0.496572
PRMT1	-0.403286					-0.782995
EMC1	-0.40353
ANAPC7	-0.403648
TMEM143	-0.404134
RNF214	-0.404214
SLAIN2	-0.404472	-0.61787
CSNK1G2	-0.404572
TMEM161B	-0.405253
MARCH6	-0.405473
HMGB2	-0.405655
ACADVL	-0.405847	-0.54404				-0.428319
CLINT1	-0.40661																-0.49472
ZCCHC6	-0.407589
STAM2	-0.407664
SNRPF	-0.407717
HNRNPM	-0.407725
CYB5B	-0.408031
NAPA	-0.408286	-0.638253
SLC25A51	-0.408386
SUSD5	-0.409482						-0.648164
NT5C	-0.409866
RASAL2	-0.410488
CAPN1	-0.411118
CCDC101	-0.411877
MARCKS	-0.412055
ZFYVE26	-0.412547
OLA1	-0.412815	-0.401383						-0.888008							-0.806265	-0.500342
PUF60	-0.412866
GATAD1	-0.413762
LYPLAL1	-0.41465
VAPA	-0.414742		-0.714077			-0.494317						-0.406163			-0.678585
NSMCE2	-0.415096
ABCD3	-0.415101
MON2	-0.416605
CDC5L	-0.416734				-0.534884										-0.590647
HP1BP3	-0.417466
RCOR3	-0.417501					-0.514364
SPINT2	-0.417943
PORCN	-0.41841
SMARCB1	-0.418529
HNRNPA1L2	-0.41948
CHAMP1	-0.419504
CEP192	-0.420088
LMNB1	-0.42039
EXOC4	-0.421061
JTB	-0.421445
MYO1C	-0.421547
DHX9	-0.421852		-0.782916			-0.491309					-0.601356
SNTB2	-0.422155					-0.615203									-0.492761
HEXB	-0.423613
EIF3F	-0.424311
SMG9	-0.424453
SETD1B	-0.425322
NOP9	-0.425379
DERL1	-0.425666
SETD2	-0.425735
NUCKS1	-0.426107					-0.570181
GCDH	-0.426623
MARK1	-0.426669
SMG1	-0.426837
LRCH4	-0.427484
EDEM3	-0.427532
MSH2	-0.427932
SLC9A3R2	-0.427967
HSPA13	-0.42797
VIMP	-0.428176
NAPB	-0.428187
SIN3A	-0.428278
TDRD3	-0.428599
AMPD3	-0.428872
TMED3	-0.429108														-0.461809
CCDC127	-0.429538
TMEM11	-0.429899
STAT6	-0.430078
VWA8	-0.430573
FAM193A	-0.4307
CLN3	-0.430877
TRA2B	-0.431738							-0.506544
TNRC6B	-0.431738
PSMD13	-0.431924	-0.650276			-0.72583
SNIP1	-0.432462					-0.59169
THOC5	-0.43325
WWP1	-0.433564
BCL11A	-0.433767
PLCH2	-0.433954
APH1A	-0.434932
RBMS3	-0.435254
OTUD4	-0.435619						-0.452699
NIPBL	-0.435811
SLC11A2	-0.436072
ACAA2	-0.436364							-0.581054
AHCTF1	-0.436372
EDC4	-0.436506				-0.543907		-0.630175
PCNT	-0.436514
KIFC3	-0.436867
ATP6V1F	-0.437274
TMPO	-0.437905		-0.532425		-0.476374									-0.494693	-0.485781
UBAC2	-0.43822
LPAR2	-0.439117
TFB1M	-0.439314
FAM120C	-0.440636
TRAPPC5	-0.440647
ELMO3	-0.441198					-0.925977
UQCRB	-0.441235
RHBDD1	-0.442041
ZNF689	-0.442436
MED28	-0.44301
BANP	-0.443511
SLC25A40	-0.443647
PHF1	-0.443692
EIF3E	-0.444289
MICU1	-0.444996
WDR18	-0.445724
EIF3G	-0.445728
TIMM17A	-0.445814					-0.41611
MFSD9	-0.445961
ABAT	-0.446057
ZKSCAN1	-0.446119
SYPL1	-0.446181
NAA25	-0.446412
SOX15	-0.446526
ZCCHC11	-0.44675						-0.438784
YKT6	-0.447534
TMED10	-0.447994
DDX28	-0.448223
PRPSAP1	-0.44894
PPIP5K2	-0.449372
SEMA4C	-0.449961
TSPAN31	-0.450522
FAM20C	-0.451071
ZNF184	-0.451335
ADCK4	-0.451936
FGFR1OP2	-0.452378
GLRX5	-0.452795																-0.64201
RABL3	-0.453048
C14orf166	-0.453404	-0.549453				-0.867691
DYNC1LI1	-0.453454
SNRNP27	-0.453517
DGKQ	-0.453754
RPS4X	-0.453813								-0.784947			-0.618648
VASP	-0.454076
XPR1	-0.454304
MYL6B	-0.45466				-0.568395
SNRPD3	-0.454701
TRIP12	-0.455163
AP1M2	-0.455201
PSMB6	-0.455234
ATP5EP2	-0.455592
RALBP1	-0.456075
SELK	-0.456389
ATP6AP2	-0.456483
MED18	-0.456651
LSM6	-0.457033					-0.493538
EMC6	-0.457303
ROCK2	-0.45758	-0.482022						-0.611788
CHCHD5	-0.457811
TUBGCP3	-0.458235
RAB3GAP1	-0.458972					-0.453176				-0.454213
LEO1	-0.459142						-0.772447
CYB561	-0.459434
NUDT8	-0.45948
WDR81	-0.460002
UBE2J1	-0.46031
MANEA	-0.460775
PPIH	-0.461162		-0.516555			-0.488799
TRAF2	-0.461219
UNG	-0.461518
SNX3	-0.461539
FXN	-0.461573
LENG8	-0.461988
MTMR10	-0.463029
ZC3H4	-0.46419
GDAP1	-0.464212
LMAN2	-0.464276							-0.647764								-0.580311
CLPX	-0.464442
KLC1	-0.464453
DLG1	-0.465191	-0.645365														-0.669551
TUSC1	-0.465654
MAST4	-0.465693																-0.44656
RPL28	-0.466193				-0.612882	-0.707788						-0.543526	-0.440158
RBBP6	-0.466238						-0.719056
HMOX1	-0.466322
DDX41	-0.466559
VPS4A	-0.466636
BCL7A	-0.467103
RAB11B	-0.469012
PRKRA	-0.46919
PPIC	-0.469255			-0.499358
RAP2C	-0.469287
GID8	-0.469303
CD58	-0.469432
FDX1L	-0.469437
TMEM70	-0.470237
ATF1	-0.470282
DENND2C	-0.470476
PHIP	-0.471171
CYFIP2	-0.47158
INTS6	-0.471974
DNAJC15	-0.472772
SRSF7	-0.472843
DHCR24	-0.473845
CLDN23	-0.474353
XPO7	-0.4746
FAM160B1	-0.474766
EXOSC9	-0.474839														-0.687627
HPS6	-0.475283
CYP51A1	-0.475389
CHM	-0.475797
ANKS1A	-0.476261
RPL5	-0.477185										-0.448512
MYO5C	-0.47721
FLII	-0.477279									-0.469793					-0.627392
CCNL2	-0.477691
SAP30BP	-0.479705
PRDX2	-0.479977		-0.47742
ACTC1	-0.480519
CCNY	-0.480672					-0.473811	-0.523793								-0.56913
PSPC1	-0.480752
MED24	-0.481097
CYFIP1	-0.481384					-0.612832
C8orf82	-0.481762														-0.450132
PAPD4	-0.481989
RRAGC	-0.482221
AP4M1	-0.482693
H2AFY	-0.48335				-0.430408		-0.758714
PLD1	-0.483928				-0.540898	-0.725123
CD2AP	-0.483958		-0.62099
PPCS	-0.484842
PVRL1	-0.484907				-0.508405
KIF12	-0.484937
TMED8	-0.485578
ANXA6	-0.48566														-0.70308
SEC61G	-0.486222				-0.547516
POGLUT1	-0.486342
GTF2H2C	-0.487649
TRAPPC12	-0.487666
IFITM3	-0.487691
KANK2	-0.487886					-0.550851
ZNF22	-0.48793
MUL1	-0.488069					-0.591797
ARHGEF18	-0.488376
PSMA1	-0.488456
DECR2	-0.489259
LMTK2	-0.489285
HIST1H2AJ	-0.489674
CCT2	-0.490636
NONO	-0.490745
FUCA1	-0.490803
MAX	-0.491071
PSMD3	-0.491423
RRBP1	-0.491468							-0.617677							-0.925293
IQSEC1	-0.491922
GSS	-0.491933				-0.72151
YWHAH	-0.493285				-0.426125
PIGH	-0.493378
BSG	-0.494232
EIF3B	-0.495131
NAPG	-0.495338				-0.71605										-0.50482
LUC7L	-0.49581
CLASP2	-0.495985
RPS14	-0.496105				-0.540783
CLPTM1	-0.496225
NPC1L1	-0.496875
ENDOG	-0.49689
IKBKG	-0.497372
KIN	-0.498039
RPS3	-0.498809					-0.434741
CDC37	-0.49938							-0.401253
INPP5K	-0.499441
PSMD11	-0.499802
ATP6AP1	-0.50139
SPNS1	-0.501723
PPIL2	-0.502256
PDIA6	-0.502693
SYNGR2	-0.502855
BLOC1S1	-0.503216					-0.70002
USE1	-0.503315
RTCA	-0.503761
TLK2	-0.504323
IDE	-0.504445	-0.642887
POLR3B	-0.504767
GOLGA7	-0.505273
INTS1	-0.505611
FADS1	-0.506362
IMMP1L	-0.506712
KLF5	-0.506723
EHMT2	-0.506757
SMG6	-0.507305
VCP	-0.507362	-0.498087					-0.755194	-0.571388	-0.573271	-0.612099
CLEC16A	-0.507599
WDFY2	-0.507992
HNRNPA3	-0.508182							-0.754502
RNF123	-0.508729
DHCR7	-0.509781
PTP4A2	-0.510127
SSRP1	-0.510444									-0.492242
REPS1	-0.5106						-0.466356
PIP4K2B	-0.510916				-0.433262
SCMH1	-0.511495
XPO1	-0.511633
CLCN7	-0.512589
SUMO1	-0.512596		-0.582848
HPS3	-0.513607
SIRT7	-0.514115
FBXL18	-0.51433
EXOC5	-0.514629
ACIN1	-0.515238
ALOX15B	-0.515724
DDX39B	-0.516438																-0.710485
CRYAB	-0.516854
SDF2L1	-0.517466
PI4K2B	-0.517482
HNRNPL	-0.517589						-0.616427			-0.444087	-0.530319
SLC12A2	-0.518012
SGPP1	-0.518034
MTA1	-0.518144						-0.705379
FAM174A	-0.518368
GUK1	-0.518933
TMEM33	-0.519722
BTBD9	-0.52012
FNBP4	-0.520351
CLPTM1L	-0.520643
EIF2B2	-0.522912
SOWAHC	-0.522935
SLC5A3	-0.523151
PSMA2	-0.52339
UBA2	-0.523475				-0.846859			-0.830561
TXNL4A	-0.523595
CCDC97	-0.52375
STX16-NPEPL1	-0.523823
VDAC3	-0.524387												-0.456748
BRE	-0.524459	-0.439502
DGCR2	-0.524928
FKBP2	-0.525975
TUBB	-0.525985
HECTD1	-0.526133
MFF	-0.526708				-0.720148		-0.756809
PDE7A	-0.526799
NKTR	-0.526939
YIF1B	-0.527116
WDR77	-0.527425
TAF6	-0.527523					-0.528712
ERGIC1	-0.527526					-0.592605									-0.802993
TIAL1	-0.527954	-0.716084
SLC35A2	-0.528099
LLGL1	-0.528121					-0.736101
PSMD5	-0.528251
ADD1	-0.529031
RANBP10	-0.529493
SLC25A44	-0.530515
TRIM4	-0.530665
LIN7C	-0.530666		-0.594373
EHMT1	-0.530903					-0.409408
KRT77	-0.531306
ODF3B	-0.531362
HNRNPH1	-0.532773						-0.501944
DNAJB9	-0.533143
RBBP7	-0.533283
ZC3HAV1L	-0.533527
H3F3B	-0.533945
SLC41A3	-0.534051
RPS11	-0.534754
DHRS7B	-0.535663
C14orf93	-0.535873
PDPR	-0.53613					-0.407172
AIFM2	-0.536725
METAP2	-0.537586				-0.506442										-0.402247
SRSF9	-0.538381				-0.660093
KDM6A	-0.538673
BUB3	-0.539643
TBL2	-0.539693
RAB1B	-0.540052
TOM1	-0.540081	-0.452995					-0.459431	-0.579787		-0.586418	-0.424336
FRYL	-0.540124
CD47	-0.540442			-0.748803		-0.870078
PI4KA	-0.540827					-0.816107
MEN1	-0.540844
SPG11	-0.541088
AP3S1	-0.542228					-0.678736
MAPK9	-0.542684
PIGA	-0.543117
TICRR	-0.54401
SF3B2	-0.545159					-0.500906	-0.619091			-0.431693					-0.41353		-0.636066
EFNA5	-0.545307
ATP6V1B2	-0.545466																-0.484383
EVPL	-0.545578							-0.516726
CDK5RAP1	-0.545617
TUBG1	-0.545786					-0.447953
FAM219B	-0.546564
ANXA4	-0.54701							-0.529466							-0.764196
PHKB	-0.547388
VPS13C	-0.548651
PARP4	-0.549561
PTP4A1	-0.549588
CBX6	-0.549722
PSMB1	-0.54996
SLC25A36	-0.550115
ZC3H13	-0.550237
SPG21	-0.550383
OAS2	-0.550998
NNT	-0.551102
BOLA3	-0.551175		-0.820474
GANAB	-0.551209	-0.488595
SEMA4B	-0.551241
TMEM115	-0.551731
DPY19L3	-0.551858
ITPKC	-0.552544
DAXX	-0.552722
FN3KRP	-0.552737
UBAP2	-0.553088
EIF3I	-0.553232	-0.522901
FAM103A1	-0.5538					-0.657044
COPE	-0.553836															-0.4156
RAB5B	-0.554168
SLC6A11	-0.555267
SAP30L	-0.555571
ALDOC	-0.555771
SMARCD2	-0.556654
SUMF2	-0.556991		-0.548015													-0.483551
PPIB	-0.55726
TOPORS	-0.557471						-0.847066
SON	-0.557492
PRKCI	-0.55764
CARKD	-0.557903
TPP2	-0.559593
UBQLN4	-0.559946
WNK1	-0.560148
INTS8	-0.561221
TRAF3	-0.561361
ITPR3	-0.561388
TMEM101	-0.562068
FIG4	-0.562842
ASL	-0.56306
SLC1A4	-0.563613
EPB41L1	-0.563642
CKAP5	-0.56373
RBM5	-0.564242						-0.581279
SNRPD1	-0.564884					-0.526636
DHRS7	-0.565014
ERO1L	-0.565501
OTUD7B	-0.565746
MEF2BNB	-0.566171
SLC7A6	-0.566437
CELSR1	-0.566747	-0.414674		-0.658984											-0.5098
DHX8	-0.567671						-0.714653
SARNP	-0.568885		-0.685071
KRT72	-0.569032
ORC2	-0.569717
RCC1	-0.569774				-0.458274		-0.693511								-0.904493
RPS6KA3	-0.569865
MLLT4	-0.570051					-0.546637	-0.528338			-0.660264							-0.661776
HTRA2	-0.570179				-0.52909										-0.552742
RPL9	-0.570284									-0.596371
NSMCE1	-0.57065
CPSF7	-0.570794
PEX12	-0.570879
FRS2	-0.571123
DMAP1	-0.572936
SRSF10	-0.573001
COBLL1	-0.573048				-0.454269	-0.416405
PEX13	-0.573659
ABCA2	-0.573724
ARF4	-0.573888
EIF3H	-0.574052							-0.420492
TMBIM1	-0.574462					-0.746247	-0.66231
SMARCA4	-0.574915
CHCHD2	-0.574993
HMGN4	-0.575432
ANXA9	-0.575836
KIF1B	-0.576053
ERP29	-0.576748
NUDT9	-0.577233
PRDM10	-0.577466
COPS6	-0.578427	-0.538506
PLEKHA5	-0.578839		-0.491685		-0.499943										-0.531316
PFKL	-0.579506
NDRG3	-0.580602
DHRS3	-0.581019
P4HB	-0.581295
ILF2	-0.581736
FYTTD1	-0.581867
RAB4A	-0.581877
AQR	-0.581942
PNPO	-0.582181
EMD	-0.582227
ACYP2	-0.582244
SLC20A2	-0.582351						-0.794468
SPCS1	-0.582701
DHX37	-0.58287
DGAT1	-0.583608
USP46	-0.584321
TXN2	-0.584468				-0.535261
C5orf24	-0.584855
MTM1	-0.586283
CDC16	-0.586815
CSE1L	-0.58697
CCDC6	-0.587608					-0.412037		-0.583187							-0.537633
RALY	-0.587811
USP9X	-0.588257
SEPT11	-0.589239
CDC42SE2	-0.589242
NIN	-0.590328
AP2S1	-0.590738
ZC2HC1A	-0.590817
TMX2	-0.591415
MICAL2	-0.591562
LYRM5	-0.593364
YIF1A	-0.593959
DERA	-0.594499
THEM4	-0.594957
MRPL19	-0.595182
ST3GAL1	-0.596638
NBEAL2	-0.597012
HDAC3	-0.59787
TRAPPC11	-0.598249
SDF2	-0.598544
AGAP3	-0.598595
FTSJ1	-0.598779
ARFIP2	-0.598918
CDC23	-0.599244
ELAVL1	-0.599792
PSMB4	-0.600644				-0.550324
AAED1	-0.600843
ERH	-0.602197				-0.777045	-0.903741
AKR7A2	-0.602467
PRPF4	-0.602722					-0.445653
ERLIN1	-0.602728
RPAP3	-0.602859
BRI3	-0.603108
MAP2K1	-0.604248
ZNF250	-0.604363
AGK	-0.604506
VWA5A	-0.604774
ALDH16A1	-0.605486
PIBF1	-0.606581
SF3B1	-0.607513					-0.669417	-0.863077					-0.710987			-0.581442
GPR64	-0.607683				-0.404218
SRPRB	-0.607798
PFN2	-0.607837
RNF169	-0.607959
GNAI3	-0.608654	-0.408314						-0.64773
WDR5	-0.609567
SLC4A2	-0.609668					-0.587059
CTBP1	-0.610725
SLC25A24	-0.611413														-0.628235
MGRN1	-0.611799
TMED5	-0.611957
PI4K2A	-0.611963
GPS1	-0.613637
MRPS33	-0.614239
GTPBP8	-0.614997
USP40	-0.615944
MRPS36	-0.616038
MB21D1	-0.616251
WWTR1	-0.616702
BCL7C	-0.616946
ZDHHC6	-0.617332
DMWD	-0.617348
TM9SF4	-0.617412
EPS15	-0.617866
RGS20	-0.618247
RAB11FIP1	-0.618736					-0.438598									-0.854626
DAD1	-0.619194
USO1	-0.620076					-0.600141
IPO9	-0.620384
STXBP5	-0.620602
MAEA	-0.620706
RABGEF1	-0.620958
YIPF4	-0.621187
SUPT6H	-0.621883														-0.435718
NXF1	-0.622094
NME4	-0.622483
RAN	-0.62272	-0.400898				-0.445075											-0.40166
EXOC2	-0.6235
PLEKHA6	-0.624153						-0.432							-0.413056			-0.632053
CHD2	-0.624648
CDIPT	-0.624736
SLC25A21	-0.625888
TMEM51	-0.626495
RAB5C	-0.626822
CBX5	-0.627332
RB1CC1	-0.627829
GAN	-0.628317
BAZ2A	-0.62878
C20orf24	-0.629256
NPC2	-0.630737		-0.506387
AASS	-0.631483
SLC1A3	-0.632694
EIF4G3	-0.632912
BAK1	-0.633885
PRKAR1A	-0.634761							-0.593751
MORC2	-0.635514
MALSU1	-0.635704
PTPN13	-0.637625
CTDNEP1	-0.638154
SWAP70	-0.638574
NUP85	-0.638923					-0.746945
GPAA1	-0.640412					-0.410572
FOXK2	-0.641196
TIMM8A	-0.641437
CCDC120	-0.642679
DPM1	-0.642874
NFYC	-0.64306					-0.725783
HSCB	-0.644471
MDC1	-0.644535
TRAPPC4	-0.645809				-0.660983
SLC18B1	-0.646209
C19orf66	-0.646348					-0.858216
UBN1	-0.646563
CNST	-0.647456
MCC	-0.647808						-0.774336
POLR2G	-0.648544					-0.567366
GDPD1	-0.649174
FAM213B	-0.649277
AP2A2	-0.64952					-0.625439
UBTF	-0.650401
NRF1	-0.651458
ABHD10	-0.65147
RAB30	-0.651585
BRD8	-0.652018
PTPMT1	-0.653733
SRP14	-0.654125															-0.501957
EXOC6B	-0.654548
AKAP8	-0.654711
SSH3	-0.655162
GRB2	-0.65549				-0.742749
CHRAC1	-0.655803
TOP3B	-0.65798					-0.959021
ADH5	-0.658134										-0.430195
DDX1	-0.658307	-0.625716	-0.695162			-0.69388
SLC9A8	-0.65873
TAOK2	-0.658797
SH3GLB1	-0.659095
C11orf31	-0.659917
BAIAP2L1	-0.660132
TMED1	-0.66023					-0.406745
BAD	-0.660748
SLC15A2	-0.660769
TTC17	-0.662737
STK39	-0.663154
NGRN	-0.663314
NT5DC3	-0.664717
TRIP6	-0.665912					-0.419971
KHSRP	-0.666438
CORO1B	-0.666843
SHROOM3	-0.66694
TARBP1	-0.66725
MFAP1	-0.66739
SEC16A	-0.667878
ANKRD17	-0.668604
C2orf49	-0.669544
CDV3	-0.669584
SRRT	-0.669727						-0.68696
HNRNPU	-0.670376		-0.626011														-0.824916
SFT2D2	-0.671299
KDM5A	-0.671637					-0.556598
SSR1	-0.67177
EPN1	-0.672511						-0.63964
FAM120A	-0.673465						-0.801669						-0.563143		-0.490569
MANBAL	-0.674034
BRK1	-0.67435	-0.752849						-0.480029
TCF25	-0.674509					-0.76301
ALG10	-0.674562
ADPGK	-0.674732					-0.43239
FHL3	-0.674885
NIPA1	-0.676129
POLR3D	-0.677322
DNM1L	-0.677473
ALKBH7	-0.678249
ZNFX1	-0.678995
RBM42	-0.679067
GTF2H4	-0.679275					-0.600754
NCOA5	-0.681492
ABCB10	-0.682047					-0.646288
SLC35E1	-0.682725					-0.775007
CDK5	-0.683765
ZNF644	-0.683958
ZNF687	-0.684407						-0.578451
NR2C2	-0.686489
XPNPEP1	-0.686918
YIPF6	-0.687582
RAB33B	-0.688752
ZFYVE9	-0.689215
DDA1	-0.689555
IRF2BP1	-0.691127
SNX11	-0.691568
DAZAP1	-0.691692
RARS	-0.692152	-0.460052			-0.408904	-0.648052
FHL2	-0.692283
DPP7	-0.692424
SLC16A1	-0.694493
ANKRD50	-0.695562
CAMLG	-0.697371
AUP1	-0.697451
YAP1	-0.698163				-0.67911	-0.78553	-0.666278
RAB14	-0.698757
MMGT1	-0.6988
SRSF1	-0.699205				-0.69735											-0.495954
NVL	-0.699483					-0.662375
MYO1D	-0.699618
DTNBP1	-0.70013
ATP5SL	-0.700894
RNF213	-0.702794
SEC61B	-0.703342
SNRPB	-0.703968
YWHAB	-0.70413
STX6	-0.707885
HSD17B10	-0.7085	-0.419117
ATP13A3	-0.710278
PITPNM3	-0.710419
RAVER1	-0.710987					-0.593631
SLC25A20	-0.711106
ZADH2	-0.711221
PSME3	-0.712801					-0.728014				-0.426914
PFAS	-0.717807
INO80C	-0.718212
MAP3K6	-0.719698
RUFY2	-0.720009
FRMD5	-0.72044
ANKZF1	-0.720568
RPLP0	-0.720887	-0.528775			-0.606645	-0.8581	-0.730122
ARL8B	-0.720976				-0.5279	-0.48731
CWC25	-0.721142
MEAF6	-0.722719
EIF3L	-0.722858
ARL1	-0.724938
DLG3	-0.72548
DDX46	-0.725579														-0.505387
SERPINB1	-0.726156		-0.707105													-0.621002	-0.439726
FGD4	-0.726916						-0.499799
ARHGAP35	-0.729216
CTDSP1	-0.729371
TMEM39A	-0.730614
HNRNPH3	-0.731176
ROR1	-0.731432
C12orf57	-0.732016
GOLPH3	-0.73742
CALCOCO2	-0.739434
CSF1	-0.739653
TSKU	-0.739688
RALGAPB	-0.739763				-0.785463
BROX	-0.740233
PYGB	-0.742156	-0.427303													-0.50253
PITHD1	-0.742562		-0.584096
EMP3	-0.742636
ARL5A	-0.743807
CORO1A	-0.744249	-0.557659						-0.412804
RC3H1	-0.745245
RBM3	-0.74585
PDLIM5	-0.747635	-0.581375	-0.655879
NAP1L4	-0.748188	-0.722049						-0.653
PPP2R5E	-0.748223														-0.847209
YIPF1	-0.749259
CLDN4	-0.750265
C7orf50	-0.750788					-0.440765
RIF1	-0.75163						-0.728324
TTC37	-0.753711
NUDT19	-0.754408
MAP7	-0.75552
GBA2	-0.756309
GNPTG	-0.756722	-0.566073
PHF3	-0.756997
EWSR1	-0.76
RPL23	-0.760053														-0.431705
CSNK1E	-0.761163						-0.730761
C1GALT1	-0.761593
MYL12A	-0.7655
CDK18	-0.765547
TMBIM6	-0.765876
C3orf58	-0.766108
COPS7B	-0.768602
TRIM47	-0.769938
ZFYVE1	-0.771465
PLP2	-0.772787
MRPL43	-0.773019					-0.770563
CARD6	-0.774625
AP1B1	-0.774935
IBA57	-0.775607	-0.434917
MON1B	-0.77576
SLC1A5	-0.776905
RBMXL1	-0.777737					-0.643044	-0.414855										-0.664866
MCFD2	-0.779558
MAP2K3	-0.7797					-0.470012
MTMR9	-0.779917				-0.451436
FBRSL1	-0.780727
IER3IP1	-0.783085
CDS1	-0.783259
RPN2	-0.783511
ZNF800	-0.783756
WDR7	-0.785199
HNRNPF	-0.785689
ITPRIP	-0.786611
ARHGAP23	-0.790155
RNASEH1	-0.790687
UXS1	-0.790878
DYNC1H1	-0.791393
JUNB	-0.792214						-0.655933
CEP350	-0.79277						-0.485829
U2AF1	-0.794449														-0.425761
TCHH	-0.794452
PDE8A	-0.794553
ITGB4	-0.795259
EMC7	-0.796734
KIAA1468	-0.79722
SS18L1	-0.797752
CRB3	-0.798294
MPDU1	-0.799359
HDGF	-0.800895				-0.543595					-0.477714					-0.755205
EFHD2	-0.803334										-0.456319
FERMT1	-0.804422
ZNF264	-0.805016
NUDT21	-0.808053	-0.475381	-0.414162							-0.443579
ATP2A2	-0.809223						-0.608996
CLASP1	-0.810264
SNRNP200	-0.810793				-0.62249
FUT3	-0.812733
DARS2	-0.813302
YBX1	-0.815416
UBE2G2	-0.816423
TMEM39B	-0.818142
TOR1AIP2	-0.818373
FAM134A	-0.818843
ALG6	-0.821554
HSP90AA1	-0.822123	-0.547267				-0.466427		-0.476272
CCDC47	-0.822602
CELF1	-0.826848
SF3B4	-0.828905				-0.505441
MREG	-0.83036
UBQLN1	-0.830386
GTPBP2	-0.830749
RNPS1	-0.831486						-0.880347
TRIM28	-0.834158		-0.589603													-0.631273	-0.72421
CORO2B	-0.835223
HSPA5	-0.836844
ANKIB1	-0.837582
COX11	-0.837648
DOPEY2	-0.838747
ATP6V1A	-0.839783	-0.698908	-0.926444														-0.629656
DOCK1	-0.84188
SF3A3	-0.844708							-0.487576							-0.602825
IVD	-0.847373
PPP1R21	-0.849369
GIPC1	-0.850988
ANKFY1	-0.855923
LRRC8A	-0.861386
MED4	-0.861776
DYNC1LI2	-0.865358
PPP6R2	-0.865461
HSPA6	-0.867311
UACA	-0.867605
CTPS2	-0.86821
ROBO1	-0.868351				-0.72047										-0.609409
SLC22A4	-0.868468
CPSF3L	-0.869102
COPG1	-0.869469
RDH11	-0.877395
SAMD4B	-0.878245
MAPKAPK5	-0.883229
SCEL	-0.884072				-0.668831
BRD4	-0.884352					-0.41817
UBXN7	-0.885052		-0.876972
SSR4	-0.888124
EMC3	-0.891021
GBF1	-0.892622				-0.694574
TAF15	-0.89594				-0.454107		-0.908828
SND1	-0.912875	-0.829167						-0.962693					-0.788917
WDR91	-0.915056
SLC35F2	-0.921509
EIF2AK4	-0.922731
CHP1	-0.923038
MAPK1	-0.923556														-0.439206
HUWE1	-0.924656							-0.631314
SYS1	-0.929222
STX5	-0.958708
VAC14		-0.904736						-0.565521		-0.603963
RMDN1		-0.897992			-0.733844
RAB1A		-0.865207						-0.608328		-0.403822
RAD50		-0.846439			-0.571217					-0.775251					-0.446131
LMNA		-0.844244							-0.576994	-0.677709
LAP3		-0.840278						-0.696821			-0.499709
LDHA		-0.840213						-0.886083		-0.542367
PPIA		-0.815382						-0.606275			-0.534552
SF3B3		-0.802849								-0.48742
IPO7		-0.799002
GPC6		-0.787711
PGK1		-0.765663				-0.595524		-0.849742			-0.924531				-0.676848		-0.659814
ERP44		-0.759753						-0.615591		-0.560932
ALDH1B1		-0.75097								-0.564702
PPA1		-0.748448				-0.546074		-0.664399			-0.742649
AP2B1		-0.746409				-0.460985		-0.594682			-0.797111				-0.500218
SPTAN1		-0.740012					-0.63719		-0.405744	-0.431708					-0.447429	-0.609607
ANXA1		-0.724356						-0.435736	-0.544478	-0.699676
BAG3		-0.706078
BPNT1		-0.699309									-0.700994
MRE11A		-0.698664						-0.566143
STX12		-0.687776								-0.805273
RPLP2		-0.686727	-0.582466			-0.546954			-0.625442				-0.511566	-0.549148
PDCD10		-0.683338						-0.481604
SNX1		-0.681152													-0.452777
ARMT1		-0.657269
ACOT1		-0.657087						-0.490427			-0.552927
USP14		-0.655708									-0.638591					-0.547284
ATL3		-0.654638
PPME1		-0.65404						-0.580856
PTGES3		-0.641329						-0.824205		-0.591603	-0.86113
FUCA2		-0.63002							-0.425347
RPS24		-0.627266			-0.405743					-0.543656
TPR		-0.624369								-0.694822	-0.443205
CANX		-0.621701				-0.731681		-0.427603
CAPN2		-0.620319						-0.501089							-0.576532
PGM3		-0.618202
PSMC1		-0.615768								-0.538478	-0.711675
CCT7		-0.613617								-0.612146					-0.510543
HARS		-0.612979								-0.700441
KARS		-0.608854
COPA		-0.607057
NPEPPS		-0.605965	-0.537112													-0.652497	-0.600735
EHD4		-0.603195						-0.454637		-0.693457
LIPG		-0.601662
LDHB		-0.592437						-0.401248			-0.453717
AIMP1		-0.585168	-0.405786
FH		-0.575693						-0.737646	-0.644484	-0.40197	-0.488819
ACO2		-0.572509						-0.494			-0.74494
LYPLA2		-0.570948				-0.475543
UBA3		-0.570465
PRPF19		-0.568553
PACSIN3		-0.563728			-0.728584										-0.581146
TRADD		-0.561139
GMPR2		-0.556469
PEBP1		-0.552222
MMAB		-0.544838
G3BP1		-0.544419	-0.47194				-0.832123		-0.539273	-0.606441				-0.507106			-0.71393
RPL3		-0.544179						-0.610927	-0.477851
WTAP		-0.5415								-0.829629
EIF2S1		-0.538252						-0.465863		-0.470143
BIN3		-0.537772
COPS4		-0.536455						-0.673868
GYS1		-0.536049						-0.794361		-0.47358
DLD		-0.534581
TUBA1C		-0.533527								-0.535842						-0.817471
NEO1		-0.532814
PAFAH1B3		-0.529292			-0.739367
QARS		-0.528786				-0.451855
AP3B1		-0.528618	-0.821336							-0.769366							-0.860123
EIF5A		-0.520005
RSU1		-0.519118									-0.668299
PABPC1		-0.517506								-0.780601
CDR2L		-0.512242				-0.610875
ARFGAP3		-0.509072
GLB1		-0.507827
RPS13		-0.503106						-0.526467
EEA1		-0.502934								-0.600828
RPSA		-0.502433			-0.592001						-0.502773				-0.527402		-0.48025
SH3GL1		-0.499525
CD2BP2		-0.499071
TKT		-0.498575
TACSTD2		-0.484814							-0.440755	-0.434369
JUP		-0.483817							-0.553371	-0.787328						-0.864168
PGP		-0.48268			-0.531762
GLUD1		-0.482291						-0.409676			-0.45296						-0.426104
COL17A1		-0.475948			-0.825642					-0.476122					-0.818976
NCL		-0.474743						-0.574982	-0.446159	-0.500841
UCHL5		-0.473811
PGAM1		-0.473107
PTPN6		-0.470341
RNPEP		-0.468862						-0.495366
COG4		-0.468559
DIAPH1		-0.468132	-0.831531					-0.527196								-0.879221
EPS15L1		-0.467255								-0.60733					-0.49914
ATP6V1C1		-0.466909						-0.783131
SET		-0.465971	-0.416102							-0.562017							-0.529997
ADAM15		-0.465389
OXCT1		-0.461765			-0.544286
AGO3		-0.460964
SNX2		-0.459115				-0.708604
PROSC		-0.457566
PSMD1		-0.457368						-0.50078
SF3B6		-0.457052								-0.598568
U2AF2		-0.453906			-0.624994	-0.498126
AASDHPPT		-0.453208
MCTS1		-0.451169						-0.639403
CS		-0.448921									-0.533365
DAG1		-0.445423
RAB7A		-0.442848						-0.541242		-0.638496	-0.514333
PSMD10		-0.442583						-0.543657
LTBP1		-0.440876	-0.589827
SFN		-0.436671						-0.412744	-0.514612
TINAGL1		-0.429905
GBE1		-0.425043						-0.651659			-0.584846
CBR1		-0.424737						-0.599188			-0.788246
GDI2		-0.415882						-0.510415
TPI1		-0.413885				-0.666757		-0.553528							-0.583819
ECHDC1		-0.411761
CAPG		-0.411615						-0.577668		-0.515591
CCAR2		-0.408638			-0.515685										-0.582926
PYGL		-0.407679
DPP3		-0.40598	-0.574414
GUSB		-0.40559
HSPE1		-0.404606
IQGAP1		-0.404513			-0.413201	-0.428588
NNMT		-0.402666						-0.467354
CLIC1		-0.402003									-0.547317				-0.857194		-0.580181
GSPT1		-0.40161
EPRS			-0.93147								-0.63699					-0.90993	-0.667191
BCLAF1			-0.914585														-0.7797
ATXN2L			-0.868838		-0.522808										-0.595156		-0.814646
CTGF			-0.839802
TIPRL			-0.82558					-0.883114			-0.464383
AGFG1			-0.823874		-0.626715		-0.618827								-0.715112		-0.860457
BCAR1			-0.814083
AKAP13			-0.80758														-0.797996
ACAT1			-0.797897
C1QBP			-0.794096								-0.713404			-0.664939		-0.763443	-0.835356
SPRR1A			-0.783193
KIAA1598			-0.781919
S100A16			-0.780959											-0.674922		-0.836578	-0.68248
NSFL1C			-0.763763
ARCN1			-0.763113														-0.503075
CTSV			-0.757354
NAA50			-0.744016
MAT2B			-0.74061
NDUFA2			-0.739779														-0.724019
AIM1			-0.738199													-0.745559	-0.707496
MAP1S			-0.726983
TWF1			-0.721117													-0.742574	-0.60951
AKAP2			-0.702685														-0.652089
LRRC1			-0.684457														-0.707836
OCIAD1			-0.680676														-0.568156
VAPB			-0.679614													-0.785766	-0.871752
PCBP1			-0.674141													-0.564	-0.749806
FSCN1			-0.667369								-0.928361						-0.859596
TMA7			-0.666033
NDUFAB1			-0.665571
RAB2A			-0.648536									-0.61548				-0.559369	-0.607333
SRRM2			-0.645328														-0.659684
VIM			-0.64083											-0.596089		-0.435555	-0.519707
PDXDC1			-0.64058
NACA			-0.637895														-0.640968
RPS25			-0.628477													-0.485857
PRDX5			-0.622906			-0.667105
SERBP1			-0.616518														-0.627079
NPM1			-0.616065											-0.438132
EIF4H			-0.615902														-0.786317
TNKS1BP1			-0.61345					-0.533687									-0.589453
ARPP19			-0.611074
HDHD3			-0.606583
MSLN			-0.605891
UBE2D3			-0.60187
AHNAK2			-0.595754		-0.490866		-0.482465				-0.70933				-0.822447		-0.67606
TAX1BP3			-0.593995
EIF2S2			-0.588486														-0.705894
DCTN2			-0.58591					-0.458762
ARHGDIB			-0.58365
UFM1			-0.581821														-0.687878
TNFRSF12A			-0.579027
STIP1			-0.578071													-0.593051
DUSP3			-0.573907
ETFB			-0.571626		-0.615872
TRIP10			-0.566292		-0.68637
FBLIM1			-0.566139														-0.689103
YWHAE			-0.565431							-0.61216					-0.503746		-0.474669
CROCC			-0.562987													-0.693539	-0.609213
UBE2L3			-0.562284
PCMT1			-0.558506		-0.675125
SEPT9			-0.556766								-0.517825					-0.489091	-0.750681
EIF5B			-0.554813													-0.405547
B4GALT1			-0.549428			-0.884157		-0.572								-0.773702
CALML5			-0.548202
SNX12			-0.547719			-0.69882									-0.520027	-0.588333
CNDP2			-0.546597			-0.645664										-0.504473
LSM8			-0.545445								-0.454244				-0.493549	-0.438705
PEPD			-0.542261
LSM3			-0.542202
CD44			-0.535766			-0.86267						-0.503551			-0.521458
YWHAQ			-0.529615														-0.447293
LASP1			-0.529143														-0.508638
FAM84B			-0.527406		-0.69115
THOP1			-0.525965
CLTB			-0.524705														-0.476757
FAM21A			-0.508846
DUSP23			-0.507085
MAVS			-0.503311		-0.865754										-0.634711		-0.560547
EEF1A1P5			-0.500877					-0.491116								-0.554011
PSAP			-0.499112											-0.439925		-0.802677
EIF4A1			-0.495358
SUB1			-0.495346
PITPNB			-0.495113
PLEC			-0.494564								-0.523765
IGFBP7			-0.49325														-0.647998
SPTLC2			-0.491703
AK3			-0.491655					-0.493954								-0.491038
SEC31A			-0.489141								-0.465682						-0.576036
TCEB3			-0.487824													-0.430216	-0.598039
MTPN			-0.484593
ANXA2			-0.473521								-0.681101			-0.650811		-0.423031	-0.431586
IL18			-0.472562														-0.42187
DES			-0.463501														-0.662725
ABHD11			-0.453525
ADSS			-0.44728			-0.468756
HEBP2			-0.445585													-0.532192
TRIOBP			-0.438225														-0.456239
CAB39			-0.432767
SCRIB			-0.431665
CHMP4B			-0.431162													-0.457299
RAB8B			-0.427489			-0.568104
EPS8			-0.422888
MAPRE2			-0.422295
DSP			-0.420318											-0.593931
ADI1			-0.420309
HSP90AB2P			-0.4199														-0.487164
ATRN			-0.419459
ARFGAP2			-0.41895														-0.580704
PCNP			-0.417613														-0.642104
RCN2			-0.417342														-0.475159
HSP90AB1			-0.415818					-0.401659								-0.524751
SDF4			-0.414305
LRRFIP1			-0.413298
TP53BP1			-0.41191				-0.44438										-0.404675
DPYSL2			-0.410188								-0.467478						-0.666882
MINPP1			-0.409799
TCEAL3			-0.409471
FAM49B			-0.408666			-0.422718
RBM14						-0.985238	-0.891992
TMED4				-0.918009		-0.966572
SURF1						-0.964829
ZCCHC7						-0.951668
MRPL52						-0.943208									-0.802893
ELAC2						-0.938806
C2CD2L						-0.922199
REEP5						-0.919574
GADD45GIP1						-0.918932
THNSL1						-0.91319
TMEM214						-0.913079
RAP2B						-0.90576		-0.675471
TMEM126B						-0.904001
GFOD1						-0.901527
PLOD3						-0.899625				-0.528814					-0.966776
NRAS					-0.4768	-0.898837
ACOT7						-0.898253
SCCPDH						-0.896909
RAB9A						-0.89684
CLIP1						-0.886491		-0.52208									-0.742668
SFXN1						-0.883893
CCDC90B						-0.878965
CARS						-0.878344
ZNF148						-0.875726
FAM20B						-0.873475									-0.475723
GRPEL1						-0.866735
RAB22A						-0.846817
TMUB1						-0.843686
TP63						-0.839856
ARF1					-0.470948	-0.839263
DEK						-0.834722									-0.471244
RPL10A					-0.463911	-0.832885
MRPL48						-0.826309
NOTCH2						-0.824466
PPP1R12A						-0.821022											-0.40298
FASTKD5						-0.81464
RPL26L1						-0.81449
GPR108					-0.444909	-0.812767
SMCR7L						-0.811313
TST						-0.808413
PISD						-0.807632
RAB3GAP2						-0.805792
MRPS11						-0.802975
EXOC1						-0.802309
SLMAP						-0.802162
MRPS28						-0.797125
ARHGEF40						-0.797092									-0.540124
PDS5B						-0.795877	-0.476551
TMCC1						-0.794699
CCDC51						-0.789734									-0.429659
ENY2						-0.789678
TXNRD1						-0.786504				-0.525099					-0.760499		-0.638291
RAB8A						-0.781497
SCAMP2						-0.780337
PSEN2						-0.779219	-0.639076
ARMC8						-0.7785
ERLIN2						-0.775389							-0.458436		-0.638681
DHODH						-0.774376
PPIE						-0.769795
CEP170B						-0.768674
EIF2AK2						-0.763399
CD97						-0.762974							-0.856381		-0.441318
CDK17						-0.761076
CFAP20						-0.75265
RPL6					-0.688399	-0.750575
PGLS						-0.748428									-0.73189		-0.428649
MPC2						-0.748008
APTX						-0.744959	-0.689194
SNX4						-0.737147
RPS21						-0.732814
ZC3H7A						-0.731133
MRPL2						-0.730621
MST1R						-0.729066
POR						-0.728485
GPKOW						-0.725151
MARC1						-0.724118
CLCN3						-0.724103
ARHGAP21						-0.723224
MRPL55						-0.722374
EIF1AX						-0.722179
KLF4						-0.720562
INTS5						-0.720545
TYMP						-0.719309									-0.686827
YTHDF2						-0.719262
OSBPL9						-0.717096
RAB10						-0.715363
VAMP7						-0.714608
PEX16						-0.713331
ZNF830						-0.711863
FARSB						-0.708993				-0.862663					-0.947651
ODR4					-0.71731	-0.708646
EDF1					-0.681588	-0.708228
RPS9						-0.704264
SLC16A2						-0.703583
LSS						-0.703465
RAB3D						-0.702589									-0.517935
GOSR1					-0.448499	-0.697861
ADAR						-0.696049											-0.552549
HCCS						-0.693495
SENP3						-0.689204
SEP15						-0.68404
STARD3NL						-0.68075
MRPL40						-0.676428
PRPF38A						-0.675562
IARS2						-0.673248
EXOG						-0.67204
GAK						-0.671966
CBX1						-0.671762	-0.571034								-0.710239
MOGS						-0.671112
RAB27A						-0.670726									-0.486609
FOXRED1						-0.669711
STBD1					-0.531577	-0.667821						-0.656616	-0.674775
NFIB						-0.667801
WDR61						-0.664542
BCR						-0.664208
MRPL21						-0.662508									-0.584556
ECH1					-0.419325	-0.661151		-0.513089
MRPS16						-0.659512
WDR82						-0.658326
CORO7-PAM16						-0.656636
SLC30A9						-0.652606
MRPS22						-0.651934
YTHDC1						-0.647729	-0.685492
TMEM102						-0.647395
COPG2						-0.647281
MMAA						-0.646082
ECI2						-0.644795
HRAS					-0.768302	-0.642745
UGP2						-0.642123
TMEM126A						-0.642074
PDPK1						-0.638702
VPS16						-0.636291				-0.527145
LARP4						-0.632888
NRM						-0.629839
SLC39A10						-0.627068
PTRH1						-0.625555
MRPL22						-0.625268
SERPINB5						-0.62461
RPS20						-0.624334
MRPS26						-0.616727
RPS15						-0.615685
MRPS23						-0.61286
DNASE1L1						-0.612564
DNAJC19						-0.605118
PGD						-0.60433					-0.536567						-0.864491
WDR20						-0.604188
TAPBPL						-0.60171
DNAJC1						-0.600478
ILVBL						-0.60047									-0.797712
RREB1						-0.599087
VKORC1						-0.598788
UBL5						-0.595602
SMCHD1						-0.593054
YBX3						-0.591315	-0.642141
RAB34						-0.590594									-0.565269
TCF20						-0.589131	-0.625799
ALDOA						-0.588289									-0.695469
VPS28						-0.58052									-0.588282
TSG101						-0.580325
SEC24B						-0.576432
RDH14						-0.575877
SBDS						-0.575757										-0.776495
PAFAH1B1						-0.571762		-0.723264
NLE1						-0.571612
BCL2L13						-0.571232
FAT1						-0.570205
RPS3A						-0.570197	-0.561951
FARSA						-0.569498
SCAMP3						-0.568997	-0.448122
SEMA3C						-0.568492
CMAS						-0.568172									-0.431737
PPAPDC2						-0.565789
ZNF24						-0.564956
ITFG3						-0.56417	-0.479323
SRP54					-0.466363	-0.563474
SYVN1						-0.563358
RICTOR						-0.560908
IDH2						-0.559408
GNA15						-0.558885
ETFDH						-0.558842
DPM3						-0.558466
CCDC93						-0.55832
NUP43						-0.558239
MBNL1						-0.557258
SLC33A1						-0.55619
PSMD14						-0.551995									-0.579357
PRRC2A						-0.551602
TCEB2						-0.550455											-0.450969
KIAA0391						-0.549245
NOMO1						-0.548812							-0.457552
PPWD1						-0.548199
DCTN4						-0.547844
ALDH4A1						-0.546835
FOLR1						-0.546463
TWISTNB						-0.544895
MGST2						-0.544343
NBAS						-0.541653	-0.794007
MRPL39						-0.540144
MAL2						-0.540091
ABCB7						-0.539921
ZMAT3						-0.538882
EPPK1						-0.537188
ATP5A1						-0.536168									-0.545791
SRSF8						-0.535469
LETM1						-0.534252									-0.681139
DIDO1						-0.532112
G6PD						-0.531934
MEPCE						-0.531538
OPA3						-0.531071
PARP14						-0.527832
FLVCR1						-0.527359	-0.564539
DNAJC8					-0.515429	-0.526866
ZNF280C						-0.526801
CEBPD						-0.525449
PSMA5						-0.523027
PPHLN1						-0.522043
EPHB4						-0.519995									-0.542134
DTNB						-0.51691									-0.594771
SLC25A29						-0.516256
ATL2						-0.514883
TRUB2						-0.512259
CDH1						-0.510787					-0.670562				-0.439863
ARFGAP1						-0.510003
THOC1						-0.507729									-0.451441
MRPS14						-0.506915
ASNA1						-0.506643
SRP9						-0.505198											-0.427867
MARVELD2						-0.505091	-0.492991
ICT1						-0.500953
ZFP91-CNTF						-0.499842
MTDH						-0.49827								-0.669839			-0.741699
SLC39A6						-0.497677
COA3						-0.497511
FRMD4B						-0.496543
CCDC167						-0.495092
DYNC1I2						-0.494935				-0.589753	-0.616038
TIMM50						-0.494876
PROCR						-0.488448
MAP2						-0.48672											-0.528832
MRRF						-0.48441											-0.400423
BMP2K						-0.482383	-0.649275
CBL						-0.479253
ECI1						-0.479061											-0.625277
C6orf120						-0.47858
KEAP1						-0.478269
OPTN						-0.476291											-0.585532
CD151						-0.47373									-0.600685
CCDC22						-0.471093		-0.487156
LCLAT1						-0.468708
AARS2						-0.468478
RBMX2						-0.467637	-0.70944
GTF3C3						-0.466979
MRPS34						-0.463332
ATG9A						-0.460674
SURF4						-0.45913
MRPS15						-0.45724
ALDH5A1						-0.456992
PPOX						-0.455288
NOSIP						-0.455167
ATP5I						-0.454851
TMEM9B						-0.452932
FAM210A						-0.452654
ACOT8						-0.452515
SNAPIN						-0.450109
KRT5						-0.448078
INO80						-0.447279
MDH2						-0.446974					-0.630125
H1FX						-0.444663
RPF1						-0.443336
SEC23A						-0.440763
CMTM4						-0.440225
TARS						-0.438917											-0.59541
BLVRA						-0.437604
HNRNPUL1					-0.632545	-0.436905
EPB41L5					-0.479528	-0.436861
MYO9B						-0.436334
DIS3						-0.43352
GORASP2						-0.433216		-0.53318							-0.634875
C14orf159						-0.432549
SUPT20H						-0.431446
UBAP2L						-0.431401	-0.752124										-0.608228
PHF14						-0.431059
LBR						-0.430097	-0.474563
COX17						-0.428288
CSTF1						-0.422925
AP3D1						-0.422513
INTS3						-0.417281	-0.445863
FAM32A						-0.416142
LPCAT1						-0.415667
ST13						-0.412404
TMSB10						-0.412106
SEC23B						-0.411719
TOMM40L						-0.411212
LGALS3				-0.441407	-0.489286	-0.410934
CDC73						-0.407663
NFAT5						-0.407477
GPRC5C						-0.40682
TM9SF3						-0.405333
CPEB4						-0.404521
RNF121						-0.404279
RPL29						-0.403331
CLPP						-0.402782									-0.43838
ODF2						-0.402752
PNPLA6						-0.401672									-0.814635
DUSP14						-0.401655
UPF2						-0.401559
ABCF1																-0.528492
ABCF2					-0.667828
ACADSB													-0.854793
ACAT2								-0.575031
ACBD5							-0.424191
ACLY										-0.621528					-0.765008
ACSF2								-0.472004
ACTB					-0.46397										-0.881861
ACTG1												-0.54535		-0.62557
ACTN4								-0.49349								-0.48527
ACTR2											-0.604122
ACTR3					-0.712999										-0.642558	-0.545252
ADNP										-0.445462
ADRB2							-0.641895
AFF4							-0.847123
AFG3L2										-0.655663
AGL					-0.639128										-0.791644
AHCY															-0.569906
AHNAK											-0.522556
AIFM1										-0.76097							-0.456616
AK2															-0.446307
AKT2							-0.586555
ALDH1L2										-0.728662
AMFR							-0.518428
ANXA11								-0.542441
ANXA3															-0.756495
ANXA5															-0.653786
AP1G1											-0.46799
AP1M1										-0.742391
APEX1											-0.470107
APP												-0.456772			-0.627535
ARHGAP1							-0.762315	-0.706267		-0.687926
ARHGAP17					-0.601957
ARHGEF1								-0.499846		-0.575289
ARHGEF5															-0.470688
ARPC3					-0.600861										-0.465316
ARPC4-TTLL3										-0.543141							-0.573029
ARSD				-0.582502
ATAD1													-0.452503
ATF7IP							-0.570446
ATP13A1												-0.450078
ATP5B										-0.520794					-0.576364
ATP5D															-0.519261		-0.553061
ATP5F1															-0.548059
ATP5H															-0.635813
ATP7A							-0.745142
ATPIF1																	-0.403607
BAG1					-0.751576										-0.502023
BASP1							-0.575275										-0.431053
BAZ1A							-0.422899
BCAS2								-0.41329
BCL7B							-0.457073
BCS1L					-0.563131
BICD2															-0.508997
BNIP3							-0.759538
BPTF							-0.664279
BUD13							-0.765552
C17orf85							-0.458095
C6orf203																	-0.532514
CAD															-0.45135
CALM2								-0.849126							-0.53954
CALR
CAND1															-0.458672
CAP1							-0.427282									-0.61394
CAPRIN1										-0.545989							-0.409714
CAPZA1								-0.869768								-0.415283
CAPZB					-0.403386					-0.423755					-0.626112
CASK								-0.484236
CASP14								-0.694889
CAT					-0.440089
CAV2															-0.502624
CBX3							-0.54471
CCDC124																-0.516693
CCNT2							-0.631755
CCT6A										-0.672513
CCT8								-0.561598
CD14												-0.427631
CDC42BPB							-0.599748
CDH13																-0.414709
CDK11B							-0.74332
CDK5RAP3															-0.678388
CDS2							-0.708407
CELSR2				-0.584773					-0.605105			-0.811232	-0.494697	-0.498023
CEP170															-0.400514
CERS2							-0.423087
CFL2								-0.500695								-0.818215
CGN																-0.473276
CHD4							-0.722373
CHORDC1																-0.563936
CLCA2													-0.700324
CLIC4								-0.523285			-0.824746
CLTC								-0.402705	-0.640203				-0.541379		-0.543881
CLYBL
COLGALT1										-0.873613					-0.771142
CORO1C												-0.518589				-0.573248
COTL1																-0.696487
CRABP2											-0.447436
CREG1				-0.500019												-0.434513
CRKL																	-0.554254
CRTAP				-0.570507									-0.572698
CSNK2A2								-0.454375
CSTF2T							-0.422934
CTNNA1							-0.796322
CTNNB1							-0.597286
CTNNBL1															-0.77061
CTSB
CTSC
CTSH					-0.69539						-0.594629					-0.580531
CTTN							-0.472154										-0.425319
CTTNBP2NL							-0.836068
CUL3										-0.880522
CUL4A															-0.76611
CWC22							-0.527762
CYB5A																	-0.693641
DBT
DCPS							-0.452711
DDB1					-0.513278
DDRGK1								-0.481945							-0.585105
DDX10					-0.618516										-0.486521
DDX21							-0.43899
DDX23							-0.685308
DDX31					-0.40939										-0.487048
DDX6																	-0.497231
DECR1													-0.663778
DFFA							-0.595186
DHX30															-0.566194
DLST								-0.709849									-0.668936
DSTN												-0.541074				-0.684282
DUT					-0.77491											-0.767489
EBAG9							-0.419715
ECE1				-0.900477
EEF1G										-0.522563						-0.499107	-0.653429
EFTUD2								-0.418208
EGFR							-0.556464
EIF2AK3							-0.493536
EIF3A																	-0.549197
EIF3C							-0.420623
EIF3K								-0.570467		-0.793832
EIF4A3					-0.826041		-0.706698
EIF4G1																-0.401125	-0.878266
EIF4G2										-0.886276					-0.745878
ELF1							-0.622147
EPB41L4A							-0.846216
EPHB2				-0.538255								-0.607691
EPN2							-0.439662
EPS8L2											-0.572557					-0.629389
ERC1					-0.541317										-0.425589
ERMP1							-0.623828
ESD															-0.439593		-0.41848
ETHE1										-0.744364							-0.517011
EZR																-0.738429	-0.462551
FAM129B											-0.764858						-0.572537
FAM83H							-0.530227
FAU
FDPS					-0.437123
FIP1L1							-0.77539
FIS1										-0.401819
FKBP3																-0.432177
FKBP4								-0.472046							-0.671964
FKBP8															-0.512624
FNBP1L								-0.506041
G3BP2										-0.424884					-0.745111
GAA								-0.555824
GALNT6					-0.568001
GAPDH
GART										-0.773736
GATAD2B							-0.80371
GDI1					-0.48127
GFM1								-0.621927		-0.418699
GFM2															-0.560171
GFPT1					-0.451173
GIGYF2					-0.603508
GLG1												-0.686664	-0.406093
GLS					-0.446233							-0.456498			-0.613036
GLUL					-0.951955			-0.870821							-0.908782
GLYR1							-0.655179
GMPPB					-0.689138
GNB2L1											-0.437948						-0.491058
GNB4															-0.450619
GOLGB1										-0.526411
GPALPP1							-0.735925
GPATCH2							-0.784605
GPR87							-0.486465
GSTK1															-0.801294	-0.486416
GTF2I										-0.427262					-0.559037
GTF3C1							-0.441006
GTF3C4					-0.410601
GTF3C5															-0.756013
H7BZ55							-0.584068
HARS2							-0.633447
HINT1																	-0.617593
HINT2																-0.660713
HIST1H1B							-0.756051
HIST1H1E							-0.478562
HIST1H4A										-0.5024
HLA-E															-0.460547
HMGA1
HMGA2							-0.614446
HMGB1																-0.467123
HMGCL
HMGN1																	-0.7609
HMOX2																-0.86978	-0.5112
HN1L																	-0.678012
HNRNPA0																-0.556701
HNRNPA2B1																-0.794949
HNRNPAB								-0.535436								-0.508267
HNRNPC											-0.516393			-0.659843			-0.604077
HNRNPD																-0.483275
HNRNPK												-0.833174					-0.512508
HNRNPUL2							-0.409229
HSF1							-0.574448
HSPA8										-0.510322
HSPB1
HTATSF1							-0.544916
HYOU1										-0.454802
IARS															-0.566417
ICAM1													-0.616878
IDH1								-0.596076			-0.572723
IGF2BP2					-0.525573										-0.459219
INADL															-0.478473
INTS12							-0.64145
IRGQ					-0.496719
IST1																	-0.694978
ITPR2							-0.658656
ITSN2							-0.478825
JMJD1C							-0.596553
KHDRBS1																	-0.793265
KIAA1109							-0.555164
KIAA1429							-0.530272
KIDINS220					-0.642785										-0.535612
KLC2										-0.652586
KMT2A							-0.45939
KMT2B							-0.433325
KPNA4							-0.634722
KRT18											-0.455126			-0.444404
KRT2					-0.403385
KYNU																-0.488379
LACTB2					-0.631859
LAMB2				-0.767083								-0.479377	-0.485698
LAMB3																-0.471761
LAMC1												-0.596047	-0.523101
LANCL1																	-0.793189
LAS1L							-0.744349
LEMD2							-0.431885
LGALS1
LGALS3BP													-0.417175
LMF2												-0.404342
LMNB2											-0.728922						-0.628935
LMO7																-0.734233
LPP								-0.488218							-0.433823	-0.729243
LRBA											-0.485654
LSM2								-0.913644		-0.652146
LTBR				-0.551211
LUC7L3					-0.512925		-0.700316								-0.418815
LUZP1								-0.529527
MAK16
MAN2A1													-0.495722
MAN2A2							-0.502119
MAN2B1												-0.431641
MAP7D1																	-0.408378
MAPRE1								-0.784859								-0.656698
MATR3							-0.832516
MBD2							-0.715095
MBP				-0.568107
MCCC2								-0.473178		-0.673617
ME2					-0.493004
MECP2										-0.720209
MED1							-0.556582
MET												-0.534467			-0.790729
MFGE8					-0.439643
MGST1					-0.562255										-0.686021
MIA3													-0.464029
MIF											-0.415671					-0.50464
MIOS					-0.470338										-0.567895
MPRIP										-0.538987						-0.402377	-0.597612
MPST										-0.540737
MPZL2					-0.66991
MROH1															-0.479514
MRPL12											-0.711477					-0.881895
MRPL14															-0.696844
MRPL15															-0.572083
MRPL37															-0.740874
MRPL46															-0.405736
MRPL49															-0.564744
MRPL50															-0.463323
MRPL9					-0.74246
MRPS9															-0.477734
MTOR					-0.576678										-0.759886
MYH10															-0.490429
MYH14												-0.486121
MYH9				-0.74305									-0.775139	-0.65399
MYL6					-0.548522										-0.48835
MYO1E								-0.620213								-0.690586
MYO5B							-0.56704								-0.481313
MYOF					-0.416246		-0.711284					-0.433818			-0.798288
NAA10					-0.704752
NAGA					-0.516919
NANS					-0.66831										-0.42402
NAPRT								-0.530622
NASP							-0.555122
NCBP1							-0.74196
NCSTN									-0.455994
NDE1							-0.841801
NDUFA5
NEDD8					-0.588962										-0.534475
NFIA							-0.637717
NFKB2										-0.654805
NFS1					-0.445761										-0.629059
NIFK							-0.92552
NIPSNAP3A											-0.807772
NIT2											-0.535464
NME1-NME2											-0.400645
NMI										-0.526014
NOC4L					-0.509239
NOL8					-0.662397										-0.552663
NOLC1
NSF															-0.411348
NSUN2					-0.596451
NUBP2															-0.719867
NUCB1																-0.47653
NUDCD1															-0.509257
NUFIP2							-0.7594
NUP155							-0.452334
NUP188					-0.551765
NUP37										-0.859194
NUP54					-0.473888
NUP88					-0.477025										-0.496037
NUP93					-0.43939										-0.425352
OAS3															-0.421935
OAT					-0.715155					-0.673469
OSBPL3							-0.528328
OSBPL5															-0.455285
OSBPL8					-0.591925										-0.557758
PA2G4								-0.448617		-0.762429						-0.485666
PABPN1							-0.442586										-0.568434
PBRM1							-0.447084
PCCA								-0.662068
PCDH1				-0.834707									-0.829419
PCM1					-0.63145										-0.47263
PCYOX1								-0.521158
PDCD6IP											-0.557499					-0.489314
PDHB										-0.495926
PDIA3				-0.497916					-0.434803				-0.647527	-0.614928
PDLIM1											-0.717726
PDLIM4										-0.447939
PDP1								-0.718012		-0.410623
PDS5A															-0.745862
PDXK					-0.506483										-0.657263	-0.787619
PDZD11					-0.474702
PFN1															-0.750667
PGRMC1							-0.510424
PHC2							-0.885826
PHF2							-0.630145
PHF5A
PHLDB2							-0.68571
PITRM1					-0.472307										-0.425198
PKM																	-0.404338
PKP3					-0.426572
PLCD1															-0.585728
PLS3																-0.552016
PLXNA1													-0.401077		-0.405724
PLXNB1				-0.523508
PLXNB2				-0.490134						-0.412876		-0.611276
PML																-0.413082
PNN							-0.646619
POGZ							-0.844536
POLDIP3					-0.414712
POLR2B					-0.527544
POLR2C															-0.727576
POP1					-0.448093
PPFIBP1															-0.544504
PPIF					-0.615611											-0.467252
PPIL3																	-0.687148
PPM1G															-0.730759
PPP1CA													-0.82816
PPP1R13L					-0.496524			-0.512143
PPP1R16A					-0.515097
PPP1R9B					-0.779493
PPP2CB																	-0.446828
PPTC7															-0.710745
PRDX1								-0.679682
PRKAB2							-0.407261
PRKAR2A					-0.757068					-0.413364					-0.744676
PRPF3															-0.463881
PRPF40A							-0.582847
PRRC1					-0.440802			-0.624083
PRRC2C							-0.56273
PSM8					-0.550538
PSMA7											-0.425584						-0.747891
PSMC4								-0.687161
PSMC6															-0.466094
PSMD7					-0.408803
PTBP1									-0.535084		-0.535306
PTCD3					-0.778547
PTGFRN													-0.528828
PTK2B															-0.781118
PTK7				-0.555101					-0.691762			-0.679099	-0.82131
PTPN1													-0.526104
PTPN23										-0.449005
PTPRA							-0.77823								-0.711499
PTRF					-0.878209										-0.921028
PTRH2					-0.418044
PURA								-0.465666
PVR																	-0.413696
PXN							-0.676935
RAB12							-0.737578
RAB32					-0.531516										-0.72677
RAB35				-0.822415									-0.643335		-0.467816
RAB5A									-0.506413	-0.700275
RAB6C								-0.481328		-0.409635
RAC1																	-0.473036
RANBP2					-0.73943										-0.728688
RBBP4																	-0.847879
RBM17							-0.703668
RBM25					-0.809521										-0.745719
RBM26					-0.47855		-0.614231
RBM28					-0.840551										-0.731447
RBM34							-0.624445
RBMX																-0.468439
RCC2							-0.540554
REEP1							-0.572878
RER1							-0.482913
RHBDF2					-0.629092
RMDN3							-0.814232
RPA1															-0.414619
RPL10															-0.671184
RPL11								-0.825231
RPL12					-0.412765			-0.404599				-0.498155			-0.513078	-0.736401
RPL15					-0.4489										-0.463395
RPL18					-0.563899										-0.44765
RPL19
RPL23A										-0.525057
RPL24															-0.525045
RPL30										-0.483879
RPL4					-0.507642
RPL7				-0.410864
RPL8					-0.481041							-0.725866
RPLP1								-0.572073
RPRD1A							-0.778422
RPRD2							-0.698116
RPS10																	-0.467861
RPS15A								-0.533615
RPS16													-0.436213
RPS18
RPS19					-0.515696					-0.524253
RPS27A					-0.462139
RPS6							-0.579097
RPS7				-0.79408
RRP1B							-0.411675
RRP7A					-0.831816										-0.697247
RSL1D1							-0.627618
RUFY1																	-0.492203
RYBP							-0.63692
S100A10															-0.698024
SAFB							-0.441612
SAMD9											-0.568019
SAP130							-0.603844
SAP18					-0.529635										-0.728374
SART1															-0.499736		-0.816889
SART3										-0.514086
SCAF1							-0.560076
SCAF11							-0.507409
SCARB2													-0.464111
SDCBP															-0.741858
SDE2							-0.419666
SDHA											-0.53025						-0.528336
SDHB													-0.791197
SEC62							-0.47762
SEMA7A																-0.414089
SEPHS1								-0.524439
SEPT10										-0.443014
SERPINB6											-0.444305					-0.49819
SF3A1											-0.706882
SF3A2								-0.464792
SFRP1					-0.656612
SFXN3
SGTA							-0.493572
SH3BP5L							-0.45173
SH3KBP1																	-0.722208
SHMT2															-0.574676
SIPA1					-0.500502
SIPA1L3							-0.697811
SIRPA															-0.491333
SLC12A6				-0.687467									-0.480207
SLC25A13															-0.713589
SLC25A3													-0.435688		-0.93866
SLC39A7							-0.74423
SLC3A2
SLC7A1													-0.630542
SLK
SMARCD1					-0.478962
SNRPA1																	-0.478721
SNRPB2															-0.565825
SNRPD2									-0.641041
SNRPE					-0.57953
SNRPG										-0.527862
SNW1															-0.408925
SNX9					-0.453993
SORT1				-0.483407									-0.508931
SP100							-0.537229
SP3							-0.63622
SPAG9											-0.498152						-0.700423
SPR										-0.674516					-0.608801
SPTBN1				-0.663526									-0.632101	-0.858417
SQRDL					-0.765005		-0.675173								-0.72911
SRGAP3							-0.739611
SRP68
SRPK1							-0.622439
SRSF2							-0.531638
SRSF3							-0.637517
SRSF5							-0.455131
SSBP1										-0.479881
STAG2				-0.846923									-0.475475
STAM					-0.524257										-0.671345
STIM1												-0.787192		-0.692354
STK25										-0.408835
STK38L										-0.698258
STRAP											-0.549949						-0.402198
STRN3										-0.561351
STT3A					-0.622586
STT3B							-0.608214
STUB1															-0.480127
STX18					-0.609335										-0.700354
STX3																	-0.790415
STX7																	-0.490931
STXBP3					-0.49248
SUCLG1																	-0.437684
SUGT1										-0.63518
SUMO2																	-0.705145
SVIL					-0.434023			-0.533343								-0.451898
SYNCRIP								-0.542035		-0.516254
TACO1					-0.655583
TADA3							-0.462907
TAF6L							-0.44038
TBL1XR1											-0.508703
TCOF1
TERF2IP							-0.676591
TES					-0.761006										-0.656837	-0.869226
TEX10				-0.751485									-0.907612
TFG					-0.407144
TFIP11							-0.516411
TGOLN2							-0.567513
THOC6					-0.401643
THUMPD1							-0.420069
TIGAR										-0.559016
TIMM10																	-0.579316
TJP1							-0.680719
TJP2							-0.758509
TLDC1										-0.405348					-0.519891
TLN1													-0.527544
TMEM131				-0.813217									-0.881375
TMEM256-PLSCR3															-0.600015
TMEM30A													-0.533573
TMEM43															-0.692923
TMF1							-0.736698
TMOD3					-0.429351
TMSB4X																	-0.790527
TOLLIP				-0.558389								-0.639585	-0.709003
TOP1							-0.501765
TOR1AIP1							-0.693268										-0.661817
[truncated: 57 more rows]
