# Supplementary material for: Parallelized multidimensional analytic framework applied to mammary epithelial cells uncovers regulatory principles in EMT
Source: Nat Commun. 2023 Feb 8;14:688. doi: 10.1038/s41467-023-36122-x (PMC9908882; doi:10.1038/s41467-023-36122-x)
Supplement: Supplementary file 7 — Supplementary Data file 4 [file 41467_2023_36122_MOESM7_ESM.xlsx]

## Sheet: SOM_T0
ID	Rank	p.value	fdr	logFC
DCPS_S24__2_Phos	1	1.37201e-12	0.0000000166430466561635	-2.55071
DCPS_T25__2_Phos	2	1.3749e-12	0.000000194512919963379	-2.5506
SRSF2_S208__1_Phos	3	1.69678e-11	0.000000194512919963379	2.41645
STC2_Sec	4	1.74438e-11	0.000000523245345388997	2.76077
SRSF7_S227__1_Phos	5	3.90568e-11	0.00000115328357348838	2.14391
DKC1_S455__1_Phos	6	8.66938e-11	0.0000015839385326998	2.08083
CBX1_Prot	7	1.52119e-10	0.0000107957842219704	2.62831
SHARPIN_Prot	8	7.52312e-10	0.0000107957842219704	-2.67319
ATF2_S152__1_Phos	9	1.26633e-09	0.0000107957842219704	-2.49219
SRRM1_S494__1_Phos	10	1.8959e-09	0.0000107957842219704	2.37616
ARHGAP33_Sec	11	2.22381e-09	0.0000107957842219704	-2.45481
PSAP_Sec	12	2.74398e-09	0.0000107957842219704	1.90692
OGFR_Glc	13	2.82767e-09	0.0000281930862983412	2.03609
SRRM2_S1565__2_Phos	14	5.43623e-09	0.0000281930862983412	2.10832
ACTG1_Mem	15	5.88801e-09	0.0000281930862983412	2.87934
NUCKS1_S234__1_Phos	16	6.32127e-09	0.0000316585151631044	2.04328
FNDC3B_S208__1_Phos	17	7.62894e-09	0.000105211091082321	-2.50892
EIF5B_S190__2_Phos	18	1.86781e-08	0.000105211091082321	1.92728
SRRM2_S1562__2_Phos	19	2.02573e-08	0.000105211091082321	2.02756
F11R_S287__2_Phos	20	2.81442e-08	0.000105211091082321	-1.77604
ACKR2_Prot	21	3.00902e-08	0.000105211091082321	-2.35769
EIF5B_S182__2_Phos	22	3.22223e-08	0.000105211091082321	1.89476
BCLAF1_S762__2_Phos	23	3.51664e-08	0.000105211091082321	1.99277
S100A2_Sec.1	24	4.04775e-08	0.000105211091082321	2.38396
SYNPO_S758__2_Phos	25	4.23953e-08	0.000149340850301679	-1.77823
SRSF7_S215__2_Phos	26	5.36435e-08	0.000149340850301679	1.73964
SRSF7_S217__2_Phos	27	5.47326e-08	0.000243962727017803	1.73849
F11R_S284__2_Phos	28	6.89303e-08	0.000243962727017803	-1.72529
NUCKS1_S229__1_Phos	29	8.73471e-08	0.000243962727017803	1.73627
DNAH3_Y1002__3_Phos	30	9.13135e-08	0.000243962727017803	-2.05782
DKC1_T458__1_Phos	31	9.50406e-08	0.000361780765536281	2.19311
SRRM2_S1561__2_Phos	32	1.25081e-07	0.000361780765536281	2.01879
hsa.miR.5189.3p_miR	33	1.35166e-07	0.000361780765536281	-3.17639
FOSL2_S25__2_Phos	34	1.57147e-07	0.000361780765536281	-1.70147
SLC43A3_Prot	35	1.69073e-07	0.000361780765536281	2.67786
BCLAF1_S151__2_Phos	36	1.85164e-07	0.000361780765536281	1.88438
SYNPO_T756__2_Phos	37	1.96997e-07	0.000361780765536281	-1.78278
BCLAF1_S148__2_Phos	38	1.99645e-07	0.00083633678769836	1.87932
CALD1_Prot	39	2.34737e-07	0.00083633678769836	-1.86842
PROM2_T816__2_Phos	40	2.68736e-07	0.000861775217074142	2.22272
PHLDB2_S420__1_Phos	41	3.26963e-07	0.000861775217074142	-1.75024
MRPL52_Prot	42	3.70601e-07	0.000861775217074142	2.08934
TPM4_Sec	43	4.29922e-07	0.000861775217074142	-1.99984
BCLAF1_S146__2_Phos	44	4.67539e-07	0.000861775217074142	1.72693
BCLAF1_S153__2_Phos	45	5.1778e-07	0.000861775217074142	1.72022
ZC3H18_S59__2_Phos	46	5.22031e-07	0.000861775217074142	1.98513
BCLAF1_S763__2_Phos	47	5.97992e-07	0.000861775217074142	1.80422
SLC46A3_Prot	48	6.12476e-07	0.000861775217074142	-1.97295
H3F3B_Prot	49	6.24295e-07	0.000861775217074142	1.9193
HDGFRP2_S240__2_Phos	50	6.57302e-07	0.000861775217074142	1.96754
HDGFRP2_S234__2_Phos	51	6.60293e-07	0.000997196441467657	1.9672
FOSL2_S16__2_Phos	52	7.61733e-07	0.000997196441467657	-1.58167
TGFBI_Exos	53	7.64754e-07	0.000997196441467657	-1.56359
PPFIBP1_S999__2_Phos	54	7.83862e-07	0.00138011718254482	-2.02743
OSBP_S379__2_Phos	55	8.40869e-07	0.001550732034497	1.78028
SRRM2_S346__2_Phos	56	1.00776e-06	0.001550732034497	1.88332
SRSF7_S233__1_Phos	57	1.08146e-06	0.001550732034497	1.76242
SRRM1_S491__1_Phos	58	1.10943e-06	0.001550732034497	2.31677
PI3_Prot	59	1.15457e-06	0.001550732034497	1.87299
FLNB_S2107__1_Phos	60	1.19042e-06	0.001550732034497	-1.75556
SERPINE1_Mem	61	1.28358e-06	0.001550732034497	-2.0418
SUB1_S17__2_Phos	62	1.28925e-06	0.00692344080004372	1.98723
ZNF185_S224__2_Phos	63	1.9193e-06	0.00692344080004372	-1.52706
EPHB2_S771__1_Phos	64	2.07898e-06	0.00692344080004372	-1.66951
ZRANB2_S280__1_Phos	65	2.67251e-06	0.00692344080004372	1.69674
CALD1_S196__1_Phos.1	66	2.79098e-06	0.00692344080004372	-1.42233
RNPS1_S125__1_Phos	67	2.81169e-06	0.00692344080004372	2.19097
DDX60L_Prot	68	3.0051e-06	0.00737594910292653	-1.91707
CTR9_S1021__2_Phos	69	3.61223e-06	0.00737594910292653	1.66287
VAPB_S156__2_Phos	70	3.83871e-06	0.00737594910292653	-1.47772
YTHDC1_S294__2_Phos	71	5.69453e-06	0.00737594910292653	1.86246
CTR9_S1020__2_Phos	72	6.48207e-06	0.00737594910292653	1.73694
SRRM2_S277__2_Phos	73	7.15238e-06	0.00737594910292653	1.84262
SRSF7_S231__1_Phos	74	7.18582e-06	0.00737594910292653	1.86366
SSFA2_S668__2_Phos	75	7.41752e-06	0.00737594910292653	-1.6197
SSFA2_S665__2_Phos	76	7.42589e-06	0.00737594910292653	-1.61961
SLC16A7_S104__1_Phos	77	8.14253e-06	0.00737594910292653	1.52892
ABCF1_Prot	78	8.87356e-06	0.00737594910292653	2.32862
SERPINE1_Sec	79	9.24172e-06	0.00737594910292653	-1.30242
ITGA5_S127__1_Phos	80	9.29582e-06	0.00737594910292653	-1.41791
HMDB0127395_NA	81	1.00951e-05	0.00737594910292653	2.66027
HMDB0127394_NA	82	1.01012e-05	0.00737594910292653	2.66019
HMDB0127393_NA	83	1.02103e-05	0.00737594910292653	2.65879
HMDB0040304_NA	84	1.02987e-05	0.00737594910292653	2.65767
HMDB0038904_NA	85	1.03146e-05	0.00737594910292653	2.65747
HMDB0038127_NA	86	1.06074e-05	0.00737594910292653	2.65381
HMDB0037425_NA	87	1.06316e-05	0.00737594910292653	2.65352
HMDB0035184_NA	88	1.06941e-05	0.00737594910292653	2.65275
ZNF185_S228__2_Phos	89	1.07537e-05	0.00737594910292653	-1.50837
HMDB0037424_NA	90	1.07903e-05	0.00737594910292653	2.65158
HMDB0034019_NA	91	1.08149e-05	0.00737594910292653	2.65128
FN1_Prot	92	1.09753e-05	0.00737594910292653	-1.39056
NCL_S26__2_Phos	93	1.13487e-05	0.00737594910292653	1.50436
GAR1_Exos	94	1.16025e-05	0.00737594910292653	2.18044
CEP112_T745__1_Phos	95	1.17551e-05	0.00737594910292653	1.6736
TFPT_S252__2_Phos	96	1.18514e-05	0.00737594910292653	-2.10295
ZNF827_Y495__3_Phos	97	1.19742e-05	0.00737594910292653	-2.06922
TGFBI_Nuc	98	1.23839e-05	0.00737594910292653	-1.38351
TFPT_S249__2_Phos	99	1.26641e-05	0.00737594910292653	-2.09597
ZNF827_T490__3_Phos	100	1.30393e-05	0.00737594910292653	-2.06043
ZNF185_T158__2_Phos	101	1.30591e-05	0.00786131094696134	-1.26466
ZNF827_S487__3_Phos	102	1.36691e-05	0.00786131094696134	-2.05554
SYNPO_S754__2_Phos	103	1.37086e-05	0.0171033335278193	-1.67472
SRRM1_S447__1_Phos	104	1.46805e-05	0.0171033335278193	1.77872
FLNA_S2131__1_Phos	105	1.51215e-05	0.020962661724888	-1.66641
MVP_Exos	106	1.64549e-05	0.020962661724888	1.38163
NUCKS1_S54__2_Phos	107	1.72536e-05	0.020962661724888	1.24685
ITGB4_T1369__2_Phos	108	1.8403e-05	0.020962661724888	1.69453
ANXA2_Mem.1	109	1.88083e-05	0.020962661724888	1.75621
SRRM1_S811__2_Phos	110	2.02645e-05	0.020962661724888	1.36322
FLNB_S2107__2_Phos	111	2.08374e-05	0.020962661724888	-1.74662
HIST1H3A_Exos	112	2.15141e-05	0.020962661724888	1.63624
S100A6_Prot	113	2.20577e-05	0.020962661724888	1.3607
DBN1_T331__2_Phos	114	2.46347e-05	0.020962661724888	-1.58364
HPR_Sec	115	2.55253e-05	0.020962661724888	1.66552
ZNF185_S153__2_Phos	116	2.69077e-05	0.020962661724888	-1.34282
AHNAK_S5851__1_Phos	117	2.76507e-05	0.020962661724888	1.65835
TAGLN3_Mem	118	2.82435e-05	0.020962661724888	2.05783
RRP15_S266__2_Phos	119	3.01795e-05	0.020962661724888	1.33448
RUNX1_S36__2_Phos	120	3.18555e-05	0.020962661724888	-1.49344
RUNX1_T29__2_Phos	121	3.18768e-05	0.020962661724888	-1.49338
DBN1_S337__1_Phos	122	3.26773e-05	0.020962661724888	-1.32868
ITGB4_S1356__2_Phos	123	3.41587e-05	0.020962661724888	1.4977
HSPB1_Exos	124	3.43796e-05	0.020962661724888	-1.32496
ZC3H13_S845__2_Phos	125	3.45299e-05	0.020962661724888	1.3281
MT1X_Sec	126	3.64314e-05	0.020962661724888	1.69482
PROM2_S818__2_Phos	127	3.66742e-05	0.020962661724888	1.58961
DST_Prot.2	128	3.69655e-05	0.020962661724888	1.69345
DKC1_S453__1_Phos	129	3.95158e-05	0.020962661724888	1.62603
S100A16_S2__1_Phos	130	4.06121e-05	0.020962661724888	1.31269
RRP15_T282__1_Phos	131	4.31376e-05	0.020962661724888	1.47826
NUCKS1_S54__1_Phos	132	4.53796e-05	0.020962661724888	1.30445
PRPF40A_S871__1_Phos	133	4.54642e-05	0.020962661724888	1.6738
SSRP1_S672__2_Phos	134	4.73312e-05	0.020962661724888	1.56687
TPM2_Nuc	135	4.84039e-05	0.020962661724888	-1.56485
FOSL2_S19__2_Phos	136	4.8759e-05	0.020962661724888	-1.46795
DEK_S223__2_Phos	137	4.97144e-05	0.020962661724888	1.29765
TGFBI_Sec	138	4.99554e-05	0.020962661724888	-1.28266
HMDB0000375_C11457	139	5.02185e-05	0.020962661724888	-2.44305
TAGLN_Sec	140	5.03611e-05	0.020962661724888	-1.29669
SRRM2_S1658__1_Phos	141	5.05728e-05	0.020962661724888	1.46487
VAPB_S159__2_Phos	142	5.10829e-05	0.020962661724888	-1.38815
RRP15_T282__2_Phos	143	5.15208e-05	0.020962661724888	1.29498
S100A2_Nuc	144	5.23237e-05	0.020962661724888	1.29382
HMDB0000563_C05607	145	5.34172e-05	0.020962661724888	-2.43434
SRRM2_S937__1_Phos	146	5.45237e-05	0.020962661724888	1.55412
HMDB0000748_C05607	147	5.66171e-05	0.020962661724888	-2.4261
VKORC1_Prot	148	5.75221e-05	0.020962661724888	1.5914
SSR3_Prot	149	5.86619e-05	0.020962661724888	1.6493
hsa.miR.6790.5p_miR	150	5.87449e-05	0.020962661724888	-2.42087
HMDB0000779_C01479	151	5.96925e-05	0.020962661724888	-2.41859
ATP5D_Sec	152	6.01682e-05	0.020962661724888	1.41148
SERPINE1_Nuc	153	6.20755e-05	0.020962661724888	-1.28096
HMDB0002072_NA	154	6.22323e-05	0.020962661724888	-2.41266
HMDB0002199_C01744	155	6.52708e-05	0.020962661724888	-2.40586
H3F3B_Exos	156	6.7675e-05	0.020962661724888	1.53447
HMDB0002229_NA	157	6.93877e-05	0.020962661724888	-2.39711
PRPF40A_S975__1_Phos	158	7.02471e-05	0.020962661724888	1.36239
FLNA_S2125__1_Phos	159	7.03278e-05	0.020962661724888	-1.27149
HMDB0005175_C05581	160	7.26231e-05	0.020962661724888	-2.39058
NOM1_S320__2_Phos	161	7.37363e-05	0.020962661724888	1.35843
NOM1_S321__2_Phos	162	7.3748e-05	0.020962661724888	1.35842
PKP3_S95__1_Phos	163	7.37922e-05	0.020962661724888	1.35837
CASC4_S247__2_Phos	164	7.38634e-05	0.020962661724888	-1.35829
CASC4_S255__2_Phos	165	7.38714e-05	0.020962661724888	-1.35828
HMDB0029665_NA	166	7.51392e-05	0.020962661724888	-2.38568
TCOF1_Nuc	167	7.62917e-05	0.020962661724888	1.26528
LGALS1_Nuc	168	7.6599e-05	0.020962661724888	-1.14736
HMDB0029817_NA	169	7.68505e-05	0.020962661724888	-2.38244
TNPO2_Prot	170	7.76177e-05	0.020962661724888	1.56327
ZC3H13_S853__2_Phos	171	7.90812e-05	0.020962661724888	1.26584
HMDB0031132_NA	172	7.93422e-05	0.020962661724888	-2.37784
HMDB0032030_NA	173	8.10246e-05	0.020962661724888	-2.37481
PROM2_S815__2_Phos	174	8.12769e-05	0.020962661724888	1.61
HMDB0040367_NA	175	8.24385e-05	0.020962661724888	2.3723
HMDB0037521_NA	176	8.25002e-05	0.020962661724888	2.3722
hsa.miR.6812.5p_miR	177	8.26791e-05	0.020962661724888	-2.37188
HMDB0032138_C02201	178	8.34955e-05	0.020962661724888	-2.37046
LOX_Exos	179	8.46232e-05	0.020962661724888	-1.70733
HMDB0032573_NA	180	8.54108e-05	0.020962661724888	-2.36718
NCL_S25__2_Phos	181	8.67741e-05	0.020962661724888	1.2554
HMDB0032605_NA	182	8.69121e-05	0.020962661724888	-2.36465
HMDB0032639_NA	183	8.7955e-05	0.020962661724888	-2.36292
HMDB0033752_C01198	184	8.98693e-05	0.020962661724888	-2.35979
HMDB0034243_NA	185	9.12631e-05	0.020962661724888	-2.35755
HMDB0034993_NA	186	9.22066e-05	0.020962661724888	-2.35606
HMDB0040645_NA	187	9.22442e-05	0.020962661724888	-2.356
HMDB0041611_NA	188	9.31506e-05	0.020962661724888	-2.35457
HMDB0041683_NA	189	9.38005e-05	0.020962661724888	-2.35356
HMDB0059969_NA	190	9.4139e-05	0.020962661724888	-2.35304
VIM_Nuc	191	9.4495e-05	0.020962661724888	-1.13271
HMDB0062348_NA	192	9.49347e-05	0.020962661724888	-2.35181
CDH2_Prot	193	9.50198e-05	0.020962661724888	-1.33755
HMDB0062590_NA	194	9.62688e-05	0.020962661724888	-2.34978
HMDB0124925_NA	195	9.67139e-05	0.020962661724888	-2.3491
hsa.miR.3175_miR	196	9.71936e-05	0.020962661724888	2.34838
HMDB0125519_NA	197	9.78611e-05	0.020962661724888	-2.34738
HMDB0125539_NA	198	9.81724e-05	0.020962661724888	-2.34692
HMDB0125525_NA	199	9.85356e-05	0.020962661724888	-2.34638
HMDB0134032_NA	200	9.86306e-05	0.020962661724888	-2.34624
HMDB0134033_NA	201	9.89724e-05	0.020962661724888	-2.34573
VAPB_T164__2_Phos	202	9.94064e-05	0.020962661724888	-1.36923
HMDB0134034_NA	203	9.99781e-05	0.020962661724888	-2.34425
HMDB0134035_NA	204	0.00010114	0.020962661724888	-2.34256
HMDB0134036_NA	205	0.000102309	0.020962661724888	-2.34088
FGFBP1_Prot	206	0.0001033	0.020962661724888	1.536
HMDB0134037_NA	207	0.00010355	0.020962661724888	-2.33912
TLN2_Prot	208	0.000104974	0.020962661724888	1.40192
HMDB0134038_NA	209	0.000105796	0.020962661724888	-2.33597
SRSF2_S189__1_Phos	210	0.000107709	0.020962661724888	1.57109
HMDB0137472_NA	211	0.000108125	0.020962661724888	-2.33278
HMDB0141765_NA	212	0.00010915	0.020962661724888	-2.33139
NOLC1_S572__1_Phos	213	0.000109489	0.020962661724888	1.22456
CDK2_T14__2_Phos	214	0.000110523	0.020962661724888	-1.36015
CDH2_Sec	215	0.000110572	0.020962661724888	-1.23661
HMDB0141766_NA	216	0.000111234	0.0358979646249217	-2.32861
HMDB0142136_NA	217	0.000112716	0.039620871142442	-2.32666
HMDB0142137_NA	218	0.000114421	0.039620871142442	-2.32445
SRRM2_S746__2_Phos	219	0.000115989	0.0498253295930292	1.52482
GRAMD1A_S354__2_Phos	220	0.00011824	0.0498253295930292	-1.24909
RBMS1_S7__1_Phos	221	0.000121821	0.0498253295930292	-1.52007
AHNAK_S135__1_Phos	222	0.000131389	0.0498253295930292	1.24069
ZNF185_T154__2_Phos	223	0.00013255	0.0498253295930292	-1.34447
DBN1_T335__1_Phos	224	0.00013289	0.0498253295930292	-1.5116
SRRM2_S934__2_Phos	225	0.000133387	0.0498253295930292	1.65921
PSIP1_S275__1_Phos	226	0.000133498	0.0498253295930292	1.38064
LYRM5_Prot	227	0.000136754	0.0498253295930292	1.50881
SERPINE1_Exos	228	0.000139097	0.0498253295930292	-1.21858
TFAP4_Prot	229	0.000140179	0.0498253295930292	1.78388
LAMA3_Prot	230	0.00014053	0.0498253295930292	-1.56274
NCOR2_S2258__1_Phos	231	0.000140686	0.0587200672920817	-1.37596
HMGN4_Nuc	232	0.00014397	0.0587200672920817	1.21586
ACTC1_Exos	233	0.000145537	0.079356123470912	-1.50271
CD14_Prot	234	0.000152994	0.079356123470912	1.36844
SLC9A1_S605__2_Phos	235	0.000164848	0.079356123470912	-1.20508
CTSB_Exos	236	0.000172216	0.079356123470912	-1.48612
LAMC2_Prot	237	0.00017452	0.079356123470912	-1.13932
DST_Nuc	238	0.000176801	0.079356123470912	1.13833
SRRM2_S726__2_Phos	239	0.000180065	0.079356123470912	1.35373
MCAM_Prot	240	0.000181017	0.079356123470912	-1.28312
S100A8_Prot	241	0.000184518	0.079356123470912	1.35151
CDK2_Y15__2_Phos	242	0.000185301	0.079356123470912	-1.35112
TIMM10_Sec	243	0.000186281	0.079356123470912	1.53388
SIPA1L1_S1549__1_Phos	244	0.00018793	0.079356123470912	-1.43834
TRA2B_S20__2_Phos	245	0.000190099	0.079356123470912	1.19365
HIST1H1D_Prot	246	0.000194421	0.079356123470912	1.42309
RRP15_S272__2_Phos	247	0.000196247	0.079356123470912	1.21011
PRPF40A_S970__2_Phos	248	0.000197615	0.079356123470912	1.19053
TAGLN_Prot	249	0.000197983	0.102966573627936	-1.19038
CTNND1_S864__3_Phos	250	0.00020626	0.102966573627936	-1.52333
FOSL2_S19__1_Phos	251	0.000219917	0.102966573627936	-1.18186
SRSF2_S206__2_Phos	252	0.00022045	0.102966573627936	1.16834
HMDB0015172_NA	253	0.000225957	0.102966573627936	2.2222
EIF5B_S190__1_Phos	254	0.000229784	0.102966573627936	1.44116
DEK_S203__2_Phos	255	0.000234228	0.102966573627936	1.45538
HMDB0015196_C06807	256	0.000234692	0.102966573627936	2.21637
NCL_S18__2_Phos	257	0.000241789	0.102966573627936	1.17413
SUMO2_Nuc	258	0.000255049	0.102966573627936	1.31022
RPS6_S235__3_Phos	259	0.00025806	0.102966573627936	-1.17186
RAPGEF5_Sec	260	0.000261938	0.102966573627936	-1.44406
DEK_S215__2_Phos	261	0.00026829	0.102966573627936	1.16561
NOLC1_Nuc	262	0.000269306	0.102966573627936	1.16529
BOLA2_Nuc	263	0.000271017	0.102966573627936	1.219
SDPR_S35__1_Phos	264	0.000274947	0.102966573627936	1.58004
S100A14_Sec	265	0.000283849	0.102966573627936	1.43587
ESD_Sec	266	0.000303377	0.102966573627936	1.30564
RPS6_S236__3_Phos	267	0.0003036	0.102966573627936	-1.15842
PSIP1_S129__3_Phos	268	0.000305572	0.102966573627936	1.30496
LEO1_S162__1_Phos	269	0.000309629	0.102966573627936	-1.15376
PLOD2_Prot	270	0.000310859	0.102966573627936	-1.30335
HMDB0061160_NA	271	0.000313426	0.102966573627936	2.17151
SSRP1_S671__2_Phos	272	0.000315985	0.102966573627936	1.35568
HMDB0061134_NA	273	0.000318741	0.102966573627936	2.16887
HMDB0031779_C11111	274	0.000323465	0.102966573627936	2.16657
TRA2B_S26__2_Phos	275	0.000324358	0.102966573627936	1.1499
EVC2_Exos	276	0.000325571	0.102966573627936	-1.76633
SLC9A1_S599__2_Phos	277	0.000326818	0.102966573627936	-1.16581
DEK_S202__2_Phos	278	0.000330413	0.102966573627936	1.42029
FOSL2_S230__1_Phos	279	0.000333785	0.102966573627936	-1.41924
SRRM2_S727__2_Phos	280	0.000335375	0.102966573627936	1.38119
TMSB4X_Sec	281	0.000344396	0.102966573627936	-1.14789
MYOZ1_Prot	282	0.000352199	0.102966573627936	-1.55211
FAP_Prot	283	0.000353806	0.102966573627936	-1.14264
NOLC1_Prot	284	0.000355018	0.102966573627936	1.14235
PTRF_S40__1_Phos	285	0.000355274	0.102966573627936	1.14229
FLNA_S2153__1_Phos	286	0.000359574	0.102966573627936	-1.28963
SRSF7_S179__2_Phos	287	0.000362208	0.102966573627936	1.15709
NEXN_S16__1_Phos	288	0.000363853	0.114318332098017	-1.14328
PSIP1_T122__3_Phos	289	0.000375891	0.114318332098017	1.28542
SOD2_Sec	290	0.000392697	0.114318332098017	1.13388
LAMB3_Prot	291	0.000394559	0.114318332098017	-1.10069
hsa.miR.378f_miR	292	0.000402958	0.114318332098017	2.13186
S100A9_Exos	293	0.000407541	0.114318332098017	1.27772
PLOD2_Prot.1	294	0.00042349	0.114318332098017	-1.1275
VIM_S73__1_Phos	295	0.000440045	0.114318332098017	-1.31959
MGST3_Glc	296	0.000440844	0.114318332098017	1.12409
DEK_S204__2_Phos	297	0.000443295	0.114318332098017	1.33318
HMGA1_S8__1_Phos	298	0.000450347	0.114318332098017	1.12521
DEK_S216__2_Phos	299	0.000453894	0.114318332098017	1.13775
hsa.miR.378c_miR	300	0.00045709	0.114318332098017	2.11172
HMDB0033599_NA	301	0.000459682	0.114318332098017	2.11081
SRRM1_S800__2_Phos	302	0.000477131	0.114318332098017	1.11735
SDHB_Nuc	303	0.000482719	0.114318332098017	-1.10377
PSIP1_S116__3_Phos	304	0.000489866	0.114318332098017	1.33146
C1orf106_S97__2_Phos	305	0.000491361	0.114318332098017	-1.43065
HIST2H2AB_Nuc	306	0.000496793	0.114318332098017	1.1139
hsa.miR.30b.5p_miR	307	0.000500166	0.114318332098017	-2.09723
NPM1_Nuc	308	0.000518682	0.114318332098017	1.00697
TPM1_Nuc	309	0.000518932	0.114318332098017	-1.11306
SRRM2_S297__1_Phos	310	0.000527081	0.114318332098017	1.32396
SRSF2_S206__1_Phos	311	0.00052987	0.114318332098017	1.37083
PALLD_S1116__2_Phos	312	0.000530813	0.114318332098017	-1.33436
HMDB0028780_NA	313	0.000531513	0.114318332098017	-2.0874
GOLGA1_S41__3_Phos	314	0.000531906	0.114318332098017	-1.37042
GOLGA1_S36__3_Phos	315	0.000532453	0.114318332098017	-1.37031
GOLGA1_S30__3_Phos	316	0.000533067	0.114318332098017	-1.37019
RBMS1_S18__1_Phos	317	0.000534286	0.114318332098017	-1.42142
HMDB0037772_NA	318	0.000541651	0.114318332098017	2.08433
HMDB0028948_NA	319	0.00054312	0.114318332098017	-2.08389
HMDB0094647_NA	320	0.000544654	0.114318332098017	2.08343
HMDB0015048_NA	321	0.000545209	0.114318332098017	2.08327
hsa.miR.30c.5p_miR	322	0.000550647	0.114318332098017	-2.08166
HMDB0038574_NA	323	0.000550787	0.114318332098017	-2.08162
CALD1_Prot.1	324	0.000559257	0.114318332098017	-1.09127
ACKR3_S350__2_Phos	325	0.000566486	0.114318332098017	-1.41495
SRRM2_S745__2_Phos	326	0.000567027	0.114318332098017	1.34332
DKC1_S494__1_Phos	327	0.000587035	0.114318332098017	0.99729
ZC3H13_S1010__2_Phos	328	0.000592427	0.114318332098017	1.24154
SLC9A1_T603__2_Phos	329	0.000598459	0.114318332098017	-1.20181
PPIH_Sec	330	0.000600688	0.114318332098017	1.49034
ARID4A_S542__2_Phos	331	0.000603741	0.114318332098017	1.32096
ARID4A_S538__2_Phos	332	0.000604108	0.114318332098017	1.3209
MPHOSPH10_S171__2_Phos	333	0.00060476	0.114318332098017	1.2065
SRRM1_S806__1_Phos	334	0.00060482	0.114318332098017	1.35669
MPHOSPH10_S163__2_Phos	335	0.000604999	0.114318332098017	1.20646
HSPB1_S15__1_Phos	336	0.000609144	0.114318332098017	-1.09632
MRPL1_Glc	337	0.00061271	0.114318332098017	1.09581
CEP120_Prot	338	0.000615313	0.114318332098017	1.47623
CKMT1A_Exos	339	0.000615545	0.114318332098017	1.20481
SRSF2_S187__2_Phos	340	0.000619884	0.114318332098017	1.23709
SDPR_S287__2_Phos	341	0.000631854	0.114318332098017	1.10886
TGM2_Prot	342	0.000632069	0.114318332098017	-1.09596
RANGAP1_Nuc	343	0.000634473	0.114318332098017	1.09563
AGRN_Sec	344	0.000648679	0.114318332098017	-1.09084
TPM4_Prot.1	345	0.000651156	0.114318332098017	-1.19942
LMO7_T555__2_Phos	346	0.000652661	0.114318332098017	-1.34849
HIST1H4A_Exos	347	0.000655486	0.114318332098017	1.2316
ZC3H13_S216__2_Phos	348	0.000655685	0.114318332098017	1.31231
PDLIM7_Nuc	349	0.000656403	0.114318332098017	-1.08981
RPS6_S240__3_Phos	350	0.000656616	0.152181912363418	-1.09263
PRPF4B_S223__2_Phos	351	0.00066796	0.152181912363418	1.22974
TPST1_Prot	352	0.00068019	0.152181912363418	-1.22794
SRRM2_S353__1_Phos	353	0.000681819	0.152181912363418	1.16408
HIST1H1A_Glc	354	0.000698292	0.152181912363418	1.16184
SRSF2_S191__1_Phos	355	0.000710559	0.152181912363418	1.19102
FARP1_S927__3_Phos	356	0.000710731	0.152181912363418	-1.1242
SDPR_Nuc	357	0.000721997	0.152181912363418	1.08147
ZC3H13_S218__2_Phos	358	0.000724581	0.152181912363418	1.30177
ZNF185_S23__1_Phos	359	0.000746909	0.152181912363418	-1.18619
SDPR_S35__2_Phos	360	0.00076357	0.152181912363418	1.18405
SRSF7_S194__1_Phos	361	0.000765803	0.152181912363418	1.29591
HMGA1_S9__1_Phos	362	0.000771167	0.152181912363418	1.21547
CD82_Prot	363	0.00077625	0.152181912363418	1.27559
PPIC_Mem	364	0.000778151	0.152181912363418	-1.32939
PRPF38A_S281__1_Phos	365	0.000782743	0.152181912363418	1.39473
ACTN1_Exos	366	0.000791715	0.152181912363418	-1.07334
DDT_Sec	367	0.00079944	0.152181912363418	1.08791
SPTBN1_T2161__2_Phos	368	0.000812644	0.152181912363418	1.07103
FOSL2_S230__2_Phos	369	0.000826191	0.152181912363418	-1.32451
SRRM1_S806__2_Phos	370	0.000829314	0.152181912363418	1.07202
INCENP_T213__3_Phos	371	0.00083161	0.152181912363418	-1.17574
EPHB4_S769__1_Phos	372	0.000834751	0.152181912363418	-1.38488
TRA2A_T24__1_Phos	373	0.000839246	0.152181912363418	1.32111
TOR1AIP1_T221__2_Phos	374	0.000843418	0.152181912363418	-0.983189
FN1_Nuc	375	0.000847344	0.152181912363418	-1.05625
IFI16_Nuc	376	0.000848021	0.152181912363418	1.06725
RSL1D1_S443__1_Phos	377	0.00085878	0.152181912363418	1.1726
TXN_Nuc	378	0.000859088	0.152181912363418	1.17256
hsa.miR.7641_miR	379	0.000861053	0.152181912363418	2.00788
hsa.miR.6510.3p_miR	380	0.000881351	0.152181912363418	2.00397
HNRNPUL2_S193__2_Phos	381	0.000882533	0.152181912363418	1.06369
SRGAP3_S874__1_Phos	382	0.000885634	0.152181912363418	1.44397
SLC15A4_S298__1_Phos	383	0.00089181	0.152181912363418	-1.57038
TUBA1C_Sec	384	0.000903874	0.152181912363418	-1.06434
ZC3H13_S848__2_Phos	385	0.000922791	0.152181912363418	1.18945
PKP2_S251__1_Phos	386	0.000924463	0.152181912363418	1.31045
TMEM63B_S111__2_Phos	387	0.000927555	0.152181912363418	-1.31008
QDPR_Sec	388	0.000937325	0.152181912363418	1.27427
SPTBN1_S2162__2_Phos	389	0.00094033	0.152181912363418	1.16369
SRRM2_S420__3_Phos	390	0.000940469	0.152181912363418	1.27391
SNRNP27_S63__1_Phos	391	0.000952035	0.152181912363418	1.28776
PRPF4B_S225__2_Phos	392	0.000958245	0.152181912363418	1.27189
SIPA1L1_T209__1_Phos	393	0.000964307	0.152181912363418	-1.30577
DST_Prot.1	394	0.000968303	0.152181912363418	1.0554
BOLA2_Prot	395	0.000982391	0.152181912363418	1.2692
GPR56_Prot	396	0.000990422	0.152181912363418	-1.35176
MECP2_Nuc	397	0.000998834	0.152181912363418	1.35078
HP1BP3_S110__1_Phos	398	0.000999722	0.152181912363418	1.1522
NUCKS1_S61__1_Phos	399	0.00100737	0.152181912363418	1.03998
FSTL1_Sec	400	0.00101587	0.152181912363418	-1.1877
GRAMD1A_S339__2_Phos	401	0.00108543	0.152181912363418	-1.55264
PPL_S885__1_Phos	402	0.00108854	0.152181912363418	1.25805
DIXDC1_Mem	403	0.00110445	0.152181912363418	-1.41701
SRSF2_S204__2_Phos	404	0.00111212	0.152181912363418	1.28986
TGFBI_Prot	405	0.00112069	0.152181912363418	-1.0422
SRRM2_S929__2_Phos	406	0.00113389	0.152181912363418	1.41376
NCOR2_S2194__2_Phos	407	0.00113587	0.152181912363418	-1.11532
HMDB0125990_NA	408	0.00113896	0.152181912363418	-1.9605
HMDB0139010_NA	409	0.00114237	0.152181912363418	-1.95998
HMDB0125988_NA	410	0.00114283	0.152181912363418	-1.95992
HMDB0030621_NA	411	0.00114288	0.152181912363418	-1.95991
HMDB0125989_NA	412	0.00114423	0.152181912363418	-1.95971
HMDB0125986_NA	413	0.00114427	0.152181912363418	-1.9597
HMDB0040934_NA	414	0.0011457	0.152181912363418	-1.95949
HMDB0035479_NA	415	0.00114842	0.152181912363418	-1.95908
HMDB0125991_NA	416	0.00114857	0.152181912363418	-1.95906
HMDB0034914_NA	417	0.00114991	0.152181912363418	-1.95886
CUL4A_Y103__2_Phos	418	0.00115077	0.152181912363418	1.25198
HMDB0038874_NA	419	0.00115093	0.152181912363418	-1.95871
HMDB0000939_C00021	420	0.00115133	0.152181912363418	-1.95865
HMDB0036281_NA	421	0.00115185	0.152181912363418	-1.95857
HMDB0038396_NA	422	0.00115257	0.152181912363418	-1.95846
HMDB0039617_NA	423	0.00115271	0.152181912363418	-1.95844
HMDB0038950_NA	424	0.00115365	0.152181912363418	-1.9583
HMDB0040813_NA	425	0.00115461	0.152181912363418	-1.95816
HMDB0040837_NA	426	0.00115468	0.152181912363418	-1.95815
HMDB0040134_NA	427	0.00115586	0.152181912363418	-1.95797
HMDB0029541_NA	428	0.00115667	0.152181912363418	-1.95785
HMDB0039634_NA	429	0.00115792	0.152181912363418	-1.95767
SRRM2_S295__1_Phos	430	0.00115949	0.158948295762886	1.24073
COL17A1_S174__1_Phos	431	0.00117058	0.158948295762886	1.03824
ACTN1_Prot	432	0.00117524	0.158948295762886	-0.984968
TPM2_Prot	433	0.00118904	0.158948295762886	-1.37644
SEC62_S309__2_Phos	434	0.00119618	0.158948295762886	1.03627
S100A4_Nuc	435	0.00119722	0.158948295762886	1.20673
AZGP1_Sec	436	0.00120093	0.158948295762886	1.03591
ZDHHC5_S429__2_Phos	437	0.00120545	0.221556274827584	-1.17017
ACTN1_Nuc	438	0.00123353	0.221556274827584	-0.937373
CALD1_Mem	439	0.00123466	0.221556274827584	-1.40323
hsa.miR.3687_miR	440	0.00124242	0.221556274827584	1.94556
TPM1_Prot	441	0.00125094	0.221556274827584	-1.32457
STK4_T3__1_Phos	442	0.00125121	0.228299540359462	-1.60462
LARP1_S225__2_Phos	443	0.00126833	0.228299540359462	1.03092
NOB1_S201__1_Phos	444	0.00127958	0.228299540359462	1.2091
DDB1_Exos	445	0.00128579	0.228299540359462	1.32134
ZNF185_S227__2_Phos	446	0.00129896	0.228299540359462	-1.23865
SRRM1_S716__1_Phos	447	0.00130672	0.228299540359462	1.12555
CCDC80_Prot	448	0.00131786	0.228299540359462	-1.04219
PDAP1_S60__1_Phos	449	0.0013297	0.228299540359462	1.04135
SRRM1_T401__1_Phos	450	0.00133148	0.228299540359462	1.31723
LAMA3_Prot.1	451	0.00134615	0.228299540359462	-1.01389
TBC1D25_Mem	452	0.00135508	0.228299540359462	1.39163
SLC9A1_T603__3_Phos	453	0.00139141	0.228299540359462	-1.11245
LAMC2_Nuc	454	0.00139769	0.228299540359462	-0.926963
AASDHPPT_Prot	455	0.00139868	0.228299540359462	1.23045
MISP_S400__2_Phos	456	0.00141166	0.228299540359462	-1.26286
VIM_Prot	457	0.00143609	0.228299540359462	-0.924691
ELOVL5_Prot	458	0.00143746	0.228299540359462	1.26079
CHMP3_Prot	459	0.00143994	0.228299540359462	1.15171
INCENP_T219__3_Phos	460	0.00144249	0.228299540359462	-1.14797
KRT18_S18__1_Phos	461	0.00144707	0.228299540359462	-1.30737
PCDH1_S984__2_Phos	462	0.00145966	0.228299540359462	-1.02064
STAU1_Sec	463	0.00146009	0.228299540359462	-1.15026
ALCAM_Nuc	464	0.0014715	0.228299540359462	-1.03187
SRRM2_S279__2_Phos	465	0.0014804	0.228299540359462	1.19332
SRRM2_S281__2_Phos	466	0.0014809	0.228299540359462	1.19329
CALD1_S553__1_Phos	467	0.00148696	0.229601635789261	-1.21344
IFIT1_Prot	468	0.0015034	0.229601635789261	1.36814
PTGES3_Sec	469	0.00151473	0.229601635789261	1.22157
RERE_S679__2_Phos	470	0.00152914	0.229601635789261	-1.22051
SLC9A1_S605__3_Phos	471	0.00155404	0.229601635789261	-1.11324
PALLD_S1116__3_Phos	472	0.00155686	0.229601635789261	-1.23302
PALLD_S1121__3_Phos	473	0.00155861	0.229601635789261	-1.23289
PALLD_S1118__3_Phos	474	0.00155976	0.229601635789261	-1.2328
COL4A2_Prot	475	0.00157226	0.229601635789261	-1.02562
INCENP_S218__3_Phos	476	0.00157231	0.278327518355228	-1.21739
HDGFRP2_S366__3_Phos	477	0.00161643	0.278327518355228	-0.997116
HDGFRP2_S369__3_Phos	478	0.00162541	0.278327518355228	-0.996605
SIPA1L1_S1528__1_Phos	479	0.0016305	0.278327518355228	-1.2463
HDGFRP2_S370__3_Phos	480	0.0016352	0.278327518355228	-0.99605
SDPR_S293__2_Phos	481	0.00163636	0.278327518355228	1.02184
LMNA_S636__1_Phos	482	0.00166462	0.278327518355228	1.33518
HIST2H3A_Exos	483	0.00167599	0.278327518355228	1.17975
TPM1_Prot.2	484	0.00168878	0.278327518355228	-1.00439
SAA1_Exos	485	0.00168974	0.278327518355228	1.20928
VIM_S325__1_Phos	486	0.00170976	0.278327518355228	-1.2408
RANBP2_Nuc	487	0.00175174	0.278327518355228	0.971999
DBN1_T335__2_Phos	488	0.00178715	0.278327518355228	-1.23566
OSTM1_S325__1_Phos	489	0.00179883	0.278327518355228	-1.2813
NUCKS1_S75__1_Phos	490	0.00180336	0.278327518355228	1.2346
S100A9_Nuc	491	0.00181558	0.278327518355228	0.997589
FAP_Nuc	492	0.00184745	0.278327518355228	-0.998553
HMGN2_Nuc	493	0.00184929	0.278327518355228	0.995853
MMP2_Sec	494	0.0018718	0.278327518355228	-1.00903
SIPA1L1_S1270__1_Phos	495	0.00189531	0.278327518355228	-1.28238
TTN_Y32933__3_Phos	496	0.00190333	0.278327518355228	1.27446
TTN_Y32932__3_Phos	497	0.00190546	0.278327518355228	1.27433
SPRR1B_Sec	498	0.00190646	0.278327518355228	1.12204
LAD1_S370__1_Phos	499	0.00190844	0.278327518355228	-0.992878
TTN_T32941__3_Phos	500	0.00191116	0.278327518355228	1.27396
TTN_S32940__3_Phos	501	0.00191581	0.278327518355228	1.27367
DDX21_S121__1_Phos	502	0.00191877	0.278327518355228	0.992367
SQRDL_Nuc	503	0.00195647	0.278327518355228	-0.940025
FARP1_T24__1_Phos	504	0.00195691	0.278327518355228	-1.22505
HK1_Nuc	505	0.00197509	0.278327518355228	0.942213
PRPF40A_T969__2_Phos	506	0.00197923	0.278327518355228	1.00367
HMGN1_Nuc	507	0.00198238	0.278327518355228	0.989275
PDLIM7_Prot	508	0.00200308	0.278327518355228	-0.988289
VIM_S214__1_Phos	509	0.00203005	0.278327518355228	-1.11531
ZNF185_S278__2_Phos	510	0.00209746	0.278327518355228	-0.998065
ZNF185_T272__2_Phos	511	0.00209882	0.278327518355228	-0.998003
ST5_S368__2_Phos	512	0.00211811	0.278327518355228	-1.05317
ST5_T364__2_Phos	513	0.00211999	0.278327518355228	-1.05308
DBN1_T343__2_Phos	514	0.0021204	0.278327518355228	-1.25545
MCAM_Mem	515	0.00212212	0.278327518355228	-1.11053
RBM4B_Nuc	516	0.0021283	0.278327518355228	-1.18301
TNC_S72__1_Phos	517	0.00214334	0.278327518355228	-1.1822
SRRM2_S1713__1_Phos	518	0.0021467	0.278327518355228	1.25978
CCNY_T331__2_Phos	519	0.00214907	0.278327518355228	-1.05169
VPRBP_Nuc	520	0.00215503	0.278327518355228	-1.0514
hsa.miR.181a.2.3p_miR	521	0.00215846	0.278327518355228	-1.84829
TPM2_Sec	522	0.00218539	0.278327518355228	-1.10736
TJP1_S163__3_Phos	523	0.00218849	0.278327518355228	-0.979847
TCEAL3_Sec	524	0.00218922	0.278327518355228	1.54029
TJP1_S166__3_Phos	525	0.00219334	0.278327518355228	-0.979635
TJP1_S167__3_Phos	526	0.00219772	0.278327518355228	-0.979444
ETFA_Nuc	527	0.00221463	0.278327518355228	0.97871
TRA2B_S22__2_Phos	528	0.00222786	0.278327518355228	0.992216
GALNT2_Sec	529	0.00226472	0.278327518355228	-0.976566
CDH2_Nuc	530	0.00227186	0.278327518355228	-0.976263
HMDB0137014_NA	531	0.00227963	0.278327518355228	1.83843
HMDB0136320_NA	532	0.00228562	0.278327518355228	1.83796
CCNY_S324__2_Phos	533	0.00228737	0.278327518355228	-1.04528
HMDB0136318_NA	534	0.00229025	0.278327518355228	1.83759
HMDB0034767_NA	535	0.0022926	0.278327518355228	1.8374
AZGP1_Prot	536	0.00229312	0.278327518355228	0.989406
ZFC3H1_S655__2_Phos	537	0.00229555	0.278327518355228	-1.04492
HMDB0029324_NA	538	0.00229586	0.278327518355228	1.83715
ZFC3H1_S651__2_Phos	539	0.00229659	0.296406817926129	-1.04487
NCOR2_S2203__2_Phos	540	0.00231667	0.296406817926129	-1.0938
LARP1_S228__2_Phos	541	0.00232676	0.296406817926129	0.973969
HSP90AA1_S263__1_Phos	542	0.00233906	0.296406817926129	0.88295
REG1A_Sec	543	0.00235887	0.296406817926129	0.986647
ANXA8_Nuc	544	0.00236606	0.296406817926129	0.972356
SRSF4_S267__2_Phos	545	0.00237005	0.335134115081026	0.972194
TTYH3_S520__2_Phos	546	0.00242847	0.335134115081026	-1.1995
IMPDH2_Prot	547	0.00243084	0.335134115081026	0.972288
FARP1_S930__3_Phos	548	0.00243585	0.335134115081026	-1.03879
TTYH3_S522__2_Phos	549	0.00244621	0.335134115081026	-1.19863
HIST1H2BN_Exos	550	0.00247121	0.335134115081026	1.0373
SLC9A1_S599__3_Phos	551	0.00249943	0.335134115081026	-1.06364
SRRM2_S1657__2_Phos	552	0.00251268	0.335134115081026	0.96655
GCHFR_Sec	553	0.00252118	0.335134115081026	1.19502
PRNP_Sec	554	0.00256647	0.335134115081026	1.08986
SRRM2_S1711__1_Phos	555	0.00260038	0.335134115081026	1.23608
PRNP_Glc	556	0.00261054	0.335134115081026	0.962844
SRRM1_S765__1_Phos	557	0.00261884	0.335134115081026	0.97925
SOAT1_Nuc	558	0.00262471	0.335134115081026	-0.962318
IGFBP6_Sec	559	0.00263896	0.335134115081026	-0.975633
BANF1_Sec	560	0.00263913	0.335134115081026	1.23424
SRSF7_S227__2_Phos	561	0.002641	0.335134115081026	0.975557
MMP9_Sec	562	0.00265298	0.335134115081026	-0.97511
DEK_S279__1_Phos	563	0.00268231	0.335134115081026	1.51755
SRRM2_T359__2_Phos	564	0.00269972	0.335134115081026	1.15539
SRSF4_S269__2_Phos	565	0.00271891	0.335134115081026	0.958886
INF2_T655__1_Phos	566	0.00273881	0.335134115081026	1.1537
RIN1_Prot	567	0.00276203	0.335134115081026	1.21429
HSP90AB1_S255__2_Phos	568	0.00277328	0.335134115081026	0.956954
S100A4_Prot	569	0.00277469	0.335134115081026	1.08128
HSP90AB1_S261__2_Phos	570	0.00278178	0.335134115081026	0.956655
TGFB1I1_S118__2_Phos	571	0.00282952	0.335134115081026	-1.18113
HMDB0041988_NA	572	0.00284536	0.335134115081026	1.79795
HMDB0033627_NA	573	0.00285249	0.335134115081026	1.79749
SRRM2_S1658__2_Phos	574	0.00286886	0.335134115081026	0.95364
STMN1_Sec	575	0.00287871	0.335134115081026	-0.967024
KPNB1_Sec	576	0.00289446	0.335134115081026	1.17839
HEG1_Prot	577	0.00291586	0.335134115081026	-1.17749
MED13_S537__2_Phos	578	0.00293701	0.335134115081026	-1.04635
MED13_S530__2_Phos	579	0.00293981	0.335134115081026	-1.04625
S100A8_Nuc	580	0.00294284	0.335134115081026	0.951144
GIT1_S592__2_Phos	581	0.00296217	0.335134115081026	0.96418
NEXN_Nuc.1	582	0.00296821	0.335134115081026	-0.950301
OSBPL8_S342__1_Phos	583	0.0029717	0.335134115081026	1.17519
ADK_Sec	584	0.00297475	0.335134115081026	1.17506
RRP15_S280__2_Phos	585	0.00297651	0.335134115081026	1.07351
HMGA1_S99__3_Phos	586	0.00302694	0.335134115081026	-0.860196
RTN4_S107__1_Phos	587	0.00304116	0.335134115081026	-0.947913
PCDH1_S984__1_Phos	588	0.00304478	0.335134115081026	-0.947796
DSC3_Sec	589	0.00305337	0.335134115081026	-0.947519
HMGA1_S102__3_Phos	590	0.00308055	0.335134115081026	-0.858627
MAPRE1_Exos	591	0.0031047	0.335134115081026	-1.21382
RERE_S675__2_Phos	592	0.00315018	0.335134115081026	-1.13716
HMGA1_S103__3_Phos	593	0.00316502	0.335134115081026	-0.856206
NEXN_Prot	594	0.00319143	0.335134115081026	-0.943155
SYNPO_S839__2_Phos	595	0.0032158	0.335134115081026	-1.16556
SQSTM1_T269__2_Phos	596	0.00322049	0.335134115081026	-0.944724
LIMA1_S362__2_Phos	597	0.00322961	0.335134115081026	-1.00925
LIMA1_S365__2_Phos	598	0.00323072	0.335134115081026	-1.00921
SRSF7_S223__2_Phos	599	0.00323132	0.335134115081026	0.955482
LGALS1_Prot	600	0.00324278	0.335134115081026	-0.914336
LGALS1_Mem	601	0.0032507	0.335134115081026	-0.941335
FLNA_S2131__2_Phos	602	0.00326592	0.335134115081026	-1.16367
PCDH1_S973__2_Phos	603	0.00328319	0.335134115081026	-1.0075
DDX20_S286__2_Phos	604	0.00328429	0.335134115081026	1.06254
DDX20_S285__2_Phos	605	0.00328509	0.335134115081026	1.06251
NEB_Prot	606	0.00328888	0.335134115081026	1.20651
KPNB1_Nuc	607	0.00331071	0.335134115081026	0.939522
SSFA2_S273__3_Phos	608	0.0033231	0.335134115081026	-1.06122
GOLIM4_S555__1_Phos	609	0.00333441	0.335134115081026	-0.938814
PSIP1_S273__1_Phos	610	0.00337727	0.335134115081026	1.15956
SIRT2_Prot	611	0.00339631	0.335134115081026	1.204
ARPC1A_Exos	612	0.00342105	0.335134115081026	1.21547
NRCAM_Prot	613	0.00343907	0.335134115081026	-1.15733
EPPK1_Sec	614	0.00345363	0.335134115081026	-1.05689
SRRM2_S2398__2_Phos	615	0.00347717	0.335134115081026	1.15597
HMDB0135803_NA	616	0.00347768	0.335134115081026	-1.76062
HMDB0135804_NA	617	0.00348214	0.335134115081026	-1.76038
GLIPR2_Prot	618	0.00349995	0.335134115081026	-1.05539
MISP_Prot	619	0.00351747	0.335134115081026	-0.933497
HMDB0135802_NA	620	0.00351784	0.335134115081026	-1.75847
EIF5B_S107__1_Phos	621	0.00352189	0.335134115081026	1.12384
VCAN_S1129__1_Phos	622	0.00352625	0.335134115081026	-1.17802
HMDB0135799_NA	623	0.00353028	0.335134115081026	-1.7578
CSNK2B_Exos	624	0.00354353	0.335134115081026	1.40877
NUCKS1_S58__1_Phos	625	0.00355229	0.335134115081026	0.905537
HMDB0130092_NA	626	0.00356269	0.335134115081026	-1.75609
HMDB0130091_NA	627	0.00356472	0.335134115081026	-1.75598
COL17A1_S1413__1_Phos	628	0.00356533	0.335134115081026	1.15288
AHNAK_S5739__1_Phos	629	0.00356869	0.335134115081026	0.998617
hsa.miR.378i_miR	630	0.00359734	0.335134115081026	1.75426
ATP5J_Nuc	631	0.00361589	0.335134115081026	-0.883291
PRPF4B_S227__2_Phos	632	0.00361847	0.335134115081026	1.15105
TRA2B_S266__1_Phos	633	0.00365142	0.335134115081026	1.05061
HMDB0130057_NA	634	0.00365618	0.335134115081026	-1.75121
HMDB0130055_NA	635	0.00366398	0.335134115081026	-1.75081
HMDB0130053_NA	636	0.00366832	0.335134115081026	-1.75058
VIM_Mem	637	0.00366839	0.335134115081026	-0.942673
HMDB0130056_NA	638	0.00366874	0.335134115081026	-1.75056
HMDB0130054_NA	639	0.00367223	0.335134115081026	-1.75038
SLC9A1_S602__3_Phos	640	0.00370899	0.335134115081026	-1.04184
HMDB0130052_NA	641	0.00376661	0.335134115081026	-1.74559
UBE2V2_Mem	642	0.00377142	0.335134115081026	1.24859
FLNA_S2125__2_Phos	643	0.00377284	0.335134115081026	-1.04691
INCENP_S214__3_Phos	644	0.00378574	0.335134115081026	-1.10584
TIMP2_Sec	645	0.00378585	0.335134115081026	-0.92614
HMDB0130050_NA	646	0.0038391	0.335134115081026	-1.74199
CBX5_Nuc	647	0.00383917	0.335134115081026	0.924735
SRRM2_S357__2_Phos	648	0.00385313	0.335134115081026	1.04452
DEK_S279__2_Phos	649	0.00386082	0.335134115081026	0.92417
SON_S1784__2_Phos	650	0.00386263	0.335134115081026	1.04424
HMDB0128977_NA	651	0.00386868	0.335134115081026	-1.74053
HMDB0030172_C09598	652	0.00388543	0.335134115081026	1.73971
NUCKS1_S234__2_Phos	653	0.00390362	0.335134115081026	0.912652
PALLD_S1121__2_Phos	654	0.00391137	0.335134115081026	-1.04281
CCNL1_T325__2_Phos	655	0.00392492	0.335134115081026	1.01464
S100A9_Prot	656	0.00394806	0.335134115081026	1.04175
SLC16A1_S213__1_Phos	657	0.00395115	0.335134115081026	-1.04166
UTP18_S124__1_Phos	658	0.00395788	0.335134115081026	1.04147
ZC3H3_Prot	659	0.00397425	0.335134115081026	1.19599
CRIP2_Sec	660	0.00397455	0.335134115081026	-1.18221
DBN1_Sec	661	0.00397583	0.339305584648686	-0.921214
CLTC_Exos	662	0.00404111	0.339305584648686	0.920117
FN3KRP_Prot	663	0.00404789	0.339305584648686	1.13711
SRRM2_S1521__1_Phos	664	0.00405674	0.339305584648686	1.24816
C17orf85_S25__1_Phos	665	0.00408023	0.339305584648686	1.10605
SERPINH1_Exos	666	0.00409583	0.339305584648686	-1.17832
RAC1_Sec	667	0.00411683	0.339305584648686	1.135
WDR75_S782__2_Phos	668	0.00411768	0.339305584648686	0.917673
OLFM4_Exos	669	0.00415011	0.339305584648686	1.26965
SLC16A7_Prot	670	0.00415138	0.339305584648686	1.10394
OSBP_S382__2_Phos	671	0.0041881	0.339305584648686	1.11601
ZNF185_S152__2_Phos	672	0.00424181	0.339305584648686	-1.03355
GLUL_Mem	673	0.00424626	0.339305584648686	-1.17363
LAD1_S369__1_Phos	674	0.0042477	0.339305584648686	-0.914523
DCTD_Sec	675	0.00425199	0.339305584648686	1.33929
NUCKS1_S214__2_Phos	676	0.00425385	0.339305584648686	0.841978
HMDB0015055_C02078	677	0.00430219	0.339305584648686	1.72031
SERPINC1_Nuc	678	0.00431065	0.339305584648686	-1.0317
PPP1R18_S224__1_Phos	679	0.00431957	0.339305584648686	-1.1669
SERPINE1_Prot	680	0.00433764	0.339305584648686	-0.912395
LRRC8C_Prot	681	0.00435058	0.339305584648686	-1.00318
PAFAH1B2_Exos	682	0.0043596	0.339305584648686	-1.44117
DLG1_S672__1_Phos	683	0.00436753	0.339305584648686	-1.09774
GOLM1_S191__1_Phos	684	0.00438367	0.339305584648686	-0.976403
NCOR1_S1881__2_Phos	685	0.00439707	0.339305584648686	-0.913394
NCOR2_T553__2_Phos	686	0.00442073	0.339305584648686	-0.910465
HMGN2_Glc	687	0.00442578	0.339305584648686	0.910348
PPA2_Sec	688	0.00442944	0.339305584648686	0.934459
LARP1_S627__2_Phos	689	0.00443248	0.339305584648686	0.975195
TLK2_Prot	690	0.00444428	0.339305584648686	1.12539
SQSTM1_S277__2_Phos	691	0.00445668	0.339305584648686	-1.02101
NUMA1_Nuc	692	0.00447065	0.339305584648686	0.837323
HARS_Prot	693	0.00447278	0.339305584648686	0.974207
TXLNG_Nuc	694	0.00451921	0.339305584648686	-1.02627
CTNND1_S346__3_Phos	695	0.00452526	0.339305584648686	-0.897842
TGM1_S95__1_Phos	696	0.00452924	0.339305584648686	0.907992
HMGN1_Sec	697	0.00453752	0.339305584648686	-1.12277
CTNND1_S349__3_Phos	698	0.00456051	0.339305584648686	-0.897059
NCOR2_S149__2_Phos	699	0.00458978	0.339305584648686	-0.971383
KLK8_Sec	700	0.00459143	0.339305584648686	1.06413
CTNND1_S352__3_Phos	701	0.00459693	0.339305584648686	-0.896256
SRRM1_S388__1_Phos	702	0.0046316	0.339305584648686	1.09053
WBP11_S361__2_Phos	703	0.00463825	0.339305584648686	0.970232
TMEM63B_S114__2_Phos	704	0.00466789	0.339305584648686	-1.08957
ACTC1_Prot	705	0.00468957	0.339305584648686	-0.904436
GPR155_S603__1_Phos	706	0.00469508	0.339305584648686	-1.11846
SRRM2_S1502__1_Phos	707	0.00470859	0.339305584648686	1.11809
RPS19_Exos	708	0.00471759	0.339305584648686	1.40345
DNPEP_Exos	709	0.0047192	0.339305584648686	1.39943
FILIP1L_S551__1_Phos	710	0.00474357	0.339305584648686	-1.15913
GPATCH4_S110__2_Phos	711	0.0047735	0.339305584648686	0.902617
GIT1_Y598__2_Phos	712	0.00481491	0.339305584648686	0.966128
SEC62_S315__2_Phos	713	0.0048205	0.339305584648686	0.901612
CEP135_Prot	714	0.0048343	0.339305584648686	1.2239
NCOR2_S554__2_Phos	715	0.00485379	0.339305584648686	-0.900905
A0A1B0GVI3_S67__1_Phos	716	0.00487785	0.339305584648686	0.964698
PDLIM7_Sec	717	0.00488751	0.339305584648686	-0.96448
TPM1_Prot.1	718	0.00490615	0.339305584648686	-0.899802
TRA2A_S2__3_Phos	719	0.00491747	0.339305584648686	1.11258
CAST_Nuc	720	0.00494195	0.339305584648686	0.899054
SYNPO_S838__2_Phos	721	0.0049893	0.339305584648686	-1.11074
TOR1AIP1_S156__3_Phos	722	0.00499144	0.339305584648686	-0.872048
WBP11_S364__2_Phos	723	0.00500273	0.339305584648686	0.961911
TOR1AIP1_S157__3_Phos	724	0.00501972	0.339305584648686	-0.871483
CD81_Nuc	725	0.00503118	0.339305584648686	-1.10967
PBDC1_S197__1_Phos	726	0.00503669	0.339305584648686	0.899445
NCOR1_S1885__2_Phos	727	0.00504726	0.339305584648686	-0.909789
ENSA_S2__1_Phos	728	0.00506499	0.339305584648686	1.01305
SRRM2_S1072__1_Phos	729	0.00508833	0.339305584648686	1.01251
ZNF202_Prot	730	0.00509978	0.339305584648686	1.20721
TJP1_S272__2_Phos	731	0.00511227	0.339305584648686	-1.10763
TPI1_Sec	732	0.0051256	0.339305584648686	0.895292
TNKS1BP1_S1666__1_Phos	733	0.00513954	0.339305584648686	1.01134
TOR1AIP1_S216__2_Phos	734	0.00515617	0.339305584648686	-0.894678
KRT18_Exos	735	0.00516533	0.339305584648686	-1.14788
SF3B2_S418__2_Phos	736	0.00517354	0.339305584648686	0.983648
SF3B2_S419__2_Phos	737	0.00517571	0.339305584648686	0.9836
SRSF7_S192__1_Phos	738	0.00518715	0.339305584648686	0.894059
SRRM2_S353__2_Phos	739	0.00521074	0.339305584648686	0.895927
SEC62_S313__2_Phos	740	0.0052112	0.339305584648686	0.89358
HMDB0029340_NA	741	0.00521846	0.339305584648686	1.68302
ANP32B_Sec	742	0.00522259	0.339305584648686	0.982574
hsa.miR.6800.5p_miR	743	0.00527232	0.339305584648686	-1.68102
SRRM2_S2394__2_Phos	744	0.00527625	0.339305584648686	1.10359
TNC_Nuc.1	745	0.0052763	0.339305584648686	-1.00827
WDR75_S779__2_Phos	746	0.00529078	0.339305584648686	0.892011
NUCKS1_S223__2_Phos	747	0.00529425	0.339305584648686	0.891943
NUCKS1_S229__2_Phos	748	0.00530892	0.339305584648686	0.891657
DEK_S278__2_Phos	749	0.00531005	0.339305584648686	0.891635
CFL1_Exos	750	0.0053154	0.339305584648686	-1.20143
TMEM104_S104__3_Phos	751	0.00532193	0.339305584648686	-0.955062
SMARCA2_T1511__2_Phos	752	0.00532961	0.339305584648686	1.14372
TMEM104_S103__3_Phos	753	0.00533009	0.339305584648686	-0.954892
TAGLN_Mem	754	0.00533839	0.339305584648686	-0.969564
SEC62_S341__1_Phos	755	0.00536828	0.339305584648686	-1.10137
SDHA_Sec	756	0.00540326	0.339305584648686	1.10054
SH3KBP1_Sec	757	0.00540825	0.339305584648686	-0.902538
MISP_S394__2_Phos	758	0.00543013	0.339305584648686	-1.05517
SON_Y1790__2_Phos	759	0.00546459	0.339305584648686	0.888657
SUCLG2_Nuc	760	0.00547556	0.339305584648686	0.888449
HMDB0032438_NA	761	0.00551073	0.339305584648686	1.67237
COL4A2_S1475__1_Phos	762	0.0055132	0.339305584648686	-1.13921
HMDB0003752_NA	763	0.00551947	0.339305584648686	1.67206
SYNPO_S833__2_Phos	764	0.00552674	0.339305584648686	-1.09764
HMDB0041932_NA	765	0.00556184	0.339305584648686	1.67056
HMDB0038083_NA	766	0.00557229	0.339305584648686	1.6702
HMDB0041930_NA	767	0.00557385	0.339305584648686	1.67014
HMDB0061037_NA	768	0.0055837	0.339305584648686	1.66979
PEA15_Sec	769	0.00558967	0.339305584648686	-0.888622
HMGN4_Prot	770	0.00559543	0.339305584648686	0.974701
HMDB0039686_NA	771	0.00559699	0.339305584648686	1.66933
HMDB0039684_NA	772	0.00560148	0.339305584648686	1.66917
NUCKS1_S240__2_Phos	773	0.00561947	0.339305584648686	0.875761
HMDB0039683_NA	774	0.00562928	0.339305584648686	1.6682
DBN1_S345__2_Phos	775	0.0056527	0.339305584648686	-1.09473
HMDB0004157_C05789	776	0.00566553	0.339305584648686	1.66694
KIAA0226L_Exos	777	0.00567154	0.339305584648686	0.884788
HMDB0039677_NA	778	0.00567877	0.339305584648686	1.66648
HMDB0039676_NA	779	0.00570589	0.339305584648686	1.66554
DBN1_S337__2_Phos	780	0.00572582	0.339305584648686	-0.998666
LUZP1_S574__1_Phos	781	0.00573454	0.339305584648686	-0.883635
SRRM1_S209__1_Phos	782	0.00573731	0.339305584648686	1.13388
HMDB0039675_NA	783	0.00574323	0.339305584648686	1.66426
ACBD5_S163__2_Phos	784	0.00574327	0.339305584648686	-0.883476
ACBD5_S167__2_Phos	785	0.00575131	0.339305584648686	-0.88333
HMDB0014523_C07220	786	0.00577357	0.339305584648686	1.66322
SRSF7_S221__2_Phos	787	0.00577504	0.339305584648686	1.06306
K7ELQ4_T101__2_Phos	788	0.00578152	0.339305584648686	-1.09182
K7ELQ4_S97__2_Phos	789	0.00578812	0.339305584648686	-1.09168
UBLCP1_Prot	790	0.00579073	0.339305584648686	1.09162
MINA_Prot	791	0.00581028	0.339305584648686	1.09118
PXDN_Sec	792	0.00583686	0.339305584648686	-0.969851
TOR1AIP1_S156__2_Phos	793	0.005886	0.339305584648686	-0.799003
GOLGA6D_S183__2_Phos	794	0.00589266	0.339305584648686	0.968756
GOLGA6D_T188__2_Phos	795	0.00589464	0.339305584648686	0.968718
RRP15_S276__2_Phos	796	0.00590195	0.339305584648686	1.08916
GLIPR1_Nuc	797	0.00590937	0.339305584648686	-1.12992
SUCLG1_Nuc	798	0.00592764	0.339305584648686	0.882474
HMDB0029830_NA	799	0.00593376	0.339305584648686	-1.65783
HLA.C_Exos	800	0.00593474	0.339305584648686	-1.25616
PPHLN1_T84__2_Phos	801	0.00593795	0.348558195995425	0.987727
JPH1_S465__3_Phos	802	0.0059633	0.348558195995425	0.993862
PKP3_Mem	803	0.00597357	0.348558195995425	-1.05881
hsa.miR.6723.5p_miR	804	0.00601816	0.348558195995425	-1.65504
TGM2_Nuc	805	0.00602823	0.348558195995425	-0.878407
JPH1_T460__3_Phos	806	0.00606775	0.348558195995425	1.05683
LETM1_Nuc	807	0.00607422	0.348558195995425	-0.867713
TNC_Prot	808	0.00609929	0.348558195995425	-0.877177
COX7C_Prot	809	0.00612381	0.348558195995425	0.939368
TAGLN_Nuc	810	0.00614382	0.348558195995425	-0.878705
PLAUR_Sec	811	0.00614787	0.348558195995425	-1.08386
SRSF2_S220__2_Phos	812	0.00615691	0.348558195995425	0.866308
FLNA_S2136__2_Phos	813	0.00616475	0.348558195995425	-1.05482
TPM4_Sec.1	814	0.00617507	0.348558195995425	-0.963353
HNRNPUL2_S185__1_Phos	815	0.00617633	0.348558195995425	0.875857
SIPA1L1_S208__1_Phos	816	0.00618805	0.348558195995425	-1.12371
PSIP1_T134__2_Phos	817	0.00620841	0.348558195995425	0.989082
H2AFX_S140__1_Phos	818	0.00622887	0.348558195995425	1.06607
PROM2_Prot	819	0.00623005	0.348558195995425	1.08213
CTNND1_S868__3_Phos	820	0.00625726	0.348558195995425	-1.12872
MYL9_Nuc	821	0.00626969	0.348558195995425	-0.981317
GIT1_S596__2_Phos	822	0.0062703	0.348558195995425	1.08129
BCL7C_S122__3_Phos	823	0.00629387	0.348558195995425	-1.12142
CD14_Nuc	824	0.00629808	0.348558195995425	0.987375
VPS13D_S588__2_Phos	825	0.00630591	0.348558195995425	0.886244
VPS13D_T584__2_Phos	826	0.00630901	0.348558195995425	0.886191
HK2_Prot	827	0.00631643	0.348558195995425	0.87578
SON_S1783__2_Phos	828	0.00634492	0.348558195995425	0.873021
IRF2BP2_S175__1_Phos	829	0.0063462	0.348558195995425	-0.935344
PSAT1_Sec	830	0.00639512	0.348558195995425	0.884741
PPP1R14C_Sec	831	0.00642205	0.348558195995425	1.07817
DNAJC1_S479__2_Phos	832	0.00643162	0.348558195995425	-0.846373
PCCB_Exos	833	0.00644651	0.348558195995425	1.11817
SRRM2_S1497__1_Phos	834	0.00645023	0.348558195995425	1.02527
ACIN1_S150__2_Phos	835	0.00645328	0.348558195995425	0.871233
DNAJC1_S480__2_Phos	836	0.00649229	0.348558195995425	-0.84541
P4HA2_Mem	837	0.00650256	0.348558195995425	-1.04805
SCRIB_S1139__1_Phos	838	0.00650343	0.348558195995425	1.04803
RPS6_S235__2_Phos	839	0.00651244	0.348558195995425	-1.02407
LIMA1_S686__1_Phos	840	0.00651959	0.348558195995425	-0.870153
HMDB0034061_NA	841	0.00654713	0.348558195995425	-1.63832
C1orf106_Prot	842	0.00656284	0.348558195995425	-0.871728
SRSF2_S221__2_Phos	843	0.00657376	0.348558195995425	0.859475
ZDHHC5_S432__2_Phos	844	0.00659408	0.348558195995425	-1.07472
TCOF1_Prot	845	0.00660435	0.348558195995425	0.859779
PRPF38B_S527__1_Phos	846	0.00660618	0.348558195995425	0.981674
NOP56_S563__3_Phos	847	0.0066163	0.348558195995425	1.07428
NOP56_S570__3_Phos	848	0.0066196	0.348558195995425	1.07421
NOP56_S569__3_Phos	849	0.00662903	0.470923170273431	1.07403
EEF1E1_Prot	850	0.00668383	0.470923170273431	1.03584
PIR_Prot	851	0.00672684	0.470923170273431	1.16816
ITGB5_Prot	852	0.00673861	0.470923170273431	-0.86892
SMARCA2_S1492__2_Phos	853	0.00676855	0.470923170273431	-0.866182
PRPF40A_S975__2_Phos	854	0.00678351	0.470923170273431	0.865948
HADH_Sec	855	0.00681947	0.470923170273431	0.865386
HMDB0032124_NA	856	0.00691544	0.470923170273431	1.62738
SRRM1_T396__2_Phos	857	0.00694205	0.470923170273431	1.03103
SVIL_Exos	858	0.00702344	0.470923170273431	-1.25215
KTN1_Sec	859	0.00703332	0.470923170273431	-1.10631
SPECC1L_S385__2_Phos	860	0.0070375	0.470923170273431	-0.874443
H3F3B_Mem	861	0.00703921	0.470923170273431	1.06614
LMBRD1_S553__2_Phos	862	0.00703995	0.470923170273431	-1.06612
TBC1D17_Prot	863	0.00706514	0.470923170273431	1.06565
INCENP_S218__2_Phos	864	0.0071061	0.470923170273431	-1.0367
TXN2_Sec	865	0.00711561	0.470923170273431	0.972752
LAMB3_Nuc	866	0.00713604	0.470923170273431	-0.792418
CTR9_S1059__1_Phos	867	0.00718106	0.470923170273431	0.971647
SRSF4_S265__2_Phos	868	0.00718872	0.470923170273431	0.945635
SRSF10_S160__1_Phos	869	0.00719776	0.470923170273431	1.04739
STRA6_Nuc	870	0.0072131	0.470923170273431	-1.06291
CALML5_Mem	871	0.00722757	0.470923170273431	1.13804
ACTN4_Nuc.1	872	0.00724621	0.470923170273431	-0.779056
HMDB0034627_NA	873	0.0072517	0.470923170273431	1.61784
HMDB0037028_NA	874	0.00726752	0.470923170273431	1.61741
HMDB0034626_NA	875	0.00727097	0.470923170273431	1.61731
SPAG9_S728__2_Phos	876	0.0072846	0.470923170273431	0.858353
GLB1_Nuc	877	0.00728486	0.470923170273431	-0.858349
CALR_Sec	878	0.00728663	0.470923170273431	-0.858323
MISP_S394__1_Phos	879	0.0073139	0.470923170273431	-1.06108
BCLAF1_T494__2_Phos	880	0.00734541	0.470923170273431	0.960424
SYNPO_S754__1_Phos	881	0.00737544	0.470923170273431	-0.96842
DCD_Exos	882	0.00742092	0.470923170273431	1.30771
NOL12_S133__2_Phos	883	0.00743823	0.470923170273431	0.967393
NOL12_S132__2_Phos	884	0.0074385	0.470923170273431	0.967389
HMDB0038381_NA	885	0.00744477	0.470923170273431	1.61255
HMDB0013202_NA	886	0.0074515	0.470923170273431	1.61236
HMDB0039473_NA	887	0.00745544	0.470923170273431	1.61226
HMGA1_S102__1_Phos	888	0.00745557	0.470923170273431	0.855869
PSIP1_S129__2_Phos	889	0.00751799	0.470923170273431	0.854975
ACSL1_Nuc	890	0.00753421	0.470923170273431	0.854743
hsa.miR.708.5p_miR	891	0.00753613	0.470923170273431	-1.61008
SRSF7_S159__2_Phos	892	0.00753705	0.470923170273431	1.31325
SSFA2_S272__3_Phos	893	0.00753772	0.470923170273431	-1.0291
SAFB_S383__1_Phos	894	0.00754405	0.470923170273431	0.856839
HMDB0028980_NA	895	0.00755521	0.470923170273431	1.60957
TGFBI_Mem	896	0.00755798	0.470923170273431	-1.05673
KLC1_Sec	897	0.00756965	0.470923170273431	-1.02856
HMDB0029001_NA	898	0.0075887	0.470923170273431	1.60868
GPATCH4_S101__2_Phos	899	0.00760162	0.649103771136549	0.853787
PPIC_Nuc	900	0.00773303	0.649103771136549	-1.02579
ALPP_Prot	901	0.00774965	0.649103771136549	0.962416
CLSTN1_Sec	902	0.00777246	0.649103771136549	-0.851397
TOR1AIP1_S163__3_Phos	903	0.00779055	0.649103771136549	-0.851146
BCL7C_S114__3_Phos	904	0.00781751	0.649103771136549	-0.853
NUCKS1_S19__1_Phos	905	0.00782031	0.649103771136549	-0.772786
GRAMD1A_S350__2_Phos	906	0.00784085	0.649103771136549	-0.960992
HIST3H2BB_Glc	907	0.00787965	0.649103771136549	1.05118
FUBP1_Sec	908	0.0078965	0.649103771136549	-1.02308
PRRC2C_T649__2_Phos	909	0.00793126	0.649103771136549	-0.959595
BMP1_Prot	910	0.00794775	0.649103771136549	-0.909623
SDC4_Prot	911	0.00814307	0.649103771136549	0.858549
SRRM2_S935__1_Phos	912	0.00814964	0.649103771136549	1.08601
SSFA2_S276__3_Phos	913	0.00815554	0.649103771136549	-0.95619
NANS_Sec	914	0.00815616	0.649103771136549	0.956181
ATP5H_Nuc	915	0.0081939	0.649103771136549	-0.78785
KCNH8_S154__1_Phos	916	0.00826092	0.649103771136549	1.08413
CYCS_Sec	917	0.00829238	0.649103771136549	0.844401
FSTL1_Prot	918	0.00829294	0.649103771136549	-1.02882
SOAT1_Prot	919	0.00829445	0.649103771136549	-0.954123
ZDHHC5_S406__2_Phos	920	0.00829961	0.649103771136549	-0.928629
ITGB4_S1364__2_Phos	921	0.00831389	0.649103771136549	1.04401
ZDHHC5_S398__2_Phos	922	0.00832763	0.649103771136549	-0.928227
ADIRF_Sec	923	0.00834039	0.649103771136549	-0.843775
TMEM44_Prot	924	0.00837856	0.649103771136549	-1.04297
NUDC_Nuc	925	0.00838369	0.649103771136549	1.01528
TRA2A_S20__2_Phos	926	0.0084716	0.649103771136549	0.844284
NUCKS1_S79__1_Phos	927	0.00855614	0.649103771136549	0.841001
PBXIP1_Prot	928	0.00858169	0.649103771136549	-0.840677
CCNL1_S329__2_Phos	929	0.00859266	0.649103771136549	0.852634
SLIT1_Sec	930	0.00859457	0.649103771136549	-0.949761
DBN1_S339__2_Phos	931	0.00866593	0.649103771136549	-0.948744
MYOZ1_Nuc	932	0.00868741	0.649103771136549	-1.07853
SUMO1_Prot	933	0.00870511	0.649103771136549	0.948188
PRPF40A_S972__2_Phos	934	0.00872748	0.649103771136549	0.838843
RSBN1L_Prot	935	0.00873551	0.649103771136549	1.33349
SQSTM1_S272__2_Phos	936	0.0087785	0.649103771136549	-0.85027
PSMD6_Exos	937	0.00885488	0.649103771136549	1.13692
NT5E_Prot	938	0.00886776	0.649103771136549	-0.837103
VAPB_S160__2_Phos	939	0.00888711	0.649103771136549	-1.03503
TJP1_S268__2_Phos	940	0.00901051	0.649103771136549	-0.835358
SRRM2_S404__3_Phos	941	0.0090703	0.649103771136549	0.89424
AK4_Sec	942	0.00907301	0.649103771136549	1.10547
IRF6_Sec	943	0.00908674	0.649103771136549	-0.990061
PCDH1_S977__2_Phos	944	0.00910393	0.649103771136549	-1.00446
RABIF_Sec	945	0.00911822	0.649103771136549	-0.942466
ASS1_Sec	946	0.00916876	0.649103771136549	0.845447
HIBCH_Sec	947	0.00920335	0.649103771136549	0.835219
CDS2_S21__2_Phos	948	0.00928821	0.649103771136549	0.915129
CTSZ_Prot	949	0.00930486	0.649103771136549	-0.831837
TRA2A_S16__2_Phos	950	0.00930595	0.649103771136549	0.926353
SCRIB_S1142__1_Phos	951	0.00931805	0.649103771136549	0.976194
ATXN1_S238__2_Phos	952	0.00933735	0.649103771136549	-1.02834
GPATCH4_S108__2_Phos	953	0.00933841	0.649103771136549	0.939509
hsa.miR.619.5p_miR	954	0.00934467	0.649103771136549	-1.5661
VIM_Exos	955	0.00938993	0.649103771136549	-0.938827
TOR1AIP1_S157__2_Phos	956	0.00944441	0.649103771136549	-0.75301
SCPEP1_Exos	957	0.00944451	0.649103771136549	-1.06538
A0A2R8Y611_S661__1_Phos	958	0.00945275	0.649103771136549	0.937999
CDC42BPA_T977__2_Phos	959	0.00948253	0.649103771136549	-1.06178
CSRP1_Prot	960	0.00949456	0.649103771136549	-0.829619
FZD8_Prot	961	0.00952239	0.649103771136549	-1.1261
GOLM1_S187__1_Phos	962	0.00952816	0.649103771136549	-0.937011
SRRM1_S811__3_Phos	963	0.009531	0.649103771136549	1.02555
PLXDC2_Prot	964	0.00956185	0.649103771136549	-0.888034
HMDB0002044_NA	965	0.00958423	0.649103771136549	1.56086
SYMPK_T1257__1_Phos	966	0.00960508	0.649103771136549	-0.989069
OSTC_Nuc	967	0.00962563	0.649103771136549	-1.29509
hsa.miR.21.3p_miR	968	0.00964616	0.649103771136549	-1.55952
hsa.miR.320e_miR	969	0.0096929	0.649103771136549	1.55852
TGFB2_Prot	970	0.00969742	0.649103771136549	-1.02319
MDH2_Sec	971	0.00969847	0.649103771136549	0.82728
TACC2_S412__1_Phos	972	0.00970338	0.649103771136549	1.12329
FARP1_S925__3_Phos	973	0.0097086	0.649103771136549	-0.995956
SNIP1_S76__1_Phos	974	0.00971267	0.649103771136549	1.02298
PTK7_S784__1_Phos	975	0.009732	0.649103771136549	-0.934377
CRELD1_Prot	976	0.00976668	0.649103771136549	-0.826507
JPH1_T461__3_Phos	977	0.00976879	0.649103771136549	0.933906
EZH2_S363__2_Phos	978	0.00978289	0.649103771136549	-0.826324
TBC1D4_Prot	979	0.00983614	0.649103771136549	1.28369
CTNND1_Y865__3_Phos	980	0.00985201	0.649103771136549	-1.07174
PKM_Sec	981	0.00989281	0.649103771136549	0.82509
FGFR1OP_Mem	982	0.00996173	0.649103771136549	-1.05783
GOLGA5_Nuc	983	0.0100195	0.649103771136549	-1.00814
PGK1_Sec	984	0.010029	0.649103771136549	0.814292
SPECC1L_S389__2_Phos	985	0.010207	0.649103771136549	-0.880306
hsa.miR.17.3p_miR	986	0.0102297	0.649103771136549	1.54729
SRM_Sec	987	0.0102542	0.649103771136549	1.05372
TRA2A_T22__2_Phos	988	0.0102717	0.649103771136549	1.01532
CROCC_Prot	989	0.010298	0.649103771136549	0.820646
SIPA1L1_S321__2_Phos	990	0.0103162	0.649103771136549	-1.05286
CCNY_S326__2_Phos	991	0.0103408	0.649103771136549	-1.2307
SIPA1L1_S318__2_Phos	992	0.0103444	0.649103771136549	-1.05247
NCOR2_S152__2_Phos	993	0.0103847	0.649103771136549	-0.926259
LUZP1_S659__1_Phos	994	0.0103888	0.649103771136549	-0.831468
H2AFX_Y143__1_Phos	995	0.0104015	0.649103771136549	1.0136
SRRM1_S806__3_Phos	996	0.0104047	0.649103771136549	1.01356
BMP1_Sec	997	0.010405	0.649103771136549	-0.831292
SMARCA2_S1496__2_Phos	998	0.0104084	0.649103771136549	-0.819462
CHMP4A_Sec	999	0.0104414	0.649103771136549	-0.961438
TNC_Nuc	1000	0.0104656	0.649103771136549	-0.795164
PML_S40__1_Phos	1001	0.0104737	0.649103771136549	0.985845
ITGB6_Prot	1002	0.0105198	0.649103771136549	-0.818278
HIST1H1B_T4__1_Phos	1003	0.0105414	0.649103771136549	0.820191
SRSF2_S208__2_Phos	1004	0.0106121	0.649103771136549	0.817306
hsa.miR.424.3p_miR	1005	0.0106248	0.649103771136549	-1.53936
PFN2_Nuc	1006	0.0106653	0.649103771136549	1.01016
SNCG_Prot	1007	0.0107021	0.649103771136549	0.818502
LEO1_S614__2_Phos	1008	0.0108102	0.649103771136549	0.815245
SRRM1_S724__1_Phos	1009	0.0108189	0.649103771136549	0.826886
TMEM14C_Prot	1010	0.0108295	0.649103771136549	1.00805
TOPORS_Nuc	1011	0.0108925	0.649103771136549	1.00725
SRRM1_T205__2_Phos	1012	0.01092	0.649103771136549	1.04474
CASP4_Prot	1013	0.0109248	0.649103771136549	0.919878
SCGB1A1_Sec	1014	0.0109353	0.649103771136549	1.04454
A0A2R8Y623_Nuc	1015	0.0109451	0.649103771136549	-1.09677
RP13.360B22.2_Prot	1016	0.0109663	0.649103771136549	-0.979678
MMP7_Sec	1017	0.0109677	0.649103771136549	-0.825339
JPH1_S469__3_Phos	1018	0.0109877	0.649103771136549	0.919153
BCL7C_T118__3_Phos	1019	0.01101	0.649103771136549	-0.824903
SMN2_S31__2_Phos	1020	0.0110153	0.649103771136549	0.918836
SMN2_S28__2_Phos	1021	0.0110464	0.649103771136549	0.91848
VAMP7_Mem	1022	0.0111013	0.649103771136549	-0.978031
SRRM1_S571__1_Phos	1023	0.0111128	0.649103771136549	0.977891
RPS6_S236__2_Phos	1024	0.011116	0.649103771136549	-0.893237
SRRM1_S784__1_Phos	1025	0.0111202	0.649103771136549	1.00439
HARS_Nuc	1026	0.0111689	0.649103771136549	0.977212
ESYT2_S702__2_Phos	1027	0.0111695	0.649103771136549	-1.00378
NT5C_Prot	1028	0.0111741	0.649103771136549	1.00372
CTNND1_T869__3_Phos	1029	0.0111849	0.649103771136549	-1.0413
TMEM154_S115__2_Phos	1030	0.0113074	0.649103771136549	-0.810217
PDCD4_Nuc	1031	0.0113676	0.649103771136549	1.00134
ITGAV_Prot	1032	0.0114053	0.649103771136549	-0.785838
CAMK2D_T35__2_Phos	1033	0.0114068	0.649103771136549	0.914416
MME_S6__1_Phos	1034	0.0114166	0.649103771136549	1.05924
BCL7C_S126__3_Phos	1035	0.0114277	0.649103771136549	-0.820673
TMEM154_S115__1_Phos	1036	0.0114643	0.649103771136549	-0.80867
FSCN1_Sec	1037	0.0114928	0.649103771136549	0.866122
CLSTN1_Exos	1038	0.0115166	0.649103771136549	-0.913201
VIM_S10__1_Phos	1039	0.0115309	0.649103771136549	-0.913043
MISP_S395__1_Phos	1040	0.0115539	0.649103771136549	-1.03662
hsa.miR.34c.5p_miR	1041	0.0115895	0.649103771136549	1.52104
PCDH9_Mem	1042	0.0115924	0.649103771136549	-1.25523
SRSF6_S316__1_Phos	1043	0.0116138	0.649103771136549	0.818832
SPTBN1_S2166__2_Phos	1044	0.0116628	0.649103771136549	0.806741
SDPR_Exos	1045	0.0116653	0.649103771136549	1.25414
NDUFA2_Prot	1046	0.0117021	0.649103771136549	0.863949
TMEM159_Prot	1047	0.0117218	0.649103771136549	-0.910957
DNMT3A_Prot	1048	0.0117406	0.649103771136549	-1.27382
LMO7_T555__1_Phos	1049	0.0117969	0.649103771136549	-0.807561
SRSF2_S191__2_Phos	1050	0.0118183	0.649103771136549	0.807356
TRA2A_T24__2_Phos	1051	0.0118227	0.649103771136549	0.816796
HMDB0060583_NA	1052	0.011867	0.649103771136549	1.51602
TJP1_S285__2_Phos	1053	0.0118871	0.649103771136549	1.01563
PXDN_Prot	1054	0.0119225	0.649103771136549	-0.80426
TOP2A_Nuc	1055	0.0119446	0.649103771136549	-0.804051
ITGB5_Mem	1056	0.0120156	0.649103771136549	-1.03096
CCNL1_S342__2_Phos	1057	0.0120175	0.649103771136549	0.803364
RAN_Sec	1058	0.0120672	0.649103771136549	0.802898
hsa.miR.4443_miR	1059	0.0120977	0.649103771136549	1.51193
SPAG9_S732__2_Phos	1060	0.0121251	0.649103771136549	0.802358
LTBP1_Sec	1061	0.0121625	0.649103771136549	-1.0292
ABCB10_Nuc	1062	0.0121659	0.649103771136549	-0.804076
FSTL3_S32__1_Phos	1063	0.0121775	0.649103771136549	-0.991752
SNAPIN_Prot	1064	0.0122238	0.649103771136549	0.991222
CDK13_S219__2_Phos	1065	0.0122314	0.649103771136549	-0.940617
S100A2_Prot	1066	0.0122878	0.649103771136549	0.80085
PRPF4B_S578__1_Phos	1067	0.0123058	0.649103771136549	1.2866
SLC6A15_S683__2_Phos	1068	0.0123138	0.649103771136549	-1.22441
PDLIM4_S53__1_Phos	1069	0.0123164	0.649103771136549	-0.812109
AKAP2_Sec	1070	0.0124546	0.649103771136549	1.0854
EZH2_T367__2_Phos	1071	0.0124597	0.649103771136549	-0.799276
ADIRF_Prot	1072	0.0124697	0.649103771136549	0.879001
SNAI2_Prot	1073	0.0124741	0.649103771136549	-0.988383
SLC6A15_S687__2_Phos	1074	0.0125131	0.649103771136549	-1.22531
AIM1_S424__2_Phos	1075	0.0125284	0.649103771136549	0.855689
SRRM2_S1378__2_Phos	1076	0.0125288	0.649103771136549	0.878411
SRRM2_T1844__1_Phos	1077	0.0125445	0.649103771136549	1.24138
LCN2_Prot	1078	0.0125689	0.649103771136549	0.987321
HDGFRP3_S91__1_Phos	1079	0.0125764	0.649103771136549	0.832076
DST_Prot	1080	0.0126529	0.649103771136549	0.952275
C3_Exos	1081	0.0126569	0.649103771136549	0.789227
FOSL2_Nuc	1082	0.0126992	0.649103771136549	-0.797116
CALD1_Glc	1083	0.0127084	0.649103771136549	-0.722926
A0A1B0GTL5_T909__2_Phos	1084	0.0127155	0.649103771136549	-0.853885
A0A1B0GTL5_S913__2_Phos	1085	0.0127272	0.649103771136549	-0.853774
EFHD2_Sec	1086	0.0127286	0.649103771136549	-0.796853
TAZ_Prot	1087	0.0127623	0.649103771136549	0.985176
SLC12A6_S1029__2_Phos	1088	0.0127999	0.649103771136549	-0.891164
SLC12A6_S1032__2_Phos	1089	0.0128014	0.649103771136549	-0.891149
TMEM104_S107__3_Phos	1090	0.0128273	0.649103771136549	-0.899433
TUBB3_Exos	1091	0.0128398	0.649103771136549	-0.899307
PGM2_Sec	1092	0.012862	0.649103771136549	0.795668
hsa.miR.503.5p_miR	1093	0.0128791	0.649103771136549	-1.49856
MIER1_S373__2_Phos	1094	0.0129558	0.649103771136549	-0.932952
LAMA3_Sec	1095	0.0129643	0.649103771136549	-0.794766
ANXA8_Prot	1096	0.0130333	0.649103771136549	0.794162
GALNT7_S103__1_Phos	1097	0.0130411	0.649103771136549	-0.897306
ANXA3_Nuc	1098	0.0131095	0.649103771136549	-0.793497
ALPPL2_Glc	1099	0.0131151	0.649103771136549	0.868585
HMDB0062405_NA	1100	0.0131841	0.649103771136549	1.49354
HMDB0059784_NA	1101	0.0131912	0.649103771136549	1.49342
HMDB0062257_NA	1102	0.0131953	0.649103771136549	1.49336
GPX1_Sec	1103	0.0132039	0.649103771136549	0.895708
HMDB0062205_NA	1104	0.0132177	0.649103771136549	1.49299
CLINT1_S234__1_Phos	1105	0.0132204	0.649103771136549	0.980208
DNAJB6_Sec	1106	0.0132257	0.649103771136549	-1.01698
ZNF773_Nuc	1107	0.0132355	0.649103771136549	-1.04958
SRRM1_S676__2_Phos	1108	0.0132876	0.649103771136549	0.953564
AIM1_T932__2_Phos	1109	0.0133012	0.649103771136549	-0.979347
SRSF1_S227__2_Phos	1110	0.0133286	0.649103771136549	0.870664
ARSD_Glc	1111	0.0133609	0.649103771136549	0.952808
PSEN2_S25__3_Phos	1112	0.0134702	0.649103771136549	-1.0143
PSEN2_S22__3_Phos	1113	0.0135081	0.649103771136549	-1.01389
DKC1_S455__2_Phos	1114	0.0135141	0.649103771136549	0.790025
KRT18_S34__1_Phos	1115	0.0135461	0.649103771136549	-0.892403
KIF3B_Prot	1116	0.013547	0.649103771136549	0.976759
NUCKS1_S214__3_Phos	1117	0.0135622	0.649103771136549	0.7162
FBN2_Exos	1118	0.013603	0.649103771136549	-1.1266
CTNND1_S349__2_Phos	1119	0.0136129	0.649103771136549	-0.748957
SERPINB2_Prot	1120	0.0136207	0.649103771136549	0.789126
NUCKS1_S144__2_Phos	1121	0.0136425	0.649103771136549	0.942059
NUCKS1_S132__2_Phos	1122	0.013644	0.649103771136549	0.942043
SRRM2_S954__1_Phos	1123	0.0136571	0.649103771136549	0.8676
SPARC_Sec	1124	0.013669	0.649103771136549	-0.867491
TRA2B_S99__1_Phos	1125	0.0137002	0.649103771136549	1.19541
SLC29A1_Prot	1126	0.0138181	0.649103771136549	-0.866122
SLC16A1_S461__2_Phos	1127	0.0138292	0.649103771136549	0.798716
VSNL1_Prot	1128	0.0138343	0.649103771136549	0.84357
PTDSS1_S442__1_Phos	1129	0.0138448	0.649103771136549	0.787255
TPM1_Nuc.1	1130	0.0139026	0.649103771136549	-0.777905
CALD1_Sec	1131	0.0139147	0.649103771136549	-0.786677
ITGB3_Prot	1132	0.0139202	0.649103771136549	-0.888875
PGD_Sec	1133	0.0139401	0.649103771136549	0.88869
UHRF1BP1_S922__2_Phos	1134	0.0140047	0.649103771136549	0.972045
UHRF1BP1_S918__2_Phos	1135	0.0140103	0.649103771136549	0.971989
CCK_Prot	1136	0.014022	0.649103771136549	1.105
PLAU_Prot	1137	0.0140506	0.649103771136549	-0.787615
ACO2_Sec	1138	0.0140579	0.649103771136549	0.7855
MMP14_Nuc	1139	0.0140983	0.649103771136549	-0.78517
SDF4_Prot	1140	0.0141358	0.649103771136549	-0.840915
NUCKS1_S204__3_Phos	1141	0.0142364	0.649103771136549	0.711149
hsa.miR.4689_miR	1142	0.0142645	0.649103771136549	-1.47653
TOP2A_S1106__1_Phos	1143	0.014268	0.649103771136549	-0.783793
REPS1_T173__2_Phos	1144	0.0142852	0.649103771136549	0.861919
LEO1_S610__2_Phos	1145	0.0142898	0.649103771136549	0.88547
MUC1_Exos	1146	0.0143042	0.649103771136549	1.06392
SRRM2_S933__1_Phos	1147	0.0143075	0.649103771136549	1.00541
EIF4E_Sec	1148	0.01431	0.649103771136549	0.968977
FAM210A_Nuc	1149	0.0143221	0.649103771136549	-0.8393
HADHA_K163__1_Acet	1150	0.0143313	0.672243098830579	0.885092
DBN1_S341__2_Phos	1151	0.014455	0.672243098830579	-0.941928
HMDB0060359_NA	1152	0.014608	0.672243098830579	1.47137
OTUD7B_Prot	1153	0.014614	0.672243098830579	1.00228
MAP7D1_T554__3_Phos	1154	0.0146232	0.672243098830579	-0.965888
SRRM2_S902__2_Phos	1155	0.014633	0.672243098830579	0.940228
LTB4R2_S311__1_Phos	1156	0.0146465	0.672243098830579	1.05195
HMDB0000174_C01019	1157	0.0146513	0.672243098830579	1.47072
TMEM154_S111__2_Phos	1158	0.0146746	0.672243098830579	-0.782594
CAMK2D_S37__2_Phos	1159	0.0146951	0.672243098830579	0.965188
HMDB0000849_C00507	1160	0.0146952	0.672243098830579	1.47007
SEC62_S307__2_Phos	1161	0.0147116	0.672243098830579	0.780262
SPTBN1_S2163__2_Phos	1162	0.014827	0.672243098830579	0.779358
HMDB0002712_C07326	1163	0.0148613	0.672243098830579	1.46762
RBMS1_S5__1_Phos	1164	0.0148736	0.672243098830579	-0.880246
RPS18_Exos	1165	0.0148786	0.672243098830579	1.36756
COL4A2_Nuc	1166	0.0149203	0.672243098830579	-0.879836
TPST1_Nuc	1167	0.0149216	0.672243098830579	-0.963
HMDB0012327_C02781	1168	0.0149488	0.672243098830579	1.46634
HMDB0003081_C02095	1169	0.0149609	0.672243098830579	1.46617
NCOR2_S2054__3_Phos	1170	0.0149667	0.672243098830579	-0.962567
HMDB0005876_NA	1171	0.0149801	0.672243098830579	1.46589
HMDB0010207_C00861	1172	0.0149889	0.672243098830579	1.46576
NCOR2_S2046__3_Phos	1173	0.0149938	0.672243098830579	-0.962309
NUCKS1_T202__3_Phos	1174	0.0150062	0.672243098830579	0.705632
SPAG9_S730__2_Phos	1175	0.0150337	0.672243098830579	0.777755
HMDB0029196_C01018	1176	0.0150566	0.672243098830579	1.46477
CKLF_Prot	1177	0.0150811	0.672243098830579	-1.04762
RHBDF2_S328__2_Phos	1178	0.0152117	0.672243098830579	-0.927033
RHBDF2_S325__2_Phos	1179	0.0152195	0.672243098830579	-0.926962
HMDB0033050_NA	1180	0.0152319	0.672243098830579	1.46225
ANGPTL4_Prot	1181	0.0152345	0.672243098830579	-0.877106
TOR1AIP1_S228__2_Phos	1182	0.0152651	0.672243098830579	-0.767234
hsa.miR.8063_miR	1183	0.0153365	0.672243098830579	-1.46075
GNS_Nuc	1184	0.0153699	0.672243098830579	-0.994782
MAN2A1_Glc	1185	0.015385	0.672243098830579	0.775075
PPP1R18_Sec	1186	0.0155092	0.672243098830579	-0.957457
ITPR3_S937__1_Phos	1187	0.0155445	0.672243098830579	-0.7759
PIK3IP1_Prot	1188	0.0155606	0.672243098830579	-1.0045
ACOX3_Prot	1189	0.0155818	0.672243098830579	-0.773598
HMDB0033051_NA	1190	0.0155997	0.672243098830579	1.45702
WHSC1_Prot	1191	0.0156523	0.672243098830579	0.98055
CTNND1_S352__2_Phos	1192	0.0156761	0.672243098830579	-0.733491
FTH1_Prot	1193	0.0157019	0.672243098830579	0.849874
VPS4B_S102__2_Phos	1194	0.0157664	0.672243098830579	0.929807
VPS4B_S108__2_Phos	1195	0.0157716	0.672243098830579	0.92976
hsa.miR.4429_miR	1196	0.0157766	0.672243098830579	1.45455
SERPINB5_Exos	1197	0.0158326	0.672243098830579	-0.848812
NOP56_S570__1_Phos	1198	0.0158567	0.672243098830579	0.77156
ZC3H4_S1108__3_Phos	1199	0.0158837	0.672243098830579	-0.928766
HMDB0033582_NA	1200	0.0159068	0.672243098830579	1.45274
SDC2_Prot	1201	0.0159791	0.672243098830579	-0.988973
GAR1_Prot	1202	0.0160044	0.672243098830579	0.838338
GALNT2_Nuc	1203	0.0160398	0.672243098830579	-0.730953
CASC4_S247__1_Phos	1204	0.0160911	0.672243098830579	-0.952147
SRRM1_S673__2_Phos	1205	0.0161497	0.672243098830579	0.86943
HMDB0033821_NA	1206	0.0161505	0.672243098830579	1.4494
GALK2_Prot	1207	0.0161635	0.672243098830579	0.951498
CDK12_S338__2_Phos	1208	0.0161732	0.672243098830579	-0.771265
HMDB0039109_NA	1209	0.0162223	0.672243098830579	1.44842
VIM_S72__1_Phos	1210	0.016246	0.672243098830579	-0.935701
LEO1_S607__2_Phos	1211	0.0162499	0.672243098830579	0.77071
HIST1H1E_S2__1_Phos	1212	0.0162855	0.672243098830579	0.925252
DSP_S176__1_Phos	1213	0.0163206	0.672243098830579	0.768192
PCM1_S576__2_Phos	1214	0.0163845	0.672243098830579	0.949533
PCM1_S572__2_Phos	1215	0.0163968	0.672243098830579	0.949425
LAMA3_Nuc	1216	0.0164112	0.672243098830579	-0.702541
HMDB0039783_NA	1217	0.0164586	0.672243098830579	1.44523
MIEF1_S59__1_Phos	1218	0.0164785	0.672243098830579	0.948705
ARHGEF7_Prot	1219	0.0165275	0.672243098830579	0.821471
FARSB_Exos	1220	0.0165417	0.672243098830579	1.24875
HMDB0059624_NA	1221	0.0165429	0.672243098830579	1.44411
MMP2_Exos	1222	0.0165632	0.672243098830579	-1.04078
SRRM1_S207__2_Phos	1223	0.0165797	0.672243098830579	0.865953
SDHA_Nuc	1224	0.0166112	0.672243098830579	-0.74396
IGSF3_Prot	1225	0.0166235	0.672243098830579	-0.865604
ASNS_Prot	1226	0.0166573	0.672243098830579	0.94714
GFOD1_Nuc	1227	0.0166575	0.672243098830579	-0.842278
CS_Sec	1228	0.0166885	0.672243098830579	0.820253
COBLL1_Nuc	1229	0.0166985	0.672243098830579	1.12119
SQSTM1_S276__2_Phos	1230	0.0167244	0.672243098830579	-0.864802
PKP3_S180__1_Phos	1231	0.0167254	0.672243098830579	1.16868
hsa.miR.4695.5p_miR	1232	0.0167316	0.672243098830579	-1.4416
ABCF1_S110__1_Phos	1233	0.0167376	0.672243098830579	0.765235
LAMC2_Sec	1234	0.0167423	0.672243098830579	-0.764059
RPL3_Exos	1235	0.0167439	0.672243098830579	1.01353
HMDB0059625_NA	1236	0.0167521	0.672243098830579	1.44133
LARP1_S631__2_Phos	1237	0.0167883	0.672243098830579	0.76488
SORBS2_S420__1_Phos	1238	0.0167912	0.672243098830579	-0.76486
PTDSS1_S439__2_Phos	1239	0.0168557	0.672243098830579	0.818999
HMDB0029736_NA	1240	0.0168797	0.672243098830579	1.43965
HMDB0000262_NA	1241	0.0169203	0.672243098830579	1.43912
PRDX1_Exos	1242	0.0169476	0.672243098830579	-1.02926
HMDB0002024_NA	1243	0.016956	0.672243098830579	1.43865
HMDB0060267_NA	1244	0.0170188	0.672243098830579	1.43783
NFIC_S355__2_Phos	1245	0.0170419	0.672243098830579	-0.763117
ACIN1_S152__2_Phos	1246	0.0170747	0.672243098830579	0.762891
CANT1_Nuc	1247	0.0170803	0.672243098830579	-0.97895
CCNL1_S338__2_Phos	1248	0.0171071	0.672243098830579	0.943267
ABLIM3_S373__1_Phos	1249	0.0171521	0.672243098830579	-0.77333
SRRM2_S486__1_Phos	1250	0.0171574	0.672243098830579	0.764754
HMDB0062477_NA	1251	0.0171746	0.672243098830579	1.43581
HMDB0124735_NA	1252	0.0171932	0.672243098830579	1.43557
HMDB0062489_NA	1253	0.0172113	0.672243098830579	1.43534
WDR59_Nuc	1254	0.0172281	0.672243098830579	0.761838
SPRR3_Prot	1255	0.0172743	0.672243098830579	0.916919
HMDB0036860_NA	1256	0.0172747	0.742676068642162	-1.43452
AK3_Exos	1257	0.0173294	0.742676068642162	-1.02551
GBE1_Sec	1258	0.0173601	0.742676068642162	0.86672
UTP14A_S453__1_Phos	1259	0.0173874	0.742676068642162	1.03303
DBN1_S142__1_Phos	1260	0.0174393	0.742676068642162	-0.760402
GSR_Prot	1261	0.0174657	0.742676068642162	0.760223
LMO7_S525__1_Phos	1262	0.0175482	0.742676068642162	-0.914685
ADIPOQ_Prot	1263	0.0175607	0.742676068642162	0.939452
TRA2A_S14__3_Phos	1264	0.017585	0.742676068642162	0.906769
ZC3H4_T1106__3_Phos	1265	0.0176085	0.742676068642162	-0.906581
ZC3H4_S1114__3_Phos	1266	0.0176212	0.742676068642162	-0.90648
SLC26A2_S22__2_Phos	1267	0.0177064	0.742676068642162	-0.857208
MYO18A_S1998__1_Phos	1268	0.0177108	0.742676068642162	0.938208
FARP1_T929__3_Phos	1269	0.0177233	0.742676068642162	-0.924156
HMDB0036434_NA	1270	0.0178104	0.742676068642162	1.42773
HMDB0059922_NA	1271	0.0178203	0.742676068642162	1.42761
NME1.NME2_Exos	1272	0.0178668	0.742676068642162	0.936926
TIPRL_Exos	1273	0.0179241	0.742676068642162	1.16338
LMO7_S591__2_Phos	1274	0.0179471	0.742676068642162	-0.855403
HMDB0059923_NA	1275	0.0179773	0.742676068642162	1.42565
C1QBP_Exos	1276	0.0179894	0.742676068642162	0.897864
FKBP9_Prot	1277	0.017992	0.742676068642162	-0.756714
CTNND1_T916__1_Phos	1278	0.0181741	0.742676068642162	-0.969541
HMGN1_S89__2_Phos	1279	0.0182615	0.742676068642162	0.754952
GOLM1_T255__1_Phos	1280	0.0182629	0.742676068642162	-0.908997
MGST3_Prot	1281	0.0182824	0.742676068642162	0.754816
GANAB_Exos	1282	0.0182923	0.742676068642162	-0.968554
AK4_Nuc	1283	0.0183132	0.742676068642162	0.852698
LMO7_S583__2_Phos	1284	0.0183206	0.742676068642162	-0.852644
PSME1_Prot	1285	0.0183746	0.742676068642162	0.808081
MDC1_Prot	1286	0.0183868	0.742676068642162	0.85216
HDAC1_S421__2_Phos	1287	0.0183989	0.742676068642162	-0.68395
PPA1_Sec	1288	0.0184063	0.742676068642162	0.764865
SMARCA4_S39__2_Phos	1289	0.0184304	0.742676068642162	-0.753859
HMDB0033525_NA	1290	0.0184504	0.742676068642162	1.41985
SMARCA4_T38__2_Phos	1291	0.0185128	0.742676068642162	-0.753328
TMEM154_S117__2_Phos	1292	0.018554	0.742676068642162	-0.763902
FAM171A1_S360__2_Phos	1293	0.0186022	0.742676068642162	-0.850596
FAM171A1_S358__2_Phos	1294	0.0186055	0.742676068642162	-0.850572
PDIA5_Mem	1295	0.0186279	0.742676068642162	-0.960834
CCDC55_S194__1_Phos	1296	0.0186394	0.742676068642162	0.930714
HNRNPC_S226__2_Phos	1297	0.0186539	0.742676068642162	0.782188
MATR3_S631__1_Phos	1298	0.018664	0.742676068642162	0.93052
CLUH_S702__1_Phos	1299	0.0186685	0.742676068642162	0.916648
SRSF11_S414__2_Phos	1300	0.0187389	0.742676068642162	0.849612
SRSF11_S412__2_Phos	1301	0.0187393	0.742676068642162	0.849609
TMEM159_S43__2_Phos	1302	0.0187628	0.742676068642162	-0.897591
RPSA_Sec	1303	0.0187655	0.742676068642162	0.762534
PSME2_Sec	1304	0.0187856	0.742676068642162	0.849277
TMEM159_S40__2_Phos	1305	0.0187875	0.742676068642162	-0.897404
GFAP_Exos	1306	0.0188348	0.742676068642162	-0.964095
NPC2_Prot	1307	0.0188511	0.742676068642162	-0.751174
HDAC1_S423__2_Phos	1308	0.0188701	0.742676068642162	-0.681221
PIEZO1_S1396__2_Phos	1309	0.0189413	0.742676068642162	-0.848166
HMDB0139404_NA	1310	0.0189429	0.742676068642162	1.41394
PRRC1_Prot	1311	0.0190067	0.742676068642162	0.903279
TRA2B_S43__2_Phos	1312	0.0190424	0.742676068642162	0.963685
GUSB_Glc	1313	0.0191133	0.742676068642162	0.824383
GLUL_Exos	1314	0.0191734	0.742676068642162	0.961369
ABCC3_S61__2_Phos	1315	0.0191791	0.742676068642162	-0.926507
TMEM154_S112__2_Phos	1316	0.0191988	0.742676068642162	-0.748995
MYO18A_S2043__1_Phos	1317	0.0192117	0.742676068642162	0.926257
ACOT13_Sec	1318	0.0192472	0.742676068642162	0.823466
ZYX_S312__1_Phos	1319	0.0193245	0.742676068642162	-0.960166
CTNND1_S861__2_Phos	1320	0.0193944	0.742676068642162	-0.758544
CAV1_S6__1_Phos	1321	0.0194093	0.742676068642162	0.747692
LARP1_S851__1_Phos	1322	0.0194444	0.742676068642162	0.924477
FAM219A_S86__2_Phos	1323	0.0194908	0.742676068642162	-0.910383
FAM219A_T84__2_Phos	1324	0.0194916	0.742676068642162	-0.910377
ENO1_Sec	1325	0.0195493	0.742676068642162	0.677392
TACC2_S321__1_Phos	1326	0.019584	0.742676068642162	0.776152
PALLD_Nuc	1327	0.0196538	0.742676068642162	-0.746194
LEO1_S162__2_Phos	1328	0.0196638	0.742676068642162	0.82065
FRMD6_S467__2_Phos	1329	0.0197246	0.742676068642162	-0.92236
KPNA1_Nuc	1330	0.0197429	0.742676068642162	0.756383
FRMD6_S465__2_Phos	1331	0.0197532	0.742676068642162	-0.922145
SRSF8_S273__1_Phos	1332	0.0197688	0.742676068642162	0.922028
ZNF185_S62__2_Phos	1333	0.0197742	0.742676068642162	-0.842355
PTDSS1_S442__2_Phos	1334	0.0197791	0.742676068642162	0.798667
CYB5B_Prot.1	1335	0.0198022	0.742676068642162	0.756018
MFI2_Nuc	1336	0.0198023	0.742676068642162	-0.745292
CLMN_Nuc	1337	0.0198031	0.742676068642162	0.745287
FAM3C_Mem	1338	0.0198096	0.742676068642162	-0.897323
ATXN2L_Nuc	1339	0.0198208	0.782352949912364	0.755904
PRPF4B_S20__1_Phos	1340	0.0200469	0.782352949912364	0.895603
HMGN4_S80__1_Phos	1341	0.0200542	0.782352949912364	0.818057
MDH1_Sec	1342	0.0200657	0.782352949912364	0.745652
RUNX1_Prot	1343	0.0201556	0.782352949912364	-0.839765
HMDB0029873_NA	1344	0.0201895	0.782352949912364	-1.39958
LIMA1_S490__1_Phos	1345	0.0202044	0.782352949912364	-0.742879
HMDB0060362_NA	1346	0.0202429	0.782352949912364	-1.39898
GNS_Prot	1347	0.0202544	0.782352949912364	-0.795613
NARS_Exos	1348	0.0203184	0.782352949912364	0.893657
RTN4_S7__2_Phos	1349	0.0203217	0.782352949912364	-0.742183
C1orf174_Prot	1350	0.0203581	0.782352949912364	1.15348
FARP1_S920__3_Phos	1351	0.0204013	0.782352949912364	-0.794683
FNBP4_S435__2_Phos	1352	0.0204286	0.782352949912364	-0.917152
MAP2_S1362__2_Phos	1353	0.0204648	0.782352949912364	0.741339
CAMK2D_T41__2_Phos	1354	0.0205637	0.782352949912364	0.751419
AKR1B1_Sec	1355	0.0205666	0.782352949912364	0.837021
HMDB0033487_NA	1356	0.0205941	0.782352949912364	1.39508
HMDB0033455_NA	1357	0.0205957	0.782352949912364	1.39506
NCOR2_S2197__2_Phos	1358	0.0206207	0.782352949912364	-0.915758
TRIM56_S469__2_Phos	1359	0.020629	0.782352949912364	-0.915698
HMDB0032055_C02997	1360	0.0206579	0.782352949912364	1.39438
MRC2_Prot	1361	0.0206886	0.782352949912364	-0.792878
SRRM2_S2088__2_Phos	1362	0.0207649	0.782352949912364	0.914719
HMGN3_Nuc	1363	0.0207882	0.782352949912364	0.792258
CALR_Mem	1364	0.0208386	0.782352949912364	-0.741092
ILF3_T486__2_Phos	1365	0.0208427	0.782352949912364	0.835204
CHI3L1_Sec	1366	0.0210393	0.782352949912364	-0.748621
MLPH_T165__2_Phos	1367	0.0210626	0.782352949912364	-0.888437
MLPH_S162__2_Phos	1368	0.0210715	0.782352949912364	-0.888375
NUCKS1_T202__2_Phos	1369	0.0210862	0.782352949912364	0.729414
IRF2BPL_Prot	1370	0.0211098	0.782352949912364	1.00158
PPP1R7_S27__1_Phos	1371	0.0211208	0.782352949912364	0.912182
ARHGEF11_S1480__2_Phos	1372	0.0211635	0.782352949912364	-0.739218
PDIA3_Sec.1	1373	0.0212705	0.782352949912364	-0.728373
HSDL2_Nuc	1374	0.0212764	0.782352949912364	0.864646
AREL1_S85__2_Phos	1375	0.0213472	0.782352949912364	-0.910587
CCNL1_T330__2_Phos	1376	0.0214003	0.782352949912364	0.89668
XRCC6_Exos	1377	0.0214113	0.782352949912364	0.831528
SDPR_S27__3_Phos	1378	0.021414	0.782352949912364	0.809358
PIEZO1_S1391__2_Phos	1379	0.0214803	0.782352949912364	-0.808946
MBD1_S198__1_Phos	1380	0.0215049	0.782352949912364	0.88541
CXCL16_Sec	1381	0.0215154	0.782352949912364	-0.909411
PAWR_Sec	1382	0.0215806	0.782352949912364	-0.83045
ABLIM3_S379__2_Phos	1383	0.0216921	0.782352949912364	-0.829745
HIST3H2BB_Nuc	1384	0.021694	0.782352949912364	0.829733
C11orf58_Nuc	1385	0.0217299	0.782352949912364	0.951322
BAIAP2L1_Prot	1386	0.0217482	0.782352949912364	-0.73399
SRSF7_S183__2_Phos	1387	0.0217561	0.782352949912364	0.735865
DHX9_Sec	1388	0.0218385	0.782352949912364	0.907176
hsa.miR.203a_miR	1389	0.0218399	0.782352949912364	1.3817
SERPINH1_Prot	1390	0.0219491	0.782352949912364	-0.732873
CAMK2D_Exos	1391	0.0219507	0.782352949912364	1.18337
S100P_Nuc	1392	0.021952	0.782352949912364	0.743404
RPL3_S304__1_Phos	1393	0.0219708	0.782352949912364	0.906269
MIER1_S372__2_Phos	1394	0.0220539	0.782352949912364	-0.827476
CHST14_Prot	1395	0.0220633	0.782352949912364	-0.827417
SIRPA_Prot	1396	0.0220811	0.782352949912364	-0.73406
WDR82_Nuc	1397	0.0221166	0.782352949912364	0.950228
MTDH_S370__1_Phos	1398	0.022135	0.782352949912364	0.673902
NHLRC2_Prot	1399	0.0221452	0.782352949912364	0.928191
NOP56_S569__1_Phos	1400	0.0222051	0.782352949912364	0.826537
ZMAT5_Prot	1401	0.0222169	0.782352949912364	0.993168
PDS5B_T1370__2_Phos	1402	0.0222363	0.782352949912364	-0.826344
TGM1_S35__1_Phos	1403	0.0222872	0.782352949912364	0.804022
ST5_S368__1_Phos	1404	0.0222906	0.782352949912364	-0.826009
FOXC2_S240__2_Phos	1405	0.0223341	0.782352949912364	-0.803741
MT.CO1_Prot	1406	0.0223617	0.782352949912364	0.992094
AHNAK_S5780__1_Phos	1407	0.0223912	0.782352949912364	0.948278
CCT3_Exos	1408	0.0224611	0.782352949912364	0.879046
STARD3NL_S175__1_Phos	1409	0.0225097	0.782352949912364	-0.991003
MAP7D1_S552__3_Phos	1410	0.0225175	0.782352949912364	-0.781879
MAP7D1_S544__3_Phos	1411	0.0225225	0.782352949912364	-0.78185
FTH1_Exos	1412	0.0225829	0.782352949912364	0.94693
MRPS36_Nuc.1	1413	0.0226087	0.782352949912364	-0.72927
SLC9A1_S602__2_Phos	1414	0.0226378	0.782352949912364	-0.901767
ANXA1_Nuc	1415	0.0226549	0.782352949912364	0.661238
ANGPTL4_Exos	1416	0.0226708	0.782352949912364	-0.935426
ZNF185_S65__2_Phos	1417	0.0226803	0.782352949912364	-0.877621
PIEZO1_S1395__2_Phos	1418	0.0227801	0.782352949912364	-0.900822
ALDH7A1_Sec	1419	0.0227881	0.782352949912364	0.876925
SRRM2_S1499__1_Phos	1420	0.0228154	0.782352949912364	0.876748
VARS_Exos	1421	0.0228354	0.782352949912364	1.11865
SPAG9_S733__2_Phos	1422	0.022893	0.782352949912364	0.719539
RPL37_Prot	1423	0.0229074	0.782352949912364	0.89998
ARHGEF11_S1478__2_Phos	1424	0.0229494	0.782352949912364	-0.727445
MED1_S1156__1_Phos	1425	0.022962	0.782352949912364	-0.82192
EDC4_Mem	1426	0.0230391	0.782352949912364	-0.982993
OSTM1_S322__2_Phos	1427	0.0230468	0.782352949912364	-0.932848
AHNAK_S5851__2_Phos	1428	0.023072	0.782352949912364	0.82126
ANXA5_Nuc	1429	0.023114	0.782352949912364	-0.726571
INIP_Nuc	1430	0.0231574	0.782352949912364	1.11785
C2CD5_T285__2_Phos	1431	0.0232039	0.782352949912364	-0.874264
ACIN1_Nuc.1	1432	0.0232554	0.782352949912364	0.931433
GRAMD1A_S354__1_Phos	1433	0.0232745	0.782352949912364	-0.820052
SLK_S372__1_Phos	1434	0.0233003	0.782352949912364	0.777407
UBE2I_Nuc	1435	0.0233066	0.782352949912364	0.897368
NUCKS1_S61__2_Phos	1436	0.0233317	0.782352949912364	0.657975
RBMS1_Nuc	1437	0.0233347	0.782352949912364	-0.735848
PRRC2A_S1092__3_Phos	1438	0.0233472	0.782352949912364	-0.727241
ABCC5_S509__2_Phos	1439	0.0234346	0.782352949912364	-0.726782
VCP_Exos	1440	0.0234928	0.782352949912364	0.735009
SERPINB13_Sec	1441	0.0235107	0.782352949912364	0.724488
ADAM19_Sec	1442	0.0235218	0.782352949912364	-0.895975
DOCK5_S1781__2_Phos	1443	0.0236227	0.782352949912364	-0.92897
VIM_S339__1_Phos	1444	0.0236773	0.782352949912364	-0.817676
ESYT1_Sec	1445	0.023746	0.782352949912364	-0.725159
MISP_S395__2_Phos	1446	0.0237985	0.782352949912364	-0.894201
TACC2_Prot	1447	0.0238506	0.782352949912364	0.927459
MCAM_Nuc	1448	0.023883	0.782352949912364	-0.816476
PAFAH1B2_Sec	1449	0.0239921	0.782352949912364	0.926526
NUCKS1_S14__2_Phos	1450	0.0240127	0.782352949912364	-0.92639
UNC5B_Prot	1451	0.0240241	0.782352949912364	1.10112
COL17A1_S118__1_Phos	1452	0.0240732	0.782352949912364	0.861595
SRRM1_S715__1_Phos	1453	0.0240832	0.782352949912364	0.856103
DNASE2_Prot	1454	0.0241466	0.782352949912364	-0.772717
BUD13_S375__2_Phos	1455	0.0242206	0.782352949912364	0.92503
NT5E_Nuc	1456	0.0242364	0.782352949912364	-0.720755
ST5_Prot	1457	0.0242392	0.782352949912364	-0.81442
CMBL_Prot	1458	0.0242556	0.782352949912364	0.891309
PSMA7_Sec	1459	0.0242634	0.782352949912364	-0.867668
hsa.miR.378d_miR	1460	0.0243201	0.782352949912364	1.35693
HMDB0013848_NA	1461	0.0243221	0.782352949912364	-1.35691
IVL_Sec	1462	0.0243517	0.782352949912364	-0.720171
EPPK1_Exos	1463	0.0243914	0.782352949912364	-0.813549
ECI1_Sec	1464	0.0245115	0.782352949912364	0.729717
GRHPR_Sec	1465	0.0245586	0.782352949912364	0.812598
RANBP2_Prot	1466	0.0246094	0.782352949912364	0.682225
DDX20_Prot	1467	0.0246525	0.782352949912364	0.865308
MMP14_Sec	1468	0.0247073	0.782352949912364	-0.769687
ZNF185_S155__3_Phos	1469	0.0247411	0.782352949912364	-0.811567
HNRNPUL2_S185__2_Phos	1470	0.0248591	0.782352949912364	0.709536
UBR4_Exos	1471	0.0248619	0.782352949912364	1.16107
FNBP1L_Sec	1472	0.0248667	0.782352949912364	-0.81086
HP1BP3_S446__2_Phos	1473	0.0249741	0.782352949912364	0.856188
HP1BP3_S441__2_Phos	1474	0.0249984	0.782352949912364	0.856045
QSOX1_Exos	1475	0.0250149	0.782352949912364	-0.886608
COL17A1_T176__2_Phos	1476	0.0250297	0.782352949912364	0.91983
LRP11_Prot	1477	0.0250796	0.782352949912364	-0.841042
SYNPO_T756__1_Phos	1478	0.0250928	0.782352949912364	-0.788027
SARNP_Sec	1479	0.0251082	0.782352949912364	0.872863
REPS1_S166__2_Phos	1480	0.0252202	0.782352949912364	0.918627
TIMP2_Prot	1481	0.0252309	0.782352949912364	-0.885293
TJP2_S1157__2_Phos	1482	0.0252406	0.782352949912364	-0.808776
SLC26A2_S16__2_Phos	1483	0.0252515	0.782352949912364	-0.861737
LARP1_S774__2_Phos	1484	0.0252578	0.782352949912364	-0.787135
BCL9L_S118__1_Phos	1485	0.0252743	0.782352949912364	-0.88503
SRRM1_S674__2_Phos	1486	0.0253035	0.782352949912364	0.839752
COL17A1_Nuc	1487	0.0253515	0.782352949912364	0.707139
SPECC1L_S384__2_Phos	1488	0.0254003	0.782352949912364	-0.807894
SERPINH1_Mem	1489	0.0254299	0.782352949912364	-0.786211
LARP1_T782__2_Phos	1490	0.0254538	0.782352949912364	-0.883946
SSFA2_S270__3_Phos	1491	0.0254734	0.782352949912364	-0.853299
hsa.miR.92a.3p_miR	1492	0.0254756	0.782352949912364	0.963
ILF3_S482__2_Phos	1493	0.0255549	0.782352949912364	0.785543
LAMC1_Prot	1494	0.0255713	0.782352949912364	-0.714134
TJP1_S263__2_Phos	1495	0.025677	0.782352949912364	-0.713623
POF1B_Prot	1496	0.0256924	0.782352949912364	1.08962
MEF2A_T108__2_Phos	1497	0.0257066	0.782352949912364	-0.806215
SRRM2_T476__2_Phos	1498	0.0257085	0.782352949912364	0.900603
MEF2A_S98__2_Phos	1499	0.0257092	0.782352949912364	-0.806201
SMARCA4_T852__2_Phos	1500	0.0257602	0.782352949912364	-0.915259
GLOD4_Sec	1501	0.0257772	0.782352949912364	0.71314
OCIAD2_Nuc	1502	0.0258069	0.782352949912364	-0.712997
SRC_S17__1_Phos	1503	0.0258335	0.782352949912364	-0.763778
HLA_S365__2_Phos	1504	0.0258459	0.782352949912364	-0.712809
PLEC_S2578__1_Phos	1505	0.0259619	0.782352949912364	-0.880914
hsa.miR.3911_miR	1506	0.026009	0.782352949912364	-1.34129
ATP5O_Nuc	1507	0.02602	0.782352949912364	-0.675678
EPB41L1_S437__2_Phos	1508	0.0260656	0.782352949912364	-0.80427
AKR1C1_Sec	1509	0.0260751	0.782352949912364	0.880246
TJP2_S1160__2_Phos	1510	0.0261769	0.782352949912364	-0.762021
LTBP2_Prot	1511	0.0262037	0.782352949912364	-1.06702
ABCC5_S502__2_Phos	1512	0.0262077	0.782352949912364	-0.761864
DSC2_S651__1_Phos	1513	0.0262407	0.782352949912364	-0.912314
CECR5_Nuc	1514	0.026263	0.782352949912364	0.855871
HDGFRP3_Prot	1515	0.0262725	0.782352949912364	0.781761
CTNNA1_S655__3_Phos	1516	0.0263144	0.782352949912364	-0.712436
EIF5B_S113__1_Phos	1517	0.0263236	0.782352949912364	0.710534
HDGFRP2_S370__2_Phos	1518	0.0263262	0.782352949912364	0.710521
GPR108_Prot	1519	0.0263476	0.782352949912364	0.911665
HADHB_K253__1_Acet	1520	0.0264813	0.782352949912364	0.877868
FDXR_Nuc	1521	0.0265022	0.782352949912364	0.711548
CPD_T1370__2_Phos	1522	0.0265142	0.782352949912364	-0.801871
CPD_T1368__2_Phos	1523	0.026552	0.782352949912364	-0.80167
RTN4_S15__2_Phos	1524	0.0266758	0.782352949912364	-0.708878
PPL_S14__1_Phos	1525	0.0267266	0.782352949912364	0.876447
PDIA3_Exos	1526	0.026754	0.782352949912364	-0.795257
MGST3_Nuc	1527	0.0267905	0.782352949912364	0.718537
CCAR2_S350__2_Phos	1528	0.0267985	0.782352949912364	-0.700319
TGM1_T22__1_Phos	1529	0.0268084	0.782352949912364	-0.875975
SETD1A_S1103__1_Phos	1530	0.0268214	0.782352949912364	1.33408
SRRM2_S839__1_Phos	1531	0.0268291	0.782352949912364	0.875856
NCOR2_T550__2_Phos	1532	0.0268341	0.782352949912364	-0.770509
hsa.miR.24.2.5p_miR	1533	0.0268733	0.782352949912364	-1.33363
CTNNA1_T658__3_Phos	1534	0.0268926	0.782352949912364	-0.70972
NUP50_Nuc	1535	0.0269631	0.782352949912364	0.707542
NIFK_T47__2_Phos	1536	0.0270095	0.782352949912364	-0.918263
HDGFRP2_S240__3_Phos	1537	0.0270096	0.782352949912364	0.851664
HDGFRP2_S234__3_Phos	1538	0.0270114	0.782352949912364	0.851654
PPA2_Nuc	1539	0.0270998	0.782352949912364	0.907161
SNRNP70_S320__1_Phos	1540	0.0271115	0.782352949912364	-0.708706
NIFK_T43__2_Phos	1541	0.0271462	0.782352949912364	-0.917444
PPL_Prot	1542	0.0271557	0.782352949912364	0.640949
KIF14_Prot	1543	0.0272065	0.782352949912364	0.873699
LAMC2_Mem	1544	0.0272594	0.782352949912364	-0.756608
AHNAK_S5110__1_Phos	1545	0.0272856	0.782352949912364	0.87325
MMP14_Prot	1546	0.0272895	0.782352949912364	-0.706039
RBM14_T572__1_Phos	1547	0.027292	0.782352949912364	-0.716187
ZFP36_Prot	1548	0.0273274	0.782352949912364	0.916364
PHRF1_S1191__1_Phos	1549	0.0273509	0.782352949912364	0.849775
VCAN_Exos	1550	0.0273934	0.782352949912364	-1.07742
HADHA_K289__1_Acet	1551	0.0273992	0.782352949912364	0.79724
HMDB0030692_NA	1552	0.0274039	0.782352949912364	-1.32902
RHBDF2_S385__1_Phos	1553	0.0274114	0.782352949912364	0.872538
AREL1_S75__2_Phos	1554	0.027422	0.782352949912364	-0.905264
COBL_S102__1_Phos	1555	0.0274454	0.782352949912364	0.715476
KIAA1109_S2603__2_Phos	1556	0.0274999	0.782352949912364	-0.906
HMGN2_Prot	1557	0.0275271	0.782352949912364	0.755298
ESYT2_S654__3_Phos	1558	0.0275353	0.782352949912364	-0.871841
ESYT2_T668__3_Phos	1559	0.027545	0.782352949912364	-0.871786
KIAA1109_S2601__2_Phos	1560	0.0275587	0.782352949912364	-0.905656
HSPA4_Exos	1561	0.0275606	0.782352949912364	0.871698
HMDB0031186_NA	1562	0.0275953	0.782352949912364	-1.32738
AHNAK_T5729__2_Phos	1563	0.0276022	0.782352949912364	0.702884
PRRC2C_S1250__3_Phos	1564	0.0276448	0.782352949912364	-0.766461
HMDB0034344_C01752	1565	0.0277533	0.782352949912364	-1.32604
SRRM2_S484__1_Phos	1566	0.0278049	0.782352949912364	0.79516
SNX6_Exos	1567	0.0278305	0.782352949912364	-0.902888
TOR1AIP1_S154__3_Phos	1568	0.0278545	0.782352949912364	-0.703473
ITGAV_Mem	1569	0.0278582	0.782352949912364	-0.703456
SRSF2_S189__2_Phos	1570	0.0278659	0.782352949912364	0.703422
HMDB0128620_NA	1571	0.0278984	0.782352949912364	-1.3248
ALDH1A3_Exos	1572	0.0278995	0.782352949912364	-0.839725
ADAM9_Prot	1573	0.0280487	0.782352949912364	-0.702601
CHAMP1_S427__3_Phos	1574	0.028088	0.782352949912364	-0.702425
LARP1_S766__2_Phos	1575	0.0280973	0.782352949912364	-0.772532
TCF20_T1762__2_Phos	1576	0.0281633	0.782352949912364	0.838315
CHAMP1_S432__3_Phos	1577	0.0281635	0.782352949912364	-0.702088
TCF20_T1764__2_Phos	1578	0.0281702	0.782352949912364	0.838278
NUCKS1_S58__2_Phos	1579	0.0281932	0.782352949912364	0.636689
EVPL_S27__2_Phos	1580	0.0281963	0.782352949912364	0.712044
HMDB0128621_NA	1581	0.0282303	0.782352949912364	-1.32201
CHAMP1_S436__3_Phos	1582	0.0282551	0.782352949912364	-0.70168
HMDB0000209_C07086	1583	0.0282557	0.782352949912364	-1.32179
CD14_Glc	1584	0.0282888	0.782352949912364	0.75163
HMDB0128622_NA	1585	0.0284494	0.782352949912364	-1.32018
DYNLL1_Sec	1586	0.0285084	0.782352949912364	1.04169
HMDB0002340_C07215	1587	0.0285113	0.782352949912364	-1.31966
PHGDH_Mem	1588	0.0285412	0.782352949912364	0.900007
REPS1_S170__2_Phos	1589	0.0285791	0.782352949912364	0.710324
SMARCA4_S42__2_Phos	1590	0.028593	0.782352949912364	-0.700186
LARP1_S521__1_Phos	1591	0.0286773	0.782352949912364	0.701646
TOP2A_Prot	1592	0.0287236	0.782352949912364	-0.699612
HMDB0129374_NA	1593	0.0288051	0.782352949912364	-1.31723
HMDB0039631_NA	1594	0.0288474	0.782352949912364	-1.31688
HMDB0003767_C03765	1595	0.0288528	0.782352949912364	-1.31684
H2AFX_S140__2_Phos	1596	0.0288715	0.782352949912364	0.864479
ABLIM3_S372__2_Phos	1597	0.0288985	0.782352949912364	-0.748755
MANF_Prot	1598	0.0289541	0.782352949912364	-0.698605
HMDB0132246_NA	1599	0.028966	0.782352949912364	-1.31591
TOPORS_Prot	1600	0.028991	0.782352949912364	0.901501
NOLC1_S547__1_Phos	1601	0.0289949	0.782352949912364	0.698427
KRT6B_Nuc	1602	0.029017	0.782352949912364	-0.698331
CCDC22_Prot	1603	0.0290398	0.782352949912364	0.896024
SHROOM2_S974__1_Phos	1604	0.0290442	0.782352949912364	-0.840691
HMDB0029635_C01454	1605	0.0290472	0.782352949912364	-1.31524
HMDB0136674_NA	1606	0.0290618	0.782352949912364	-1.31512
OSBPL1A_Prot	1607	0.0290669	0.782352949912364	1.31508
BIRC5_Prot	1608	0.0291073	0.782352949912364	-0.906075
ARPC1B_Exos	1609	0.0291241	0.782352949912364	0.863121
HMDB0136675_NA	1610	0.0291533	0.782352949912364	-1.31438
ST13_Prot	1611	0.0291665	0.782352949912364	0.767361
MPRIP_S13__2_Phos	1612	0.0291896	0.782352949912364	-0.697583
C2CD5_T278__2_Phos	1613	0.0292035	0.782352949912364	-0.862696
SON_S2009__2_Phos	1614	0.0292476	0.782352949912364	0.723964
GALNT6_Prot	1615	0.0292657	0.782352949912364	-0.699079
HMDB0029686_C10761	1616	0.0292996	0.782352949912364	-1.31319
SDPR_S32__2_Phos	1617	0.0293157	0.782352949912364	0.697039
SH2D3A_S180__1_Phos	1618	0.0293975	0.782352949912364	0.942047
TOMM34_Prot	1619	0.0294328	0.782352949912364	1.07197
IWS1_S420__2_Phos	1620	0.0294436	0.782352949912364	0.831628
PPP5C_Prot	1621	0.0294734	0.782352949912364	0.893623
HMDB0136755_NA	1622	0.0294803	0.782352949912364	-1.31172
GAPVD1_S803__1_Phos	1623	0.0295357	0.782352949912364	0.819116
RAP2A_Nuc	1624	0.0295853	0.782352949912364	-0.860667
SON_S2013__2_Phos	1625	0.0296044	0.782352949912364	0.724759
AAK1_S678__1_Phos	1626	0.0296206	0.782352949912364	0.774401
NHP2L1_Sec	1627	0.0296301	0.782352949912364	0.800232
hsa.miR.6750.5p_miR	1628	0.0296341	0.782352949912364	1.31048
HSPG2_Glc	1629	0.0296393	0.782352949912364	-0.786069
ESYT2_T664__3_Phos	1630	0.0296558	0.782352949912364	-0.860294
KIF17_Nuc	1631	0.0296669	0.782352949912364	-0.705543
SRRM1_S694__1_Phos	1632	0.0297064	0.782352949912364	0.944237
HMDB0136756_NA	1633	0.0297162	0.782352949912364	-1.30982
HMDB0035986_NA	1634	0.0297334	0.782352949912364	-1.30969
PSIP1_S129__1_Phos	1635	0.0297488	0.782352949912364	0.785542
DMTN_S71__2_Phos	1636	0.0297756	0.782352949912364	-0.891967
STEAP3_Prot	1637	0.0298081	0.782352949912364	-0.764337
hsa.miR.378a.3p_miR	1638	0.0298176	0.782352949912364	1.30901
HMDB0031459_NA	1639	0.0298377	0.782352949912364	-1.30885
HMDB0136757_NA	1640	0.0299463	0.782352949912364	-1.30799
BRD4_S1074__2_Phos	1641	0.0299493	0.782352949912364	-0.891022
ZNF185_S64__1_Phos	1642	0.0299584	0.782352949912364	-0.743879
MAP7D1_S548__3_Phos	1643	0.029969	0.782352949912364	-0.743831
BRD4_S1070__2_Phos	1644	0.029981	0.782352949912364	-0.89085
NEK9_Prot	1645	0.0299984	0.782352949912364	1.008
HMDB0033024_NA	1646	0.0300331	0.782352949912364	-1.30729
ABLIM3_S471__2_Phos	1647	0.0300681	0.782352949912364	-0.703818
ABLIM3_S470__2_Phos	1648	0.0300728	0.782352949912364	-0.703798
APEX1_Sec	1649	0.0301003	0.782352949912364	0.693697
hsa.miR.514b.5p_miR	1650	0.0301111	0.782352949912364	1.30668
SQSTM1_S275__1_Phos	1651	0.0301219	0.782352949912364	-0.890088
CP_Sec	1652	0.0301829	0.782352949912364	0.742865
TRA2A_S98__2_Phos	1653	0.0301875	0.782352949912364	0.934338
HMDB0136758_NA	1654	0.0301903	0.782352949912364	-1.30605
AKT2_T111__2_Phos	1655	0.0302778	0.782352949912364	-0.889248
FOXC2_T230__2_Phos	1656	0.0302861	0.782352949912364	-0.78298
AKT2_S103__2_Phos	1657	0.0302923	0.782352949912364	-0.88917
HNRNPC_S225__1_Phos	1658	0.0302952	0.782352949912364	0.742361
HMDB0032400_NA	1659	0.0303335	0.782352949912364	-1.30492
HMDB0136775_NA	1660	0.030349	0.782352949912364	-1.30479
TANC2_S1476__1_Phos	1661	0.0303631	0.782352949912364	-0.856601
TSPAN6_Prot	1662	0.0303701	0.782352949912364	-0.782583
ITPR3_S2670__1_Phos	1663	0.0303962	0.782352949912364	-0.85643
MKI67_Prot	1664	0.0304539	0.782352949912364	-0.74165
HDGFRP2_S369__2_Phos	1665	0.0304588	0.782352949912364	0.692195
BAIAP2L1_S261__2_Phos	1666	0.0304721	0.782352949912364	-0.761265
HMDB0136776_NA	1667	0.0304847	0.782352949912364	-1.30373
YBEY_Nuc	1668	0.0304949	0.782352949912364	-0.833264
HMDB0032568_NA	1669	0.0305294	0.782352949912364	-1.30338
CMPK1_Nuc	1670	0.0305418	0.782352949912364	0.741258
TRPS1_S839__2_Phos	1671	0.0305496	0.796896266992624	-0.701773
PLOD2_Mem	1672	0.0306018	0.796896266992624	-0.701553
ITGB5_Nuc	1673	0.0306307	0.796896266992624	-0.832584
SNX31_Mem	1674	0.0307486	0.796896266992624	-0.854619
C1GALT1_Nuc	1675	0.030754	0.796896266992624	-0.83197
SRRM2_S1561__1_Phos	1676	0.0307865	0.796896266992624	0.896853
HIST1H1E_T4__1_Phos	1677	0.0308795	0.796896266992624	0.780195
TMSB4X_Nuc	1678	0.0309726	0.796896266992624	0.779762
GALNT2_Prot	1679	0.030973	0.796896266992624	-0.690067
ACTG1_K291__1_Acet	1680	0.0310017	0.796896266992624	-0.691755
HMDB0032603_NA	1681	0.0310192	0.796896266992624	-1.29957
SEC16A_S1169__2_Phos	1682	0.0310482	0.796896266992624	0.895455
HDLBP_Exos	1683	0.031082	0.796896266992624	1.16462
TJP2_S414__2_Phos	1684	0.0311014	0.796896266992624	-0.779164
TJP2_S416__2_Phos	1685	0.0311167	0.796896266992624	-0.779094
DBN1_Prot	1686	0.0311262	0.796896266992624	-0.689439
PPIG_S275__1_Phos	1687	0.0312273	0.796896266992624	0.808751
NGDN_S118__1_Phos	1688	0.0312989	0.796896266992624	0.778253
PRR12_S1568__2_Phos	1689	0.0313662	0.796896266992624	-0.68846
VARS_Mem	1690	0.0314083	0.796896266992624	0.883265
PRR12_T1561__2_Phos	1691	0.0314178	0.796896266992624	-0.688251
ZC3H13_S381__1_Phos	1692	0.03144	0.796896266992624	0.8831
HMDB0033128_NA	1693	0.0314542	0.796896266992624	-1.29622
ATF7_Prot	1694	0.0315686	0.796896266992624	-0.736748
YTHDC1_S320__2_Phos	1695	0.0315856	0.796896266992624	0.850388
NDUFA2_Sec	1696	0.0316031	0.796896266992624	-0.882253
LBR_S84__1_Phos	1697	0.031695	0.796896266992624	0.881777
SRSF5_S231__2_Phos	1698	0.0317188	0.796896266992624	0.747544
SRSF5_S233__2_Phos	1699	0.0317247	0.796896266992624	0.747518
BAIAP2L1_T252__3_Phos	1700	0.0318295	0.796896266992624	-0.89134
RTN4_T188__2_Phos	1701	0.0318677	0.796896266992624	-0.775656
RACGAP1_Prot	1702	0.0318701	0.796896266992624	-0.848972
HMDB0033766_NA	1703	0.0319043	0.796896266992624	-1.29281
SRRM1_S749__1_Phos	1704	0.031971	0.796896266992624	0.775189
EFNA1_Prot	1705	0.0320174	0.796896266992624	-0.848243
MPRIP_S17__2_Phos	1706	0.032081	0.796896266992624	-0.685583
ABLIM3_S373__2_Phos	1707	0.0320832	0.796896266992624	-0.695441
ALDH3A1_Prot	1708	0.0321355	0.796896266992624	0.804455
TRPS1_S835__2_Phos	1709	0.0321359	0.796896266992624	-0.695227
HMDB0033968_NA	1710	0.0321759	0.796896266992624	-1.29076
DDT_Mem	1711	0.03219	0.796896266992624	0.930365
LAMC2_Glc	1712	0.0323154	0.796896266992624	-0.620993
HLA_S362__2_Phos	1713	0.032367	0.796896266992624	-0.684447
HMDB0130098_NA	1714	0.032372	0.796896266992624	1.2893
SRRM1_S525__1_Phos	1715	0.0323975	0.796896266992624	0.817106
HMDB0130097_NA	1716	0.0324012	0.796896266992624	1.28908
DYNC1H1_S4368__1_Phos	1717	0.0324096	0.796896266992624	0.878118
HMDB0038176_NA	1718	0.0325396	0.796896266992624	-1.28805
IMPAD1_Nuc	1719	0.0325492	0.796896266992624	-0.772596
HMDB0130096_NA	1720	0.0325682	0.796896266992624	1.28784
GALNT6_Nuc	1721	0.0326079	0.796896266992624	-0.732309
CHORDC1_Sec	1722	0.0326159	0.796896266992624	-0.84531
CYR61_Prot	1723	0.032648	0.796896266992624	-0.845154
MPRIP_S993__1_Phos	1724	0.032669	0.796896266992624	-0.822683
HMDB0130095_NA	1725	0.0326768	0.796896266992624	1.28704
ETFB_Nuc	1726	0.0327456	0.796896266992624	0.682957
OS9_Mem	1727	0.0327748	0.796896266992624	-0.876275
NOLC1_S632__1_Phos	1728	0.032808	0.796896266992624	0.692537
ANXA8_Mem	1729	0.0328606	0.796896266992624	1.02411
RPS7_Sec	1730	0.0328657	0.796896266992624	-0.771194
HMDB0032082_NA	1731	0.0328934	0.796896266992624	1.28544
PPHLN1_T80__2_Phos	1732	0.0329099	0.796896266992624	0.750458
SRSF6_S314__2_Phos	1733	0.0330002	0.796896266992624	-0.618554
RTN4_S15__1_Phos	1734	0.0330034	0.796896266992624	-0.618543
HMDB0040638_NA	1735	0.0330314	0.796896266992624	-1.28443
DKC1_T458__2_Phos	1736	0.0331146	0.796896266992624	0.618151
PALLD_Prot	1737	0.0331293	0.796896266992624	-0.681461
HMDB0030502_NA	1738	0.0331508	0.796896266992624	1.28355
BANF1_Prot	1739	0.0331751	0.796896266992624	0.749324
EVPL_S23__2_Phos	1740	0.033182	0.796896266992624	0.691061
H2AFX_Y143__2_Phos	1741	0.0333022	0.796896266992624	0.769279
AHNAK_S5854__1_Phos	1742	0.0333117	0.796896266992624	1.28238
HMDB0029094_NA	1743	0.033328	0.796896266992624	1.28226
LMO7_S432__1_Phos	1744	0.0333705	0.796896266992624	-0.841677
SPEG_T345__2_Phos	1745	0.0334146	0.796896266992624	-0.841467
SRSF6_S316__2_Phos	1746	0.0334235	0.796896266992624	-0.617068
SPEG_S349__2_Phos	1747	0.0334774	0.796896266992624	-0.841168
HMDB0040733_NA	1748	0.0334961	0.796896266992624	-1.28104
SMTN_S307__2_Phos	1749	0.0335555	0.796896266992624	-0.818541
BAG1_Prot	1750	0.0335962	0.796896266992624	0.756899
DMTN_S67__2_Phos	1751	0.0336518	0.796896266992624	-0.871919
MISP_Nuc	1752	0.0336527	0.796896266992624	-0.679445
BET1_Mem	1753	0.0337265	0.796896266992624	-0.956244
SEMA7A_Exos	1754	0.0337462	0.796896266992624	-1.09545
HMDB0033456_NA	1755	0.0338008	0.796896266992624	1.27885
GPRC5A_Prot	1756	0.0338295	0.796896266992624	-0.67877
VKORC1L1_Nuc	1757	0.033883	0.796896266992624	-0.837174
HMDB0015078_C07207	1758	0.0338877	0.796896266992624	1.27822
HMDB0060852_NA	1759	0.0339101	0.796896266992624	1.27806
GPR157_T328__2_Phos	1760	0.0339425	0.796896266992624	-0.816762
HMDB0015004_NA	1761	0.033951	0.796896266992624	1.27777
ATP5A1_Nuc	1762	0.0339942	0.796896266992624	-0.61509
HMDB0061007_NA	1763	0.0340362	0.796896266992624	1.27716
CAV2_Prot	1764	0.0340562	0.796896266992624	0.745612
HMDB0060997_NA	1765	0.0340576	0.796896266992624	1.27701
HMDB0041485_NA	1766	0.0341036	0.796896266992624	-1.27668
GCSH_Sec	1767	0.0341037	0.796896266992624	0.765817
FOXK2_S381__3_Phos	1768	0.0341111	0.796896266992624	-0.869676
TOR1AIP1_T221__1_Phos	1769	0.0341407	0.796896266992624	-0.677589
USP36_Prot	1770	0.0341592	0.796896266992624	0.869443
PPP1R18_Prot	1771	0.0341619	0.796896266992624	-0.677509
SEMA7A_Sec	1772	0.0342454	0.796896266992624	-0.869025
ABLIM3_S282__3_Phos	1773	0.0342705	0.796896266992624	-0.677099
GLT8D1_Prot	1774	0.0342737	0.796896266992624	-0.83742
CHD4_T1542__2_Phos	1775	0.0342849	0.796896266992624	-0.677044
ATP5E_Nuc	1776	0.034289	0.796896266992624	-0.677029
ITGB4_T1487__2_Phos	1777	0.0343156	0.796896266992624	-0.725272
TRA2A_S18__2_Phos	1778	0.0343465	0.796896266992624	0.814923
CNOT3_Nuc	1779	0.0343566	0.796896266992624	1.05213
UBA2_Exos	1780	0.0343817	0.796896266992624	-0.918865
CTNND1_S868__2_Phos	1781	0.0343938	0.796896266992624	-0.677037
GALNT2_Mem	1782	0.034429	0.796896266992624	-0.724815
TJP1_S167__2_Phos	1783	0.0344408	0.796896266992624	-0.676458
RTN4_S181__2_Phos	1784	0.0344545	0.796896266992624	-0.764324
HMDB0062810_NA	1785	0.0345411	0.796896266992624	-1.27358
SORBS2_S26__1_Phos	1786	0.0345467	0.796896266992624	-0.787331
FNDC3B_Prot	1787	0.0346755	0.796896266992624	-0.67558
COBL_Prot	1788	0.0347234	0.796896266992624	0.763188
WRNIP1_S65__1_Phos	1789	0.0347544	0.796896266992624	0.835194
KIF20A_Prot	1790	0.0348513	0.796896266992624	-0.866116
HMDB0124942_NA	1791	0.0348756	0.796896266992624	-1.27123
ATP1B3_Prot	1792	0.0348939	0.796896266992624	0.674768
CDK12_T892__1_Phos	1793	0.0349167	0.796896266992624	-0.684393
EPS8L1_Sec	1794	0.0350304	0.796896266992624	-0.683966
HLA_S359__2_Phos.1	1795	0.0350389	0.796896266992624	-0.674231
PEF1_Nuc	1796	0.0352191	0.796896266992624	1.09603
C18orf25_S66__1_Phos	1797	0.03528	0.796896266992624	-0.683032
PSIP1_S116__2_Phos	1798	0.0353039	0.796896266992624	0.760761
hsa.miR.422a_miR	1799	0.0353326	0.796896266992624	1.26805
KCNJ15_Prot	1800	0.0353598	0.796896266992624	-0.863707
HMDB0125535_NA	1801	0.0353653	0.796896266992624	-1.26783
ARID1B_S163__1_Phos	1802	0.0354092	0.796896266992624	-1.0275
ADH5_Sec	1803	0.0354196	0.796896266992624	0.72088
SFSWAP_S283__1_Phos	1804	0.0354432	0.796896266992624	-0.672743
APOB_Exos	1805	0.0354458	0.796896266992624	0.863303
CCDC61_S376__2_Phos	1806	0.035485	0.796896266992624	0.823214
CTNNA1_S652__3_Phos	1807	0.0357614	0.796896266992624	-0.681248
PGBD5_S59__2_Phos	1808	0.035812	0.796896266992624	-0.830386
LMBRD1_S550__2_Phos	1809	0.0358253	0.796896266992624	-0.830327
SDPR_Prot	1810	0.0358257	0.796896266992624	0.671349
PGBD5_S60__2_Phos	1811	0.035832	0.796896266992624	-0.830296
HMDB0126385_NA	1812	0.0358725	0.796896266992624	-1.26434
GLUL_Prot	1813	0.0358847	0.796896266992624	0.83006
VIM_S39__1_Phos	1814	0.035953	0.796896266992624	-0.860934
SRRM2_S1541__1_Phos	1815	0.0359546	0.796896266992624	0.718793
DBN1_S339__1_Phos	1816	0.0359586	0.796896266992624	-0.758065
SYNPO_S779__1_Phos	1817	0.0360222	0.796896266992624	-0.829445
SRSF7_S225__2_Phos	1818	0.0360669	0.796896266992624	0.860407
LRRC8E_Prot	1819	0.0360763	0.796896266992624	-0.680091
SRRM2_S1521__2_Phos	1820	0.0360855	0.796896266992624	0.816833
MORC2_S777__2_Phos	1821	0.0361714	0.796896266992624	-0.6701
ITPR3_S1834__1_Phos	1822	0.036212	0.796896266992624	-0.669955
PTGES2_Nuc	1823	0.0362233	0.796896266992624	0.756987
PRPF4B_S427__2_Phos	1824	0.0362405	0.796896266992624	0.756917
LTBP3_Prot	1825	0.036291	0.796896266992624	-0.806324
TXNDC12_Mem	1826	0.0363392	0.796896266992624	-0.828035
ABCC2_Prot	1827	0.0364277	0.796896266992624	0.827643
ATP1B1_Nuc	1828	0.0364436	0.796896266992624	-0.669124
PITPNM3_S297__2_Phos	1829	0.0365079	0.796896266992624	-0.668895
ARL6IP4_S42__1_Phos	1830	0.0365724	0.796896266992624	0.805112
RPE_Prot	1831	0.0365968	0.796896266992624	0.867957
H2AFX_T137__2_Phos	1832	0.0366046	0.796896266992624	0.755445
ABLIM3_S280__3_Phos	1833	0.0367274	0.796896266992624	-0.668113
TNRC18_S999__3_Phos	1834	0.0367366	0.796896266992624	-0.754915
TNRC18_S995__3_Phos	1835	0.0367684	0.796896266992624	-0.754788
TNRC18_S991__3_Phos	1836	0.0367848	0.796896266992624	-0.754721
CENPE_Nuc	1837	0.0368084	0.796896266992624	0.857004
LGALS9_Mem	1838	0.0368231	0.796896266992624	-1.04531
SSBP1_Sec	1839	0.036904	0.796896266992624	0.73415
TGM1_Prot	1840	0.036958	0.796896266992624	0.667296
TTC1_Nuc	1841	0.0370746	0.796896266992624	0.824803
GALNT3_Prot	1842	0.0370839	0.796896266992624	-0.666852
SEC62_S341__2_Phos	1843	0.0371698	0.796896266992624	-0.824389
HNRNPC_S226__1_Phos	1844	0.0372579	0.796896266992624	0.732779
PAPOLA_S161__2_Phos	1845	0.0372901	0.796896266992624	0.741827
SRRM2_S404__1_Phos	1846	0.0373252	0.796896266992624	0.823714
CCT4_Exos	1847	0.0373986	0.796896266992624	0.8016
PGP_Exos	1848	0.0374979	0.796896266992624	0.865281
hsa.miR.7847.3p_miR	1849	0.0375167	0.796896266992624	-1.25333
ATP1B3_Nuc	1850	0.0375317	0.796896266992624	0.665283
SPRR1B_Nuc	1851	0.0375831	0.796896266992624	0.723682
PCCB_Nuc	1852	0.0375877	0.796896266992624	-0.674659
NDRG1_T113__2_Phos	1853	0.0376626	0.796896266992624	-0.813245
SH3BGRL3_Sec	1854	0.0376826	0.796896266992624	-0.664758
HSP90AA1_S231__1_Phos	1855	0.0376927	0.796896266992624	0.664722
RPS6_T241__3_Phos	1856	0.0377277	0.796896266992624	-0.740127
PTPN14_S594__2_Phos	1857	0.037733	0.796896266992624	-1.01484
FABP5_Sec	1858	0.0377914	0.796896266992624	0.66438
HMDB0032208_C00108	1859	0.0378758	0.796896266992624	-1.25098
SZT2_Prot	1860	0.0379882	0.796896266992624	0.894407
GSTP1_Mem	1861	0.0380467	0.796896266992624	0.674094
GSR_Nuc	1862	0.0380733	0.796896266992624	0.665141
SOCS3_S13__2_Phos	1863	0.0381091	0.796896266992624	-0.808149
SOCS3_T3__2_Phos	1864	0.0381306	0.796896266992624	-0.808059
ARL15_Prot	1865	0.0381879	0.796896266992624	-0.729227
ARHGAP17_Exos	1866	0.0381998	0.796896266992624	-1.1121
MLLT4_S1739__2_Phos	1867	0.038202	0.796896266992624	-0.749133
TTYH3_Prot	1868	0.0384072	0.796896266992624	-0.797401
hsa.miR.1281_miR	1869	0.038434	0.796896266992624	-1.24737
GDF15_Sec	1870	0.0384654	0.796896266992624	0.849606
ACTN1_Sec	1871	0.0385135	0.796896266992624	-0.661897
MECP2_S360__1_Phos	1872	0.0386866	0.796896266992624	0.726542
IKZF3_Prot	1873	0.0387069	0.796896266992624	0.96847
NDRG1_Nuc	1874	0.0388112	0.796896266992624	0.726888
SRRM1_S804__3_Phos	1875	0.0388338	0.796896266992624	0.817287
RFFL_S95__2_Phos	1876	0.0388637	0.796896266992624	-0.893395
ITPR3_S1832__1_Phos	1877	0.038907	0.796896266992624	-0.66056
PLEC_S1721__1_Phos	1878	0.0389342	0.796896266992624	0.660469
NT5E_Mem	1879	0.0390914	0.796896266992624	-0.745714
FAHD1_Sec	1880	0.0391181	0.796896266992624	0.745613
PANX1_Prot	1881	0.0392035	0.796896266992624	-0.745288
HTATSF1_S494__2_Phos	1882	0.0392769	0.796896266992624	0.668803
HMDB0005768_C02993	1883	0.0392887	0.796896266992624	-1.24192
CTSA_Prot	1884	0.039289	0.796896266992624	-0.717339
HTATSF1_S498__2_Phos	1885	0.0392949	0.796896266992624	0.668742
HSP90B1_Mem	1886	0.0393252	0.796896266992624	-0.659153
RPL37_S96__1_Phos	1887	0.0393818	0.796896266992624	0.845631
KCMF1_Prot	1888	0.0393968	0.796896266992624	0.85541
STAT3_Nuc	1889	0.0394523	0.796896266992624	0.70577
MICAL3_T684__2_Phos	1890	0.0394606	0.796896266992624	-0.793114
FAM3C_Sec	1891	0.0394624	0.796896266992624	-0.724478
C18orf25_S69__2_Phos	1892	0.0394789	0.796896266992624	-0.705675
C18orf25_S66__2_Phos	1893	0.0395204	0.796896266992624	-0.705526
TRPS1_S820__2_Phos	1894	0.0395477	0.796896266992624	-0.786159
HMDB0028721_NA	1895	0.039662	0.796896266992624	-1.23957
RBL2_T986__3_Phos	1896	0.0396756	0.796896266992624	-0.886704
LAD1_S370__2_Phos	1897	0.0397732	0.796896266992624	-0.715581
RBL2_S981__3_Phos	1898	0.0398283	0.796896266992624	-0.886021
PITPNM3_S298__2_Phos	1899	0.0398546	0.796896266992624	-0.657388
hsa.miR.1273g.3p_miR	1900	0.0398561	0.796896266992624	1.04435
SRRM2_S408__2_Phos	1901	0.0399152	0.796896266992624	0.657188
HSD17B6_Prot	1902	0.039922	0.796896266992624	-1.01786
BCL2L13_S281__2_Phos	1903	0.0400044	0.796896266992624	0.812445
HMDB0029099_NA	1904	0.0400077	0.796896266992624	-1.23741
IGFBP7_Prot	1905	0.0400234	0.796896266992624	-0.742203
ITGB4_S1486__2_Phos	1906	0.0400404	0.796896266992624	-0.722367
VAMP8_Nuc	1907	0.0401344	0.796896266992624	-0.658181
MRGBP_S195__2_Phos	1908	0.0401352	0.796896266992624	-0.811911
SAFB_S582__1_Phos	1909	0.0401491	0.796896266992624	0.703293
MRGBP_S191__2_Phos	1910	0.0401493	0.796896266992624	-0.811854
DUSP3_Sec	1911	0.0401581	0.796896266992624	-0.665832
H3F3B_K15__2_Acet	1912	0.0402295	0.796896266992624	0.665594
PPL_Nuc	1913	0.0402335	0.796896266992624	0.595131
BCL2L13_S279__2_Phos	1914	0.0402338	0.796896266992624	0.81151
H3F3B_K10__2_Acet	1915	0.0402393	0.796896266992624	0.665561
HMDB0060520_NA	1916	0.0402474	0.796896266992624	-1.23592
AIFM1_Sec	1917	0.0402934	0.796896266992624	0.702785
A0A2R8Y7C9_S10__1_Phos	1918	0.0402948	0.796896266992624	0.721446
NUFIP2_Nuc	1919	0.0403232	0.796896266992624	0.655844
ACIN1_S326__3_Phos	1920	0.0403408	0.796896266992624	0.657502
ST5_S28__2_Phos	1921	0.0403443	0.796896266992624	-0.783146
SDHAF2_Prot	1922	0.0403636	0.796896266992624	0.841458
ACIN1_S328__3_Phos	1923	0.0403937	0.796896266992624	0.657327
ACIN1_S330__3_Phos	1924	0.0403988	0.796896266992624	0.657311
HNRNPUL2_S168__1_Phos	1925	0.040419	0.796896266992624	0.810759
SRSF1_S223__2_Phos	1926	0.0404967	0.796896266992624	0.720719
RPS6_S244__3_Phos	1927	0.0405167	0.796896266992624	-0.78234
BCLAF1_Nuc.1	1928	0.0406054	0.796896266992624	0.647536
C2CD5_S281__2_Phos	1929	0.0406445	0.796896266992624	-0.78841
ZNF185_T154__3_Phos	1930	0.0406474	0.796896266992624	-0.73989
TGFB1I1_S115__2_Phos	1931	0.0406753	0.796896266992624	-0.809724
ERP29_Mem	1932	0.0406922	0.796896266992624	-0.809656
BOD1L1_T489__2_Phos	1933	0.0407223	0.796896266992624	-0.739614
SPTBN1_S2167__1_Phos	1934	0.0408107	0.796896266992624	0.956598
MAP1B_S1378__2_Phos	1935	0.0408193	0.796896266992624	-0.739258
SLC3A2_S2__1_Phos	1936	0.040843	0.796896266992624	0.654148
MAP1B_S1389__2_Phos	1937	0.0408447	0.796896266992624	-0.739165
BAZ2A_T477__2_Phos	1938	0.0408754	0.796896266992624	-0.739052
CTSH_Prot	1939	0.0408789	0.796896266992624	-0.655742
SRRM1_S392__1_Phos	1940	0.0409104	0.796896266992624	0.715853
SRRM1_S426__1_Phos	1941	0.0409364	0.796896266992624	0.715761
CLIC1_Exos	1942	0.0409903	0.796896266992624	-0.838839
SLC16A1_S467__2_Phos	1943	0.0410986	0.796896266992624	0.65332
HMGB2_Prot	1944	0.0411228	0.796896266992624	0.718482
HNRNPC_S220__1_Phos	1945	0.0411599	0.796896266992624	0.592396
PRKAR2A_S92__2_Phos	1946	0.0411684	0.796896266992624	0.653095
LRP10_Prot	1947	0.0412016	0.796896266992624	-0.824257
PPIG_S518__1_Phos	1948	0.0412034	0.796896266992624	0.78623
ABLIM3_Prot	1949	0.0412068	0.796896266992624	-0.652971
BLOC1S1_Prot	1950	0.0412141	0.796896266992624	0.774725
hsa.miR.18a.5p_miR	1951	0.0412469	0.796896266992624	1.2298
SRSF2_S204__3_Phos	1952	0.0413191	0.796896266992624	0.737434
CROCC_S1460__2_Phos	1953	0.0413448	0.796896266992624	0.805049
CROCC_S1451__2_Phos	1954	0.0413467	0.796896266992624	0.805042
CTSC_Mem	1955	0.0413846	0.796896266992624	-0.806888
PRKCA_Mem	1956	0.0414129	0.796896266992624	-0.806776
SCRIB_S1145__3_Phos	1957	0.0414173	0.796896266992624	-1.19353
TMED8_Prot	1958	0.0414903	0.796896266992624	0.836774
ANGPTL4_Sec	1959	0.0415258	0.796896266992624	-0.698506
ST5_S30__2_Phos	1960	0.0415714	0.796896266992624	-0.73652
CHST15_Prot	1961	0.0415822	0.796896266992624	-0.847551
HMDB0000973_C01293	1962	0.0416772	0.796896266992624	1.2272
IVL_Prot	1963	0.0417417	0.796896266992624	-0.651258
BAIAP2L1_T257__2_Phos	1964	0.0417437	0.796896266992624	-0.777613
FBLN1_Exos	1965	0.0417522	0.796896266992624	-0.77268
ST5_S84__2_Phos	1966	0.0418144	0.796896266992624	-0.835446
TOP2B_S1522__2_Phos	1967	0.0418282	0.796896266992624	-0.632149
HMDB0126514_NA	1968	0.041969	0.796896266992624	1.22545
KIAA1468_Prot	1969	0.0419714	0.796896266992624	0.883352
SRRM2_T1063__2_Phos	1970	0.0419931	0.796896266992624	0.804487
XPNPEP3_Nuc	1971	0.0420175	0.796896266992624	-0.878584
MBOAT2_Nuc	1972	0.0420546	0.796896266992624	-0.804246
HMDB0125083_NA	1973	0.042074	0.796896266992624	1.22483
HMDB0001429_C00009	1974	0.0420964	0.796896266992624	1.22469
CALD1_S196__1_Phos	1975	0.0421011	0.796896266992624	-0.78278
HMDB0125080_NA	1976	0.0421686	0.796896266992624	1.22426
XRN1_Nuc	1977	0.0421711	0.796896266992624	0.853718
LARP1_T788__2_Phos	1978	0.042187	0.796896266992624	-0.782454
ARPC2_Exos	1979	0.0422056	0.796896266992624	0.803656
GSN_Sec	1980	0.0422127	0.796896266992624	-0.649765
HMDB0125078_NA	1981	0.0422231	0.796896266992624	1.22394
CAMK2D_S34__2_Phos	1982	0.0422455	0.796896266992624	0.714543
hsa.miR.1260b_miR	1983	0.042265	0.796896266992624	1.22369
AHNAK_S5737__1_Phos	1984	0.042265	0.796896266992624	0.791477
CCDC6_S244__1_Phos	1985	0.0422889	0.796896266992624	0.838359
POLR2A_S1917__1_Phos	1986	0.0422925	0.796896266992624	0.997974
ATP5F1_Mem	1987	0.0423091	0.796896266992624	0.997893
HMDB0125069_NA	1988	0.0423142	0.796896266992624	1.2234
HMDB0125068_NA	1989	0.0423164	0.796896266992624	1.22339
FKBP5_Nuc	1990	0.0423586	0.796896266992624	0.649305
CAMK2D_T41__1_Phos	1991	0.0424023	0.796896266992624	0.83306
FAM69A_Prot	1992	0.0424655	0.796896266992624	-0.733319
FBLN1_Prot.1	1993	0.0424754	0.796896266992624	-0.650635
HMDB0125066_NA	1994	0.0424755	0.796896266992624	1.22244
ATP1B1_Prot	1995	0.0425349	0.796896266992624	-0.648751
ARID1A_S604__1_Phos	1996	0.0425426	0.796896266992624	-0.926323
FAM120A_S510__2_Phos	1997	0.0425426	0.796896266992624	0.832495
AK2_Sec	1998	0.0425641	0.796896266992624	0.64866
FNBP4_S432__2_Phos	1999	0.0425693	0.796896266992624	-0.832388
[truncated: 23,273 more rows]

## Sheet: SOM_T1
ID	Rank	p.value	fdr	logFC
ACTG1_Mem	1	2.22045e-16	0.000000000000465820130736101	4.28677
DKC1_S455__1_Phos	2	2.22045e-16	0.000000000000465820130736101	2.62857
SRSF7_S227__1_Phos	3	2.22045e-16	0.000000000000465820130736101	2.40603
DCPS_S24__2_Phos	4	2.22045e-16	0.000000000000465820130736101	3.40785
DCPS_T25__2_Phos	5	2.22045e-16	0.000000000000465820130736101	3.40716
ZNF827_S487__3_Phos	6	2.22045e-16	0.000000000000465820130736101	3.76942
ZNF827_T490__3_Phos	7	2.22045e-16	0.000000000000465820130736101	3.7733
ZNF827_Y495__3_Phos	8	2.22045e-16	0.000000000000465820130736101	3.77797
DNAH3_Y1002__3_Phos	9	2.22045e-16	0.000000000000465820130736101	3.58231
ACKR2_Prot	10	2.22045e-16	0.000000000000465820130736101	-2.86414
hsa.miR.21.5p_miR	11	2.22045e-16	0.000000000000465820130736101	-4.55097
PSAP_Sec	12	8.88178e-16	0.0000000000102480428761942	2.09453
PHLDB2_S420__1_Phos	13	1.11022e-15	0.0000000000204960857523885	2.23005
SYNPO_T756__2_Phos	14	1.9984e-15	0.0000000000742983108524081	-2.21261
TPM4_Sec	15	6.88338e-15	0.0000000000742983108524081	-2.50334
MISP_S395__1_Phos	16	8.43769e-15	0.000000000297193243409633	-2.58816
SYNPO_S758__2_Phos	17	2.13163e-14	0.000000000343309436352507	-2.01463
DKC1_T458__1_Phos	18	4.39648e-14	0.000000000343309436352507	2.52083
RDX_Sec	19	5.10703e-14	0.000000000527774208124003	2.09633
FLNB_S2107__1_Phos	20	7.39409e-14	0.000000000584138443943071	-2.19676
LOX_Exos	21	9.92539e-14	0.000000000707114958457402	-2.62612
SRRM2_S937__1_Phos	22	1.29896e-13	0.000000000876207665914606	2.31747
SRRM1_S494__1_Phos	23	1.67866e-13	0.000000000973564073238452	2.36948
F11R_S287__2_Phos	24	2.51354e-13	0.000000000973564073238452	-1.90181
STC2_Sec	25	2.80664e-13	0.000000000973564073238452	2.43561
S100A2_Sec.1	26	2.94431e-13	0.00000000170117511744824	2.57495
HMGA1_S8__1_Phos	27	3.6815e-13	0.00000000930522293158441	1.8934
F11R_S284__2_Phos	28	7.71383e-13	0.0000000287713803749153	-1.8623
SLPI_Sec	29	2.06524e-12	0.0000000287713803749153	1.8532
S100A16_S2__1_Phos	30	4.35674e-12	0.0000000287713803749153	1.79965
SRSF7_S233__1_Phos	31	4.51172e-12	0.0000000406471540612784	2.03211
INCENP_S218__2_Phos	32	8.01692e-12	0.0000000406471540612784	-2.13971
ZRANB2_S280__1_Phos	33	8.2947e-12	0.0000000406471540612784	2.00663
SRRM2_S1658__1_Phos	34	9.79594e-12	0.0000000438718715529875	1.99961
OGFR_Glc	35	1.36553e-11	0.0000000438718715529875	1.88263
SRRM2_S929__2_Phos	36	1.39819e-11	0.0000000438718715529875	2.38482
BANF1_Sec	37	1.54994e-11	0.0000000683185778341492	2.24877
SPECC1L_S385__2_Phos	38	1.84599e-11	0.000000213282268339354	-1.77088
S100P_Sec	39	2.94476e-11	0.000000213282268339354	1.95258
SPECC1L_S389__2_Phos	40	3.69447e-11	0.000000219677047094099	-1.84207
hsa.miR.708.5p_miR	41	4.64642e-11	0.000000227199110565226	-3.22208
HMGA1_S9__1_Phos	42	5.63096e-11	0.000000258314497838005	1.92436
EVC2_Exos	43	8.69709e-11	0.000000258314497838005	-2.59064
FNDC3B_S208__1_Phos	44	1.00357e-10	0.000000258314497838005	-2.28189
ZNF185_S224__2_Phos	45	1.21595e-10	0.000000258314497838005	-1.67727
NCL_S26__2_Phos	46	1.31024e-10	0.000000258314497838005	1.7892
SRRM1_S811__2_Phos	47	1.31622e-10	0.000000258314497838005	1.66976
NUCKS1_S54__3_Phos	48	1.37008e-10	0.000000258314497838005	-1.51307
NUCKS1_S58__3_Phos	49	1.51879e-10	0.000000258314497838005	-1.50937
NUCKS1_S61__3_Phos	50	1.64586e-10	0.000000258314497838005	-1.50648
SRRM2_S934__2_Phos	51	1.68522e-10	0.000000258314497838005	2.25407
CALD1_Prot	52	1.72377e-10	0.000000258314497838005	-1.87471
CDK2_Y15__2_Phos	53	1.79442e-10	0.000000558873175237175	-1.8729
ZNF185_S228__2_Phos	54	2.1861e-10	0.000000558873175237175	-1.7674
PROM2_T816__2_Phos	55	2.57679e-10	0.000000558873175237175	2.21949
SLC43A3_Prot	56	2.71382e-10	0.000000558873175237175	2.6265
NOP56_S520__2_Phos	57	2.76315e-10	0.00000102499387641263	1.55658
H3F3B_Prot	58	3.60139e-10	0.00000102499387641263	1.96203
NCL_S25__2_Phos	59	3.77428e-10	0.00000102499387641263	1.62761
SRRM2_S346__2_Phos	60	4.49837e-10	0.00000102499387641263	1.95117
PI3_Prot	61	4.53983e-10	0.00000131494687753023	1.95072
SPECC1L_S384__2_Phos	62	5.10965e-10	0.00000188178662509829	-1.82525
DKC1_S453__1_Phos	63	6.4371e-10	0.00000188178662509829	1.98611
ARHGAP33_Sec	64	6.74056e-10	0.00000228610607670707	-2.05832
MRPL52_Prot	65	8.26151e-10	0.00000228610607670707	2.05026
STK4_T3__1_Phos	66	9.14175e-10	0.00000228610607670707	2.47402
SRSF7_S231__1_Phos	67	9.71255e-10	0.00000299356349059725	2.06271
PROM2_S818__2_Phos	68	1.11704e-09	0.00000299356349059725	1.90612
TGM1_S95__1_Phos	69	1.2307e-09	0.00000485482072380381	1.57904
AHNAK_S5851__1_Phos	70	1.44108e-09	0.00000560456754062617	1.94481
TFAP4_Prot	71	1.68395e-09	0.00000586140142917864	2.29349
SRRM1_S491__1_Phos	72	2.08647e-09	0.00000586140142917864	2.315
SIPA1L1_S208__1_Phos	73	2.19195e-09	0.00000724092442738518	-1.99524
SRRM2_S277__2_Phos	74	2.75874e-09	0.00000724092442738518	1.98271
CDK2_T14__2_Phos	75	3.16797e-09	0.00000724092442738518	-1.69286
REG1A_Sec	76	3.17074e-09	0.00000724092442738518	1.56125
NCOR2_T550__2_Phos	77	3.90167e-09	0.00000724092442738518	-1.66499
ITGB4_T1369__2_Phos	78	4.02744e-09	0.00000724092442738518	1.89089
HMGN4_Nuc	79	4.24347e-09	0.00000724092442738518	1.52661
NOP56_S519__2_Phos	80	4.67907e-09	0.00000724092442738518	1.46981
SEC62_S315__2_Phos	81	4.70217e-09	0.0000146245741165103	-1.52218
NCOR2_S554__2_Phos	82	5.62606e-09	0.0000146245741165103	-1.51442
RNPS1_S125__1_Phos	83	6.57734e-09	0.0000146245741165103	2.20468
BCLAF1_S153__2_Phos	84	7.1025e-09	0.0000146245741165103	1.6117
ELOVL5_Prot	85	7.47205e-09	0.0000146245741165103	1.85775
ABCF1_Prot	86	7.87088e-09	0.0000166970468207181	2.45754
NCL_S18__2_Phos	87	9.22158e-09	0.0000166970468207181	1.49283
EPHB2_Glc	88	1.01482e-08	0.0000166970468207181	1.84112
ITGB4_S1356__2_Phos	89	1.01776e-08	0.0000166970468207181	1.68196
PROM2_S815__2_Phos	90	1.25972e-08	0.0000166970468207181	1.88925
NCOR2_T553__2_Phos	91	1.34918e-08	0.0000166970468207181	-1.47601
TPM2_Nuc	92	1.41252e-08	0.0000166970468207181	-1.77475
TOP2A_S1106__1_Phos	93	1.41485e-08	0.0000166970468207181	-1.4739
VKORC1_Prot	94	1.49086e-08	0.0000166970468207181	1.82003
RRP15_T282__2_Phos	95	1.51627e-08	0.0000166970468207181	1.47081
SCGB1A1_Sec	96	1.51715e-08	0.0000166970468207181	1.88742
SYNPO_S754__2_Phos	97	1.58299e-08	0.000032908317155206	-1.76863
NUCKS1_S234__1_Phos	98	1.77607e-08	0.000032908317155206	1.60993
BCLAF1_S148__2_Phos	99	1.88944e-08	0.000032908317155206	1.65086
EIF5B_S190__2_Phos	100	2.08441e-08	0.000032908317155206	1.56057
SRRM2_S353__1_Phos	101	2.31322e-08	0.000032908317155206	1.55554
SSFA2_S665__2_Phos	102	2.4378e-08	0.000032908317155206	-1.63789
SSFA2_S668__2_Phos	103	2.43862e-08	0.0000705942842213453	-1.63787
SRRM1_S716__1_Phos	104	3.2522e-08	0.0000705942842213453	1.57242
NEXN_S16__1_Phos	105	3.49427e-08	0.0000705942842213453	-1.43687
TRA2B_S26__2_Phos	106	4.43731e-08	0.0000705942842213453	1.42216
BCLAF1_S146__2_Phos	107	4.55193e-08	0.0000705942842213453	1.52246
SDPR_S35__1_Phos	108	4.61041e-08	0.0000705942842213453	1.92876
ITGA5_S127__1_Phos	109	4.66557e-08	0.0000705942842213453	-1.41985
TBC1D25_Mem	110	5.27607e-08	0.0000705942842213453	1.9203
EIF5B_S182__2_Phos	111	6.0078e-08	0.0000705942842213453	1.50871
VAPB_S156__2_Phos	112	6.08119e-08	0.0000705942842213453	-1.40758
VAPB_T164__2_Phos	113	6.12915e-08	0.0000705942842213453	-1.54776
SRRM1_S800__2_Phos	114	6.4606e-08	0.0000705942842213453	1.40476
SEC62_S307__2_Phos	115	6.63095e-08	0.0000705942842213453	-1.40355
QDPR_Sec	116	6.67766e-08	0.0000705942842213453	1.68957
TRA2B_S20__2_Phos	117	6.72142e-08	0.000111850761609136	1.40292
EIF5B_S190__1_Phos	118	7.30594e-08	0.000111850761609136	1.71114
AHNAK_S135__1_Phos	119	7.82495e-08	0.000111850761609136	1.4159
ZNF185_S62__2_Phos	120	8.52712e-08	0.000111850761609136	-1.57268
MYOZ1_Prot	121	8.98142e-08	0.000111850761609136	-1.88659
ZNF185_S153__2_Phos	122	9.14489e-08	0.000122358108892353	-1.38849
RRP15_S266__2_Phos	123	1.10358e-07	0.000122358108892353	1.37961
SSR3_Prot	124	1.10661e-07	0.000122358108892353	1.77026
ZNF185_S65__2_Phos	125	1.11095e-07	0.000122358108892353	-1.66076
TIMM10_Sec	126	1.16855e-07	0.000122358108892353	1.76694
hsa.miR.30c.5p_miR	127	1.23245e-07	0.000122358108892353	-2.58899
ZNF185_T154__2_Phos	128	1.3002e-07	0.000122358108892353	-1.50883
SRSF7_S194__1_Phos	129	1.31948e-07	0.000122358108892353	1.65092
CALD1_S196__1_Phos.1	130	1.36747e-07	0.000122358108892353	-1.29961
INCENP_T219__2_Phos	131	1.39169e-07	0.000147556046960216	-1.75627
PRPF40A_S975__1_Phos	132	1.54197e-07	0.000147556046960216	1.46107
TLN2_Prot	133	1.57135e-07	0.000147556046960216	1.53991
COL17A1_S174__1_Phos	134	1.62973e-07	0.000147556046960216	1.36103
RRP15_T282__1_Phos	135	1.64746e-07	0.000188417721400923	1.53734
DDX60L_Prot	136	1.833e-07	0.000188417721400923	-1.73932
SEC62_S313__2_Phos	137	2.12237e-07	0.000188417721400923	-1.3483
POLR2A_S1906__3_Phos	138	2.16163e-07	0.000188417721400923	-1.7291
ABCC5_S509__2_Phos	139	2.24324e-07	0.000188417721400923	-1.34914
SSFA2_S273__3_Phos	140	2.25151e-07	0.000188417721400923	-1.52031
ANXA2_Mem.1	141	2.34791e-07	0.000188417721400923	1.72396
BCLAF1_S151__2_Phos	142	2.35042e-07	0.000188417721400923	1.51796
ACKR3_S350__2_Phos	143	2.35698e-07	0.000188417721400923	-1.72372
SRRM2_S297__1_Phos	144	2.48303e-07	0.000188417721400923	1.60082
FN1_Prot	145	2.50614e-07	0.000188417721400923	-1.32512
ZC3H18_S59__2_Phos	146	2.5456e-07	0.000337818509359335	1.65666
HIST1H1D_Prot	147	2.86165e-07	0.000337818509359335	1.59255
TGFBI_Nuc	148	2.97299e-07	0.000337818509359335	-1.31809
HIST2H2AB_Nuc	149	2.98477e-07	0.000433536555023034	1.3317
TAGLN3_Mem	150	3.31066e-07	0.000433536555023034	2.03834
SEC62_S309__2_Phos	151	3.69654e-07	0.000433536555023034	-1.32119
MGST3_Glc	152	3.93025e-07	0.000433536555023034	1.31816
EPHB2_S771__1_Phos	153	3.97851e-07	0.000433536555023034	-1.44914
PRPF38A_S281__1_Phos	154	4.07921e-07	0.000433536555023034	1.70887
PRPF40A_S970__2_Phos	155	4.72614e-07	0.000433536555023034	1.30901
SIPA1L1_T209__1_Phos	156	4.8799e-07	0.000433536555023034	-1.61702
ZNF185_S152__2_Phos	157	5.09734e-07	0.000433536555023034	-1.4749
SRSF2_S208__1_Phos	158	5.1095e-07	0.000433536555023034	1.46507
LYRM5_Prot	159	5.16831e-07	0.000433536555023034	1.61347
SDPR_S35__2_Phos	160	5.45457e-07	0.000433536555023034	1.43188
H2AFX_S140__1_Phos	161	5.57262e-07	0.000433536555023034	1.58489
CD14_Prot	162	5.67467e-07	0.000433536555023034	1.46884
CASC4_S247__2_Phos	163	5.90308e-07	0.000433536555023034	-1.39059
CASC4_S255__2_Phos	164	5.90746e-07	0.000433536555023034	-1.39055
NOLC1_Prot	165	5.99068e-07	0.000642785595281497	1.29717
LMNA_S636__1_Phos	166	6.34424e-07	0.000642785595281497	1.71824
CCDC171_S121__1_Phos	167	6.54777e-07	0.000769504160732645	1.98015
VAPB_S159__2_Phos	168	6.93801e-07	0.000769504160732645	-1.38189
NOP56_S528__2_Phos	169	8.14899e-07	0.000769504160732645	1.37316
TGFBI_Exos	170	8.74274e-07	0.000769504160732645	-1.26365
SRSF7_S227__2_Phos	171	9.66805e-07	0.000769504160732645	1.29125
CDH2_Sec	172	9.72832e-07	0.000769504160732645	-1.27262
PRPF40A_S871__1_Phos	173	9.81049e-07	0.000769504160732645	1.63257
INCENP_T219__3_Phos	174	1.01202e-06	0.000769504160732645	-1.43131
SRRM2_S1713__1_Phos	175	1.02529e-06	0.000769504160732645	1.62967
SSFA2_S276__3_Phos	176	1.05914e-06	0.000769504160732645	-1.43311
ABCC5_S502__2_Phos	177	1.08005e-06	0.000769504160732645	-1.35777
ENSA_S2__1_Phos	178	1.08233e-06	0.000769504160732645	1.43186
HIST1H1B_T4__1_Phos	179	1.15008e-06	0.000769504160732645	1.26735
IFI16_Nuc	180	1.16655e-06	0.000769504160732645	1.26331
NUCKS1_S229__1_Phos	181	1.17038e-06	0.000769504160732645	1.28132
RANBP2_S2280__2_Phos	182	1.18136e-06	0.000769504160732645	-1.38223
SRRM2_S937__2_Phos	183	1.1991e-06	0.000769504160732645	1.56071
INCENP_T213__3_Phos	184	1.22601e-06	0.000769504160732645	-1.38666
DKC1_S455__2_Phos	185	1.255e-06	0.00109370669901824	1.25954
C1orf106_S97__2_Phos	186	1.33789e-06	0.00109370669901824	-1.6121
SRRM2_S295__1_Phos	187	1.36335e-06	0.00109370669901824	1.49882
MRPL1_Glc	188	1.42634e-06	0.00109370669901824	1.25293
SRRM1_S724__1_Phos	189	1.52372e-06	0.00109370669901824	1.26748
VIM_Nuc	190	1.54367e-06	0.00109370669901824	-1.13271
VIM_S214__1_Phos	191	1.58764e-06	0.00109370669901824	-1.40949
SSFA2_S272__3_Phos	192	1.60932e-06	0.00109370669901824	-1.50105
SLC46A3_Prot	193	1.67209e-06	0.00109370669901824	-1.5394
SRRM1_S10__1_Phos	194	1.7238e-06	0.00109370669901824	1.59521
LMNA_S632__2_Phos	195	1.90273e-06	0.00109370669901824	1.83129
RAPGEF5_Sec	196	1.90437e-06	0.00109370669901824	-1.53099
SSFA2_S270__3_Phos	197	1.90795e-06	0.00109370669901824	-1.47798
NPM1_Nuc	198	1.95396e-06	0.00109370669901824	1.12154
TGM1_S92__2_Phos	199	1.98279e-06	0.00109370669901824	1.23574
NHP2L1_Sec	200	2.06776e-06	0.00109370669901824	1.4189
LMNA_S636__2_Phos	201	2.11279e-06	0.00109370669901824	1.83251
TJP1_S163__3_Phos	202	2.14494e-06	0.00109370669901824	-1.23161
TJP1_S166__3_Phos	203	2.15321e-06	0.00109370669901824	-1.23141
TJP1_S167__3_Phos	204	2.15974e-06	0.00109370669901824	-1.23125
TGM1_S95__2_Phos	205	2.37968e-06	0.00109370669901824	1.22613
PALLD_S1116__2_Phos	206	2.38396e-06	0.00109370669901824	-1.47622
NFIA_S70__2_Phos	207	2.3856e-06	0.00109370669901824	1.38535
RSL1D1_S443__1_Phos	208	2.3865e-06	0.00109370669901824	1.34842
TMSB4X_Sec	209	2.39247e-06	0.00153065227511157	-1.22905
ITGB4_S1364__2_Phos	210	2.64777e-06	0.00153065227511157	1.50948
CDK12_S338__2_Phos	211	2.64896e-06	0.00153065227511157	-1.22364
VIM_S73__1_Phos	212	2.75429e-06	0.00153065227511157	-1.43008
SUSD5_S177__2_Phos	213	2.77866e-06	0.00153065227511157	-1.50631
SUSD5_S176__2_Phos	214	2.78791e-06	0.00153065227511157	-1.50609
NOLC1_Nuc	215	2.84974e-06	0.00153065227511157	1.21656
SYNPO_S839__2_Phos	216	2.85678e-06	0.00197657132922238	-1.50448
SRSF7_S223__2_Phos	217	3.21026e-06	0.00197657132922238	1.22762
NOLC1_S547__1_Phos	218	3.22825e-06	0.00197657132922238	1.2099
NOP58_S502__1_Phos	219	3.28572e-06	0.00197657132922238	1.11324
NOP56_S520__1_Phos	220	3.37859e-06	0.00197657132922238	1.11186
SRRM2_S1378__2_Phos	221	3.40239e-06	0.00197657132922238	1.32764
PTRF_S40__1_Phos	222	3.48826e-06	0.00197657132922238	1.20575
KLK8_Sec	223	3.5175e-06	0.00197657132922238	1.41474
DDX21_S121__1_Phos	224	3.55486e-06	0.00197657132922238	1.20473
SRRM2_S1712__1_Phos	225	3.91568e-06	0.00197657132922238	1.48358
DKC1_T458__2_Phos	226	4.0034e-06	0.00197657132922238	1.08691
ZNF185_T158__2_Phos	227	4.09401e-06	0.00197657132922238	-1.08582
MECP2_Nuc	228	4.09849e-06	0.00197657132922238	1.53616
SRRM1_S447__1_Phos	229	4.37921e-06	0.00197657132922238	1.53156
CTNND1_S864__3_Phos	230	4.42021e-06	0.00197657132922238	-1.53091
SRRM1_S806__2_Phos	231	4.45146e-06	0.00197657132922238	1.19571
ACTN1_Exos	232	4.62359e-06	0.00197657132922238	-1.19053
NUCKS1_S73__3_Phos	233	4.62742e-06	0.00197657132922238	-1.19048
NUCKS1_S75__3_Phos	234	4.65866e-06	0.00197657132922238	-1.19012
NUCKS1_S79__3_Phos	235	4.68257e-06	0.00197657132922238	-1.18984
SRSF7_S192__1_Phos	236	4.79441e-06	0.00197657132922238	1.18856
SNRNP27_S63__1_Phos	237	4.80267e-06	0.00197657132922238	1.44803
SRRM2_S1072__1_Phos	238	4.81529e-06	0.00197657132922238	1.34277
CALD1_S196__1_Phos	239	4.94706e-06	0.00197657132922238	-1.42904
SRRM2_S954__1_Phos	240	5.01612e-06	0.00197657132922238	1.30455
FLNB_S2107__2_Phos	241	5.07556e-06	0.00197657132922238	-1.52108
H2AFX_Y143__1_Phos	242	5.08375e-06	0.00275864956432495	1.46606
BCLAF1_S762__2_Phos	243	5.48974e-06	0.00275864956432495	1.33469
TRA2A_T24__1_Phos	244	5.56053e-06	0.00275864956432495	1.46
BCLAF1_T494__2_Phos	245	5.5698e-06	0.00275864956432495	1.32211
RANBP2_S2276__2_Phos	246	5.85899e-06	0.00275864956432495	-1.2952
NASP_T477__2_Phos	247	6.07448e-06	0.00275864956432495	-1.454
SRRM1_S806__1_Phos	248	6.10098e-06	0.00275864956432495	1.4537
FGFBP1_Prot	249	6.24966e-06	0.00275864956432495	1.45206
SRSF7_S215__2_Phos	250	6.58521e-06	0.00275864956432495	1.17117
SRSF7_S217__2_Phos	251	6.59608e-06	0.00275864956432495	1.17108
TRA2B_S266__1_Phos	252	6.67706e-06	0.00275864956432495	1.32253
PRPF40A_S975__2_Phos	253	6.70622e-06	0.00275864956432495	1.17016
FLNA_S2153__1_Phos	254	6.74229e-06	0.00275864956432495	-1.32192
PDAP1_S60__1_Phos	255	6.8193e-06	0.00275864956432495	1.18606
CAV2_S23__1_Phos	256	6.88283e-06	0.00275864956432495	1.25219
LUZP1_S659__1_Phos	257	6.9805e-06	0.00275864956432495	-1.18475
SERPINE1_Exos	258	6.99645e-06	0.00303751320628393	-1.16782
SRRM2_S1711__1_Phos	259	7.43167e-06	0.00303751320628393	1.49435
PLEC_S1721__1_Phos	260	7.45694e-06	0.00303751320628393	1.16429
MEPCE_S217__2_Phos	261	7.5209e-06	0.00303751320628393	-1.16382
ZNF202_Prot	262	7.52296e-06	0.00443709833003526	1.56835
A0A1B0GTL5_S913__2_Phos	263	7.90745e-06	0.00443709833003526	-1.24395
A0A1B0GTL5_T909__2_Phos	264	7.90964e-06	0.00443709833003526	-1.24393
CAST_S117__1_Phos	265	8.09979e-06	0.00482340073674743	1.31043
INCENP_S218__3_Phos	266	8.30881e-06	0.00531008356001408	-1.39463
NOP56_S570__1_Phos	267	8.63539e-06	0.00531008356001408	1.15613
DST_Nuc	268	8.93316e-06	0.00531008356001408	1.09539
RUNX1_T29__2_Phos	269	9.31397e-06	0.00531008356001408	-1.29292
RUNX1_S36__2_Phos	270	9.3221e-06	0.00531008356001408	-1.29287
PPL_S885__1_Phos	271	9.52708e-06	0.00531008356001408	1.38543
MISP_S394__1_Phos	272	1.03334e-05	0.00531008356001408	-1.41745
MCAM_Mem	273	1.03877e-05	0.00531008356001408	-1.29469
SERPINE1_Sec	274	1.04149e-05	0.00531008356001408	-1.05202
CALD1_Prot.1	275	1.04795e-05	0.00531008356001408	-1.13236
SRRM2_S1499__1_Phos	276	1.0954e-05	0.00531008356001408	1.37597
SON_S2009__2_Phos	277	1.17798e-05	0.00531008356001408	1.18216
TAGLN_Prot	278	1.19411e-05	0.00531008356001408	-1.1379
SON_S2013__2_Phos	279	1.20896e-05	0.00531008356001408	1.18453
SYNPO_S838__2_Phos	280	1.23056e-05	0.00531008356001408	-1.40525
ACTN1_Prot	281	1.23266e-05	0.00531008356001408	-1.07818
TMEM63B_S111__2_Phos	282	1.29728e-05	0.00531008356001408	-1.40154
NCOR2_S2194__2_Phos	283	1.30791e-05	0.00531008356001408	-1.21363
HIST1H1A_Glc	284	1.35187e-05	0.00531008356001408	1.21161
ST5_S368__2_Phos	285	1.39507e-05	0.00531008356001408	-1.20969
ST5_T364__2_Phos	286	1.39801e-05	0.00531008356001408	-1.20956
MPHOSPH10_S163__2_Phos	287	1.41053e-05	0.00531008356001408	1.24113
MPHOSPH10_S171__2_Phos	288	1.41088e-05	0.00531008356001408	1.24111
SIPA1L1_S1270__1_Phos	289	1.42167e-05	0.00531008356001408	-1.45591
SERPINE1_Nuc	290	1.42505e-05	0.00531008356001408	-1.12784
RRAGC_S95__1_Phos	291	1.48879e-05	0.00531008356001408	-1.27161
PML_S40__1_Phos	292	1.5075e-05	0.00531008356001408	1.35412
S100A8_Sec	293	1.56068e-05	0.00531008356001408	1.12558
UQCR10_Mem	294	1.57494e-05	0.00531008356001408	1.72413
MEPCE_T213__2_Phos	295	1.58968e-05	0.00531008356001408	-1.12158
NOLC1_S632__1_Phos	296	1.60894e-05	0.00531008356001408	1.13702
RRP15_S272__2_Phos	297	1.61929e-05	0.00531008356001408	1.13842
CEP170_S258__2_Phos	298	1.64435e-05	0.00531008356001408	-1.26517
SRSF7_S221__2_Phos	299	1.68326e-05	0.00531008356001408	1.3465
NASP_S480__2_Phos	300	1.68389e-05	0.00531008356001408	-1.38308
SRRM1_S765__1_Phos	301	1.70857e-05	0.00531008356001408	1.13684
BCLAF1_S230__2_Phos	302	1.71474e-05	0.00531008356001408	1.38179
PLOD2_Prot.1	303	1.71553e-05	0.00531008356001408	-1.1172
TMEM14C_Prot	304	1.74038e-05	0.00531008356001408	1.38073
RBMS1_S7__1_Phos	305	1.75018e-05	0.00531008356001408	-1.38033
SPARC_Sec	306	1.75131e-05	0.00840730567196378	-1.22747
SRRM2_S933__1_Phos	307	1.88524e-05	0.00840730567196378	1.42669
SRRM2_T1063__2_Phos	308	1.88631e-05	0.00840730567196378	1.37498
TPM4_Prot.1	309	1.89564e-05	0.00840730567196378	-1.22244
COL4A2_S1475__1_Phos	310	1.91022e-05	0.00840730567196378	-1.42571
PRCC_Nuc	311	1.9362e-05	0.00840730567196378	1.42471
FKBP9_Mem	312	2.00938e-05	0.00840730567196378	-1.33417
SLC3A2_S2__1_Phos	313	2.02506e-05	0.00840730567196378	1.10761
TCOF1_Nuc	314	2.19499e-05	0.00840730567196378	1.10292
SRSF2_S220__3_Phos	315	2.23725e-05	0.00840730567196378	-1.01457
ACTN1_Nuc	316	2.2508e-05	0.00840730567196378	-0.999047
BCLAF1_S763__2_Phos	317	2.26155e-05	0.00840730567196378	1.24431
SRRM2_S1497__1_Phos	318	2.31814e-05	0.00840730567196378	1.2941
SRSF6_S316__1_Phos	319	2.3556e-05	0.00840730567196378	1.11461
MIEF1_S59__1_Phos	320	2.38634e-05	0.00840730567196378	1.35806
NCOR2_S2197__2_Phos	321	2.43508e-05	0.00840730567196378	-1.35659
SRRM1_S388__1_Phos	322	2.45891e-05	0.00840730567196378	1.32
HMGN2_Nuc	323	2.46251e-05	0.00840730567196378	1.0962
FILIP1L_S551__1_Phos	324	2.48832e-05	0.00840730567196378	-1.40594
NOP56_T525__2_Phos	325	2.55069e-05	0.00840730567196378	1.23118
PDLIM7_Nuc	326	2.5795e-05	0.00840730567196378	-1.09348
SLU7_S513__2_Phos	327	2.60093e-05	0.00840730567196378	-1.23506
RAB11FIP1_S345__3_Phos	328	2.60246e-05	0.00840730567196378	-1.09296
CCNY_T331__2_Phos	329	2.65372e-05	0.00840730567196378	-1.16978
CCNL1_S355__2_Phos	330	2.66763e-05	0.00840730567196378	-1.20051
CCNL1_S352__2_Phos	331	2.66902e-05	0.00840730567196378	-1.20048
RAB11FIP1_S341__3_Phos	332	2.7136e-05	0.00840730567196378	-1.0905
SRSF2_S189__1_Phos	333	2.73498e-05	0.0113378411305042	1.38258
MIA3_S407__2_Phos	334	2.78509e-05	0.0113378411305042	-1.08897
TPST1_Prot	335	2.83324e-05	0.0119112623776433	-1.22936
PALLD_S1121__2_Phos	336	2.93637e-05	0.0119112623776433	-1.22698
CCNY_S324__2_Phos	337	2.96868e-05	0.0119112623776433	-1.16269
VIM_Prot	338	3.08566e-05	0.0119112623776433	-0.98222
FAM129B_S692__1_Phos	339	3.08749e-05	0.0119112623776433	1.22297
NCOR2_S2054__3_Phos	340	3.22736e-05	0.0119112623776433	-1.33605
NCOR2_S2046__3_Phos	341	3.23385e-05	0.0119112623776433	-1.3359
SIPA1L1_S1549__1_Phos	342	3.27279e-05	0.0119112623776433	-1.29968
SRRM2_S1382__1_Phos	343	3.38816e-05	0.0119112623776433	1.21738
PRRC2A_S1092__3_Phos	344	3.39683e-05	0.0119112623776433	-1.08002
COX7C_Prot	345	3.48137e-05	0.0119112623776433	1.15256
RAB11FIP1_S343__3_Phos	346	3.52037e-05	0.0119112623776433	-1.07507
VIM_S325__1_Phos	347	3.69079e-05	0.0119112623776433	-1.32616
MEPCE_S216__2_Phos	348	3.69916e-05	0.0119112623776433	-1.07211
WHSC1_Prot	349	3.72959e-05	0.0119112623776433	1.35923
SRRM2_S353__2_Phos	350	3.78183e-05	0.0119112623776433	1.07359
MMP2_Sec	351	3.86867e-05	0.0119112623776433	-1.08482
ATRX_S1076__2_Phos	352	3.88041e-05	0.0119112623776433	-1.06925
CBX1_S89__2_Phos	353	3.95306e-05	0.0119112623776433	-1.06814
CBX1_S91__2_Phos	354	3.96527e-05	0.0119112623776433	-1.06795
AHNAK_S5780__1_Phos	355	3.9835e-05	0.0119112623776433	1.38607
GRAMD1A_S354__2_Phos	356	4.00361e-05	0.0119112623776433	-1.08273
MCAM_Prot	357	4.12206e-05	0.0119112623776433	-1.14172
HMGA1_S99__3_Phos	358	4.13455e-05	0.0119112623776433	-0.966375
TPM1_Nuc	359	4.19471e-05	0.0119112623776433	-1.06735
S100A11_Sec	360	4.20655e-05	0.0119112623776433	1.0644
DBN1_T331__2_Phos	361	4.28971e-05	0.0119112623776433	-1.24797
TACC2_S321__1_Phos	362	4.312e-05	0.0119112623776433	1.10495
HMGA1_S102__3_Phos	363	4.31727e-05	0.0119112623776433	-0.964013
GOLIM4_S555__1_Phos	364	4.35953e-05	0.0119112623776433	-1.06225
SRRM2_S1658__2_Phos	365	4.38607e-05	0.0119112623776433	1.06188
HMGA1_S103__3_Phos	366	4.50186e-05	0.0119112623776433	-0.961722
FLNA_S2125__1_Phos	367	4.53425e-05	0.0119112623776433	-1.05988
PTGES3_Sec	368	4.53658e-05	0.0121277033885152	1.27612
SRRM2_S486__1_Phos	369	4.62498e-05	0.0121277033885152	1.06205
MIA3_S408__2_Phos	370	4.64169e-05	0.015665253486455	-1.05846
SDHB_Nuc	371	4.8517e-05	0.015665253486455	-1.04387
SLU7_S515__2_Phos	372	4.91564e-05	0.015665253486455	-1.19211
HPR_Sec	373	5.00894e-05	0.015665253486455	1.30339
MATR3_S208__1_Phos	374	5.24609e-05	0.015665253486455	1.19714
TFPT_S252__2_Phos	375	5.30488e-05	0.015665253486455	-1.57653
ZC3H13_S845__2_Phos	376	5.39317e-05	0.015665253486455	1.05209
MGST3_Nuc	377	5.42123e-05	0.015665253486455	1.06413
DBN1_S337__1_Phos	378	5.44683e-05	0.015665253486455	-1.04874
TFPT_S249__2_Phos	379	5.46529e-05	0.015665253486455	-1.57378
SRRM2_T359__2_Phos	380	5.54478e-05	0.015665253486455	1.26144
RPLP2_S82__1_Phos	381	5.71786e-05	0.015665253486455	0.962973
FN1_Nuc	382	5.72724e-05	0.015665253486455	-1.03483
CROCC_S1460__2_Phos	383	5.81734e-05	0.015665253486455	1.28891
CROCC_S1451__2_Phos	384	5.82218e-05	0.015665253486455	1.28885
SRRM2_S1384__2_Phos	385	5.9263e-05	0.015665253486455	1.17922
INCENP_S214__2_Phos	386	5.93587e-05	0.015665253486455	-1.25642
ATRX_S1073__2_Phos	387	5.9442e-05	0.015665253486455	-1.0434
DBN1_Sec	388	6.12019e-05	0.015665253486455	-1.04161
CTNND1_T869__3_Phos	389	6.14028e-05	0.015665253486455	-1.33641
SYNPO_S833__2_Phos	390	6.17619e-05	0.015665253486455	-1.28757
LGALS1_Nuc	391	6.35093e-05	0.015665253486455	-0.942697
CD14_Nuc	392	6.50758e-05	0.015665253486455	1.17273
CDH2_Nuc	393	6.53591e-05	0.015665253486455	-1.03757
TNKS1BP1_S920__1_Phos	394	6.61521e-05	0.015665253486455	1.03682
GCHFR_Sec	395	6.76692e-05	0.015665253486455	1.28061
LEO1_S246__2_Phos	396	6.798e-05	0.015665253486455	1.24637
LEO1_S254__2_Phos	397	6.80018e-05	0.015665253486455	1.24635
ATP5J2.PTCD1_Mem	398	6.80734e-05	0.015665253486455	1.32826
SDPR_S32__2_Phos	399	6.82333e-05	0.015665253486455	1.03491
SRGAP3_S874__1_Phos	400	6.89361e-05	0.015665253486455	1.40445
PDLIM7_Sec	401	7.03187e-05	0.015665253486455	-1.10683
LEO1_S151__3_Phos	402	7.08921e-05	0.015665253486455	-1.13567
LEO1_S154__3_Phos	403	7.09627e-05	0.015665253486455	-1.1356
LEO1_S162__3_Phos	404	7.10675e-05	0.015665253486455	-1.1355
SRRM1_T401__1_Phos	405	7.14202e-05	0.015665253486455	1.32446
CCNL1_T325__2_Phos	406	7.3587e-05	0.015665253486455	1.13313
FTH1_S179__1_Phos	407	7.38841e-05	0.015665253486455	1.02999
CHAMP1_S297__3_Phos	408	7.42787e-05	0.015665253486455	-1.27348
CHAMP1_S286__3_Phos	409	7.43498e-05	0.015665253486455	-1.27341
CHAMP1_S284__3_Phos	410	7.44356e-05	0.015665253486455	-1.27332
CALD1_T80__1_Phos	411	7.47902e-05	0.015665253486455	-1.57168
UBP1_Prot	412	7.59595e-05	0.015665253486455	-1.27176
SRRM1_S209__1_Phos	413	7.64264e-05	0.015665253486455	1.31906
UTP14A_S453__1_Phos	414	7.6524e-05	0.015665253486455	1.39566
hsa.miR.378c_miR	415	7.69647e-05	0.0214893467372095	1.93548
H2AFX_Y143__2_Phos	416	8.0639e-05	0.0214893467372095	1.15772
CKMT1A_Exos	417	8.1361e-05	0.0214893467372095	1.12626
TACC2_S416__2_Phos	418	8.31307e-05	0.0214893467372095	1.02265
SRRM2_S1648__2_Phos	419	8.36058e-05	0.0214893467372095	1.24558
SON_S1948__2_Phos	420	8.40166e-05	0.0214893467372095	1.0367
YBX1_S165__2_Phos	421	8.40673e-05	0.0214893467372095	-1.03666
SLC35F2_Prot	422	8.79453e-05	0.0214893467372095	-1.68582
ZC3H13_S853__2_Phos	423	8.85686e-05	0.0214893467372095	1.02136
RANBP3_S40__3_Phos	424	8.86273e-05	0.0214893467372095	-1.25987
FAP_Prot	425	8.8908e-05	0.0214893467372095	-1.01845
RANBP3_S33__3_Phos	426	8.89557e-05	0.0214893467372095	-1.25958
NUDT21_Sec	427	8.90867e-05	0.0214893467372095	1.15068
RANBP3_S32__3_Phos	428	8.94961e-05	0.0214893467372095	-1.25911
ZBTB21_T431__2_Phos	429	9.04337e-05	0.0214893467372095	-1.2583
NCOR2_S2258__1_Phos	430	9.31101e-05	0.0214893467372095	-1.14755
NGDN_S118__1_Phos	431	9.37141e-05	0.0214893467372095	1.14709
TACC2_S412__2_Phos	432	9.44093e-05	0.0214893467372095	1.01469
DBN1_T335__1_Phos	433	9.63019e-05	0.0214893467372095	-1.25342
UTP18_S124__1_Phos	434	9.64601e-05	0.0214893467372095	1.14504
RYBP_T215__2_Phos	435	9.89832e-05	0.0214893467372095	-1.14321
HEG1_Prot	436	0.000102066	0.0214893467372095	-1.24889
REG1B_Sec	437	0.000102208	0.0214893467372095	1.24878
SRRM2_S2706__1_Phos	438	0.00010238	0.0214893467372095	1.33724
COL17A1_S1413__1_Phos	439	0.000102928	0.0214893467372095	1.24823
INCENP_S214__3_Phos	440	0.000105064	0.0214893467372095	-1.20351
GLIPR1_Nuc	441	0.000105513	0.0214893467372095	-1.29312
ANXA8_Nuc	442	0.000106016	0.0214893467372095	1.00737
SDPR_S37__2_Phos	443	0.000106618	0.0214893467372095	1.18199
PI3_Sec	444	0.000106948	0.0214893467372095	1.07872
MUC1_Mem	445	0.000108571	0.0214893467372095	1.21112
SDPR_T33__2_Phos	446	0.000109082	0.0214893467372095	1.00557
NOL4L_S130__1_Phos	447	0.000109596	0.0214893467372095	-1.13593
SRRM2_S1657__2_Phos	448	0.000111473	0.0214893467372095	1.00419
CAST_T119__1_Phos	449	0.000111502	0.0214893467372095	1.20909
DBN1_T343__2_Phos	450	0.00011338	0.0214893467372095	-1.28132
ATP5D_Sec	451	0.000115522	0.0214893467372095	1.10199
SF3B2_S272__1_Phos	452	0.000115862	0.0214893467372095	1.36027
NCOR2_S2203__2_Phos	453	0.000117208	0.0214893467372095	-1.12368
PRRC2A_Y1094__3_Phos	454	0.000118654	0.0214893467372095	-1.13023
HMGN4_S80__1_Phos	455	0.000119889	0.0214893467372095	1.09939
CNBP_Sec	456	0.000120751	0.0214893467372095	1.2357
SPRR1B_Sec	457	0.000121179	0.0214893467372095	1.12872
PRNP_Sec	458	0.000121187	0.0214893467372095	1.12871
ALCAM_Nuc	459	0.000122147	0.0214893467372095	-1.01275
CEP170_S261__2_Phos	460	0.000122244	0.0214893467372095	-1.20205
MORC2_S785__2_Phos	461	0.000123941	0.0214893467372095	-1.00006
TRA2A_T24__2_Phos	462	0.000124614	0.0214893467372095	1.01145
SDPR_Nuc	463	0.000125013	0.0214893467372095	0.996897
ADD3_S677__3_Phos	464	0.000125349	0.0214893467372095	-0.996726
RSL1D1_S361__1_Phos	465	0.000127727	0.0214893467372095	0.995525
PSIP1_S275__1_Phos	466	0.000128353	0.0214893467372095	1.12457
NEXN_Prot	467	0.000129732	0.0214893467372095	-0.994529
ZC3H3_Prot	468	0.000129866	0.0214893467372095	1.29103
ZNF185_S227__2_Phos	469	0.000130408	0.0214893467372095	-1.19707
SRRM2_T476__2_Phos	470	0.000130469	0.0214893467372095	1.25492
ACSS2_S30__1_Phos	471	0.000130483	0.0214893467372095	1.12338
HMGN1_Nuc	472	0.000131169	0.0214893467372095	0.993824
NOP56_S570__2_Phos	473	0.000131631	0.0214893467372095	0.993598
KTN1_Sec	474	0.000131907	0.024311471645313	-1.27489
SRSF2_S191__1_Phos	475	0.000133335	0.024311471645313	1.09192
EHD2_S438__1_Phos	476	0.000134549	0.024311471645313	0.89994
ATP5J_Nuc	477	0.000137353	0.024311471645313	-0.940354
HMGN1_Sec	478	0.000138229	0.024311471645313	-1.225
TAGLN_Sec	479	0.000140655	0.024311471645313	-0.989343
DKC1_S494__1_Phos	480	0.000144027	0.024311471645313	0.895973
H2AFX_T137__2_Phos	481	0.00014449	0.024311471645313	1.11598
ADD3_S673__3_Phos	482	0.000146477	0.024311471645313	-0.986733
DEK_S279__2_Phos	483	0.000146672	0.024311471645313	0.986647
TMEM104_S103__3_Phos	484	0.000146689	0.024311471645313	-1.0571
TMEM104_S104__3_Phos	485	0.000146933	0.024311471645313	-1.05699
ADD3_S679__3_Phos	486	0.000147332	0.024311471645313	-1.07323
SQRDL_Nuc	487	0.000147822	0.024311471645313	-0.935869
TJP3_S112__1_Phos	488	0.000148298	0.024311471645313	1.11408
hsa.miR.424.3p_miR	489	0.000149015	0.024311471645313	-1.85668
hsa.miR.23b.5p_miR	490	0.000149134	0.024311471645313	-1.85659
SDPR_T33__3_Phos	491	0.000152103	0.024311471645313	0.984301
ATP5F1_Mem	492	0.00015274	0.024311471645313	1.51196
LARP1_S521__1_Phos	493	0.00015464	0.024311471645313	0.985804
PIR_Prot	494	0.000154651	0.024311471645313	1.32501
CTR9_S1059__1_Phos	495	0.000155079	0.024311471645313	1.11082
STAU1_Sec	496	0.000155498	0.024311471645313	-1.11062
RAB11FIP1_S342__3_Phos	497	0.000156324	0.024311471645313	-0.982532
TRA2A_S20__2_Phos	498	0.000157191	0.0245559982883826	0.984743
HMGN4_Prot	499	0.000158639	0.0245559982883826	1.07961
SFMBT1_S767__2_Phos	500	0.000159766	0.0245559982883826	-1.07911
PRRC2A_T1087__3_Phos	501	0.000161351	0.0245559982883826	-1.0505
SRRM2_T384__2_Phos	502	0.000161529	0.0245559982883826	0.980994
VCAN_S1129__1_Phos	503	0.00016286	0.0245559982883826	-1.23689
SLC9A1_T603__2_Phos	504	0.000164267	0.0245559982883826	-1.07206
TPM4_Sec.1	505	0.000168438	0.0245559982883826	-1.07534
SRSF2_S187__2_Phos	506	0.000168672	0.0245559982883826	1.10467
VDAC1_S104__1_Phos	507	0.000169442	0.0245559982883826	0.977306
PRPF40A_T969__2_Phos	508	0.000169824	0.0245559982883826	0.991222
CXCL8_Sec	509	0.00017105	0.0245559982883826	1.176
TPM1_Prot.2	510	0.000172065	0.0245559982883826	-0.976308
DEK_S278__2_Phos	511	0.000174996	0.0245559982883826	0.975208
VIM_S10__1_Phos	512	0.000175331	0.0245559982883826	-1.10182
CDH2_Prot	513	0.000176776	0.0245559982883826	-1.04415
BYSL_S98__1_Phos	514	0.000177842	0.0245559982883826	0.924493
CCNL1_S342__2_Phos	515	0.000178297	0.0245559982883826	0.97399
DST_Prot.2	516	0.000179085	0.0245559982883826	1.24953
SRRM2_S1502__1_Phos	517	0.000179099	0.0245559982883826	1.20427
S100A7_Sec	518	0.000180059	0.0245559982883826	0.975895
HIST1H1E_S2__1_Phos	519	0.000182228	0.0245559982883826	1.17103
AZGP1_Sec	520	0.000183796	0.0245559982883826	0.972008
LMNA_S428__1_Phos	521	0.000184552	0.0245559982883826	1.14348
SLC16A1_S213__1_Phos	522	0.000186328	0.0245559982883826	-1.09734
RAD23B_S160__1_Phos	523	0.000187936	0.0245559982883826	0.970552
LETM1_Nuc	524	0.00018806	0.0245559982883826	-0.959566
SRRM1_S806__3_Phos	525	0.000189332	0.0245559982883826	1.19978
MYOZ1_Nuc	526	0.000189622	0.0245559982883826	-1.24637
hsa.miR.6510.3p_miR	527	0.000189956	0.0245559982883826	1.82697
LAD1_S526__2_Phos	528	0.000191465	0.0245559982883826	-1.13777
TGM2_Prot	529	0.000191958	0.0245559982883826	-0.971702
POM121C_S358__2_Phos	530	0.000192247	0.0245559982883826	1.16682
POM121C_S355__2_Phos	531	0.000192307	0.0289524879790128	1.16679
PPP1R7_S12__1_Phos	532	0.000193901	0.0289524879790128	1.19785
CALR_Sec	533	0.000198798	0.0289524879790128	-0.966871
ACTN4_Nuc.1	534	0.000199881	0.0289524879790128	-0.876649
TMPO_S66__2_Phos	535	0.000202922	0.0289524879790128	0.875749
FTH1_S183__1_Phos	536	0.000204447	0.0289524879790128	0.967555
NDUFA2_Prot	537	0.000205022	0.0289524879790128	1.03375
HIST1H1E_T4__1_Phos	538	0.000206812	0.0289524879790128	1.08961
CDK13_S120__3_Phos	539	0.000206847	0.0289524879790128	-1.08959
CDK13_S122__3_Phos	540	0.000207037	0.0289524879790128	-1.08953
hsa.miR.378a.5p_miR	541	0.000208293	0.0289524879790128	1.81558
UBE2V2_Mem	542	0.000209027	0.0289524879790128	1.29852
SRRM1_S784__1_Phos	543	0.000210394	0.0289524879790128	1.19122
LARP1_S851__1_Phos	544	0.000210443	0.0289524879790128	1.1912
GPR157_T328__2_Phos	545	0.00021198	0.0289524879790128	-1.15909
SRRM2_S2398__2_Phos	546	0.000213605	0.0289524879790128	1.18998
PRNP_Glc	547	0.000214597	0.0289524879790128	0.961841
SCEL_S389__1_Phos	548	0.000215146	0.0289524879790128	0.961672
NDUFA11_Mem	549	0.000216717	0.0289524879790128	1.46778
SRRM2_S2394__2_Phos	550	0.00021688	0.0289524879790128	1.18874
SRRM1_S694__1_Phos	551	0.000218497	0.0289524879790128	1.30447
K7ELQ4_T101__2_Phos	552	0.000219852	0.0289524879790128	-1.18763
K7ELQ4_S97__2_Phos	553	0.000219975	0.0289524879790128	-1.18758
FLNA_S2131__1_Phos	554	0.000222224	0.0289524879790128	-1.15534
LTB4R2_S311__1_Phos	555	0.000223374	0.0289524879790128	1.29234
ABCC5_S505__2_Phos	556	0.000224282	0.0289524879790128	-1.19903
RCOR3_S156__2_Phos	557	0.000227966	0.0289524879790128	-0.960354
RCOR3_S171__2_Phos	558	0.000228289	0.0289524879790128	-0.960261
TREX1_S28__1_Phos	559	0.000228467	0.0289524879790128	1.18449
NUCKS1_S223__2_Phos	560	0.000228691	0.0360447142650237	0.957639
NT5C_Prot	561	0.000232644	0.0360447142650237	1.183
HMDB0029401_NA	562	0.000234736	0.0360447142650237	-1.80071
SRSF7_S225__2_Phos	563	0.000239471	0.0360447142650237	1.225
CCDC80_Prot	564	0.000239574	0.0360447142650237	-0.968294
FSTL1_Sec	565	0.000240077	0.0360447142650237	-1.07847
STRA6_Nuc	566	0.000240224	0.0360447142650237	-1.18037
LAMC2_Prot	567	0.000240443	0.0360447142650237	-0.905664
MISP_S394__2_Phos	568	0.000244027	0.0360447142650237	-1.13113
ABCF1_S110__1_Phos	569	0.00024479	0.0360447142650237	0.953127
SRRM1_S525__1_Phos	570	0.000248297	0.0360447142650237	1.13693
THRAP3_S237__2_Phos	571	0.000248411	0.0360447142650237	0.965852
FAM129B_S691__1_Phos	572	0.000248687	0.0360447142650237	1.17753
SDPR_S35__3_Phos	573	0.000250953	0.0360447142650237	0.951472
HMDB0029360_NA	574	0.000252251	0.0360447142650237	-1.7917
PPAN_S119__1_Phos	575	0.00025305	0.0360447142650237	0.953406
CEP112_T745__1_Phos	576	0.000253713	0.0360447142650237	-1.13522
LMNA_S429__1_Phos	577	0.000255244	0.0442093189072699	1.01821
ATRX_S974__3_Phos	578	0.000269173	0.0442093189072699	-1.05439
MINA_Prot	579	0.00026937	0.0442093189072699	1.17094
ATRX_S978__3_Phos	580	0.000269559	0.0442093189072699	-1.05428
ATRX_T977__3_Phos	581	0.000269812	0.0442093189072699	-1.05422
SLC26A2_S16__2_Phos	582	0.000273228	0.0442093189072699	-1.1388
NUCKS1_S214__3_Phos	583	0.000279055	0.0442093189072699	-0.856575
TNFRSF12A_Sec	584	0.000279709	0.0442093189072699	1.01166
MRGBP_S195__2_Phos	585	0.000288333	0.0442093189072699	-1.1653
MME_S6__1_Phos	586	0.000288383	0.0442093189072699	1.2334
MRGBP_S191__2_Phos	587	0.000288772	0.0442093189072699	-1.16517
H2AFX_Prot	588	0.000291032	0.0442093189072699	0.941563
NOP56_S569__2_Phos	589	0.000293687	0.0442093189072699	0.940953
DEK_S215__3_Phos	590	0.000293894	0.0442093189072699	-0.940906
LAD1_S525__2_Phos	591	0.000294337	0.0442093189072699	-1.06309
DEK_S216__3_Phos	592	0.00029461	0.0442093189072699	-0.940742
NUCKS1_S204__3_Phos	593	0.000294617	0.0442093189072699	-0.853271
DEK_S223__3_Phos	594	0.000297315	0.0442093189072699	-0.940127
SRSF10_S160__1_Phos	595	0.000298665	0.0442093189072699	1.14509
SSH3_T79__1_Phos	596	0.000300547	0.0442093189072699	1.16185
MISP_S400__2_Phos	597	0.000302106	0.0442093189072699	-1.16142
HDGFRP2_S366__3_Phos	598	0.000303259	0.0442093189072699	-0.928209
CCNL1_S329__2_Phos	599	0.000307607	0.0442093189072699	0.951331
HDGFRP2_S369__3_Phos	600	0.000307884	0.0442093189072699	-0.9272
DCAF12L2_S389__2_Phos	601	0.00030839	0.0442093189072699	1.129
VAPB_S160__2_Phos	602	0.000308887	0.0442093189072699	-1.15957
PEA15_S94__1_Phos	603	0.000309429	0.0442093189072699	1.12873
HDGFRP2_S370__3_Phos	604	0.000309728	0.0442093189072699	-0.926802
SRRM2_S357__2_Phos	605	0.000309905	0.0442093189072699	1.05916
TMPO_T74__2_Phos	606	0.000311888	0.0442093189072699	0.880149
TMEM104_S107__3_Phos	607	0.000312717	0.0488478677182694	-1.05848
NUCKS1_T202__3_Phos	608	0.000314834	0.0499870238161936	-0.849215
PROM2_Prot	609	0.000319301	0.0499870238161936	1.1568
PRPF40A_S972__2_Phos	610	0.000324553	0.0499870238161936	0.934213
TAF15_S97__1_Phos	611	0.000327156	0.0499870238161936	1.05503
ADD3_S681__3_Phos	612	0.000329228	0.0499870238161936	-0.999892
CD82_Prot	613	0.000329521	0.0499870238161936	1.10723
SLC7A2_Prot	614	0.000330585	0.0499870238161936	1.51012
PSMA5_Sec	615	0.000331866	0.0499870238161936	1.15357
BIRC5_Prot	616	0.000332163	0.066880796928672	-1.21077
ADIRF_Prot	617	0.000340303	0.066880796928672	1.02398
PRPF4B_S578__1_Phos	618	0.000341172	0.066880796928672	1.49572
TGOLN2_S224__1_Phos	619	0.000343012	0.066880796928672	-1.12033
SRRM2_S1061__1_Phos	620	0.000348936	0.066880796928672	1.14936
FAP_Nuc	621	0.000349223	0.066880796928672	-0.931675
ZBTB21_S467__2_Phos	622	0.000356142	0.066880796928672	1.14764
ZBTB21_T470__2_Phos	623	0.000356233	0.066880796928672	1.14762
PRKDC_S2624__1_Phos	624	0.000358654	0.066880796928672	1.04798
PDLIM7_Prot	625	0.000361509	0.066880796928672	-0.926892
HMGN3_Nuc	626	0.000363102	0.066880796928672	0.992764
GLT8D1_Prot	627	0.000366474	0.066880796928672	-1.14523
SDPR_S32__3_Phos	628	0.00037094	0.066880796928672	0.925135
HIST1H1D_T18__1_Phos	629	0.000372579	0.066880796928672	-1.11356
PKP2_S251__1_Phos	630	0.00037365	0.066880796928672	1.14359
SRRM1_S811__3_Phos	631	0.000386521	0.066880796928672	1.14073
EP400_S1011__2_Phos	632	0.000391111	0.066880796928672	-0.923926
EP400_T1010__2_Phos	633	0.00039124	0.066880796928672	-0.923904
ZNF185_S66__2_Phos	634	0.000397323	0.066880796928672	-1.0921
DKC1_S513__1_Phos	635	0.000398779	0.066880796928672	0.9859
LEMD2_T147__3_Phos	636	0.000399498	0.066880796928672	1.10781
PRRC2A_S1089__3_Phos	637	0.000400744	0.066880796928672	-0.985538
VPRBP_Nuc	638	0.000404115	0.066880796928672	-0.984923
VIM_S39__1_Phos	639	0.000408442	0.066880796928672	-1.17874
NOP56_S569__1_Phos	640	0.000409553	0.066880796928672	1.03772
YBX1_S174__2_Phos	641	0.000415361	0.066880796928672	-0.919788
ITGB5_Mem	642	0.000421072	0.066880796928672	-1.17606
ZC3H13_S1010__2_Phos	643	0.00042254	0.066880796928672	1.03529
SRRM1_S715__1_Phos	644	0.00043541	0.066880796928672	1.08463
HNRNPL_Sec	645	0.00043546	0.066880796928672	-1.2413
H2AFX_S140__2_Phos	646	0.000440365	0.066880796928672	1.12964
LRP11_Prot	647	0.000442215	0.066880796928672	-1.07173
PITPNM3_S298__2_Phos	648	0.000443685	0.066880796928672	-0.912843
DEK_S279__1_Phos	649	0.000444544	0.066880796928672	1.44248
SMTN_S307__2_Phos	650	0.000449338	0.066880796928672	-1.09806
SSFA2_S270__2_Phos	651	0.000454864	0.066880796928672	-1.02955
ANXA1_Sec	652	0.000459759	0.066880796928672	1.02871
CFL1_Exos	653	0.000459896	0.066880796928672	-1.22681
TNPO2_Prot	654	0.000466819	0.066880796928672	1.12465
CEP120_Prot	655	0.000469368	0.066880796928672	1.22491
ESD_Sec	656	0.000473386	0.066880796928672	1.02642
SRRM2_S1541__1_Phos	657	0.000477919	0.066880796928672	0.97252
AFAP1L2_Prot	658	0.00048039	0.066880796928672	-1.22274
G6PC3_Prot	659	0.00048117	0.066880796928672	1.38497
SERPINE1_Mem	660	0.000482288	0.066880796928672	-1.19576
INS_Sec	661	0.000482691	0.066880796928672	0.907007
CHMP3_Prot	662	0.000484046	0.066880796928672	1.02468
TGFB1I1_S115__2_Phos	663	0.000485141	0.066880796928672	-1.12135
DSG2_S700__3_Phos	664	0.000485328	0.066880796928672	-1.11854
NCOR1_S1881__2_Phos	665	0.000485599	0.066880796928672	-0.908962
TPST1_Nuc	666	0.000490509	0.066880796928672	-1.12041
SRSF5_S231__2_Phos	667	0.000492785	0.066880796928672	0.985327
SRSF5_S233__2_Phos	668	0.000492834	0.066880796928672	0.985319
DSG2_S703__3_Phos	669	0.000494318	0.066880796928672	-1.11697
NCOR1_S1885__2_Phos	670	0.000494867	0.066880796928672	-0.918304
DSG2_S701__3_Phos	671	0.00049544	0.066880796928672	-1.11678
DSG2_S699__3_Phos	672	0.000497392	0.066880796928672	-1.11644
hsa.miR.503.5p_miR	673	0.000500565	0.066880796928672	-1.70382
NCKIPSD_Prot	674	0.000501779	0.066880796928672	1.02185
PRKDC_T2620__2_Phos	675	0.000504818	0.066880796928672	1.02137
TGM1_S35__1_Phos	676	0.000506056	0.0743570861580831	0.993975
SRRM1_S674__1_Phos	677	0.000511959	0.0743570861580831	0.905273
SDPR_S31__2_Phos	678	0.000512501	0.0867215055093558	1.15859
NUCKS1_S234__2_Phos	679	0.00051651	0.0867215055093558	0.89212
CTNND1_S868__3_Phos	680	0.000522016	0.0867215055093558	-1.16366
PRKDC_S2624__2_Phos	681	0.000529431	0.0867215055093558	1.11382
TGFBI_Prot	682	0.000530058	0.0867215055093558	-0.900486
SCRIB_S1142__1_Phos	683	0.00053469	0.0867215055093558	1.05624
FAM210A_Nuc	684	0.000535375	0.0867215055093558	-0.964046
PITPNM3_S295__2_Phos	685	0.000539649	0.0867215055093558	-0.899232
SRRM2_S935__1_Phos	686	0.000545924	0.0867215055093558	1.15292
HIST1H1E_S187__1_Phos	687	0.000552839	0.0867215055093558	-0.899889
SON_S1952__2_Phos	688	0.000553209	0.0867215055093558	0.900356
HK2_Prot	689	0.000557702	0.0867215055093558	0.899273
CLPTM1L_Glc	690	0.000570642	0.0867215055093558	-1.01169
OTUD7B_Prot	691	0.000572482	0.0867215055093558	1.14865
TAGLN_Nuc	692	0.000572774	0.0867215055093558	-0.897396
CALD1_Mem	693	0.000573222	0.0867215055093558	-1.21532
EEF1E1_Prot	694	0.000582714	0.0867215055093558	1.06728
PCYT1A_S321__3_Phos	695	0.000586572	0.0867215055093558	-0.893381
MMP9_Sec	696	0.000586587	0.0867215055093558	-0.906236
PRPF38B_S527__1_Phos	697	0.000591343	0.0867215055093558	1.00886
S100P_Nuc	698	0.000600007	0.0867215055093558	0.90462
SPRR1B_Nuc	699	0.000600201	0.0867215055093558	0.970305
SRRM2_S484__1_Phos	700	0.000604657	0.0867215055093558	1.00708
RHBDF2_S385__1_Phos	701	0.000606727	0.0867215055093558	1.10199
PIGQ_Prot.1	702	0.000608542	0.0867215055093558	1.2096
FLNA_S2136__2_Phos	703	0.000618676	0.0867215055093558	-1.07116
ABLIM3_T279__3_Phos	704	0.000621019	0.0867215055093558	-0.902156
PITPNM3_S297__2_Phos	705	0.00062345	0.0867215055093558	-0.889081
RPS6_S235__2_Phos	706	0.000625846	0.0867215055093558	-1.04589
C1orf106_Prot	707	0.000626206	0.0867215055093558	-0.891094
AGRN_Sec	708	0.00063007	0.0867215055093558	-0.888334
NEXN_Nuc.1	709	0.000630319	0.0867215055093558	-0.888306
MMP3_Sec	710	0.000645156	0.0867215055093558	-0.975211
SPTBN2_S715__1_Phos	711	0.000651003	0.0867215055093558	1.06682
SUB1_S17__2_Phos	712	0.000652206	0.0867215055093558	1.13684
NUCKS1_S240__2_Phos	713	0.000653497	0.0867215055093558	0.875761
SLC16A7_Prot	714	0.000656829	0.0867215055093558	1.06606
SDC4_Prot	715	0.00067145	0.0867215055093558	0.896545
C6orf203_S111__1_Phos	716	0.000672329	0.0867215055093558	1.093
TIMP2_Sec	717	0.000673092	0.0867215055093558	-0.883652
CLINT1_S232__3_Phos	718	0.00067345	0.0867215055093558	-1.03978
CLINT1_S234__3_Phos	719	0.000673585	0.0867215055093558	-1.03976
CLINT1_S227__3_Phos	720	0.000673941	0.0867215055093558	-1.03972
MORC2_S777__2_Phos	721	0.000676284	0.0867215055093558	-0.883316
PALLD_Nuc	722	0.000693756	0.0867215055093558	-0.881501
SRSF1_S227__2_Phos	723	0.000696321	0.0867215055093558	0.969249
ST13_S38__2_Phos	724	0.000698968	0.0867215055093558	0.995473
ZC3H13_S381__1_Phos	725	0.000699573	0.0867215055093558	1.13045
RPS6_S235__3_Phos	726	0.000701123	0.0867215055093558	-0.883053
TXLNG_Nuc	727	0.000702597	0.0867215055093558	-0.995056
HNRNPC_S228__3_Phos	728	0.000702681	0.0867215055093558	-0.880591
RPL37_Prot	729	0.00071625	0.0867215055093558	1.08743
SRRM2_S746__2_Phos	730	0.000717068	0.0867215055093558	1.08733
S100A14_Sec	731	0.000717324	0.0867215055093558	1.08729
HNRNPC_S220__3_Phos	732	0.000718158	0.0867215055093558	-0.879037
ACTC1_Prot	733	0.00071919	0.100446622871774	-0.878934
SRRM2_S1521__1_Phos	734	0.000730029	0.100446622871774	1.19205
C18orf25_S66__2_Phos	735	0.000736531	0.100446622871774	-0.939879
C18orf25_S69__2_Phos	736	0.000737523	0.100446622871774	-0.939776
TTYH3_S522__2_Phos	737	0.000741492	0.100446622871774	-1.08437
TTYH3_S520__2_Phos	738	0.000745661	0.100446622871774	-1.08387
TPM2_Prot	739	0.000760461	0.100446622871774	-1.16154
INF2_T655__1_Phos	740	0.000761628	0.100446622871774	1.05335
PSMA7_Sec	741	0.000785819	0.100446622871774	-1.05065
TMEM189_Prot	742	0.000786515	0.100446622871774	-1.13462
hsa.miR.3180_miR	743	0.000787403	0.100446622871774	-1.64348
SRRM2_S1397__3_Phos	744	0.000796347	0.100446622871774	-1.07804
GALNT2_Sec	745	0.000800851	0.100446622871774	-0.871227
GDF15_Sec	746	0.000810579	0.100446622871774	1.11691
SEMA7A_Sec	747	0.000814438	0.100446622871774	-1.11647
HMGN2_Glc	748	0.000819768	0.100446622871774	0.869547
TJP1_S285__3_Phos	749	0.000829499	0.100446622871774	-1.0744
GOLGA1_S41__3_Phos	750	0.000829693	0.100446622871774	-1.07438
GOLGA1_S36__3_Phos	751	0.000831371	0.100446622871774	-1.0742
GOLGA1_S30__3_Phos	752	0.000831732	0.100446622871774	-1.07416
SRRM2_S934__1_Phos	753	0.000832669	0.100446622871774	1.33432
SRRM1_S804__3_Phos	754	0.000833062	0.100446622871774	1.07402
RRP15_S280__2_Phos	755	0.000835243	0.100446622871774	0.981043
LAMA3_Sec	756	0.000840057	0.100446622871774	-0.867783
KDELR1_Prot	757	0.000842132	0.100446622871774	1.04465
hsa.miR.494.3p_miR	758	0.000844896	0.100446622871774	-1.63392
LAMB2_Glc	759	0.000854401	0.100446622871774	1.04339
SRRM2_T1453__1_Phos	760	0.000860313	0.100446622871774	1.02201
CALR_K62__1_Acet	761	0.000870661	0.100446622871774	-1.11175
MBOAT2_Nuc	762	0.000879134	0.100446622871774	-1.06921
SRSF7_S159__2_Phos	763	0.000883562	0.100446622871774	1.32773
NCOR2_S149__2_Phos	764	0.000884062	0.100446622871774	-0.925799
CALD1_Sec	765	0.000884119	0.100446622871774	-0.864086
PLEKHA6_S1041__2_Phos	766	0.00089055	0.100446622871774	1.06805
EPPK1_Sec	767	0.000890818	0.100446622871774	-0.975779
ATP5H_Nuc	768	0.000896449	0.100446622871774	-0.804048
TLK2_Prot	769	0.000899003	0.100446622871774	1.0672
COL4A2_Prot	770	0.000903857	0.100446622871774	-0.874897
TMEM159_Prot	771	0.000904527	0.100446622871774	-0.974527
USP36_S742__1_Phos	772	0.000905267	0.100446622871774	1.06658
CADM3_Prot	773	0.000911399	0.100446622871774	1.03776
PIK3IP1_Prot	774	0.000912153	0.100446622871774	-1.11883
SRRM1_S426__1_Phos	775	0.00092094	0.100446622871774	0.94267
SRRM1_S392__1_Phos	776	0.000921908	0.100446622871774	0.942587
KAT7_S124__1_Phos	777	0.00093133	0.100446622871774	1.06403
SLC29A1_Prot	778	0.000938327	0.100446622871774	-0.945631
EPB41L1_T652__2_Phos	779	0.000941655	0.100446622871774	-1.01981
TP53BP1_S525__2_Phos	780	0.000959894	0.100446622871774	-0.870459
PXDN_Sec	781	0.00096067	0.100446622871774	-0.943746
PUS1_T133__1_Phos	782	0.000972679	0.100446622871774	0.918358
NENF_Mem	783	0.000978936	0.100446622871774	-1.05954
U2SURP_S931__1_Phos	784	0.000980086	0.100446622871774	1.39531
MISP_Prot	785	0.000984128	0.100446622871774	-0.856291
RPS6_S236__3_Phos	786	0.00099384	0.100446622871774	-0.857812
CCDC6_S244__1_Phos	787	0.000995135	0.100446622871774	1.10419
NCOR2_S152__2_Phos	788	0.00100315	0.100446622871774	-0.966008
LUZP1_Sec	789	0.00100401	0.100446622871774	-0.915877
SRSF2_S191__2_Phos	790	0.00100672	0.100446622871774	0.856868
SYMPK_T1257__3_Phos	791	0.00100706	0.100446622871774	-0.965687
PPL_Prot	792	0.00100831	0.100446622871774	0.775064
RSBN1L_Prot	793	0.00100843	0.100446622871774	1.35855
SYMPK_S1259__3_Phos	794	0.00100977	0.100446622871774	-0.965464
SYMPK_S1243__3_Phos	795	0.00101129	0.100446622871774	-0.96534
ALDH1A3_Exos	796	0.00101203	0.100446622871774	-1.02
KLC1_Sec	797	0.00101579	0.100446622871774	-1.02824
CTNND1_S346__3_Phos	798	0.00102293	0.100446622871774	-0.843839
SRRM2_S2694__1_Phos	799	0.00103234	0.100446622871774	0.963635
CTNND1_S349__3_Phos	800	0.00104011	0.100446622871774	-0.842633
NRCAM_Prot	801	0.00104741	0.100446622871774	-1.05342
PCYT1A_S323__1_Phos	802	0.00105165	0.100446622871774	0.936467
FXN_Sec	803	0.00105392	0.100446622871774	1.2468
CTNND1_S352__3_Phos	804	0.00105445	0.100446622871774	-0.841639
SIPA1L1_S321__2_Phos	805	0.00105883	0.100446622871774	-1.09198
H2AFY_S138__1_Phos	806	0.00106108	0.100446622871774	0.935746
SIPA1L1_S318__2_Phos	807	0.00106293	0.100446622871774	-1.09162
TAGLN_Mem	808	0.00106343	0.100446622871774	-0.925533
TGM2_Nuc	809	0.00106433	0.100446622871774	-0.850553
PSIP1_S273__1_Phos	810	0.00106569	0.100446622871774	1.05185
ZC3H13_S848__2_Phos	811	0.00107016	0.100446622871774	0.954237
TNKS1BP1_S1666__1_Phos	812	0.00107279	0.100446622871774	0.960448
SF3B1_T273__1_Phos	813	0.00107536	0.100446622871774	1.0232
CBX1_Prot	814	0.00108034	0.100446622871774	1.09009
RPS6_S240__3_Phos	815	0.00108769	0.100446622871774	-0.851178
MLPH_S162__2_Phos	816	0.00109045	0.100446622871774	-1.02197
MLPH_T165__2_Phos	817	0.00109076	0.100446622871774	-1.02195
H7BZ55_T890__3_Phos	818	0.00109363	0.100446622871774	1.08893
H7BZ55_T886__3_Phos	819	0.00109693	0.100446622871774	1.08865
H7BZ55_S888__3_Phos	820	0.00109961	0.100446622871774	1.08842
NUCKS1_S229__2_Phos	821	0.00110715	0.100446622871774	0.847651
HNRNPC_S225__3_Phos	822	0.00111104	0.100446622871774	-0.847393
HIST1H1E_Prot	823	0.00112238	0.100446622871774	0.837098
OSBPL8_S342__1_Phos	824	0.00112566	0.100446622871774	1.04686
hsa.miR.212.3p_miR	825	0.00113849	0.100446622871774	1.5929
SLC9A1_T603__3_Phos	826	0.00114127	0.100446622871774	-0.919872
PLA2G4A_S434__2_Phos	827	0.00114553	0.100446622871774	1.04268
SHARPIN_Prot	828	0.00114897	0.100446622871774	-1.14731
CD14_Glc	829	0.00115083	0.100446622871774	0.905127
MGST3_Prot	830	0.00115227	0.100446622871774	0.844704
hsa.miR.132.3p_miR	831	0.00116632	0.100446622871774	1.58953
SLC6A15_S55__1_Phos	832	0.00116657	0.100446622871774	0.953465
SLC9A1_S605__3_Phos	833	0.00117219	0.100446622871774	-0.927672
HMDB0014029_NA	834	0.00118127	0.100446622871774	-1.58776
SVIL_S63__2_Phos	835	0.00118132	0.100446622871774	-0.952415
HMDB0014028_NA	836	0.00118333	0.100446622871774	-1.58752
HMDB0014027_NA	837	0.00118693	0.100446622871774	-1.58709
USP36_S614__2_Phos	838	0.00119332	0.100446622871774	1.04153
HMDB0013200_NA	839	0.00119475	0.100446622871774	-1.58618
EPB41L1_S648__2_Phos	840	0.00120022	0.100446622871774	-1.01344
CD81_Nuc	841	0.00120294	0.100446622871774	-1.04079
HNRNPUL2_S185__3_Phos	842	0.0012119	0.100446622871774	-0.840969
TPM1_Prot	843	0.00121322	0.100446622871774	-1.07909
HNRNPUL2_S188__3_Phos	844	0.00121392	0.100446622871774	-0.840845
TXN_Sec	845	0.00121407	0.100446622871774	0.840836
PLOD2_Mem	846	0.00121427	0.100446622871774	-0.852924
HNRNPUL2_S193__3_Phos	847	0.00121587	0.100446622871774	-0.840726
TJP1_S282__3_Phos	848	0.00121976	0.107279199010872	-1.03952
SPTBN1_S2167__3_Phos	849	0.00122737	0.107279199010872	-0.797202
ACSS2_S28__1_Phos	850	0.00124269	0.107279199010872	1.07822
LMNA_S390__1_Phos	851	0.0012557	0.107279199010872	0.838331
RIN1_Prot	852	0.0012634	0.107279199010872	1.06275
THRAP3_S55__1_Phos	853	0.00126933	0.107279199010872	0.89734
PADI2_Prot	854	0.00126989	0.107279199010872	0.837495
FAM171A1_S358__2_Phos	855	0.00128093	0.107279199010872	-0.945621
FAM171A1_S360__2_Phos	856	0.00128096	0.107279199010872	-0.94562
ACBD5_S163__2_Phos	857	0.00128552	0.107279199010872	-0.836584
LAMB3_Prot	858	0.00128629	0.107279199010872	-0.812338
TMEM184B_S329__1_Phos	859	0.00128694	0.107279199010872	-1.13589
ACBD5_S167__2_Phos	860	0.00128902	0.107279199010872	-0.836381
CDK13_S140__1_Phos	861	0.00128947	0.107279199010872	1.07327
CLIP1_S204__2_Phos	862	0.001299	0.107279199010872	-1.03373
ATP5B_S529__1_Phos	863	0.00130514	0.107279199010872	0.835455
RTN4_Sec	864	0.00130541	0.107279199010872	-1.0721
DNAJB5_Nuc	865	0.00130575	0.107279199010872	-1.36083
SPTBN1_S2162__3_Phos	866	0.00131075	0.107279199010872	-0.835135
ZC3H13_S845__3_Phos	867	0.00131919	0.107279199010872	-0.846668
SRRM2_S1061__2_Phos	868	0.0013259	0.107279199010872	1.07061
GALNT6_Nuc	869	0.00133318	0.107279199010872	-0.893418
PALLD_S1118__2_Phos	870	0.00133434	0.107279199010872	-1.03125
PPL_S1655__1_Phos	871	0.00134968	0.107279199010872	1.07511
LEO1_T302__2_Phos	872	0.00135006	0.107279199010872	0.916112
PRKAR2A_S80__1_Phos	873	0.00136934	0.107279199010872	1.00162
SNAPIN_Prot	874	0.00137055	0.107279199010872	1.02877
PLXDC2_Prot	875	0.0013718	0.107279199010872	-0.89113
SMARCA2_T1511__2_Phos	876	0.00137298	0.107279199010872	1.06726
NOP58_S502__2_Phos	877	0.00138218	0.107279199010872	0.753885
PTPN14_S594__2_Phos	878	0.00139059	0.107279199010872	-1.26853
IWS1_S377__1_Phos	879	0.00139409	0.107279199010872	-0.830524
SLC35A5_S419__2_Phos	880	0.00139666	0.107279199010872	-0.938316
ATXN1_S238__2_Phos	881	0.00139839	0.107279199010872	-1.02691
SLC35A5_T423__2_Phos	882	0.00139889	0.107279199010872	-0.938181
PBXIP1_Prot	883	0.0013996	0.107279199010872	-0.830228
TRIM16_S38__2_Phos	884	0.00140451	0.107279199010872	0.937841
THRAP3_S315__2_Phos	885	0.00140876	0.107279199010872	0.75259
CTNND1_S861__3_Phos	886	0.00141435	0.107279199010872	-1.1263
CBX5_Nuc	887	0.00142351	0.107279199010872	0.828956
hsa.miR.422a_miR	888	0.00142859	0.107279199010872	1.56105
SRRM2_S1579__3_Phos	889	0.00143922	0.107279199010872	-0.840049
SRRM2_S1582__3_Phos	890	0.00144097	0.107279199010872	-0.839957
SRRM2_S1581__3_Phos	891	0.001441	0.107279199010872	-0.839955
ZNF185_S64__1_Phos	892	0.00144342	0.107279199010872	-0.887038
TOP2A_S1351__2_Phos	893	0.00144757	0.107279199010872	-0.996597
TOP2A_S1354__2_Phos	894	0.00144822	0.107279199010872	-0.996557
SRRM1_S749__1_Phos	895	0.00145171	0.107279199010872	0.935035
FLNA_S2125__2_Phos	896	0.00145443	0.107279199010872	-0.934876
CLUH_S702__1_Phos	897	0.00145617	0.107279199010872	1.00793
HIST3H2BB_Nuc	898	0.00146294	0.107279199010872	0.93438
PGRMC1_S57__1_Phos	899	0.00146363	0.107279199010872	0.789442
SRRM2_S745__2_Phos	900	0.0014637	0.107279199010872	1.00746
TOP2A_S1474__2_Phos	901	0.00146615	0.116804207499213	-0.885778
CEP350_S1805__2_Phos	902	0.00147165	0.116804207499213	-0.828618
AZGP1_Prot	903	0.00147668	0.116804207499213	0.838088
TRA2B_S22__2_Phos	904	0.00148266	0.116804207499213	0.837779
S100A4_Prot	905	0.00149082	0.116804207499213	0.932773
PRMT8_S359__1_Phos	906	0.001505	0.116804207499213	1.11995
KIF3B_Prot	907	0.00151229	0.116804207499213	1.01962
SOAT1_Nuc	908	0.00152169	0.116804207499213	-0.823934
TGFB2_Prot	909	0.00152252	0.116804207499213	-1.01899
FAM129B_S692__2_Phos	910	0.00152467	0.116804207499213	0.823786
SERPINB1_Mem	911	0.00152584	0.116804207499213	1.01879
PKP3_S95__1_Phos	912	0.0015355	0.116804207499213	0.882044
PADI2_Nuc	913	0.00153566	0.116804207499213	0.823244
hsa.miR.3175_miR	914	0.00154015	0.116804207499213	1.55038
hsa.miR.513a.5p_miR	915	0.00154598	0.116804207499213	1.54984
TRA2A_T22__2_Phos	916	0.00155401	0.116804207499213	1.01708
MORC2_S779__2_Phos	917	0.00155452	0.116804207499213	-0.822321
AK2_Sec	918	0.00155573	0.116804207499213	0.822263
HTATSF1_S702__2_Phos	919	0.00155802	0.116804207499213	-1.01684
LGALS1_Prot	920	0.00156232	0.139793295621388	-0.798164
PCYT1A_S315__3_Phos	921	0.00157365	0.139793295621388	-0.928158
HK1_Nuc	922	0.00158493	0.139793295621388	0.781528
C11orf58_S17__1_Phos	923	0.00159175	0.139793295621388	0.822676
MRPS16_Prot	924	0.00159241	0.139793295621388	0.927144
ERMP1_S53__1_Phos	925	0.00160182	0.139793295621388	0.901951
AATF_S203__1_Phos	926	0.0016047	0.139793295621388	0.831715
hsa.miR.29b.2.5p_miR	927	0.00160618	0.139793295621388	1.54439
COX18_Nuc	928	0.00161078	0.165947547014572	-1.01372
HNRNPA0_Sec	929	0.00162136	0.165947547014572	-0.961464
TRA2B_S99__1_Phos	930	0.00162862	0.165947547014572	1.2414
VIM_Mem	931	0.00163512	0.165947547014572	-0.830269
SAFB_S601__2_Phos	932	0.00165722	0.165947547014572	-0.899112
SAFB_S604__2_Phos	933	0.00165785	0.165947547014572	-0.899081
PEAK1_Prot	934	0.00166794	0.165947547014572	1.04841
CHST15_Exos	935	0.00167041	0.165947547014572	-1.34243
HTATSF1_S676__1_Phos	936	0.00167291	0.165947547014572	-0.898324
STMN1_Sec	937	0.0016755	0.170388781422625	-0.828389
XPC_S884__1_Phos	938	0.00170156	0.170388781422625	1.03432
GPX1_Sec	939	0.00170859	0.170388781422625	0.921097
KRT18_S7__1_Phos	940	0.00171922	0.170388781422625	-0.980917
ANXA8_Mem	941	0.00171945	0.170388781422625	1.22242
CDK12_S334__2_Phos	942	0.00175196	0.170388781422625	-0.813235
S100A9_Sec	943	0.00176178	0.170388781422625	0.812808
UTP18_S124__2_Phos	944	0.00177062	0.170388781422625	0.771007
UTP18_S121__2_Phos	945	0.00177567	0.170388781422625	0.770801
TCOF1_Prot	946	0.00178638	0.170388781422625	0.803333
CEP350_T1811__2_Phos	947	0.00178929	0.170388781422625	-0.892682
hsa.miR.378f_miR	948	0.00178992	0.170388781422625	1.52886
EVA1B_T85__1_Phos	949	0.00179973	0.170388781422625	-1.26108
TJP1_S288__3_Phos	950	0.00180791	0.170388781422625	-1.00284
LEMD2_S138__1_Phos	951	0.00182088	0.170388781422625	0.975632
VIM_S72__1_Phos	952	0.00182203	0.170388781422625	-0.986226
SPTBN1_T2161__3_Phos	953	0.00182241	0.170388781422625	-0.81022
JMJD1C_S137__2_Phos	954	0.00182552	0.170388781422625	-0.915382
BAIAP2L1_T257__2_Phos	955	0.00182599	0.170388781422625	-0.967247
DKC1_S453__2_Phos	956	0.00183025	0.170388781422625	0.768602
S100A6_Mem	957	0.00183923	0.170388781422625	1.00121
GLIPR2_Prot	958	0.00185688	0.170388781422625	-0.913907
TRPS1_S820__2_Phos	959	0.00187422	0.170388781422625	-0.96486
SYTL2_S1824__1_Phos	960	0.00187556	0.170388781422625	0.913039
LAD1_S523__2_Phos	961	0.00187859	0.170388781422625	-0.9992
SLC26A2_S22__2_Phos	962	0.00188937	0.170388781422625	-0.912402
TOP2A_Nuc	963	0.00190826	0.170388781422625	-0.806688
PPP1R14C_Sec	964	0.00191622	0.170388781422625	0.997315
FAM129B_S696__2_Phos	965	0.00192044	0.170388781422625	0.806198
TP53BP1_S1094__3_Phos	966	0.0019296	0.170388781422625	-0.80794
TP53BP1_S1101__3_Phos	967	0.00193231	0.170388781422625	-0.807832
RNF121_Prot	968	0.00193452	0.170388781422625	1.03385
TP53BP1_S1104__3_Phos	969	0.00193525	0.170388781422625	-0.807715
VDAC2_S115__1_Phos	970	0.00193844	0.170388781422625	0.910174
EMD_S49__1_Phos	971	0.00194578	0.170388781422625	0.969497
AFAP1_S548__1_Phos	972	0.00194801	0.170388781422625	-0.995749
COL17A1_S61__1_Phos	973	0.00195242	0.170388781422625	0.995533
AHNAK_S5782__1_Phos	974	0.00195677	0.170388781422625	0.804756
ACIN1_S182__2_Phos	975	0.00196178	0.170388781422625	0.862016
ACIN1_S185__2_Phos	976	0.00196633	0.170388781422625	0.861825
SLC9A1_S599__3_Phos	977	0.00198756	0.170388781422625	-0.883804
EPS8L2_S240__1_Phos	978	0.00199652	0.170388781422625	0.907603
S100A4_Nuc	979	0.00201207	0.170388781422625	0.934702
SRSF1_S223__2_Phos	980	0.00202041	0.170388781422625	0.882412
PNN_S695__1_Phos	981	0.00202145	0.170388781422625	0.882368
HMDB0030814_NA	982	0.00202947	0.170388781422625	1.51067
PKM_Sec	983	0.00204026	0.170388781422625	0.801531
ZDHHC5_S432__2_Phos	984	0.00204768	0.170388781422625	-0.990986
IGFL1_Sec	985	0.0020477	0.170388781422625	0.990985
NOLC1_S572__1_Phos	986	0.00204922	0.170388781422625	0.792887
TOP2B_S1550__1_Phos	987	0.00205288	0.170388781422625	0.964518
HMDB0030815_NA	988	0.00207751	0.170388781422625	1.50726
PHB2_S291__1_Phos	989	0.00210435	0.170388781422625	0.903006
hsa.miR.509.5p_miR	990	0.00211482	0.170388781422625	1.50466
CCDC86_Nuc	991	0.00211932	0.170388781422625	0.831912
SERPINB2_Prot	992	0.00212803	0.170388781422625	0.798269
TPM1_Prot.1	993	0.00213229	0.170388781422625	-0.798114
SRRM2_S2690__3_Phos	994	0.00213656	0.170388781422625	-1.07534
HMDB0031673_NA	995	0.00215315	0.170388781422625	1.50203
THRAP3_S243__2_Phos	996	0.00215693	0.170388781422625	0.797222
ITGB5_Nuc	997	0.00216389	0.170388781422625	-0.959602
APEX1_Sec	998	0.00217095	0.170388781422625	0.796719
ETFA_Nuc	999	0.00217226	0.170388781422625	0.796672
S100A9_Nuc	1000	0.002185	0.170388781422625	0.796218
HNRNPC_S227__3_Phos	1001	0.00218751	0.170388781422625	-0.796128
IRF2BPL_Prot	1002	0.00220163	0.170388781422625	1.08038
ABCD4_Prot	1003	0.00220275	0.170388781422625	1.02096
HMDB0038788_NA	1004	0.00220466	0.170388781422625	1.49857
HMGN1_S76__3_Phos	1005	0.00220695	0.170388781422625	-0.79544
TACC2_S167__1_Phos	1006	0.00220955	0.170388781422625	0.898725
CEP170_S281__1_Phos	1007	0.00221179	0.170388781422625	-1.02055
HMGN1_S79__3_Phos	1008	0.00221659	0.170388781422625	-0.795101
HMGN1_S89__3_Phos	1009	0.00221917	0.170388781422625	-0.79501
TAZ_Prot	1010	0.0022235	0.170388781422625	0.983081
LEO1_S151__2_Phos	1011	0.00222649	0.170388781422625	-0.794754
PRKDC_S2626__2_Phos	1012	0.00222927	0.178665095240793	0.956815
TP53BP1_S523__2_Phos	1013	0.0022477	0.178665095240793	-0.796093
GLB1_Nuc	1014	0.0022518	0.178665095240793	-0.793873
SCARB2_Nuc	1015	0.00226118	0.178665095240793	-0.85022
IFI16_S153__1_Phos	1016	0.00226898	0.178665095240793	0.793281
TJP3_S319__1_Phos	1017	0.00227738	0.178665095240793	1.07345
RPP30_Prot	1018	0.00228204	0.178665095240793	0.930595
ACOT13_Sec	1019	0.00228347	0.210850868524233	0.87196
ZDHHC17_Prot	1020	0.00232855	0.210850868524233	-0.870281
S100A6_Prot	1021	0.00233638	0.210850868524233	0.793064
SOAT1_Prot	1022	0.00235935	0.210850868524233	-0.892941
SUCLG1_Nuc	1023	0.00235951	0.210850868524233	0.792292
GFOD1_Nuc	1024	0.00236942	0.210850868524233	-0.868784
LTBP3_Prot	1025	0.00238342	0.210850868524233	-0.950527
USP36_S610__2_Phos	1026	0.00238365	0.210850868524233	0.976363
PNN_S694__1_Phos	1027	0.00239834	0.210850868524233	0.891491
SSFA2_T280__2_Phos	1028	0.00240139	0.210850868524233	-0.949819
PLEKHG3_S640__2_Phos	1029	0.00240625	0.210850868524233	-0.867455
WDR43_S590__1_Phos	1030	0.00241403	0.210850868524233	0.799781
NUCKS1_S75__2_Phos	1031	0.00241814	0.210850868524233	-0.715006
IMPDH2_Prot	1032	0.00242717	0.210850868524233	0.790071
ZNF185_T158__3_Phos	1033	0.00243058	0.210850868524233	-0.924804
PIEZO1_S1484__1_Phos	1034	0.00243213	0.210850868524233	1.04355
TGM1_T104__1_Phos	1035	0.00243737	0.210850868524233	1.20282
USP34_S3394__2_Phos	1036	0.00246257	0.210850868524233	-0.973204
FNBP1L_Sec	1037	0.00251162	0.210850868524233	-0.887396
LMNA_S406__1_Phos	1038	0.00252635	0.210850868524233	0.784863
SDHA_Nuc	1039	0.00253	0.210850868524233	-0.762046
SRSF2_S189__2_Phos	1040	0.00253699	0.210850868524233	0.784532
ITPR3_S934__2_Phos	1041	0.00255836	0.210850868524233	-0.969491
GGH_Sec	1042	0.00256924	0.210850868524233	-0.839493
QIL1_Prot	1043	0.00257679	0.210850868524233	0.877361
TRA2B_S264__1_Phos	1044	0.00258013	0.210850868524233	0.783203
VMP1_Glc	1045	0.00259598	0.210850868524233	-0.884456
GTF2F1_Sec	1046	0.00260605	0.210850868524233	-1.00405
GIT1_S388__1_Phos	1047	0.00260646	0.210850868524233	1.00404
HADHB_K253__1_Acet	1048	0.00263005	0.210850868524233	0.966795
UQCRH_Sec	1049	0.00264026	0.210850868524233	1.00273
HIST1H1E_S36__1_Phos	1050	0.00266743	0.210850868524233	0.882032
FNDC3A_S207__3_Phos	1051	0.0026765	0.210850868524233	-0.965084
FAM175A_T341__2_Phos	1052	0.00268283	0.210850868524233	1.00243
FNDC3A_S213__3_Phos	1053	0.00268306	0.210850868524233	-0.964844
GPR56_Prot	1054	0.00268885	0.210850868524233	-1.00088
PBDC1_S197__1_Phos	1055	0.00269226	0.210850868524233	0.781883
CD82_Glc	1056	0.00270426	0.210850868524233	0.78153
FAM3C_Nuc	1057	0.00271204	0.210850868524233	-0.779263
TIMP2_Prot	1058	0.00271794	0.210850868524233	-0.96358
ST13_S39__2_Phos	1059	0.00273712	0.210850868524233	0.778534
RBMS1_S5__1_Phos	1060	0.00274195	0.210850868524233	-0.879567
RBM4B_Nuc	1061	0.00275028	0.210850868524233	-0.936945
CTNND1_Y865__3_Phos	1062	0.00275261	0.210850868524233	-1.01012
HNRNPC_S226__3_Phos	1063	0.00275674	0.210850868524233	-0.780003
CASP4_Prot	1064	0.00276426	0.210850868524233	0.878841
FARP1_S927__3_Phos	1065	0.00277143	0.210850868524233	-0.807241
ZNF185_S155__3_Phos	1066	0.00277513	0.210850868524233	-0.878489
PALLD_Prot	1067	0.00279294	0.210850868524233	-0.776933
CAV2_Prot	1068	0.00279335	0.210850868524233	0.854513
DST_Prot.1	1069	0.00280815	0.210850868524233	0.776502
SNX16_Prot	1070	0.00281527	0.210850868524233	1.13699
FSTL1_Prot	1071	0.00282314	0.210850868524233	-0.945581
MMP14_Sec	1072	0.00283039	0.210850868524233	-0.831284
PLOD2_Prot	1073	0.002834	0.210850868524233	-0.876606
SPTBN1_S2166__3_Phos	1074	0.0028352	0.210850868524233	-0.767698
SNX31_Mem	1075	0.00283545	0.210850868524233	-0.959426
CYCS_Sec	1076	0.00283743	0.210850868524233	0.775678
PPIH_Sec	1077	0.00284306	0.210850868524233	1.05308
CLMN_Nuc	1078	0.0028577	0.210850868524233	0.775111
ANXA1_Nuc	1079	0.00285831	0.210850868524233	0.703027
SRRM1_S571__1_Phos	1080	0.00285854	0.210850868524233	0.933253
PPIC_Nuc	1081	0.00286143	0.210850868524233	-0.933156
SLC9A1_S602__3_Phos	1082	0.00286993	0.210850868524233	-0.869628
SPTBN1_S2171__3_Phos	1083	0.00288585	0.210850868524233	-0.734855
CDH3_Sec	1084	0.0029368	0.210850868524233	-0.772937
SIPA1L1_S1528__1_Phos	1085	0.00294193	0.210850868524233	-0.955796
CTNND1_T869__2_Phos	1086	0.00294346	0.210850868524233	-0.772756
ZC3H13_S372__2_Phos	1087	0.00294497	0.210850868524233	0.87315
KIAA0753_Prot	1088	0.002961	0.210850868524233	0.992356
DYNLL1_Sec	1089	0.00297124	0.210850868524233	1.14793
SVIL_S707__1_Phos	1090	0.00298168	0.210850868524233	-0.771727
MMP14_Nuc	1091	0.00299016	0.210850868524233	-0.7715
SRRM2_S1581__1_Phos	1092	0.00300106	0.210850868524233	0.848231
TRA2A_S16__2_Phos	1093	0.00302421	0.210850868524233	0.858167
TOPORS_Nuc	1094	0.00302489	0.210850868524233	0.95305
NT5E_Prot	1095	0.00302757	0.210850868524233	-0.770507
PCYT1A_S319__3_Phos	1096	0.0030287	0.210850868524233	-0.8255
GPR108_Prot	1097	0.0030295	0.210850868524233	0.988707
COL17A1_S117__1_Phos	1098	0.00303419	0.210850868524233	0.781418
S100P_Prot	1099	0.00304293	0.210850868524233	0.847013
BAIAP2L1_T252__3_Phos	1100	0.00305143	0.210850868524233	-0.999468
SPTBN1_S2163__3_Phos	1101	0.00305863	0.210850868524233	-0.708748
SH3KBP1_Sec	1102	0.00306103	0.210850868524233	-0.780703
KIAA1755_Prot	1103	0.00309989	0.210850868524233	0.986348
SRRM2_S1729__2_Phos	1104	0.0031151	0.210850868524233	0.779281
FNBP4_S499__2_Phos	1105	0.00313069	0.210850868524233	-0.769833
FNBP4_S508__2_Phos	1106	0.00313269	0.210850868524233	-0.769782
RCN2_Mem	1107	0.00316355	0.210850868524233	-0.866677
CALR_Mem	1108	0.00316491	0.210850868524233	-0.768959
LUZP1_S574__1_Phos	1109	0.00316883	0.210850868524233	-0.766853
DKC1_S451__2_Phos	1110	0.00317945	0.210850868524233	0.701663
IDH3A_Exos	1111	0.00318702	0.210850868524233	1.0328
LUZP1_Prot	1112	0.00320452	0.210850868524233	-0.765954
PLEKHG3_S643__2_Phos	1113	0.00321039	0.210850868524233	-0.776828
DBN1_S142__1_Phos	1114	0.00321438	0.210850868524233	-0.765707
CSRP1_Prot	1115	0.00321861	0.210850868524233	-0.765601
SRSF8_S273__1_Phos	1116	0.00322431	0.210850868524233	0.94672
FXR2_S601__2_Phos	1117	0.00323005	0.210850868524233	-0.765316
NCL_Prot	1118	0.0032335	0.210850868524233	0.726218
EPB41L1_S86__1_Phos	1119	0.00324656	0.210850868524233	0.775914
SRRM2_S1478__3_Phos	1120	0.00325194	0.210850868524233	-0.841152
SRRM2_S1482__3_Phos	1121	0.00325324	0.210850868524233	-0.841116
SRRM2_S1483__3_Phos	1122	0.00325626	0.210850868524233	-0.841034
FARP1_S930__3_Phos	1123	0.00326729	0.210850868524233	-0.818983
CHD9_S994__2_Phos	1124	0.00327058	0.210850868524233	-0.775312
CHD9_S998__2_Phos	1125	0.00327421	0.210850868524233	-0.775222
HDGFRP2_S369__2_Phos	1126	0.00327748	0.210850868524233	0.764143
TPM1_Nuc.1	1127	0.00329879	0.210850868524233	-0.755011
TMEM159_S43__2_Phos	1128	0.00330417	0.210850868524233	-0.911629
TMEM159_S40__2_Phos	1129	0.00331155	0.210850868524233	-0.911415
HDGFRP2_S370__2_Phos	1130	0.00331571	0.210850868524233	0.763209
H3F3B_Nuc	1131	0.00332357	0.210850868524233	0.911066
CAP1_Exos	1132	0.00333195	0.210850868524233	-0.94345
FOSL2_S16__2_Phos	1133	0.00334207	0.210850868524233	-0.762571
ZFYVE26_S297__1_Phos	1134	0.00335021	0.210850868524233	1.43613
LARP1_S851__2_Phos	1135	0.00337642	0.210850868524233	0.761746
SRSF2_S204__2_Phos	1136	0.00338658	0.210850868524233	0.941826
ITGAV_Prot	1137	0.00338922	0.210850868524233	-0.739411
HIST3H2BB_Glc	1138	0.00339734	0.210850868524233	0.94151
ATRX_S974__2_Phos	1139	0.00340833	0.210850868524233	-0.859896
MPC2_Prot	1140	0.00342507	0.210850868524233	0.964718
NOP56_S519__1_Phos	1141	0.00342917	0.210850868524233	0.91568
SH2D3A_S180__1_Phos	1142	0.00346969	0.210850868524233	1.02704
PLEC_S4626__3_Phos	1143	0.0034847	0.210850868524233	-0.750633
WDR82_Nuc	1144	0.00348987	0.210850868524233	0.985441
USP36_Prot	1145	0.00349004	0.210850868524233	0.974096
HTATSF1_S642__1_Phos	1146	0.00349613	0.210850868524233	-0.758929
SMARCAD1_S214__2_Phos	1147	0.00350261	0.210850868524233	-0.834559
UBA52_Nuc	1148	0.00350617	0.210850868524233	0.857309
FARP1_T24__1_Phos	1149	0.00350737	0.210850868524233	-0.938321
CCDC55_S194__1_Phos	1150	0.00353588	0.210850868524233	0.93751
RPLP0_S271__1_Phos	1151	0.00355364	0.210850868524233	1.16596
NOP2_S732__1_Phos	1152	0.00356067	0.210850868524233	0.936809
S100A8_Nuc	1153	0.00358344	0.210850868524233	0.756929
KDM2B_S343__2_Phos	1154	0.00358657	0.210850868524233	-0.758838
KDM2B_S347__2_Phos	1155	0.00358694	0.210850868524233	-0.75883
ZDHHC5_S429__2_Phos	1156	0.00361273	0.210850868524233	-0.854565
IWS1_S196__2_Phos	1157	0.00362631	0.210850868524233	-0.755963
hsa.miR.514b.5p_miR	1158	0.00363533	0.210850868524233	1.42368
PXDN_Prot	1159	0.00364033	0.210850868524233	-0.75565
IWS1_S198__2_Phos	1160	0.00364596	0.210850868524233	-0.755524
FXR2_T598__2_Phos	1161	0.00366232	0.210850868524233	-0.75516
ARHGEF16_S230__1_Phos	1162	0.00367786	0.210850868524233	0.75679
RRP15_S276__2_Phos	1163	0.0036798	0.210850868524233	0.933503
BCL9L_S25__2_Phos	1164	0.0036945	0.210850868524233	-0.852509
BCL9L_S21__2_Phos	1165	0.00369736	0.210850868524233	-0.852438
P4HB_Mem	1166	0.00371532	0.210850868524233	-0.755963
SIRPA_Prot	1167	0.00372153	0.210850868524233	-0.755827
C1orf106_S103__2_Phos	1168	0.00373614	0.210850868524233	-0.907303
NUCKS1_S223__1_Phos	1169	0.00373785	0.210850868524233	0.753499
MAP1B_S1262__3_Phos	1170	0.00375435	0.210850868524233	-0.966486
SRRM2_S1383__1_Phos	1171	0.00375462	0.210850868524233	0.906819
SFMBT1_S775__2_Phos	1172	0.00376072	0.210850868524233	-0.753002
SLC9A1_S605__2_Phos	1173	0.00376172	0.210850868524233	-0.75298
SRRM2_S1443__1_Phos	1174	0.00376556	0.210850868524233	0.931182
MAP1B_S1265__3_Phos	1175	0.0037662	0.210850868524233	-0.966156
BCL2L13_S279__2_Phos	1176	0.00376743	0.210850868524233	0.931132
IWS1_S237__1_Phos	1177	0.00377132	0.210850868524233	0.827952
CCDC58_Sec	1178	0.00377888	0.210850868524233	0.827772
SIPA1L1_Prot	1179	0.00378312	0.210850868524233	-1.02184
SSH3_S87__1_Phos	1180	0.00379037	0.210850868524233	0.89786
SCRN2_Sec	1181	0.003795	0.210850868524233	1.05769
CHMP4A_Sec	1182	0.00380071	0.210850868524233	-0.88283
BCL2L13_S281__2_Phos	1183	0.00380505	0.210850868524233	0.93013
SRRM2_S1579__1_Phos	1184	0.0038196	0.210850868524233	0.964682
CSRP2_Prot	1185	0.00384035	0.210850868524233	-0.848942
SMEK1_S771__2_Phos	1186	0.0038474	0.210850868524233	-0.753107
LRRFIP2_S96__2_Phos	1187	0.00384974	0.210850868524233	-0.963858
HDGFRP2_S240__2_Phos	1188	0.00385246	0.210850868524233	0.928879
HDGFRP2_S234__2_Phos	1189	0.00385993	0.210850868524233	0.928684
ARHGEF16_S227__2_Phos	1190	0.00386493	0.210850868524233	0.750771
STEAP3_Prot	1191	0.00386826	0.210850868524233	-0.825673
ZC3H13_S848__3_Phos	1192	0.00386883	0.210850868524233	-0.761491
PRRC2A_S1085__3_Phos	1193	0.00387331	0.254782505730991	-0.928334
PEA15_Sec	1194	0.00389065	0.254782505730991	-0.752191
MISP_S675__1_Phos	1195	0.00389539	0.280964133595615	-0.962622
TGM1_Prot	1196	0.00391237	0.280964133595615	0.749773
SRRM2_S902__2_Phos	1197	0.00394028	0.280964133595615	0.902072
FOXK1_S420__3_Phos	1198	0.00394444	0.280964133595615	-0.961308
CTSZ_Prot	1199	0.00397936	0.280964133595615	-0.748383
GNS_Nuc	1200	0.00402147	0.280964133595615	-0.959274
GADD45GIP1_Prot	1201	0.00403754	0.280964133595615	0.813002
DEK_S216__2_Phos	1202	0.00404436	0.280964133595615	-0.757805
TALDO1_Mem	1203	0.00405178	0.280964133595615	1.10366
KRT6B_Nuc	1204	0.00406967	0.280964133595615	-0.746542
HSPA5_Mem	1205	0.0040736	0.280964133595615	-0.746463
PWP2_Prot	1206	0.00407908	0.280964133595615	0.799653
MDC1_Prot	1207	0.00412567	0.280964133595615	0.842307
SERPINH1_Exos	1208	0.00416022	0.280964133595615	-0.955699
NBEAL2_Prot	1209	0.00416417	0.280964133595615	1.09065
hsa.miR.30b.5p_miR	1210	0.00417331	0.280964133595615	-1.40241
C6orf132_S449__1_Phos	1211	0.00417529	0.280964133595615	0.818784
IRF2BP2_S175__1_Phos	1212	0.0041847	0.280964133595615	-0.797401
NCBP1_S7__1_Phos	1213	0.00420495	0.280964133595615	0.882584
MAPKBP1_S761__1_Phos	1214	0.00420727	0.280964133595615	0.840485
CALD1_Glc	1215	0.00421527	0.280964133595615	-0.674507
PRPF38B_S290__1_Phos	1216	0.0042509	0.280964133595615	0.91889
CTNNA1_S652__3_Phos	1217	0.00430686	0.280964133595615	-0.752556
SRRM2_S1541__3_Phos	1218	0.00433478	0.280964133595615	-0.741346
FUBP1_Sec	1219	0.0043352	0.280964133595615	-0.892615
FXR2_S603__2_Phos	1220	0.00433865	0.280964133595615	-0.741272
FOXK1_S416__3_Phos	1221	0.0043777	0.280964133595615	-0.915889
FOXK1_S428__3_Phos	1222	0.00437964	0.280964133595615	-0.915844
WIZ_S198__3_Phos	1223	0.00440104	0.280964133595615	-0.915345
GPR157_S322__2_Phos	1224	0.00440368	0.280964133595615	-0.891055
WIZ_S193__3_Phos	1225	0.00440934	0.280964133595615	-0.915152
WIZ_S191__3_Phos	1226	0.00441555	0.280964133595615	-0.915008
LGALS1_Mem	1227	0.00442651	0.280964133595615	-0.739614
GSK3A_S282__2_Phos	1228	0.00443748	0.280964133595615	-0.914501
SUCLG2_Nuc	1229	0.00444231	0.280964133595615	0.73932
SIRT2_Prot	1230	0.00444446	0.280964133595615	0.949948
PDLIM4_S61__1_Phos	1231	0.00446625	0.280964133595615	-0.791641
NUP214_T437__1_Phos	1232	0.00449	0.280964133595615	0.913296
ZC3H13_S853__3_Phos	1233	0.00449504	0.280964133595615	-0.740274
hsa.miR.378i_miR	1234	0.00451224	0.280964133595615	1.39026
PFKM_Exos	1235	0.00456522	0.280964133595615	1.00085
GSR_Prot	1236	0.00457607	0.280964133595615	0.73686
HGH1_Prot	1237	0.00458156	0.280964133595615	0.911225
ITGA3_S1042__1_Phos	1238	0.00458628	0.280964133595615	0.887002
hsa.miR.149.5p_miR	1239	0.00459315	0.280964133595615	1.38749
MED14_S1119__2_Phos	1240	0.00460659	0.280964133595615	-0.88656
TMSB4X_Nuc	1241	0.00461771	0.280964133595615	0.831785
HMGA1_S102__1_Phos	1242	0.00462824	0.280964133595615	0.735919
PLEC_S4620__3_Phos	1243	0.00463829	0.280964133595615	-0.746327
FKBP9_Prot	1244	0.00465198	0.280964133595615	-0.735493
GSK3A_Y279__2_Phos	1245	0.00467328	0.280964133595615	-0.909188
CALD1_S553__1_Phos	1246	0.00472577	0.280964133595615	-0.876637
COL4A2_Nuc	1247	0.00474942	0.280964133595615	-0.829141
PCDH9_Mem	1248	0.00477076	0.280964133595615	-1.14015
NCOR2_S750__3_Phos	1249	0.00477358	0.280964133595615	-0.870117
SRRM2_S1103__3_Phos	1250	0.00477501	0.280964133595615	-0.733321
GPATCH4_S101__1_Phos	1251	0.00477761	0.280964133595615	0.906915
CCNL1_T330__2_Phos	1252	0.00480563	0.280964133595615	0.892835
RP13.360B22.2_Prot	1253	0.00481177	0.280964133595615	-0.882192
SRRM2_S455__1_Phos	1254	0.00481443	0.280964133595615	0.882137
MCFD2_Nuc	1255	0.00483522	0.280964133595615	-0.805409
IGFBP7_Prot	1256	0.00484615	0.280964133595615	-0.827241
HEXA_Sec	1257	0.00488567	0.280964133595615	-0.880661
EPS8L2_S217__1_Phos	1258	0.00489084	0.280964133595615	0.731321
WDR37_Prot	1259	0.00489741	0.280964133595615	0.880419
PHLDB1_S518__2_Phos	1260	0.00490935	0.280964133595615	-0.880174
IQGAP2_Mem	1261	0.00491206	0.280964133595615	-0.985047
NFIC_S355__2_Phos	1262	0.00491439	0.280964133595615	-0.730919
RPL37_Nuc	1263	0.00493338	0.280964133595615	0.732508
IFI16_S106__1_Phos	1264	0.00495356	0.280964133595615	0.825172
AFAP1_S668__2_Phos	1265	0.00497175	0.280964133595615	-0.893418
GPRC5A_Prot	1266	0.00498515	0.280964133595615	-0.729724
EPB41L1_S650__2_Phos	1267	0.00501314	0.280964133595615	-0.990256
TOP2A_Prot	1268	0.00503249	0.280964133595615	-0.728933
IWS1_S235__2_Phos	1269	0.00504227	0.280964133595615	-0.695784
ANXA3_Nuc	1270	0.00504487	0.280964133595615	-0.728727
ANXA8_Prot	1271	0.00506237	0.280964133595615	0.728436
SRSF1_S225__2_Phos	1272	0.00506701	0.280964133595615	0.876989
UBR4_S2719__1_Phos	1273	0.00508607	0.280964133595615	0.900445
ABCC2_Prot	1274	0.00508745	0.280964133595615	0.900417
IWS1_S237__2_Phos	1275	0.00510224	0.280964133595615	-0.695286
MMP14_Prot	1276	0.00510439	0.280964133595615	-0.727743
FOSL2_S25__2_Phos	1277	0.00510477	0.280964133595615	-0.73821
RHBDF2_S177__2_Phos	1278	0.0051097	0.280964133595615	-0.933783
RHBDF2_S166__2_Phos	1279	0.00512869	0.280964133595615	-0.933384
CLSTN1_Sec	1280	0.0051301	0.280964133595615	-0.727322
PKP4_S139__2_Phos	1281	0.00514108	0.280964133595615	0.933124
CTSH_Prot	1282	0.00514572	0.280964133595615	-0.728969
HNRNPUL2_S161__1_Phos	1283	0.00516217	0.280964133595615	0.659222
TGFBI_Mem	1284	0.00516456	0.280964133595615	-0.898856
PKP2_S155__1_Phos	1285	0.00516496	0.280964133595615	0.932625
DHX9_Sec	1286	0.00516656	0.280964133595615	0.898816
HSP90B1_Mem	1287	0.00517498	0.280964133595615	-0.726591
NOC2L_S49__1_Phos	1288	0.00518272	0.280964133595615	0.728365
ST13_Prot	1289	0.00518758	0.280964133595615	0.798931
TCEAL3_Sec	1290	0.00520895	0.280964133595615	1.14135
TRA2A_S20__1_Phos	1291	0.00522941	0.280964133595615	0.897559
RBM39_S97__2_Phos	1292	0.00526408	0.280964133595615	-0.896872
RBM39_S100__2_Phos	1293	0.00526847	0.280964133595615	-0.896785
FAM83H_S892__2_Phos	1294	0.00527088	0.280964133595615	-0.896738
ZNHIT1_Prot	1295	0.00527175	0.280964133595615	1.14587
IMPAD1_Nuc	1296	0.00527616	0.280964133595615	-0.819191
NUCKS1_S14__2_Phos	1297	0.00530692	0.280964133595615	-0.929699
GALK2_Prot	1298	0.00532036	0.280964133595615	0.895765
HIST1H1C_T4__1_Phos	1299	0.00532193	0.280964133595615	0.872024
KLC4_S611__1_Phos	1300	0.0053303	0.280964133595615	-1.1795
ATP5EP2_Prot	1301	0.00533192	0.280964133595615	0.734498
LAMC2_Sec	1302	0.005336	0.280964133595615	-0.722932
FAM219A_T84__2_Phos	1303	0.00534786	0.280964133595615	-0.881916
SSRP1_S672__2_Phos	1304	0.00535838	0.280964133595615	0.871331
FAM219A_S86__2_Phos	1305	0.00535887	0.280964133595615	-0.881705
POU2F1_Prot	1306	0.0053664	0.280964133595615	-0.928494
CHD3_T1557__3_Phos	1307	0.00537169	0.280964133595615	-0.894764
CHD3_T1547__3_Phos	1308	0.00537328	0.280964133595615	-0.894734
SRRM2_S1561__1_Phos	1309	0.00538114	0.280964133595615	0.939003
DAK_Sec	1310	0.00538203	0.280964133595615	0.811842
PHLDB1_T522__2_Phos	1311	0.00539652	0.280964133595615	-0.894284
SRRM2_S2088__2_Phos	1312	0.00544332	0.280964133595615	0.893383
NUCKS1_S79__2_Phos	1313	0.00545572	0.280964133595615	-0.654998
LRRC47_S520__1_Phos	1314	0.00546049	0.280964133595615	0.893054
OBSL1_Prot	1315	0.00548406	0.280964133595615	-0.926146
C2CD5_T278__2_Phos	1316	0.00549374	0.280964133595615	-0.89242
SLTM_Sec	1317	0.00550169	0.280964133595615	0.815203
TACC2_S412__1_Phos	1318	0.00550477	0.280964133595615	0.979571
MYH15_S1314__1_Phos	1319	0.00551498	0.280964133595615	0.93788
MAT2B_Sec	1320	0.00552823	0.280964133595615	-0.891765
GALNT7_S103__1_Phos	1321	0.00553814	0.280964133595615	-0.814572
REPS1_S170__2_Phos	1322	0.00554063	0.280964133595615	0.731211
ZMYND8_S413__2_Phos	1323	0.00554946	0.280964133595615	-0.722588
HADHA_K163__1_Acet	1324	0.00555891	0.280964133595615	0.814214
PLA2G4A_S437__2_Phos	1325	0.00557007	0.280964133595615	0.814023
hsa.miR.378d_miR	1326	0.00557392	0.280964133595615	1.35693
P4HA2_Mem	1327	0.00559536	0.280964133595615	-0.866931
ALDH7A1_Exos	1328	0.00559577	0.280964133595615	0.970278
C14orf159_Mem	1329	0.00560973	0.280964133595615	1.17247
BAD_S134__1_Phos	1330	0.00563708	0.280964133595615	0.923159
AHNAK_S216__1_Phos	1331	0.00565845	0.280964133595615	0.719057
FOSL2_S230__2_Phos	1332	0.00567705	0.280964133595615	-0.890111
ACTN1_Sec	1333	0.00569462	0.280964133595615	-0.718517
ACOX3_Prot	1334	0.00569558	0.280964133595615	-0.718502
VPS26A_Sec	1335	0.00569932	0.280964133595615	-0.811828
SRRM2_S1073__1_Phos	1336	0.00570034	0.280964133595615	0.790182
PSME1_Prot	1337	0.00570285	0.280964133595615	0.769698
LCN2_Prot	1338	0.00570768	0.280964133595615	0.888421
HDHD1_Sec	1339	0.00571546	0.280964133595615	-0.975254
GPRC5A_Mem	1340	0.00574083	0.280964133595615	-1.10294
SRRM2_S780__1_Phos	1341	0.00574408	0.280964133595615	0.921113
LYRM9_Prot	1342	0.00580106	0.280964133595615	0.968502
PRCC_S159__2_Phos	1343	0.0058109	0.280964133595615	-0.708719
GPR155_S603__1_Phos	1344	0.00584671	0.280964133595615	-0.885894
SNIP1_S202__1_Phos	1345	0.00585105	0.280964133595615	0.726523
PCM1_S576__2_Phos	1346	0.00585112	0.280964133595615	0.885814
PCM1_S572__2_Phos	1347	0.00585701	0.280964133595615	0.885709
BAIAP2L1_Prot	1348	0.00587352	0.280964133595615	-0.71589
GOLM1_S191__1_Phos	1349	0.00589125	0.280964133595615	-0.766741
SFT2D2_Prot	1350	0.0058915	0.280964133595615	0.929042
EIF4E_Sec	1351	0.00589781	0.280964133595615	0.884979
SRRM2_S1675__3_Phos	1352	0.00589817	0.280964133595615	-0.861546
SRRM2_S1674__3_Phos	1353	0.00589884	0.280964133595615	-0.861535
SSFA2_S273__2_Phos	1354	0.0059033	0.280964133595615	-0.928821
SRRM2_S1672__3_Phos	1355	0.00590706	0.280964133595615	-0.861392
hsa.miR.584.5p_miR	1356	0.00590742	0.280964133595615	1.34765
SCD_Prot	1357	0.00592316	0.280964133595615	1.09886
SVIL_Exos	1358	0.00593564	0.280964133595615	-1.03831
SRRM2_S1731__2_Phos	1359	0.00594046	0.280964133595615	0.725215
ARMT1_Prot	1360	0.0059425	0.280964133595615	0.917409
PLEKHG3_S647__2_Phos	1361	0.00597202	0.280964133595615	-0.714475
IL1RAP_S557__1_Phos	1362	0.00599647	0.280964133595615	0.852688
DDX20_S286__2_Phos	1363	0.00600295	0.280964133595615	0.806842
DDX20_S285__2_Phos	1364	0.00600401	0.280964133595615	0.806825
PITPNM3_S504__1_Phos	1365	0.00600793	0.280964133595615	-0.925238
GSN_Sec	1366	0.006033	0.280964133595615	-0.713609
ABCB10_Nuc	1367	0.00604014	0.280964133595615	-0.715375
PCYT1A_S323__3_Phos	1368	0.00605612	0.280964133595615	-0.805993
IWS1_S97__2_Phos	1369	0.00606262	0.280964133595615	-0.851571
PLOD2_Nuc	1370	0.00609512	0.280964133595615	-0.712735
MSLN_Mem	1371	0.00610478	0.280964133595615	0.858014
PPIG_Prot	1372	0.00613064	0.280964133595615	0.712239
GLUL_Exos	1373	0.00617215	0.280964133595615	0.913259
S100A4_Sec	1374	0.00617938	0.280964133595615	0.782627
PAWR_Sec	1375	0.00618882	0.280964133595615	-0.803902
ATP1B3_Prot	1376	0.00622703	0.280964133595615	0.710906
SDF4_Prot	1377	0.00624762	0.280964133595615	-0.761372
SRSF2_S204__3_Phos	1378	0.00624817	0.280964133595615	-0.802979
KANSL3_S540__2_Phos	1379	0.00624978	0.280964133595615	-0.855598
CD55_Glc	1380	0.00625921	0.280964133595615	0.720689
STIP1_Exos	1381	0.00627158	0.280964133595615	0.85524
PRCC_S157__2_Phos	1382	0.00627174	0.280964133595615	-0.702285
USP34_S3410__2_Phos	1383	0.00628729	0.280964133595615	-0.911231
PPP1R18_Prot	1384	0.00629804	0.280964133595615	-0.709936
CHD2_S207__2_Phos	1385	0.00631184	0.280964133595615	-0.709748
CHD2_S208__2_Phos	1386	0.00634204	0.280964133595615	-0.709339
ASAP3_S162__1_Phos	1387	0.00636159	0.280964133595615	0.909939
LBR_S71__1_Phos	1388	0.00636739	0.280964133595615	0.80115
ST13_S42__2_Phos	1389	0.00637136	0.280964133595615	0.708944
LBR_S84__1_Phos	1390	0.00638624	0.280964133595615	0.909514
PRPF4B_S292__1_Phos	1391	0.0063926	0.280964133595615	0.894528
SQSTM1_S272__2_Phos	1392	0.00639859	0.280964133595615	-0.718776
RAB11FIP1_S345__2_Phos	1393	0.00640397	0.280964133595615	-0.708506
TMEM63B_S114__2_Phos	1394	0.00642028	0.280964133595615	-0.852822
HNRNPUL2_S188__2_Phos	1395	0.00643146	0.280964133595615	-0.708139
CDK12_S332__2_Phos	1396	0.00643433	0.280964133595615	-0.708101
ZNF185_S23__1_Phos	1397	0.00643837	0.280964133595615	-0.77876
hsa.miR.20b.5p_miR	1398	0.00647738	0.280964133595615	-1.33282
DBN1_S337__2_Phos	1399	0.00647745	0.280964133595615	-0.799489
SMARCC2_S837__3_Phos	1400	0.00651198	0.280964133595615	-0.851356
SMARCC2_S841__3_Phos	1401	0.00651589	0.280964133595615	-0.851294
SMARCC2_S844__3_Phos	1402	0.00651822	0.280964133595615	-0.851257
PRNP_Nuc	1403	0.00651855	0.280964133595615	0.960014
PRPF4B_S381__1_Phos	1404	0.00652245	0.280964133595615	0.798817
ATP1B3_Nuc	1405	0.00653906	0.280964133595615	0.706714
TRIM16_S38__1_Phos	1406	0.00654777	0.280964133595615	0.873922
DIDO1_S152__3_Phos	1407	0.006559	0.280964133595615	-0.756903
UTS2_Mem	1408	0.00656076	0.280964133595615	-0.906543
DIDO1_S154__3_Phos	1409	0.0065692	0.280964133595615	-0.75676
DIDO1_T151__3_Phos	1410	0.00657031	0.280964133595615	-0.756745
C7_Sec	1411	0.00657649	0.280964133595615	0.798016
MKI67_S357__1_Phos	1412	0.00659017	0.280964133595615	-0.756466
SMEK1_S777__2_Phos	1413	0.00659334	0.280964133595615	-0.706003
ZBTB38_Prot	1414	0.00660579	0.280964133595615	0.905788
KCMF1_Prot	1415	0.00661467	0.280964133595615	0.916183
NFIC_S359__2_Phos	1416	0.00661664	0.280964133595615	-0.707546
SRRM2_S1497__3_Phos	1417	0.00662016	0.280964133595615	-0.797372
ANTXR1_S362__1_Phos	1418	0.00662438	0.280964133595615	-1.09694
FOXK1_T422__3_Phos	1419	0.00662645	0.280964133595615	-0.872651
PKP2_S878__1_Phos	1420	0.00663852	0.280964133595615	-0.91416
JMJD1C_S138__2_Phos	1421	0.00664701	0.309125916542604	-0.796979
SQSTM1_S276__2_Phos	1422	0.00668826	0.309125916542604	-0.796377
hsa.miR.378a.3p_miR	1423	0.00673608	0.309125916542604	1.32647
RABL6_T600__1_Phos	1424	0.00674555	0.309125916542604	1.32624
LAMC2_Mem	1425	0.0067486	0.309125916542604	-0.754275
SHROOM2_S974__1_Phos	1426	0.00677544	0.309125916542604	-0.847245
COBL_Prot	1427	0.00680219	0.309125916542604	0.794731
SCEL_S91__1_Phos	1428	0.006825	0.309125916542604	0.703028
ANGPTL4_Prot	1429	0.00683807	0.309125916542604	-0.794218
PDS5B_T1370__2_Phos	1430	0.00683837	0.309125916542604	-0.794214
C3_Exos	1431	0.00684999	0.309125916542604	0.695427
DDX51_S83__1_Phos	1432	0.00685886	0.309125916542604	0.704438
PSME2_Sec	1433	0.00687043	0.309125916542604	0.793757
HMDB0014742_C06910	1434	0.00687104	0.309125916542604	-1.32324
ATP5A1_Nuc	1435	0.00689771	0.309125916542604	-0.636831
PLEKHG3_S627__2_Phos	1436	0.00690484	0.309125916542604	-0.845278
RRP15_Prot	1437	0.00694492	0.309125916542604	0.751622
SRRM1_S569__1_Phos	1438	0.00694826	0.309125916542604	0.767909
GLCE_S9__1_Phos	1439	0.00696705	0.309125916542604	-0.792393
USP24_S2047__1_Phos	1440	0.00699483	0.309125916542604	0.866877
CCNY_S326__2_Phos	1441	0.00699647	0.309125916542604	-1.05169
AK4_Sec	1442	0.00699834	0.309125916542604	0.928324
H3F3B_Mem	1443	0.00699866	0.309125916542604	0.866818
HMDB0003324_NA	1444	0.00702874	0.309125916542604	-1.31955
NSD1_S483__2_Phos	1445	0.00703079	0.309125916542604	-0.824253
NSD1_S486__2_Phos	1446	0.00703757	0.309125916542604	-0.824154
AK2_Exos	1447	0.00705224	0.309125916542604	1.06523
SRRM2_S1552__3_Phos	1448	0.00706005	0.309125916542604	-0.7001
IWS1_S93__2_Phos	1449	0.0070667	0.309125916542604	-0.76993
RANBP1_Sec	1450	0.0070752	0.309125916542604	0.749898
BMP1_Sec	1451	0.00708303	0.309125916542604	-0.709889
RACGAP1_Prot	1452	0.00711172	0.309125916542604	-0.865102
CDK13_T651__1_Phos	1453	0.00712218	0.309125916542604	-0.749284
HNRNPA1_S6__2_Phos	1454	0.00712407	0.309125916542604	-0.684196
SRRM1_S207__2_Phos	1455	0.00712479	0.309125916542604	0.790202
NFIC_S216__1_Phos	1456	0.00713965	0.309125916542604	0.768951
SCRIB_S1145__1_Phos	1457	0.00715498	0.309125916542604	0.864451
ARHGEF5_Mem	1458	0.00717374	0.309125916542604	-0.948786
P4HA1_Prot	1459	0.00720642	0.309125916542604	-0.698321
TOMM34_Prot	1460	0.0072116	0.309125916542604	1.07462
TOM1_S359__2_Phos	1461	0.00722053	0.309125916542604	-0.847977
ATP5O_Nuc	1462	0.00722589	0.309125916542604	-0.662497
TOM1_S355__2_Phos	1463	0.00722947	0.309125916542604	-0.847846
THEMIS2_S315__1_Phos	1464	0.00731654	0.309125916542604	0.862053
HMGN3_S6__1_Phos	1465	0.00732016	0.309125916542604	0.69696
TMEM126B_Prot	1466	0.0073362	0.309125916542604	0.861765
PTPN14_S760__1_Phos	1467	0.00737015	0.309125916542604	-0.861268
HNRNPH1_Sec	1468	0.00737285	0.309125916542604	-0.861229
LAMB3_Exos	1469	0.0074035	0.309125916542604	-0.695975
PCDH1_S984__1_Phos	1470	0.00740397	0.309125916542604	-0.69597
SRRM1_T205__2_Phos	1471	0.00740712	0.309125916542604	0.893074
NPC2_Prot	1472	0.00741333	0.309125916542604	-0.69586
IRF6_Sec	1473	0.00741659	0.309125916542604	-0.825595
RRP9_S50__2_Phos	1474	0.00742481	0.309125916542604	0.786153
KIDINS220_T1528__2_Phos	1475	0.00742885	0.309125916542604	-0.745359
ZC3H18_S83__1_Phos	1476	0.00745147	0.309125916542604	0.860087
TWF2_Exos	1477	0.00745295	0.309125916542604	-1.06847
ARHGEF11_S251__2_Phos	1478	0.00745442	0.309125916542604	-0.705386
SRSF2_S212__3_Phos	1479	0.00745688	0.309125916542604	-0.630697
RBMXL1_S161__2_Phos	1480	0.00746008	0.309125916542604	-0.859962
GALNT2_Prot	1481	0.00746692	0.309125916542604	-0.695233
RBMXL1_S157__2_Phos	1482	0.00747477	0.309125916542604	-0.85975
C1orf106_S93__2_Phos	1483	0.00747754	0.328152732856244	-0.892016
ZNF185_T154__3_Phos	1484	0.00750922	0.328152732856244	-0.78504
LEPRE1_Prot	1485	0.00751326	0.328152732856244	-0.694694
MLLT1_Nuc	1486	0.0075366	0.328152732856244	0.815086
SCRIB_S1139__1_Phos	1487	0.00755955	0.328152732856244	0.835808
SETD1A_S1103__1_Phos	1488	0.00756306	0.328152732856244	1.30755
ZFP36_Prot	1489	0.0075872	0.328152732856244	0.900753
FXR1_S335__2_Phos	1490	0.00764758	0.328152732856244	-0.694961
ZMYND8_S415__2_Phos	1491	0.00764889	0.328152732856244	-0.693132
FXR1_S338__2_Phos	1492	0.00765187	0.328152732856244	-0.694912
MMP7_Sec	1493	0.0076838	0.328152732856244	-0.702704
MIA3_S1906__1_Phos	1494	0.00770634	0.328152732856244	0.833786
UBLCP1_Prot	1495	0.00776003	0.328152732856244	0.855707
SDPR_S27__1_Phos	1496	0.0077644	0.328152732856244	0.820849
NUFIP2_S212__2_Phos	1497	0.00776447	0.328152732856244	-0.691822
FAM83H_S903__2_Phos	1498	0.00776703	0.328152732856244	-0.887761
FOSL2_S19__2_Phos	1499	0.00777124	0.328152732856244	-0.781656
DDX52_Prot	1500	0.0078033	0.328152732856244	0.693194
MAT2A_Nuc	1501	0.0078139	0.328152732856244	0.854958
GALNT2_Nuc	1502	0.0078196	0.328152732856244	-0.655964
PHLDB2_S334__1_Phos	1503	0.00783278	0.328152732856244	-0.84606
SRRM2_S1732__2_Phos	1504	0.00787014	0.328152732856244	0.780405
PML_S570__2_Phos	1505	0.00789295	0.328152732856244	0.885954
HSPA9_Glc	1506	0.00790682	0.328152732856244	0.626054
TP63_S463__2_Phos	1507	0.00793618	0.328152732856244	-0.840588
CIC_S54__1_Phos	1508	0.00801573	0.328152732856244	-0.829635
TJP2_Y429__2_Phos	1509	0.00803456	0.328152732856244	-0.778356
HADHA_Mem	1510	0.0080475	0.328152732856244	0.698595
CREBBP_Prot	1511	0.00806438	0.328152732856244	0.930977
CBX3_S176__1_Phos	1512	0.00808163	0.328152732856244	0.883294
NFIC_S361__2_Phos	1513	0.00810945	0.328152732856244	-0.688011
LYAR_Nuc	1514	0.00811106	0.328152732856244	0.689793
SUDS3_S53__2_Phos	1515	0.00813975	0.328152732856244	0.777065
F11R_S281__2_Phos	1516	0.00813976	0.328152732856244	-1.28686
ABCF1_S106__3_Phos	1517	0.0081455	0.328152732856244	-0.687621
ABCF1_T109__3_Phos	1518	0.0081483	0.328152732856244	-0.687591
ABCF1_S110__3_Phos	1519	0.00815604	0.328152732856244	-0.687507
TNC_S72__1_Phos	1520	0.00816728	0.328152732856244	-0.827654
CCNL1_S335__2_Phos	1521	0.00817226	0.328152732856244	0.82759
HNRNPUL2_S193__1_Phos	1522	0.00820586	0.328152732856244	0.686971
SRRM2_S1562__2_Phos	1523	0.00821537	0.328152732856244	0.776146
SRRM2_S1542__3_Phos	1524	0.00821616	0.328152732856244	-0.686861
SRRM2_S1110__3_Phos	1525	0.00824478	0.328152732856244	-0.735585
PTRF_S300__1_Phos	1526	0.00825153	0.328152732856244	-1.24568
SAFB2_S605__2_Phos	1527	0.00825974	0.328152732856244	-0.754946
SRRM2_S2071__2_Phos	1528	0.00827178	0.328152732856244	0.696143
JMJD1C_S135__2_Phos	1529	0.00829499	0.328152732856244	-0.784853
FAM129B_S691__2_Phos	1530	0.00832311	0.328152732856244	0.77485
LEO1_S300__3_Phos	1531	0.00834626	0.328152732856244	-0.879656
CHMP2B_Nuc	1532	0.00834874	0.328152732856244	0.745822
AHNAK_S5784__1_Phos	1533	0.00834961	0.328152732856244	0.753898
SRRM2_S820__1_Phos	1534	0.00835374	0.328152732856244	0.818386
LEO1_S296__3_Phos	1535	0.00836763	0.328152732856244	-0.879367
LEO1_S294__3_Phos	1536	0.00838182	0.328152732856244	-0.879176
PTPN14_S593__1_Phos	1537	0.00838689	0.328152732856244	-0.879107
SERPINH1_Prot	1538	0.00839237	0.328152732856244	-0.684992
KIAA1217_T320__2_Phos	1539	0.00846074	0.328152732856244	0.878115
ARHGEF16_S230__2_Phos	1540	0.00846412	0.328152732856244	0.684241
KIAA1217_S324__2_Phos	1541	0.00846484	0.328152732856244	0.87806
CHORDC1_Sec	1542	0.00847531	0.328152732856244	-0.846125
RRP9_S51__2_Phos	1543	0.00849249	0.328152732856244	0.772842
GLYR1_S110__1_Phos	1544	0.00850999	0.328152732856244	0.845679
SNAI2_Prot	1545	0.00851674	0.328152732856244	-0.845592
PCDH1_S984__2_Phos	1546	0.00851941	0.328152732856244	-0.685454
AHNAK_S5854__1_Phos	1547	0.0085481	0.328152732856244	1.2873
MYL9_Nuc	1548	0.00855791	0.328152732856244	-0.766921
SRRM2_S1579__2_Phos	1549	0.00858578	0.328152732856244	0.771752
CCNL1_S338__2_Phos	1550	0.0085869	0.328152732856244	0.844695
TMBIM6_Prot	1551	0.00865083	0.328152732856244	-0.861272
ZMAT5_Prot	1552	0.00865906	0.328152732856244	0.926399
MIER1_S483__2_Phos	1553	0.00866667	0.328152732856244	-0.843684
FN1_Mem	1554	0.00869011	0.328152732856244	-0.918951
BNIP3_Prot	1555	0.00870309	0.328152732856244	-0.925789
DNAJB6_Sec	1556	0.00873866	0.328152732856244	-0.874448
AHCYL1_Mem	1557	0.00874749	0.328152732856244	0.925177
CTDP1_S750__2_Phos	1558	0.00879094	0.328152732856244	-0.76939
CTDP1_S753__2_Phos	1559	0.008793	0.328152732856244	-0.769366
SRRM2_S1497__2_Phos	1560	0.008797	0.328152732856244	0.68261
BSG_Mem	1561	0.0088036	0.328152732856244	-0.769246
MARCKSL1_T148__2_Phos	1562	0.0088117	0.328152732856244	-0.841866
MARCKSL1_S151__2_Phos	1563	0.00882507	0.328152732856244	-0.8417
GNS_Prot	1564	0.00883262	0.328152732856244	-0.729066
SRRM2_S1890__1_Phos	1565	0.00885349	0.328152732856244	0.872963
AIDA_Prot	1566	0.00889373	0.328152732856244	-0.768225
TXN2_Sec	1567	0.00892213	0.328152732856244	0.767905
LMNA_S277__1_Phos	1568	0.00892998	0.328152732856244	0.681276
NKPD1_T551__2_Phos	1569	0.00893974	0.328152732856244	-0.871859
CHI3L1_Sec	1570	0.00894875	0.328152732856244	-0.689088
TNC_Nuc.1	1571	0.00895126	0.328152732856244	-0.767578
NNMT_Sec	1572	0.00896785	0.328152732856244	0.817705
SRRM2_S1072__2_Phos	1573	0.00898268	0.328152732856244	0.727465
NKPD1_S545__2_Phos	1574	0.0089951	0.328152732856244	-0.871155
PRRG1_Prot	1575	0.00899557	0.328152732856244	-1.10578
TNFRSF10A_Prot	1576	0.00900253	0.328152732856244	0.839514
MCAM_Nuc	1577	0.00900877	0.328152732856244	-0.766935
ALCAM_Sec	1578	0.0090115	0.328152732856244	-0.72716
MAN2A1_Glc	1579	0.00904164	0.328152732856244	0.678395
HMDB0003323_NA	1580	0.0090664	0.328152732856244	-1.27748
CLDN7_S207__2_Phos	1581	0.0091522	0.328152732856244	-0.708224
TP53BP1_Y522__2_Phos	1582	0.00918013	0.328152732856244	-0.725393
ITGAV_Mem	1583	0.00918309	0.328152732856244	-0.677014
LMAN2_Sec	1584	0.00918566	0.328152732856244	-0.676989
PRPF4B_S20__1_Phos	1585	0.00918924	0.328152732856244	0.815094
MKI67_Prot	1586	0.00922536	0.328152732856244	-0.724924
SRRM2_S1101__3_Phos	1587	0.00925895	0.328152732856244	-0.676281
CTNNA1_T658__3_Phos	1588	0.00926548	0.328152732856244	-0.677987
SRRM2_S1064__2_Phos	1589	0.00926787	0.328152732856244	0.743727
BMP1_Prot	1590	0.00927295	0.328152732856244	-0.724433
SRRM2_S508__1_Phos	1591	0.00928379	0.328152732856244	0.867548
FBLN1_Exos	1592	0.00928496	0.328152732856244	-0.802113
SQSTM1_S277__2_Phos	1593	0.00930039	0.328152732856244	-0.758632
DCTD_Sec	1594	0.00930742	0.328152732856244	0.98982
TMPO_S67__2_Phos	1595	0.00931485	0.328152732856244	0.675744
LSR_S464__1_Phos	1596	0.00931551	0.328152732856244	0.795162
SRRM2_S1857__3_Phos	1597	0.00935601	0.328152732856244	-0.813163
SRRM2_S1854__3_Phos	1598	0.00936036	0.328152732856244	-0.813113
RALBP1_S29__1_Phos	1599	0.00936762	0.328152732856244	1.04974
CLDN7_Y210__2_Phos	1600	0.00936913	0.328152732856244	-0.734696
PAWR_Prot	1601	0.00944365	0.328152732856244	-0.76219
PBXIP1_Nuc	1602	0.00946793	0.328152732856244	-0.674289
CKLF_Prot	1603	0.00946999	0.328152732856244	-0.908652
ATRX_S978__2_Phos	1604	0.0094811	0.328152732856244	-0.761791
BCL2L13_S281__1_Phos	1605	0.00949501	0.328152732856244	0.741351
ATP2B4_Sec	1606	0.0095163	0.328152732856244	0.811337
HTATSF1_S714__2_Phos	1607	0.00953308	0.328152732856244	-0.833203
MRC2_Prot	1608	0.00954852	0.328152732856244	-0.721632
PTPRA_S185__1_Phos	1609	0.00957578	0.328152732856244	0.810666
VIM_S5__1_Phos	1610	0.00960685	0.328152732856244	-0.721048
ATRX_T977__2_Phos	1611	0.00963626	0.328152732856244	-0.76015
TP63_S455__2_Phos	1612	0.00965481	0.328152732856244	-0.759956
MED14_S1112__2_Phos	1613	0.00965883	0.328152732856244	-0.809736
CENPE_Nuc	1614	0.00967324	0.328152732856244	0.862837
PACSIN3_T324__2_Phos	1615	0.00972964	0.328152732856244	-0.872206
FNDC3B_Prot	1616	0.00973389	0.328152732856244	-0.671811
PANX1_Prot	1617	0.00974196	0.328152732856244	-0.759047
MRPS36_Nuc	1618	0.00977903	0.328152732856244	-0.861586
OSBPL8_S358__2_Phos	1619	0.00979297	0.328152732856244	0.830225
PACSIN3_S319__2_Phos	1620	0.00979653	0.328152732856244	-0.871408
PLAU_Prot	1621	0.00982399	0.328152732856244	-0.67274
SSH3_S9__1_Phos	1622	0.00988827	0.328152732856244	0.757536
IGSF3_Prot	1623	0.00988873	0.328152732856244	-0.757531
ARID4B_S104__2_Phos	1624	0.00989367	0.328152732856244	-0.670351
TJP3_S346__1_Phos	1625	0.00989738	0.328152732856244	0.786791
ENAH_Sec	1626	0.00990108	0.328152732856244	-0.718152
MARCKS_S118__1_Phos	1627	0.00990701	0.328152732856244	0.757344
KPNB1_Nuc	1628	0.00990939	0.328152732856244	0.670208
TTYH3_Prot	1629	0.00991645	0.328152732856244	-0.806894
FLNB_Prot	1630	0.00991974	0.328152732856244	-0.607808
PLEC_S4622__3_Phos	1631	0.00992167	0.328152732856244	-0.662541
ELF1_S187__1_Phos	1632	0.0099319	0.328152732856244	0.806726
ZRANB2_S153__1_Phos	1633	0.00997288	0.328152732856244	-0.669635
THRAP3_S575__1_Phos	1634	0.00998167	0.328152732856244	0.859224
PKP3_Mem	1635	0.00998774	0.328152732856244	-0.80612
LAMA3_Prot.1	1636	0.0100217	0.328152732856244	-0.66165
REPS1_T173__2_Phos	1637	0.0100723	0.328152732856244	0.735531
SCAF1_S738__1_Phos	1638	0.0100794	0.328152732856244	0.8581
NOP14_Nuc	1639	0.0100923	0.328152732856244	0.668565
SSH3_S85__1_Phos	1640	0.0100923	0.328152732856244	0.804992
TFEB_Prot	1641	0.0100942	0.328152732856244	0.826859
CRYAB_Nuc	1642	0.0101328	0.328152732856244	-0.727056
CPNE1_Nuc	1643	0.0101536	0.328152732856244	0.715727
CANX_Nuc	1644	0.0101539	0.328152732856244	-0.615125
PLEKHG3_S638__2_Phos	1645	0.010156	0.328152732856244	-0.669746
DEK_S215__2_Phos	1646	0.0101578	0.328152732856244	-0.667982
NCOR2_S753__3_Phos	1647	0.0101713	0.328152732856244	-0.804148
HMDB0029655_NA	1648	0.0102621	0.328152732856244	-1.25659
HMDB0010348_NA	1649	0.0102747	0.328152732856244	-1.25638
TRIM16_S60__1_Phos	1650	0.0102899	0.328152732856244	0.666819
IVL_Prot	1651	0.0103495	0.328152732856244	-0.666298
TMEM44_Prot	1652	0.0103554	0.328152732856244	-0.824013
HIST1H1B_T11__1_Phos	1653	0.0103555	0.328152732856244	-0.752842
DBN1_Prot	1654	0.0103613	0.328152732856244	-0.666195
KSR1_S17__1_Phos	1655	0.0103625	0.328152732856244	0.854899
ZRANB2_S188__2_Phos	1656	0.0103722	0.328152732856244	-0.752677
ZRANB2_S193__2_Phos	1657	0.0103768	0.328152732856244	-0.752632
PDIA4_Sec	1658	0.010381	0.328152732856244	-0.666024
RRP12_S1080__1_Phos	1659	0.010384	0.328152732856244	0.741682
LARP1_S228__2_Phos	1660	0.0103992	0.328152732856244	-0.665866
PDCD4_Nuc	1661	0.0104129	0.328152732856244	0.823396
RBMS1_Nuc	1662	0.0104201	0.328152732856244	-0.675264
NT5E_Exos	1663	0.0104311	0.328152732856244	-1.08419
NDUFAB1_Mem	1664	0.0104649	0.328152732856244	0.903408
HMDB0010327_C03033	1665	0.0104865	0.328152732856244	-1.25291
HADHA_K289__1_Acet	1666	0.0104892	0.328152732856244	0.751533
ETF1_Mem	1667	0.0105109	0.328152732856244	0.90287
PPP1R18_Nuc	1668	0.0105316	0.328152732856244	-0.664723
HMDB0003193_C11134	1669	0.0105627	0.328152732856244	-1.25168
BMP1_Nuc	1670	0.010565	0.328152732856244	-0.750798
DBN1_T335__2_Phos	1671	0.0105778	0.328152732856244	-0.82164
MIER1_S373__2_Phos	1672	0.010584	0.328152732856244	-0.779698
SCAF11_T720__2_Phos	1673	0.0105951	0.328152732856244	-0.66418
ZMYND8_S422__2_Phos	1674	0.0106113	0.328152732856244	-0.664042
TGFBI_Sec	1675	0.0106141	0.328152732856244	-0.65653
SCEL_Sec	1676	0.0106149	0.328152732856244	0.821249
PPP4R2_Prot	1677	0.0106244	0.328152732856244	-1.01385
TRA2B_S99__2_Phos	1678	0.0106364	0.328152732856244	0.851874
REPS1_S162__2_Phos	1679	0.0106394	0.328152732856244	0.750081
ABLIM3_S282__3_Phos	1680	0.0106487	0.328152732856244	-0.663723
MINOS1_Nuc	1681	0.0106507	0.328152732856244	0.665442
SFN_Sec	1682	0.0106612	0.328152732856244	0.663617
SRRM2_Y2693__3_Phos	1683	0.0106838	0.328152732856244	-0.851358
KMT2A_S1858__1_Phos	1684	0.0106883	0.328152732856244	0.851308
MISP_Nuc	1685	0.0106933	0.328152732856244	-0.663345
HMDB0034346_NA	1686	0.0106955	0.328152732856244	-1.24955
CRABP2_Prot	1687	0.0106995	0.328152732856244	0.672838
CCDC150_Prot	1688	0.0107048	0.328152732856244	0.820304
P4HA1_Mem	1689	0.010712	0.328152732856244	-0.749386
PCDH1_S977__2_Phos	1690	0.0107248	0.328152732856244	-0.798387
TLR3_Mem	1691	0.01074	0.328152732856244	0.819937
SRRM2_S2694__3_Phos	1692	0.010756	0.328152732856244	-0.850575
TTC1_Sec	1693	0.0108014	0.328152732856244	-0.850085
SRRM2_S2692__3_Phos	1694	0.0108053	0.328152732856244	-0.850043
CTSB_Prot	1695	0.0108128	0.328152732856244	-0.65487
SRRM2_S1073__2_Phos	1696	0.0108141	0.328152732856244	0.709627
SERPINE2_Exos	1697	0.0108172	0.328152732856244	-0.849915
BCLAF1_Nuc.1	1698	0.0108273	0.328152732856244	0.654749
KIDINS220_S1521__2_Phos	1699	0.0108329	0.328152732856244	-0.748237
SRRM1_T411__1_Phos	1700	0.0108575	0.328152732856244	0.849482
CTSV_Sec	1701	0.0108859	0.328152732856244	0.747736
SRRM2_S973__1_Phos	1702	0.0108926	0.328152732856244	0.818355
HMDB0029664_NA	1703	0.0109155	0.328152732856244	-1.24607
CTNNA1_S655__3_Phos	1704	0.0109361	0.328152732856244	-0.66304
KLC3_S151__1_Phos	1705	0.0109366	0.328152732856244	0.817903
HMDB0034060_NA	1706	0.010943	0.328152732856244	-1.24564
HMDB0033137_NA	1707	0.0109492	0.328152732856244	-1.24555
HMDB0038333_NA	1708	0.0109609	0.328152732856244	-1.24536
LEO1_S296__2_Phos	1709	0.0109678	0.328152732856244	0.723646
ZDHHC5_S593__1_Phos	1710	0.0109845	0.328152732856244	-0.848128
RIN1_S232__2_Phos	1711	0.0109877	0.328152732856244	0.746781
TPM4_Mem	1712	0.0110054	0.328152732856244	-0.670245
BUD13_S151__1_Phos	1713	0.011008	0.328152732856244	0.848995
NAA10_S186__1_Phos	1714	0.0110187	0.328152732856244	0.783836
TAB1_Prot	1715	0.0110203	0.328152732856244	0.890249
IFFO1_Prot	1716	0.0110287	0.328152732856244	-0.965331
HMDB0038335_NA	1717	0.0110355	0.328152732856244	-1.2442
NUMA1_S169__1_Phos	1718	0.0110464	0.328152732856244	0.746235
TGM1_Mem	1719	0.0110536	0.328152732856244	0.707497
RRP15_Nuc	1720	0.0110553	0.328152732856244	0.669829
ATP1B3_Glc	1721	0.0110693	0.328152732856244	0.652766
SLC6A15_S683__2_Phos	1722	0.0110847	0.328152732856244	-1.0095
PDLIM7_Mem	1723	0.0110883	0.328152732856244	-0.847032
HMDB0040720_NA	1724	0.011096	0.328152732856244	-1.24327
SLC6A15_S687__2_Phos	1725	0.0111022	0.328152732856244	-1.01232
ZNF185_S152__3_Phos	1726	0.0111117	0.328152732856244	-0.768466
TOR1B_Prot	1727	0.0111166	0.328152732856244	-0.794467
HMDB0030505_NA	1728	0.0111334	0.328152732856244	-1.24269
HMDB0124985_NA	1729	0.0111364	0.328152732856244	-1.24264
HMDB0126441_NA	1730	0.0111374	0.328152732856244	-1.24263
FAM3C_Prot	1731	0.0111387	0.328152732856244	-0.661368
HMDB0124984_NA	1732	0.011154	0.328152732856244	-1.24237
SET_S7__1_Phos	1733	0.0111621	0.328152732856244	0.659451
HMDB0126442_NA	1734	0.0111802	0.328152732856244	-1.24197
CGB2_Prot	1735	0.0111817	0.328152732856244	-1.00677
TJP3_T344__1_Phos	1736	0.0112279	0.328152732856244	0.814948
IWS1_S365__2_Phos	1737	0.0112342	0.328152732856244	-0.658865
XPC_S351__2_Phos	1738	0.0112362	0.328152732856244	0.744484
RNF121_Nuc	1739	0.0112391	0.328152732856244	-0.887839
ATP5B_Nuc.1	1740	0.0112482	0.328152732856244	-0.597502
COL17A1_T176__2_Phos	1741	0.0112512	0.328152732856244	0.845329
DMWD_Prot	1742	0.0112587	0.328152732856244	-0.894405
FLNA_S2131__2_Phos	1743	0.0112589	0.328152732856244	-0.814638
CALD1_Nuc	1744	0.0112637	0.328152732856244	-0.658627
ARF5_Sec	1745	0.0112743	0.328152732856244	-0.799867
MAX_S81__2_Phos	1746	0.0112753	0.328152732856244	0.814473
MAX_S78__2_Phos	1747	0.0112775	0.328152732856244	0.814451
SRM_Sec	1748	0.0112816	0.328152732856244	0.845014
IWS1_S449__2_Phos	1749	0.0112948	0.328152732856244	-0.658376
IWS1_S95__2_Phos	1750	0.0113411	0.328152732856244	-0.743528
ELOVL1_Nuc	1751	0.0113425	0.328152732856244	-0.792262
MAP2K2_T98__1_Phos	1752	0.0113855	0.328152732856244	0.667111
ARL6IP4_S42__1_Phos	1753	0.0114095	0.328152732856244	0.791615
TOLLIP_Glc	1754	0.0114115	0.328152732856244	0.657439
hsa.miR.664a.5p_miR	1755	0.0114487	0.328152732856244	1.2379
H2AFX_Nuc	1756	0.0114547	0.328152732856244	0.687687
ZDHHC5_S406__2_Phos	1757	0.0114809	0.328152732856244	-0.72249
MICAL3_S687__2_Phos	1758	0.0114834	0.328152732856244	-0.703776
CD55_Prot	1759	0.0114901	0.328152732856244	0.656813
SERPINH1_Mem	1760	0.011496	0.328152732856244	-0.722358
CEP170_S1203__2_Phos	1761	0.0115152	0.328152732856244	-0.812099
ZDHHC5_S398__2_Phos	1762	0.0115246	0.328152732856244	-0.722108
PPL_Nuc	1763	0.0115753	0.328152732856244	0.595131
FABP5_Sec	1764	0.0116285	0.328152732856244	0.655719
ITPR3_S2670__1_Phos	1765	0.0116696	0.328152732856244	-0.810594
PRKAR2A_S78__1_Phos	1766	0.0116965	0.328152732856244	0.840784
TJP2_S297__2_Phos	1767	0.0116967	0.328152732856244	-0.810332
THRAP3_S320__2_Phos	1768	0.0117787	0.328152732856244	0.654546
CIC_T2304__2_Phos	1769	0.011786	0.328152732856244	-0.739557
HMDB0012550_NA	1770	0.0117928	0.328152732856244	-1.2328
GBP1_Sec	1771	0.0117981	0.328152732856244	-0.809356
HMDB0036665_NA	1772	0.0117981	0.328152732856244	-1.23272
HMDB0036666_NA	1773	0.0118051	0.328152732856244	-1.23262
HMDB0038746_NA	1774	0.0118166	0.328152732856244	-1.23246
HMDB0035168_C17642	1775	0.0118246	0.328152732856244	-1.23234
HMDB0030899_NA	1776	0.011825	0.328152732856244	-1.23233
CPD_T1368__2_Phos	1777	0.0118299	0.328152732856244	-0.739173
CPD_T1370__2_Phos	1778	0.0118346	0.328152732856244	-0.739132
HMDB0036944_NA	1779	0.0118361	0.328152732856244	-1.23217
LMO7_S583__2_Phos	1780	0.0118417	0.328152732856244	-0.739069
HMDB0040757_NA	1781	0.0118456	0.328152732856244	-1.23203
PCDH1_S973__2_Phos	1782	0.011868	0.328152732856244	-0.700549
HMDB0040758_NA	1783	0.0118901	0.328152732856244	-1.23139
HMDB0059992_NA	1784	0.0118928	0.328152732856244	-1.23135
NPC1_Nuc	1785	0.011893	0.328152732856244	-0.663069
CDH13_Prot	1786	0.0119241	0.328152732856244	0.653423
HMDB0041496_NA	1787	0.0119251	0.328152732856244	-1.23088
HMDB0041348_NA	1788	0.0119338	0.328152732856244	-1.23075
PLEC_S4386__1_Phos	1789	0.0119354	0.328152732856244	0.646562
RELT_Sec	1790	0.0119366	0.328152732856244	0.780091
AK4_Nuc	1791	0.0119446	0.328152732856244	0.738174
SVIL_S66__2_Phos	1792	0.0119486	0.328152732856244	-0.760746
SRRM2_S456__1_Phos	1793	0.0119559	0.328152732856244	0.654887
LARP1_T223__2_Phos	1794	0.0119561	0.328152732856244	-0.71841
TRIM23_Mem	1795	0.011961	0.328152732856244	0.807802
HMDB0041279_NA	1796	0.0119647	0.328152732856244	-1.23031
HMDB0041226_NA	1797	0.0119663	0.328152732856244	-1.23028
LRRC8C_Prot	1798	0.0119713	0.328152732856244	-0.718282
SLK_S372__1_Phos	1799	0.0120369	0.328152732856244	0.699162
FOLR1_Prot	1800	0.0120418	0.328152732856244	0.737334
CYP26A1_S176__1_Phos	1801	0.012069	0.328152732856244	0.806783
TACC2_T409__2_Phos	1802	0.0120694	0.328152732856244	0.806779
USP24_S1943__1_Phos	1803	0.0120897	0.328152732856244	0.698731
SRRM2_S970__1_Phos	1804	0.012098	0.328152732856244	0.836817
HDGFRP2_S234__3_Phos	1805	0.0121004	0.328152732856244	-0.785139
HDGFRP2_S240__3_Phos	1806	0.0121117	0.328152732856244	-0.785036
PRPF4B_S294__1_Phos	1807	0.0121147	0.328152732856244	0.806353
NAPRT_Mem	1808	0.0121283	0.328152732856244	0.836522
DUT_Prot	1809	0.0121334	0.328152732856244	0.677609
LARP1_S225__2_Phos	1810	0.0121406	0.328152732856244	-0.651772
PPIC_Sec	1811	0.0121418	0.422958336387968	-0.742367
ZNF185_T272__2_Phos	1812	0.0121709	0.422958336387968	-0.660919
ZNF185_S278__2_Phos	1813	0.0121874	0.422958336387968	-0.660793
PLEC_T4623__1_Phos	1814	0.0122802	0.422958336387968	0.783508
CLMN_Prot	1815	0.0122876	0.422958336387968	0.650666
RPLP2_S79__1_Phos	1816	0.0122911	0.422958336387968	0.652342
SDPR_Prot	1817	0.0123152	0.422958336387968	0.65046
PLEC_S4613__3_Phos	1818	0.0123398	0.422958336387968	-0.648485
SLC26A2_S12__2_Phos	1819	0.0124195	0.422958336387968	-0.734127
KBTBD6_Prot	1820	0.0124449	0.422958336387968	0.875266
ARID4B_T107__2_Phos	1821	0.0124569	0.422958336387968	-0.649407
NUCKS1_S54__1_Phos	1822	0.0124877	0.422958336387968	0.649179
IWS1_S329__2_Phos	1823	0.01249	0.422958336387968	-0.649162
LMO7_S591__2_Phos	1824	0.0124955	0.422958336387968	-0.733492
IWS1_S333__2_Phos	1825	0.0125015	0.422958336387968	-0.649077
LMNA_S392__1_Phos	1826	0.01255	0.422958336387968	0.64872
SRRM1_S761__3_Phos	1827	0.0125563	0.422958336387968	-0.732986
IGF2BP2_S170__2_Phos	1828	0.012572	0.422958336387968	-0.83228
SRRM1_S763__3_Phos	1829	0.0125735	0.422958336387968	-0.732844
SRRM1_S765__3_Phos	1830	0.0125783	0.422958336387968	-0.732804
XRCC5_Sec	1831	0.0126366	0.422958336387968	0.801553
MICAL3_S685__2_Phos	1832	0.0126473	0.422958336387968	-0.732234
CD63_Prot	1833	0.0126573	0.422958336387968	-0.709292
RAD23A_S125__1_Phos	1834	0.0126631	0.422958336387968	0.712599
SRSF11_S412__2_Phos	1835	0.0126819	0.422958336387968	-0.731949
SRSF11_S414__2_Phos	1836	0.0126975	0.422958336387968	-0.731821
DDX20_Prot	1837	0.0127486	0.422958336387968	0.779355
INF2_S672__2_Phos	1838	0.0127557	0.422958336387968	0.71186
PCMT1_Sec	1839	0.012759	0.422958336387968	-0.693416
PPIA_Sec	1840	0.0127727	0.422958336387968	0.639801
FDXR_Nuc	1841	0.0127728	0.422958336387968	0.64879
GAR1_Exos	1842	0.0127905	0.422958336387968	1.00579
HLA_S352__3_Phos	1843	0.0128181	0.422958336387968	-0.692959
INF2_S669__2_Phos	1844	0.0128214	0.422958336387968	0.730808
HLA_S356__3_Phos	1845	0.0128235	0.422958336387968	-0.692917
HLA_S359__3_Phos	1846	0.0128433	0.422958336387968	-0.692764
TRA2A_S100__1_Phos	1847	0.0128907	0.422958336387968	0.992957
RSL1D1_Prot	1848	0.0129103	0.422958336387968	0.646107
PRPF40A_S955__2_Phos	1849	0.0129157	0.422958336387968	-0.730042
TUFM_Sec	1850	0.0129208	0.422958336387968	-0.870599
FASN_Mem	1851	0.012933	0.422958336387968	0.725029
PIEZO1_S1646__1_Phos	1852	0.0129753	0.422958336387968	-0.828537
STARD3NL_S175__1_Phos	1853	0.0129819	0.422958336387968	-0.876655
CUEDC1_S10__1_Phos	1854	0.0130187	0.422958336387968	-0.828141
LMNA_S407__2_Phos	1855	0.0130252	0.422958336387968	0.589517
MISP_T377__1_Phos	1856	0.0130456	0.422958336387968	-0.943426
AAR2_Nuc	1857	0.013056	0.422958336387968	-0.87594
FAM120C_Prot	1858	0.0130663	0.422958336387968	0.797731
CDH2_Mem	1859	0.0130786	0.422958336387968	-0.827595
DNASE2_Prot	1860	0.0130891	0.422958336387968	-0.690885
A0A2R8Y623_Nuc	1861	0.0130929	0.422958336387968	-0.868949
PARN_S619__1_Phos	1862	0.0131281	0.422958336387968	0.785336
S100A8_Prot	1863	0.0131306	0.422958336387968	0.728316
HYOU1_Mem	1864	0.0131424	0.422958336387968	-0.653732
TNKS1BP1_T875__1_Phos	1865	0.0131458	0.422958336387968	0.751574
SCAMP4_Prot	1866	0.0132366	0.422958336387968	0.708092
APOA1_Exos	1867	0.013264	0.422958336387968	0.96822
RFTN1_Prot	1868	0.0132696	0.422958336387968	-0.795961
ARHGAP27_S264__1_Phos	1869	0.0132741	0.422958336387968	0.795922
CDC42BPB_S1690__1_Phos	1870	0.0132923	0.422958336387968	0.707664
MAN2B1_Prot	1871	0.0133134	0.422958336387968	-0.644942
RCC2_S50__2_Phos	1872	0.013315	0.422958336387968	-0.652505
RCC2_S51__2_Phos	1873	0.0133224	0.422958336387968	-0.652452
DAG1_Sec	1874	0.013337	0.422958336387968	-0.65235
SDPR_S27__3_Phos	1875	0.0133402	0.422958336387968	0.707297
LMNA_S407__1_Phos	1876	0.013356	0.422958336387968	0.644644
AHNAK_S5110__1_Phos	1877	0.0133609	0.422958336387968	0.795174
FAM83H_S516__1_Phos	1878	0.0133913	0.422958336387968	0.726256
ANGPTL4_Sec	1879	0.0134016	0.422958336387968	-0.68854
SRSF2_S208__3_Phos	1880	0.0134373	0.422958336387968	-0.597536
TMEM201_S351__1_Phos	1881	0.0134957	0.422958336387968	0.785222
VAMP8_Nuc	1882	0.0135438	0.422958336387968	-0.643344
PLEKHG3_S626__2_Phos	1883	0.0135475	0.422958336387968	-0.79358
SSFA2_S737__2_Phos	1884	0.013607	0.422958336387968	-0.851275
SSFA2_S739__2_Phos	1885	0.0136124	0.422958336387968	-0.851226
C1orf21_S115__1_Phos	1886	0.0136312	0.422958336387968	0.822665
CD44_Mem	1887	0.0136592	0.422958336387968	-0.792635
ARF6_Mem	1888	0.0136614	0.422958336387968	0.792616
BUD13_S375__2_Phos	1889	0.0136673	0.422958336387968	0.822349
POLR2A_T1919__1_Phos	1890	0.0136885	0.422958336387968	0.812622
ARSD_Glc	1891	0.0136984	0.422958336387968	0.771332
PLXDC2_S506__1_Phos	1892	0.0137048	0.422958336387968	-0.640565
CIC_T2314__3_Phos	1893	0.0137076	0.422958336387968	-0.821997
CIC_S2308__3_Phos	1894	0.0137298	0.422958336387968	-0.821804
CIC_S2303__3_Phos	1895	0.0137712	0.422958336387968	-0.821444
hsa.miR.15a.5p_miR	1896	0.0137721	0.422958336387968	-1.20581
RPA3_Nuc	1897	0.0138059	0.422958336387968	0.72305
NOC2L_S56__1_Phos	1898	0.0138081	0.422958336387968	0.747609
NOM1_S321__3_Phos	1899	0.013822	0.422958336387968	-0.648979
hsa.miR.181a.2.3p_miR	1900	0.0138299	0.422958336387968	-1.20508
NOM1_S317__3_Phos	1901	0.0138305	0.422958336387968	-0.648921
HMGN3_Prot.1	1902	0.0138305	0.422958336387968	0.648921
NOM1_S320__3_Phos	1903	0.0138444	0.422958336387968	-0.648826
GLYR1_S137__1_Phos	1904	0.0138642	0.422958336387968	0.722607
ACTN4_Prot	1905	0.0139071	0.422958336387968	-0.579768
IWS1_S362__2_Phos	1906	0.0139128	0.422958336387968	-0.684807
TRIM16_S62__1_Phos	1907	0.0139796	0.422958336387968	0.638714
PDS5B_S1358__2_Phos	1908	0.0140224	0.422958336387968	-0.72141
CIB1_Mem	1909	0.0140266	0.422958336387968	-0.820323
HTATSF1_S624__1_Phos	1910	0.0140317	0.422958336387968	-0.789533
SCAF11_T709__2_Phos	1911	0.0140624	0.422958336387968	-0.631548
TRA2B_S97__2_Phos	1912	0.0140649	0.422958336387968	0.78926
ITGB6_Prot	1913	0.0140818	0.422958336387968	-0.638035
RAF1_S500__1_Phos	1914	0.0140855	0.422958336387968	0.720937
SON_Mem	1915	0.0141208	0.422958336387968	-1.13761
FOXK1_S468__2_Phos	1916	0.0141224	0.422958336387968	-0.70146
IWS1_S54__1_Phos	1917	0.0141227	0.422958336387968	0.748581
JPH2_S162__1_Phos	1918	0.0141257	0.422958336387968	0.788761
RRP1_Nuc	1919	0.0141378	0.422958336387968	0.637664
ARSB_Prot	1920	0.0141396	0.481305155217599	-0.788648
VDAC1_Nuc	1921	0.0141803	0.481305155217599	0.57812
IFI16_Prot	1922	0.0142308	0.481305155217599	0.637051
ACIN1_S185__1_Phos	1923	0.0142328	0.481305155217599	0.787888
RIN1_S228__2_Phos	1924	0.0142827	0.481305155217599	0.697004
SLC15A2_Prot	1925	0.0142991	0.481305155217599	0.980994
FOXK1_S472__2_Phos	1926	0.0143347	0.481305155217599	-0.692418
SRRM2_S1401__3_Phos	1927	0.0143662	0.481305155217599	-0.637829
RERE_S675__2_Phos	1928	0.0143733	0.481305155217599	-0.765925
ITGB5_Prot	1929	0.0143792	0.481305155217599	-0.637744
THRAP3_S323__2_Phos	1930	0.0143824	0.481305155217599	0.636059
KPNA1_Nuc	1931	0.0144065	0.481305155217599	0.645053
SLC38A7_Prot	1932	0.0145809	0.481305155217599	-0.764307
MPHOSPH8_S138__2_Phos	1933	0.0145872	0.481305155217599	-0.764258
NIPBL_S274__2_Phos	1934	0.0146203	0.481305155217599	-0.761945
S100A8_Exos	1935	0.0146779	0.481305155217599	1.14028
ANP32B_Sec	1936	0.0146902	0.481305155217599	0.697399
HMDB0060903_NA	1937	0.0146941	0.481305155217599	-1.1944
AP3B1_S750__2_Phos	1938	0.0147242	0.481305155217599	-0.626709
PRKD1_S205__2_Phos	1939	0.0147309	0.481305155217599	-0.860656
DIXDC1_Mem	1940	0.0147554	0.481305155217599	-0.860444
BAIAP2L1_S261__3_Phos	1941	0.0147752	0.481305155217599	-0.812995
HIST1H1A_Prot	1942	0.0147792	0.481305155217599	0.715847
BAIAP2L1_S255__3_Phos	1943	0.0147822	0.481305155217599	-0.812939
MORC2_Sec	1944	0.0147855	0.481305155217599	-0.973318
NIPBL_S280__2_Phos	1945	0.0147859	0.481305155217599	-0.76196
hsa.miR.509.3.5p_miR	1946	0.014802	0.481305155217599	1.1931
SAA1_Exos	1947	0.0148073	0.481305155217599	0.762565
SRRM2_S2018__2_Phos	1948	0.0148097	0.481305155217599	0.783281
TLK2_Nuc	1949	0.0148155	0.481305155217599	0.812667
AP3B1_S752__2_Phos	1950	0.0148297	0.481305155217599	-0.626046
IWS1_S420__2_Phos	1951	0.0149026	0.481305155217599	0.755491
GPC1_Prot	1952	0.0149178	0.481305155217599	0.634284
ABLIM3_S280__3_Phos	1953	0.0149904	0.481305155217599	-0.632172
SLC39A7_T193__2_Phos	1954	0.0150083	0.481305155217599	-0.624933
CEP350_S1807__2_Phos	1955	0.0150322	0.481305155217599	-0.714043
HIST1H1E_Nuc	1956	0.0150327	0.481305155217599	0.573153
TBC1D17_Prot	1957	0.0150635	0.481305155217599	0.781304
AKR1B1_Sec	1958	0.0151264	0.481305155217599	0.713379
COBLL1_Nuc	1959	0.0151727	0.481305155217599	0.924231
TMPO_T74__1_Phos	1960	0.0152128	0.481305155217599	0.630785
TCEAL3_S125__2_Phos	1961	0.015213	0.481305155217599	-0.71277
ALDH3A1_Prot	1962	0.0152368	0.481305155217599	0.740216
LBR_S86__1_Phos	1963	0.0152917	0.481305155217599	0.923153
ALCAM_Prot	1964	0.0152963	0.481305155217599	-0.630269
HNRNPD_Sec	1965	0.0153256	0.481305155217599	0.630088
BABAM1_S29__1_Phos	1966	0.0153382	0.481305155217599	0.758571
USP34_S3406__2_Phos	1967	0.0153754	0.481305155217599	-0.711639
NIFK_T47__2_Phos	1968	0.0153782	0.481305155217599	-0.81757
NIFK_T43__2_Phos	1969	0.0153895	0.481305155217599	-0.81748
ATRX_S788__2_Phos	1970	0.0154446	0.481305155217599	-0.757785
MTDH_S370__1_Phos	1971	0.0154811	0.481305155217599	-0.579322
MME_Mem	1972	0.0154892	0.481305155217599	0.727914
ICAM1_Mem	1973	0.0154955	0.481305155217599	-0.807241
PRKCDBP_Mem	1974	0.0155012	0.481305155217599	-0.847663
HMDB0041908_NA	1975	0.015514	0.481305155217599	-1.18476
OSBPL3_S437__1_Phos	1976	0.0155486	0.481305155217599	0.847274
NUCKS1_S73__2_Phos	1977	0.0155502	0.481305155217599	-0.628714
SCRIB_S1485__1_Phos	1978	0.0155805	0.481305155217599	0.806577
SAFB_S383__1_Phos	1979	0.0155986	0.481305155217599	0.630064
CCAR2_S350__3_Phos	1980	0.0156357	0.481305155217599	-0.709846
SLK_S565__2_Phos	1981	0.0156563	0.481305155217599	0.620989
ANXA5_Nuc	1982	0.0156816	0.481305155217599	-0.627918
SMARCAD1_S242__2_Phos	1983	0.0157078	0.481305155217599	-0.709355
SMARCAD1_S239__2_Phos	1984	0.0157097	0.481305155217599	-0.709342
CCDC86_S69__1_Phos	1985	0.0157353	0.481305155217599	0.690274
HNRNPUL2_S161__2_Phos	1986	0.0157656	0.481305155217599	0.581789
PDIA4_Mem	1987	0.0157698	0.481305155217599	-0.708933
NOL12_S132__2_Phos	1988	0.0157759	0.481305155217599	0.708892
MAP7D1_T554__3_Phos	1989	0.0157946	0.481305155217599	-0.775768
NOL12_S133__2_Phos	1990	0.0158087	0.481305155217599	0.70867
COL17A1_S174__2_Phos	1991	0.0158112	0.481305155217599	0.627139
CLIP1_S200__2_Phos	1992	0.0158363	0.481305155217599	-0.754932
NPM1_S243__1_Phos	1993	0.0158401	0.481305155217599	0.754906
CLSTN1_Exos	1994	0.015844	0.481305155217599	-0.708431
UTP3_Nuc	1995	0.0158648	0.481305155217599	0.635839
IWS1_S363__2_Phos	1996	0.0158671	0.481305155217599	-0.635825
THOC2_S185__1_Phos	1997	0.0158961	0.481305155217599	0.708079
hsa.miR.1225.5p_miR	1998	0.0159146	0.481305155217599	-1.18022
SLK_S571__2_Phos	1999	0.0159365	0.481305155217599	0.619328
[truncated: 23,273 more rows]

## Sheet: SOM_T2
ID	Rank	p.value	fdr	logFC
EPHB2_Glc	1	2.22045e-16	0.000000000000849221721289595	2.32675
A0A1B0GVI3_S67__1_Phos	2	2.22045e-16	0.000000000000849221721289595	2.06146
SRRM1_S494__1_Phos	3	2.22045e-16	0.000000000000849221721289595	2.30113
DKC1_S455__1_Phos	4	2.22045e-16	0.000000000000849221721289595	1.89012
SRRM2_S1565__2_Phos	5	2.22045e-16	0.000000000000849221721289595	2.313
ARHGAP33_Sec	6	2.22045e-16	0.000000000000849221721289595	-2.48586
FLNB_S2107__1_Phos	7	4.44089e-16	0.00000000000509533032773757	-2.04488
PROM2_T816__2_Phos	8	4.44089e-16	0.00000000000509533032773757	2.44582
SRRM2_S1562__2_Phos	9	6.66134e-16	0.0000000000254766516386878	2.03302
CBX1_Prot	10	1.77636e-15	0.0000000000254766516386878	2.27635
SYNPO_S758__2_Phos	11	2.88658e-15	0.0000000000535009684412444	-1.78535
CALD1_Prot	12	6.43929e-15	0.0000000000535009684412444	-1.964
HMGN4_Nuc	13	7.54952e-15	0.0000000000662392942605885	1.73375
SRRM2_S1561__2_Phos	14	1.04361e-14	0.000000000147764579504389	2.05912
NUCKS1_S234__1_Phos	15	1.68754e-14	0.000000000173241231143077	1.88205
H3F3B_Prot	16	2.44249e-14	0.00000000018852722212629	2.04753
F11R_S287__2_Phos	17	3.79696e-14	0.00000000018852722212629	-1.6878
ACKR2_Prot	18	4.08562e-14	0.000000000193622552454028	-2.2424
OGFR_Glc	19	5.79536e-14	0.000000000193622552454028	1.79513
SRRM2_S937__1_Phos	20	6.43929e-14	0.000000000193622552454028	2.01367
SLC16A7_S104__1_Phos	21	6.61693e-14	0.000000000275147837697829	1.79092
SYNPO_T756__2_Phos	22	7.81597e-14	0.00000000115154465406869	-1.7857
PI3_Prot	23	1.28342e-13	0.000000001844509578641	1.98925
SRRM2_S934__2_Phos	24	2.08722e-13	0.00000000198378194093249	2.22375
GC_Sec	25	3.07088e-13	0.00000000198378194093249	1.83743
F11R_S284__2_Phos	26	4.7562e-13	0.00000000198378194093249	-1.61289
SRRM2_S346__2_Phos	27	6.22835e-13	0.00000000198378194093249	1.93217
SRRM1_S491__1_Phos	28	6.68576e-13	0.00000000198378194093249	2.3829
HPR_Sec	29	7.01439e-13	0.00000000198378194093249	1.98022
ZC3H13_S845__2_Phos	30	7.27418e-13	0.00000000334253669499584	1.60417
ELOVL5_Prot	31	8.73079e-13	0.000000012659348199264	1.97195
SRRM2_S277__2_Phos	32	1.61315e-12	0.000000012659348199264	2.0218
TPM4_Sec	33	1.97642e-12	0.0000000162439130848274	-1.94078
NUCKS1_S229__1_Phos	34	2.6843e-12	0.0000000170475194679448	1.58209
MRPL52_Prot	35	4.00835e-12	0.0000000170475194679448	1.98792
S100A7_Sec	36	5.28133e-12	0.0000000170475194679448	1.54237
SDPR_S287__2_Phos	37	6.09313e-12	0.0000000170475194679448	1.55588
CALD1_S196__1_Phos.1	38	7.39742e-12	0.0000000170475194679448	-1.44975
ZC3H13_S853__2_Phos	39	7.60347e-12	0.0000000170475194679448	1.53075
VKORC1_Prot	40	7.68119e-12	0.0000000170475194679448	1.88788
SDPR_S293__2_Phos	41	7.88458e-12	0.0000000335160638297922	1.54755
RPS6_S235__3_Phos	42	1.16946e-11	0.0000000335160638297922	-1.51691
HIST2H2AB_Nuc	43	1.31408e-11	0.0000000335160638297922	1.50919
SRRM2_S929__2_Phos	44	1.40112e-11	0.0000000335160638297922	2.04652
TPM2_Nuc	45	1.45441e-11	0.0000000335160638297922	-1.81321
RPS6_S240__3_Phos	46	1.51874e-11	0.000000115657629276733	-1.50845
HP_Sec	47	2.16507e-11	0.000000115657629276733	1.49299
SRRM2_S746__2_Phos	48	3.12714e-11	0.000000115657629276733	1.83164
SSR3_Prot	49	3.13822e-11	0.000000115657629276733	1.90032
CDK2_T14__2_Phos	50	4.59743e-11	0.000000115657629276733	-1.61486
LYRM5_Prot	51	4.81635e-11	0.000000115657629276733	1.814
RPS6_S236__3_Phos	52	5.3108e-11	0.000000115657629276733	-1.46727
SLPI_Sec	53	5.38092e-11	0.000000115657629276733	1.48406
HIST1H1D_Prot	54	5.55085e-11	0.000000370651312474058	1.74564
INS_Sec	55	8.28551e-11	0.000000370651312474058	1.44858
PROM2_S818__2_Phos	56	9.21967e-11	0.000000370651312474058	1.73986
FLNA_S2125__1_Phos	57	1.03965e-10	0.000000372286488898399	-1.44094
BCLAF1_S762__2_Phos	58	1.3917e-10	0.000000372286488898399	1.61707
ZNF185_S224__2_Phos	59	1.66527e-10	0.000000372286488898399	-1.42869
CDK2_Y15__2_Phos	60	1.67829e-10	0.000000372286488898399	-1.60987
DKC1_T458__1_Phos	61	1.77032e-10	0.000000372286488898399	1.82834
SIPA1L1_S1549__1_Phos	62	1.98045e-10	0.000000372286488898399	-1.70861
SYNPO_S754__2_Phos	63	2.28553e-10	0.000000372286488898399	-1.70269
SRSF7_S215__2_Phos	64	2.33699e-10	0.000000372286488898399	1.41336
SRSF7_S217__2_Phos	65	2.33753e-10	0.000000466085151069138	1.41335
RRP15_S266__2_Phos	66	3.00346e-10	0.000000466085151069138	1.40471
DDX60L_Prot	67	3.00753e-10	0.000000466085151069138	-1.80257
PROM2_S815__2_Phos	68	3.02264e-10	0.000000466085151069138	1.79401
ZNF185_S228__2_Phos	69	3.14998e-10	0.00000048270102326789	-1.50326
RRP15_T282__2_Phos	70	3.38199e-10	0.00000048270102326789	1.4006
SRSF7_S233__1_Phos	71	3.57068e-10	0.000000782594332702376	1.58052
TLN2_Prot	72	3.99349e-10	0.000000782594332702376	1.57612
RPS6_S235__2_Phos	73	4.25276e-10	0.00000103453392062858	-1.63876
EIF5B_S190__2_Phos	74	4.98313e-10	0.00000103453392062858	1.48616
SRRM2_S1658__1_Phos	75	5.55569e-10	0.00000103453392062858	1.56308
PRPF40A_S975__1_Phos	76	6.11029e-10	0.00000103453392062858	1.47849
FLNA_S2131__1_Phos	77	6.21609e-10	0.00000103453392062858	-1.66081
SSFA2_S665__2_Phos	78	7.75198e-10	0.00000103453392062858	-1.54982
SSFA2_S668__2_Phos	79	7.75386e-10	0.00000103453392062858	-1.54981
TIMM10_Sec	80	7.97212e-10	0.00000103453392062858	1.75881
STC2_Sec	81	8.56606e-10	0.00000103453392062858	1.75554
SRRM2_S745__2_Phos	82	8.97921e-10	0.00000103453392062858	1.66476
SRRM1_S447__1_Phos	83	9.11259e-10	0.00000103453392062858	1.75272
SRSF7_S227__1_Phos	84	9.72864e-10	0.00000103453392062858	1.38312
EIF5B_S182__2_Phos	85	9.76897e-10	0.00000103453392062858	1.46071
MRPL1_Glc	86	1.01135e-09	0.00000377249085871099	1.36211
DST_Nuc	87	1.17575e-09	0.00000425422886454694	1.28757
ABCF1_Prot	88	1.40435e-09	0.00000425422886454694	2.21272
IGHG1_Sec	89	1.69261e-09	0.00000425422886454694	1.74602
SLC43A3_Prot	90	1.81934e-09	0.00000425422886454694	2.14652
ZNF185_T158__2_Phos	91	1.91732e-09	0.00000719558727385353	-1.21464
EPHB4_S769__1_Phos	92	2.92679e-09	0.00000719558727385353	-1.71549
HDGFRP2_S240__2_Phos	93	3.09744e-09	0.00000719558727385353	1.63467
HDGFRP2_S234__2_Phos	94	3.11497e-09	0.00000719558727385353	1.63441
SRRM2_S1378__2_Phos	95	3.1716e-09	0.0000127290608103647	1.45273
MGST3_Glc	96	4.29735e-09	0.0000127290608103647	1.30964
SRSF7_S231__1_Phos	97	4.50031e-09	0.0000127290608103647	1.69798
REG1A_Sec	98	4.83572e-09	0.0000167170953941267	1.32406
ZNF185_S153__2_Phos	99	6.48298e-09	0.0000167170953941267	-1.29436
SAA1_Exos	100	7.05199e-09	0.0000167170953941267	1.5547
HIST1H4A_Sec	101	8.11311e-09	0.0000167170953941267	1.41438
ZC3H18_S59__2_Phos	102	8.98376e-09	0.0000167170953941267	1.58571
NCL_S26__2_Phos	103	9.3641e-09	0.0000167170953941267	1.372
RRP15_S272__2_Phos	104	1.02048e-08	0.0000167170953941267	1.29769
ZC3H13_S848__2_Phos	105	1.034e-08	0.0000167170953941267	1.43312
PRPF40A_S970__2_Phos	106	1.06637e-08	0.0000181539078488404	1.27563
ZDHHC5_S406__2_Phos	107	1.20896e-08	0.0000181539078488404	-1.39779
ZDHHC5_S398__2_Phos	108	1.22459e-08	0.0000346378047644784	-1.39725
PTRF_S40__1_Phos	109	1.39511e-08	0.0000346378047644784	1.26541
DBN1_S337__1_Phos	110	1.7656e-08	0.0000346378047644784	-1.25639
MECP2_Nuc	111	2.01935e-08	0.0000346378047644784	1.60565
BCLAF1_S763__2_Phos	112	2.16628e-08	0.0000346378047644784	1.41077
DKC1_S453__1_Phos	113	2.26108e-08	0.0000346378047644784	1.54209
DBN1_T343__2_Phos	114	2.42193e-08	0.0000346378047644784	-1.58923
VIM_S73__1_Phos	115	2.42693e-08	0.0000346378047644784	-1.46027
S100A8_Sec	116	2.57864e-08	0.0000346378047644784	1.24499
ZC3H3_Prot	117	2.5831e-08	0.000050763064873481	1.61196
YTHDC1_S294__2_Phos	118	2.92189e-08	0.000050763064873481	1.58725
DBN1_T331__2_Phos	119	3.69561e-08	0.000050763064873481	-1.441
CASC4_S255__2_Phos	120	3.73404e-08	0.000050763064873481	-1.31492
CASC4_S247__2_Phos	121	3.73863e-08	0.000050763064873481	-1.31487
HIST1H1A_Glc	122	3.80826e-08	0.000050763064873481	1.31409
CEP120_Prot	123	3.91039e-08	0.0000540750219435149	1.65144
AZGP1_Sec	124	4.22015e-08	0.0000540750219435149	1.22245
NPM1_Nuc	125	4.3835e-08	0.0000540750219435149	1.10743
CGB2_Prot	126	4.61734e-08	0.0000753319142876342	-1.86131
BCLAF1_S153__2_Phos	127	4.99143e-08	0.0000753319142876342	1.30264
PDLIM7_Mem	128	5.39741e-08	0.0000753319142876342	-1.55624
hsa.miR.21.5p_miR	129	5.81547e-08	0.0000753319142876342	-2.27887
PRPF40A_T969__2_Phos	130	6.24828e-08	0.0000753319142876342	1.22425
RRP15_T282__1_Phos	131	6.25874e-08	0.0000857295442038239	1.36367
SRRM2_S2398__2_Phos	132	6.63234e-08	0.000120048596425955	1.48972
HMGN2_Nuc	133	7.15549e-08	0.000128967765197195	1.20145
SRRM2_S2394__2_Phos	134	8.43102e-08	0.000128967765197195	1.4778
GPNMB_Prot	135	8.75091e-08	0.000128967765197195	1.53141
CALD1_S553__1_Phos	136	9.45693e-08	0.000128967765197195	-1.42116
SLC9A1_S602__2_Phos	137	9.49919e-08	0.000128967765197195	-1.47184
SRRM1_S811__2_Phos	138	1.08633e-07	0.000128967765197195	1.1846
SRRM2_T476__2_Phos	139	1.29514e-07	0.000128967765197195	1.48626
SRRM2_S937__2_Phos	140	1.31034e-07	0.000128967765197195	1.45566
DBN1_T335__2_Phos	141	1.38742e-07	0.000128967765197195	-1.45277
PIR_Prot	142	1.44936e-07	0.000128967765197195	1.58052
FLNA_S2153__1_Phos	143	1.59101e-07	0.000128967765197195	-1.32094
DST_Prot.2	144	1.59961e-07	0.000128967765197195	1.49987
VIM_Nuc	145	1.62831e-07	0.000128967765197195	-1.05944
MYOZ1_Nuc	146	1.63298e-07	0.000128967765197195	-1.50075
IGFL1_Sec	147	1.68245e-07	0.000128967765197195	1.44297
HMGN3_Nuc	148	1.69594e-07	0.000128967765197195	1.24967
FN1_Prot	149	1.76203e-07	0.000128967765197195	-1.15166
MPHOSPH10_S171__2_Phos	150	1.83002e-07	0.000128967765197195	1.2794
MPHOSPH10_S163__2_Phos	151	1.83115e-07	0.000128967765197195	1.27937
PALLD_S1116__2_Phos	152	1.84678e-07	0.000128967765197195	-1.40014
CP_Sec	153	1.86852e-07	0.000128967765197195	1.24538
LMO7_S430__1_Phos	154	1.89578e-07	0.000199802488460077	-1.69796
PSIP1_S275__1_Phos	155	2.12057e-07	0.000199802488460077	1.30752
SRRM2_S933__1_Phos	156	2.19077e-07	0.000199802488460077	1.48317
TAZ_Prot	157	2.23579e-07	0.000199802488460077	1.42841
SERPINE1_Mem	158	2.29548e-07	0.000199802488460077	-1.52106
MYOZ1_Prot	159	2.39102e-07	0.000199802488460077	-1.56447
REG1B_Sec	160	2.57678e-07	0.000199802488460077	1.42109
ITIH4_Sec	161	2.61087e-07	0.000199802488460077	1.38281
NCL_S25__2_Phos	162	2.68758e-07	0.000199802488460077	1.14724
SPECC1L_S389__2_Phos	163	2.71297e-07	0.000199802488460077	-1.22875
TMSB4X_Sec	164	3.29896e-07	0.000199802488460077	-1.14161
TRA2B_S26__2_Phos	165	3.50495e-07	0.000199802488460077	1.13607
MCAM_Mem	166	3.51156e-07	0.000199802488460077	-1.28364
FILIP1L_S551__1_Phos	167	3.52409e-07	0.000199802488460077	-1.4576
NOLC1_Nuc	168	3.57798e-07	0.000199802488460077	1.1352
S100A16_S2__1_Phos	169	3.62757e-07	0.000199802488460077	1.13462
hsa.miR.4298_miR	170	3.68553e-07	0.000199802488460077	-2.13609
HMGN1_Sec	171	3.70418e-07	0.000199802488460077	-1.4022
SRRM2_S1561__1_Phos	172	3.70588e-07	0.000199802488460077	1.4718
PDLIM7_Nuc	173	3.73398e-07	0.000199802488460077	-1.13339
HMGN1_Nuc	174	3.77853e-07	0.000199802488460077	1.13289
TPM1_Prot	175	3.78507e-07	0.000199802488460077	-1.45372
CALD1_Prot.1	176	3.81132e-07	0.000258572045367434	-1.11975
NEXN_S16__1_Phos	177	4.01727e-07	0.000258572045367434	-1.13325
DOCK5_S1781__2_Phos	178	4.03669e-07	0.000326374209918128	-1.45021
hsa.miR.34c.5p_miR	179	4.17891e-07	0.000353045459714022	2.12604
LAD1_S370__1_Phos	180	4.38885e-07	0.000353045459714022	-1.12653
G6PC3_Prot	181	4.78996e-07	0.000353045459714022	1.71406
PRPF40A_S871__1_Phos	182	4.81561e-07	0.000353045459714022	1.44057
SSRP1_S672__2_Phos	183	4.88953e-07	0.000353045459714022	1.35086
TRA2B_S20__2_Phos	184	4.94816e-07	0.000499554600014661	1.12141
SDHB_Nuc	185	5.21503e-07	0.000499554600014661	-1.10654
ARPC5_Exos	186	5.44331e-07	0.000499554600014661	-1.50936
TFAP4_Prot	187	5.87387e-07	0.000499554600014661	1.63168
SRRM2_S297__1_Phos	188	6.34755e-07	0.000499554600014661	1.32622
TAGLN_Mem	189	6.68888e-07	0.000499554600014661	-1.20607
SDPR_S35__2_Phos	190	6.71101e-07	0.000499554600014661	1.21899
SPECC1L_S385__2_Phos	191	6.79589e-07	0.000499554600014661	-1.1237
WHSC1_Prot	192	6.98188e-07	0.000499554600014661	1.40358
NUCKS1_S54__2_Phos	193	7.00014e-07	0.000499554600014661	1.0036
NOLC1_Prot	194	7.20183e-07	0.000499554600014661	1.10525
TAGLN_Prot	195	7.68219e-07	0.000499554600014661	-1.10244
TOR1AIP1_T221__2_Phos	196	7.83315e-07	0.000499554600014661	-1.01438
ACTN1_Prot	197	8.12577e-07	0.000499554600014661	-1.04392
SRSF7_S194__1_Phos	198	8.57072e-07	0.000499554600014661	1.32167
GPR108_Prot	199	8.8205e-07	0.000499554600014661	1.40701
OTUD7B_Prot	200	8.86311e-07	0.000499554600014661	1.40674
NOM1_S320__2_Phos	201	8.96029e-07	0.000499554600014661	1.17399
NOM1_S321__2_Phos	202	9.01676e-07	0.000499554600014661	1.17369
OSTM1_S325__2_Phos	203	9.08657e-07	0.000499554600014661	-1.40535
LGALS1_Nuc	204	9.30209e-07	0.000566357944200409	-0.992372
TCOF1_Nuc	205	9.77549e-07	0.000566357944200409	1.09193
RPS6_S236__2_Phos	206	1.08147e-06	0.000566357944200409	-1.1961
SRSF2_S208__1_Phos	207	1.13866e-06	0.000566357944200409	1.21821
TOR1AIP1_S216__2_Phos	208	1.15354e-06	0.000566357944200409	-1.08464
GRAMD1A_S354__2_Phos	209	1.17032e-06	0.000566357944200409	-1.09961
HSPB1_S15__1_Phos	210	1.18543e-06	0.000566357944200409	-1.08344
ITGB4_T1369__2_Phos	211	1.1877e-06	0.000566357944200409	1.33989
OSBP_S379__2_Phos	212	1.19056e-06	0.000566357944200409	1.22405
SRRM2_S726__2_Phos	213	1.20921e-06	0.000566357944200409	1.22327
hsa.miR.28.3p_miR	214	1.22049e-06	0.000566357944200409	-2.03852
SRRM2_S1502__1_Phos	215	1.22073e-06	0.000566357944200409	1.33839
HMGN4_Prot	216	1.22638e-06	0.000580188042712503	1.18999
SQSTM1_S277__2_Phos	217	1.32407e-06	0.000580188042712503	-1.21059
FLNB_S2107__2_Phos	218	1.33489e-06	0.000580188042712503	-1.38344
SON_Y1790__2_Phos	219	1.3792e-06	0.000580188042712503	1.07673
TJP1_S163__3_Phos	220	1.4253e-06	0.000580188042712503	-1.07527
TJP1_S166__3_Phos	221	1.43197e-06	0.000580188042712503	-1.07506
TJP1_S167__3_Phos	222	1.43394e-06	0.000580188042712503	-1.075
RNPS1_S125__1_Phos	223	1.44823e-06	0.000580188042712503	1.57139
TPM4_Prot.1	224	1.50414e-06	0.000580188042712503	-1.18002
LAD1_S369__1_Phos	225	1.51203e-06	0.000580188042712503	-1.07264
ZNF185_S278__2_Phos	226	1.58127e-06	0.000580188042712503	-1.08605
SHARPIN_Prot	227	1.58141e-06	0.000580188042712503	-1.45382
ZNF185_T272__2_Phos	228	1.58236e-06	0.000580188042712503	-1.08602
GOLM1_S191__1_Phos	229	1.60525e-06	0.000580188042712503	-1.14638
ZNF185_T154__2_Phos	230	1.6285e-06	0.000580188042712503	-1.17612
SUB1_S17__2_Phos	231	1.67578e-06	0.000580188042712503	1.3706
PRMT8_S359__1_Phos	232	1.69902e-06	0.000580188042712503	1.44947
ZNF185_S23__1_Phos	233	1.7109e-06	0.000580188042712503	-1.17369
CCNY_T331__2_Phos	234	1.71312e-06	0.000580188042712503	-1.14327
hsa.miR.508.5p_miR	235	1.7263e-06	0.000580188042712503	2.00944
CCNY_S324__2_Phos	236	1.73205e-06	0.00113252529909851	-1.14274
TMEM14C_Prot	237	1.88618e-06	0.00113252529909851	1.3144
TRA2A_T24__1_Phos	238	1.89213e-06	0.00113252529909851	1.31422
INCENP_S218__2_Phos	239	1.95979e-06	0.00113252529909851	-1.27753
CD82_Prot	240	1.9759e-06	0.00113252529909851	1.25847
TNC_Mem	241	2.02106e-06	0.00113252529909851	-1.31055
DBN1_S337__2_Phos	242	2.03994e-06	0.00113252529909851	-1.19689
BCLAF1_S146__2_Phos	243	2.16002e-06	0.00113252529909851	1.13209
PPIC_Sec	244	2.22927e-06	0.00113252529909851	-1.20189
A0A1B0GVI3_Prot	245	2.42625e-06	0.00113252529909851	1.18802
SRSF7_S179__2_Phos	246	2.46777e-06	0.00113252529909851	1.06571
H3F3B_Nuc	247	2.47507e-06	0.00113252529909851	1.25428
VIM_S214__1_Phos	248	2.53961e-06	0.00113252529909851	-1.18567
SRRM2_S1384__2_Phos	249	2.67769e-06	0.00113252529909851	1.18295
SRRM2_S420__3_Phos	250	2.71165e-06	0.00113252529909851	1.25981
HIST3H2BB_Nuc	251	2.72594e-06	0.00113252529909851	1.18203
SQRDL_Nuc	252	2.89896e-06	0.00113252529909851	-0.990064
SF3B2_S418__2_Phos	253	2.92897e-06	0.00113252529909851	1.14692
SF3B2_S419__2_Phos	254	2.93406e-06	0.00113252529909851	1.14684
hsa.miR.494.3p_miR	255	2.948e-06	0.00113252529909851	-1.96379
ZNF202_Prot	256	2.9696e-06	0.00113252529909851	1.40441
TOP2A_S1106__1_Phos	257	2.98484e-06	0.00113252529909851	-1.04191
SRRM2_T359__2_Phos	258	3.10867e-06	0.00113252529909851	1.25228
SON_S1783__2_Phos	259	3.13142e-06	0.00113252529909851	1.03972
TTN_Y32933__3_Phos	260	3.14856e-06	0.00113252529909851	1.33392
CTNND1_Y865__3_Phos	261	3.14894e-06	0.00113252529909851	-1.34944
C7_Sec	262	3.15599e-06	0.00113252529909851	1.17445
TTN_Y32932__3_Phos	263	3.15681e-06	0.00113252529909851	1.33377
TTN_T32941__3_Phos	264	3.18061e-06	0.00113252529909851	1.33332
TTN_S32940__3_Phos	265	3.18996e-06	0.00113252529909851	1.33315
ACTN1_Nuc	266	3.21265e-06	0.00127544543231968	-0.941979
SRRM2_S1382__1_Phos	267	3.42093e-06	0.00127544543231968	1.17026
LUZP1_S659__1_Phos	268	3.5411e-06	0.00127544543231968	-1.04894
SRRM2_S357__2_Phos	269	3.57787e-06	0.00127544543231968	1.16793
SRRM1_S800__2_Phos	270	3.58359e-06	0.00127544543231968	1.03351
SRRM2_S353__1_Phos	271	3.63409e-06	0.00127544543231968	1.10663
ZNF185_S152__2_Phos	272	3.68751e-06	0.00127544543231968	-1.16635
SRRM2_S353__2_Phos	273	3.71598e-06	0.00127544543231968	1.03453
IRF6_Sec	274	3.73927e-06	0.00127544543231968	-1.22393
MCAM_Prot	275	3.7587e-06	0.00127544543231968	-1.10496
SON_S1784__2_Phos	276	3.76846e-06	0.00268052462284468	1.16522
NUCKS1_S229__2_Phos	277	4.07306e-06	0.00268052462284468	1.02759
ZYX_S312__1_Phos	278	4.32863e-06	0.00268052462284468	-1.31505
COX7C_Prot	279	4.4488e-06	0.00268052462284468	1.09658
CTNND1_T869__3_Phos	280	4.52729e-06	0.00268052462284468	-1.31237
VIM_Prot	281	4.84769e-06	0.00268052462284468	-0.924691
PRPF40A_S975__2_Phos	282	4.87486e-06	0.00268052462284468	1.01922
SRRM2_S727__2_Phos	283	5.04452e-06	0.00268052462284468	1.22528
ITGB4_S1356__2_Phos	284	5.05309e-06	0.00268052462284468	1.1498
BCLAF1_S151__2_Phos	285	5.12877e-06	0.00268052462284468	1.14901
ST5_T364__2_Phos	286	5.26693e-06	0.00268052462284468	-1.08813
ST5_S368__2_Phos	287	5.27568e-06	0.00268052462284468	-1.08804
CCNL1_T325__2_Phos	288	5.46465e-06	0.00268052462284468	1.11513
SRRM2_S1072__1_Phos	289	5.4962e-06	0.00268052462284468	1.14534
RSBN1L_Prot	290	5.63098e-06	0.00268052462284468	1.60968
QDPR_Sec	291	5.66479e-06	0.00268052462284468	1.21873
PDS5B_T1370__2_Phos	292	5.96025e-06	0.00268052462284468	-1.14103
PSIP1_S129__3_Phos	293	6.01855e-06	0.00268052462284468	1.14051
SSRP1_S671__2_Phos	294	6.1601e-06	0.00268052462284468	1.18642
NDUFA2_Prot	295	6.17525e-06	0.00268052462284468	1.08011
MYL6_Exos	296	6.17974e-06	0.00268052462284468	-1.01072
AHNAK_S5851__1_Phos	297	6.27815e-06	0.00268052462284468	1.24587
TPM1_Nuc	298	6.48368e-06	0.00268052462284468	-1.00844
RPS6_T241__3_Phos	299	6.63951e-06	0.00268052462284468	-1.11886
NOLC1_S572__1_Phos	300	6.65668e-06	0.00268052462284468	0.994149
NUCKS1_S234__2_Phos	301	6.70081e-06	0.00268052462284468	0.992927
HIST1H1E_S187__1_Phos	302	6.80557e-06	0.0027471765602762	-1.00614
PRRC2A_S1092__3_Phos	303	6.98487e-06	0.0027471765602762	-1.0049
TPM3_Exos	304	7.04501e-06	0.00414372445619346	-1.28568
FAP_Prot	305	7.57652e-06	0.00414372445619346	-0.998416
PALLD_S1121__2_Phos	306	7.73955e-06	0.00414372445619346	-1.12704
SRRM2_S1658__2_Phos	307	8.2273e-06	0.00414372445619346	0.994483
ATP5J_Nuc	308	8.25315e-06	0.00414372445619346	-0.943641
KIAA0226L_Exos	309	8.29903e-06	0.00414372445619346	0.994068
H2AFX_Prot	310	8.47791e-06	0.00414372445619346	0.993048
ABLIM1_S307__2_Phos	311	8.64847e-06	0.00414372445619346	1.16743
PRNP_Glc	312	8.86441e-06	0.00414372445619346	0.990912
SQSTM1_T269__2_Phos	313	8.90003e-06	0.00414372445619346	-0.993311
SERPINC1_Nuc	314	9.21023e-06	0.00414372445619346	1.11763
NUCKS1_S240__2_Phos	315	9.2728e-06	0.00414372445619346	0.9776
LTB4R2_S311__1_Phos	316	9.48201e-06	0.00414372445619346	1.33072
SRSF10_S160__1_Phos	317	9.98951e-06	0.00414372445619346	1.20033
SLC9A1_S605__2_Phos	318	1.06876e-05	0.00414372445619346	-0.981903
ATXN1_S238__2_Phos	319	1.07505e-05	0.00414372445619346	-1.21407
INCENP_T219__3_Phos	320	1.07651e-05	0.00414372445619346	-1.10571
ZDHHC5_S429__2_Phos	321	1.09639e-05	0.00414372445619346	-1.10813
LETM1_Nuc	322	1.09794e-05	0.00414372445619346	-0.969542
PALLD_S1116__3_Phos	323	1.10443e-05	0.00414372445619346	-1.19442
PALLD_S1118__3_Phos	324	1.1048e-05	0.00414372445619346	-1.1944
PALLD_S1121__3_Phos	325	1.10481e-05	0.00414372445619346	-1.1944
CSRP2_Prot	326	1.12027e-05	0.00414372445619346	-1.10695
SIPA1L1_S1270__1_Phos	327	1.13506e-05	0.00414372445619346	-1.26361
LUZP1_S574__1_Phos	328	1.13788e-05	0.00518916473682098	-0.978868
DKC1_S494__1_Phos	329	1.19515e-05	0.00518916473682098	0.88569
SNRNP27_S63__1_Phos	330	1.20747e-05	0.00518916473682098	1.18915
IFI16_Nuc	331	1.21292e-05	0.00518916473682098	0.975765
SLC16A7_Prot	332	1.23633e-05	0.00518916473682098	1.17376
PRPF40A_S972__2_Phos	333	1.31488e-05	0.00518916473682098	0.971832
SRSF7_S159__2_Phos	334	1.34414e-05	0.00518916473682098	1.49156
SRRM1_T401__1_Phos	335	1.37595e-05	0.00518916473682098	1.24428
PI3_Sec	336	1.37869e-05	0.00518916473682098	1.03875
UBP1_Prot	337	1.41287e-05	0.00518916473682098	-1.19761
RRP15_S280__2_Phos	338	1.4147e-05	0.00518916473682098	1.0941
PSIP1_S116__3_Phos	339	1.46172e-05	0.00518916473682098	1.15421
PDAP1_S60__1_Phos	340	1.4872e-05	0.00518916473682098	0.9797
APOA1_Sec	341	1.49164e-05	0.00518916473682098	1.19432
LCN2_Sec	342	1.52996e-05	0.00518916473682098	0.964409
NUCKS1_S223__2_Phos	343	1.6441e-05	0.00518916473682098	0.960865
KLK8_Sec	344	1.66292e-05	0.00518916473682098	1.12717
VPRBP_Nuc	345	1.7421e-05	0.00518916473682098	-1.02642
ATP5H_Nuc	346	1.7446e-05	0.00518916473682098	-0.892411
ANXA8_Nuc	347	1.7661e-05	0.00518916473682098	0.957328
PRPF38A_S281__1_Phos	348	1.7793e-05	0.00518916473682098	1.24234
NCL_S18__2_Phos	349	1.81804e-05	0.00518916473682098	0.955892
DBN1_S341__2_Phos	350	1.83115e-05	0.00518916473682098	-1.15052
SLC46A3_Prot	351	1.83536e-05	0.00518916473682098	-1.18166
SRRM2_S954__1_Phos	352	1.83749e-05	0.00518916473682098	1.05078
ACTC1_Prot	353	1.87639e-05	0.00518916473682098	-0.954325
PEAK1_Prot	354	1.87751e-05	0.00518916473682098	1.22462
SSFA2_S276__3_Phos	355	1.91224e-05	0.00518916473682098	-1.0773
LIMA1_S362__2_Phos	356	1.92251e-05	0.00518916473682098	-1.02118
LIMA1_S365__2_Phos	357	1.92325e-05	0.00518916473682098	-1.02116
ADD3_S679__2_Phos	358	1.9237e-05	0.00518916473682098	0.966804
CLPTM1L_Glc	359	1.93443e-05	0.00518916473682098	-1.07665
HMDB0003323_NA	360	1.94767e-05	0.00518916473682098	-1.79423
THRAP3_S237__2_Phos	361	1.96032e-05	0.00518916473682098	0.965852
SDPR_S35__1_Phos	362	1.96465e-05	0.00518916473682098	1.29278
MGST3_Nuc	363	1.97403e-05	0.00518916473682098	0.965501
FLNA_S2125__2_Phos	364	2.00017e-05	0.00518916473682098	-1.07478
PSIP1_T122__3_Phos	365	2.03713e-05	0.00518916473682098	1.07374
HMDB0003324_NA	366	2.05785e-05	0.00518916473682098	-1.78907
HMDB0014742_C06910	367	2.07733e-05	0.00518916473682098	-1.78818
hsa.miR.378c_miR	368	2.08763e-05	0.00518916473682098	1.78772
SRRM2_S1541__1_Phos	369	2.10105e-05	0.00518916473682098	1.01645
WBP11_S361__2_Phos	370	2.1307e-05	0.00518916473682098	1.0157
FARP1_S927__3_Phos	371	2.13974e-05	0.00518916473682098	-0.98398
RPP30_Prot	372	2.14362e-05	0.00518916473682098	1.11236
VIM_S325__1_Phos	373	2.15548e-05	0.00522294542346088	-1.17177
NEXN_Prot	374	2.20207e-05	0.00522294542346088	-0.946349
AZGP1_Prot	375	2.21145e-05	0.00522294542346088	0.959752
TLK2_Prot	376	2.22377e-05	0.00524691348026819	1.16984
INCENP_T213__3_Phos	377	2.24985e-05	0.00524691348026819	-1.03968
ZNF185_S64__1_Phos	378	2.27065e-05	0.00524691348026819	-1.01229
THBS1_Exos	379	2.29236e-05	0.00627958851072811	1.13704
WBP11_S364__2_Phos	380	2.33409e-05	0.00627958851072811	1.01081
RSL1D1_S443__1_Phos	381	2.34709e-05	0.00728195850592921	1.03735
S100A9_Mem	382	2.41869e-05	0.00728195850592921	1.06404
SRRM2_S1521__1_Phos	383	2.48418e-05	0.00728195850592921	1.27684
NT5C_Prot	384	2.50907e-05	0.00728195850592921	1.16234
ADD3_S681__2_Phos	385	2.54559e-05	0.00728195850592921	0.939071
ACTN4_Nuc.1	386	2.61567e-05	0.00728195850592921	-0.850516
SPECC1L_S384__2_Phos	387	2.63247e-05	0.00728195850592921	-1.05922
hsa.miR.7847.3p_miR	388	2.64543e-05	0.00728195850592921	-1.76533
SRRM2_S934__1_Phos	389	2.65431e-05	0.00728195850592921	1.43964
SON_S2009__2_Phos	390	2.67484e-05	0.00728195850592921	0.972341
HMDB0134704_NA	391	2.71089e-05	0.00728195850592921	-1.76301
HMDB0029566_NA	392	2.73093e-05	0.00728195850592921	-1.76231
CTR9_S1020__2_Phos	393	2.75412e-05	0.00728195850592921	1.12591
SCGB1A1_Sec	394	2.75962e-05	0.00837510519435546	1.19986
RNF121_Prot	395	2.89487e-05	0.00837510519435546	1.19675
BANF1_Sec	396	2.90514e-05	0.00837510519435546	1.19652
CD14_Prot	397	2.93923e-05	0.00837510519435546	1.05291
HMGN3_Prot.1	398	3.01235e-05	0.00837510519435546	0.943946
INF2_T655__1_Phos	399	3.18779e-05	0.00837510519435546	1.11698
SLC9A1_T603__2_Phos	400	3.20883e-05	0.00837510519435546	-1.01516
HMGA1_S102__1_Phos	401	3.21351e-05	0.00837510519435546	0.927266
ANXA2_Mem.1	402	3.23474e-05	0.00837510519435546	-1.18951
SON_S2013__2_Phos	403	3.24405e-05	0.00837510519435546	0.965355
DKC1_S455__2_Phos	404	3.26948e-05	0.00837510519435546	0.926385
LGALS1_Mem	405	3.27239e-05	0.00837510519435546	-0.92634
CTR9_S1021__2_Phos	406	3.3211e-05	0.00837510519435546	1.03872
TPM1_Prot.2	407	3.33699e-05	0.00837510519435546	-0.925342
SRRM2_S1579__2_Phos	408	3.34583e-05	0.00837510519435546	1.04546
ALCAM_Nuc	409	3.37301e-05	0.00837510519435546	-0.938103
FN1_Nuc	410	3.41101e-05	0.00837510519435546	-0.91464
NUCKS1_S144__2_Phos	411	3.44181e-05	0.00837510519435546	1.10304
NUCKS1_S132__2_Phos	412	3.45074e-05	0.00837510519435546	1.10289
LIMA1_S490__1_Phos	413	3.45697e-05	0.00837510519435546	-0.923537
SRRM1_S10__1_Phos	414	3.48957e-05	0.0107158554870188	1.18454
EVPL_S23__2_Phos	415	3.60494e-05	0.0107158554870188	0.934651
LOX_Exos	416	3.62034e-05	0.0107158554870188	-1.25086
SRRM2_S1713__1_Phos	417	3.63579e-05	0.0107158554870188	1.18184
EPHB2_S771__1_Phos	418	3.72116e-05	0.0107158554870188	-1.01162
MISP_S394__1_Phos	419	3.72821e-05	0.0107158554870188	-1.13744
SPRR1B_Nuc	420	3.76975e-05	0.0118521097122839	1.00005
hsa.miR.30c.5p_miR	421	3.86905e-05	0.0118521097122839	-1.72884
SSFA2_S270__3_Phos	422	3.97596e-05	0.0118521097122839	-1.0942
SDPR_Nuc	423	3.99341e-05	0.0118521097122839	0.916132
QIL1_Prot	424	3.99908e-05	0.0118521097122839	1.02605
SRRM2_S1657__2_Phos	425	4.11578e-05	0.0118521097122839	0.914576
PALLD_S893__1_Phos	426	4.15256e-05	0.0118521097122839	-1.13058
S100A9_Nuc	427	4.16818e-05	0.0118521097122839	0.913923
RFTN1_S220__1_Phos	428	4.18295e-05	0.0125879981264834	-1.13011
MGST3_Prot	429	4.29828e-05	0.0125879981264834	0.912334
CBX5_Nuc	430	4.3332e-05	0.0125879981264834	0.911916
CDH2_Nuc	431	4.45145e-05	0.0125879981264834	-0.910522
EVPL_S27__2_Phos	432	4.47348e-05	0.0125879981264834	0.923366
HP1BP3_S110__1_Phos	433	4.4897e-05	0.0125879981264834	0.996259
S100A2_Sec.1	434	4.51208e-05	0.0183543599896013	1.23545
SRRM2_S1712__1_Phos	435	4.65959e-05	0.0183543599896013	1.1232
S100A8_Nuc	436	4.97839e-05	0.0183543599896013	0.904709
SRRM2_T885__2_Phos	437	5.00531e-05	0.0183543599896013	1.1186
PRRC2A_T1087__3_Phos	438	5.13504e-05	0.0183543599896013	-0.967587
hsa.miR.509.3.5p_miR	439	5.29993e-05	0.0183543599896013	1.6981
FARP1_S930__3_Phos	440	5.30034e-05	0.0183543599896013	-0.965813
NFE2L2_Sec	441	5.41029e-05	0.0183543599896013	1.42297
NCKIPSD_Prot	442	5.50469e-05	0.0183543599896013	1.01637
PIEZO1_S1395__2_Phos	443	5.53712e-05	0.0183543599896013	-1.11207
SRRM2_S1711__1_Phos	444	5.59374e-05	0.0183543599896013	1.15317
ZC3H13_S1010__2_Phos	445	5.67474e-05	0.0183543599896013	1.01456
SRRM2_S295__1_Phos	446	5.74032e-05	0.0183543599896013	1.07135
ABCC2_Prot	447	5.74529e-05	0.0183543599896013	1.10967
FAM175A_T341__2_Phos	448	5.81781e-05	0.0183543599896013	1.15204
PRRC2A_S1089__3_Phos	449	5.85849e-05	0.0183543599896013	-0.96019
hsa.miR.378i_miR	450	5.97453e-05	0.0183543599896013	1.68626
LAMB2_Glc	451	6.01485e-05	0.0183543599896013	1.0774
IGF2_Sec	452	6.09989e-05	0.0183543599896013	1.10578
PALLD_Nuc	453	6.17226e-05	0.0183543599896013	-0.893443
SRRM2_T983__3_Phos	454	6.19011e-05	0.0183543599896013	1.0094
DST_Prot.1	455	6.2582e-05	0.0183543599896013	0.892714
VIM_S10__1_Phos	456	6.27175e-05	0.0222999837462544	-1.00862
CIC_S1082__1_Phos	457	6.41664e-05	0.0222999837462544	-1.21043
VIM_S72__1_Phos	458	6.63144e-05	0.0222999837462544	-1.08289
LAMTOR5_Sec	459	6.85439e-05	0.0222999837462544	-1.4448
GFOD1_Nuc	460	6.9052e-05	0.0222999837462544	-0.976148
PPIC_Mem	461	6.91319e-05	0.0222999837462544	-1.0976
C18orf25_S66__2_Phos	462	6.98011e-05	0.0222999837462544	-0.950279
C18orf25_S69__2_Phos	463	6.98484e-05	0.0222999837462544	-0.950241
TRA2B_S22__2_Phos	464	7.25422e-05	0.0222999837462544	0.897628
HSPB1_Exos	465	7.38314e-05	0.0222999837462544	-0.883956
TMEM44_Prot	466	7.58376e-05	0.0222999837462544	-1.09151
NUCKS1_S54__1_Phos	467	7.61307e-05	0.0222999837462544	0.882323
hsa.miR.30b.5p_miR	468	7.7662e-05	0.0222999837462544	-1.66009
MDC1_Prot	469	8.04981e-05	0.0222999837462544	0.993639
STMN1_Sec	470	8.18101e-05	0.0222999837462544	-0.891123
CEP112_T745__1_Phos	471	8.19574e-05	0.0222999837462544	1.04882
HIST3H2BB_Glc	472	8.41953e-05	0.0222999837462544	1.0846
PLD1_S747__1_Phos	473	8.92356e-05	0.0222999837462544	-1.08074
LRP11_Prot	474	8.99982e-05	0.0222999837462544	-1.02512
SRSF4_S267__2_Phos	475	9.03357e-05	0.0222999837462544	0.873161
PDLIM7_Prot	476	9.1211e-05	0.0222999837462544	-0.872642
TMEM63B_S114__2_Phos	477	9.20479e-05	0.0222999837462544	-1.05012
SPRR1B_Sec	478	9.21332e-05	0.0222999837462544	0.985453
PPL_S885__1_Phos	479	9.24166e-05	0.0222999837462544	1.04986
hsa.miR.17.3p_miR	480	9.35387e-05	0.0222999837462544	1.64129
TRA2B_S266__1_Phos	481	9.47379e-05	0.0222999837462544	0.983755
SRRM2_S279__2_Phos	482	9.50153e-05	0.0222999837462544	1.02169
SRRM2_S281__2_Phos	483	9.51855e-05	0.0222999837462544	1.02157
FLNA_S2136__2_Phos	484	9.64415e-05	0.0222999837462544	-1.04709
SRSF4_S269__2_Phos	485	9.81296e-05	0.0222999837462544	0.868698
ZNF185_S227__2_Phos	486	9.82246e-05	0.0222999837462544	-1.0459
ITGA5_S127__1_Phos	487	9.96124e-05	0.0222999837462544	-0.867887
C4A_Sec	488	9.99136e-05	0.0222999837462544	0.980507
SRRM2_S1731__2_Phos	489	0.000100243	0.0222999837462544	0.88003
SRRM2_S902__2_Phos	490	0.000101431	0.0222999837462544	1.04381
SDHA_Nuc	491	0.000101539	0.0222999837462544	-0.841772
STRA6_Nuc	492	0.000103477	0.0222999837462544	-1.07085
S100A8_Prot	493	0.000103778	0.0222999837462544	0.978185
BCLAF1_S148__2_Phos	494	0.000104127	0.0222999837462544	0.977979
HNRNPUL2_S193__2_Phos	495	0.000106653	0.0222999837462544	0.864185
HIST1H1D_T18__1_Phos	496	0.000106964	0.0222999837462544	-1.04034
PDS5B_S1358__2_Phos	497	0.000107248	0.0222999837462544	-0.976167
SRRM2_S1537__2_Phos	498	0.000108451	0.0222999837462544	1.03944
PRRC2A_Y1094__3_Phos	499	0.000109097	0.0222999837462544	-0.975117
SSFA2_S273__3_Phos	500	0.000109528	0.0222999837462544	-0.974875
FAP_Nuc	501	0.000110026	0.0222999837462544	-0.864749
TRA2A_S2__3_Phos	502	0.000111355	0.0222999837462544	1.06592
ANXA3_Nuc	503	0.000112273	0.0222999837462544	-0.861392
DEK_S278__2_Phos	504	0.000113526	0.0222999837462544	0.860788
EIF5B_S190__1_Phos	505	0.00011388	0.0222999837462544	1.05262
CCNL1_S329__2_Phos	506	0.000116449	0.0222999837462544	0.871769
RAPGEF5_Sec	507	0.000116565	0.0222999837462544	-1.06284
MRPS16_Prot	508	0.000117062	0.0222999837462544	0.970779
TNPO2_Prot	509	0.000117991	0.0222999837462544	1.06202
CCNL1_S342__2_Phos	510	0.00011857	0.0222999837462544	0.858415
SLC9A1_S599__2_Phos	511	0.000120806	0.0222999837462544	-0.869733
SRRM2_S1522__2_Phos	512	0.000121438	0.0222999837462544	1.03201
PPP1R18_Sec	513	0.000122643	0.0222999837462544	-1.0594
KIF3B_Prot	514	0.000123057	0.0222999837462544	1.05918
SRRM1_S806__2_Phos	515	0.000124092	0.0222999837462544	0.858164
SRRM2_S1579__1_Phos	516	0.000126156	0.0222999837462544	1.09723
SRRM1_S806__3_Phos	517	0.000126482	0.0222999837462544	1.05731
CALD1_Mem	518	0.000126556	0.0222999837462544	-1.1608
SDPR_S32__2_Phos	519	0.000126924	0.0222999837462544	0.854688
PPL_Prot	520	0.000127322	0.0222999837462544	0.775064
NEXN_Nuc.1	521	0.000128213	0.0222999837462544	-0.854134
SIRT2_Prot	522	0.000128566	0.0222999837462544	1.09734
SRRM1_S716__1_Phos	523	0.000128794	0.0222999837462544	0.934745
RPS6_S242__3_Phos	524	0.000128799	0.0223301310955054	-0.956414
LUZP1_Prot	525	0.000130726	0.0223301310955054	-0.853068
CEP170_S845__1_Phos	526	0.000130864	0.0223301310955054	-1.09465
XRCC6_S6__2_Phos	527	0.000131718	0.0245413842545604	-1.3565
COL17A1_S174__1_Phos	528	0.000136568	0.0245413842545604	0.850663
HMGA1_Nuc	529	0.000138525	0.0245413842545604	0.849879
XRCC6_S2__2_Phos	530	0.000138962	0.0245413842545604	-1.35092
TNFRSF12A_Sec	531	0.000140568	0.0245413842545604	0.909707
ITIH4_Exos	532	0.000140649	0.0245413842545604	1.15291
PLOD2_Prot.1	533	0.000141657	0.0245413842545604	-0.848645
SRRM2_S935__1_Phos	534	0.000143245	0.0245413842545604	1.08826
PBXIP1_S469__1_Phos	535	0.000143294	0.0245413842545604	-0.995361
INIP_Nuc	536	0.000143788	0.0245413842545604	1.3048
TRA2A_T22__2_Phos	537	0.000145462	0.0245413842545604	1.04779
SRRM2_S1581__1_Phos	538	0.000146377	0.0245413842545604	0.931409
SRRM1_S765__1_Phos	539	0.0001485	0.0245413842545604	0.86073
SLC12A6_S1029__2_Phos	540	0.00015013	0.0245413842545604	-0.946248
SLC12A6_S1032__2_Phos	541	0.000150429	0.0245413842545604	-0.946125
SYNPO_S839__2_Phos	542	0.000151132	0.0245413842545604	-1.04518
RPS6_S244__3_Phos	543	0.000151513	0.0245413842545604	-1.00887
SRSF7_S223__2_Phos	544	0.000154676	0.0245413842545604	0.855923
DEK_S203__2_Phos	545	0.0001555	0.0245413842545604	1.04322
EIF5B_S107__1_Phos	546	0.000155558	0.0245413842545604	1.01558
BAG3_Prot	547	0.0001567	0.0245413842545604	1.08188
UTP18_S124__1_Phos	548	0.000157744	0.0245413842545604	0.952219
MISP_S395__1_Phos	549	0.000157769	0.0245413842545604	-1.08139
TRA2A_T24__2_Phos	550	0.000158456	0.0245413842545604	0.854563
SERPINE2_Exos	551	0.000158847	0.0245413842545604	1.08091
ITIH2_Sec	552	0.000158912	0.0245413842545604	0.902431
ASPHD2_Prot	553	0.000160276	0.0245413842545604	-1.42897
HIST1H1E_T18__1_Phos	554	0.000160594	0.0286661085594043	-0.925755
LMO7_T555__1_Phos	555	0.000162653	0.0286661085594043	-0.843185
ADD3_S677__2_Phos	556	0.000163631	0.0286661085594043	0.840652
DKC1_T458__2_Phos	557	0.000164798	0.0286661085594043	0.76213
PPP1R18_S224__1_Phos	558	0.000165912	0.0286661085594043	-1.07366
TAGLN_Nuc	559	0.000167186	0.0286661085594043	-0.841651
S100A8_Mem	560	0.000170085	0.0286661085594043	1.11063
HDGFRP3_Prot	561	0.000170103	0.0286661085594043	0.922231
H2AFX_Nuc	562	0.000172548	0.0286661085594043	0.876694
ADD3_S673__2_Phos	563	0.000172931	0.0286661085594043	0.83757
SRRM2_S1732__2_Phos	564	0.00017677	0.0286661085594043	0.945047
TGFB2_Prot	565	0.00017808	0.0286661085594043	-1.03388
NDUFA4_Mem	566	0.000181569	0.0286661085594043	1.08381
SRRM1_S811__3_Phos	567	0.000181714	0.0286661085594043	1.03248
PLOD2_Prot	568	0.000185218	0.0286661085594043	-0.942093
FSTL1_Sec	569	0.000185485	0.0286661085594043	-0.942002
HMGN2_Glc	570	0.000186506	0.0286661085594043	0.833339
IRF2BPL_Prot	571	0.000186641	0.0286661085594043	1.13154
PPFIBP1_S999__2_Phos	572	0.000187521	0.0286661085594043	-1.06901
MISP_S400__2_Phos	573	0.000188776	0.0286661085594043	-1.02983
RRP15_S276__2_Phos	574	0.000189851	0.0286661085594043	1.02944
DEK_S279__2_Phos	575	0.000190625	0.0286661085594043	0.832113
hsa.miR.5189.3p_miR	576	0.000191211	0.0286661085594043	-1.56718
KDELR1_Prot	577	0.000192395	0.0286661085594043	1.00129
EZH2_T367__2_Phos	578	0.000192864	0.0286661085594043	-0.831457
hsa.miR.6510.3p_miR	579	0.000193403	0.0286661085594043	1.56597
BUD13_S375__2_Phos	580	0.000193878	0.0286661085594043	1.06661
RPS6_S240__2_Phos	581	0.000194323	0.0301962954201575	-0.890381
CAV1_S6__1_Phos	582	0.0001968	0.0301962954201575	0.830321
FLNA_S2131__2_Phos	583	0.000203114	0.0301962954201575	-1.02474
NUCKS1_S58__1_Phos	584	0.000204917	0.0301962954201575	0.804087
SRRM2_S1729__2_Phos	585	0.000205624	0.0301962954201575	0.839762
SIPA1L1_Nuc	586	0.000206609	0.0301962954201575	-1.12377
DEK_S202__2_Phos	587	0.000207222	0.0301962954201575	1.02334
TGM2_Prot	588	0.000208067	0.0301962954201575	-0.829346
ZNF185_S62__2_Phos	589	0.000209104	0.0301962954201575	-0.934379
TGFB1I1_S115__2_Phos	590	0.000210668	0.0301962954201575	-1.02219
SNX16_Prot	591	0.000210852	0.0301962954201575	1.21042
TMEM126B_Prot	592	0.000213477	0.0301962954201575	1.02126
RABIF_Sec	593	0.000214731	0.0301962954201575	-0.932682
DOCK5_S1789__2_Phos	594	0.000215202	0.0301962954201575	-1.05906
hsa.miR.514b.5p_miR	595	0.000217124	0.0301962954201575	1.55368
INCENP_S218__3_Phos	596	0.0002181	0.0301962954201575	-0.99277
SAFB_S383__1_Phos	597	0.000218762	0.0301962954201575	0.826503
TCEB3_Sec	598	0.000218982	0.0301962954201575	-1.01948
SRRM2_S988__3_Phos	599	0.000219505	0.0301962954201575	0.931275
HDGFRP3_S91__1_Phos	600	0.000220285	0.0301962954201575	0.858902
SRRM2_S1562__1_Phos	601	0.000220641	0.032698168384148	1.01895
hsa.miR.3175_miR	602	0.000223929	0.032698168384148	1.55038
NUCKS1_S61__1_Phos	603	0.000224856	0.032698168384148	0.813511
SRSF7_S227__2_Phos	604	0.000225666	0.032698168384148	0.834423
HIST1H1E_S2__1_Phos	605	0.000227278	0.032698168384148	0.989955
TLK2_Nuc	606	0.000227765	0.0366906771352284	1.05493
ZC3H13_S372__2_Phos	607	0.000231602	0.0366906771352284	0.927835
CDK13_T651__1_Phos	608	0.000232946	0.0366906771352284	-0.879397
HIST1H1E_Nuc	609	0.000234974	0.0366906771352284	0.744018
SRRM2_S1383__1_Phos	610	0.00023682	0.0366906771352284	0.98714
DSP_S176__1_Phos	611	0.000238206	0.0366906771352284	0.81951
SDPR_T33__2_Phos	612	0.000239462	0.0366906771352284	0.819211
CDH2_Prot	613	0.000242912	0.0366906771352284	-0.876841
FN1_Mem	614	0.000243163	0.0366906771352284	-1.1028
SRRM2_S1521__2_Phos	615	0.0002463	0.0366906771352284	0.996178
PCDH1_S984__1_Phos	616	0.000246362	0.0366906771352284	-0.817591
LGALS1_Prot	617	0.000246381	0.0366906771352284	-0.793934
PPIC_Nuc	618	0.000248119	0.0366906771352284	-0.983941
CD81_Nuc	619	0.000249678	0.0366906771352284	-1.01025
TOPORS_Nuc	620	0.00025015	0.0398855996143476	1.01012
MICAL3_T684__2_Phos	621	0.000254993	0.0398855996143476	-0.982061
TAB1_Prot	622	0.000259447	0.0398855996143476	1.09781
TGFB1I1_S118__2_Phos	623	0.000259642	0.0398855996143476	-1.00748
SRRM2_T384__2_Phos	624	0.000261143	0.0398855996143476	0.814745
SRRM2_T1063__2_Phos	625	0.00026121	0.0398855996143476	1.00706
TPM4_Sec.1	626	0.000263304	0.0398855996143476	-0.895062
CTNND1_S346__3_Phos	627	0.000264824	0.0398855996143476	-0.804286
XPC_S347__2_Phos	628	0.000265203	0.0398855996143476	0.979354
PDAP1_S63__1_Phos	629	0.000266601	0.0398855996143476	1.03129
CTNND1_S349__3_Phos	630	0.000268647	0.0398855996143476	-0.803473
SON_S1948__2_Phos	631	0.00026927	0.0503614503209655	0.824196
CTNND1_S352__3_Phos	632	0.000271816	0.0503614503209655	-0.802808
DEK_S204__2_Phos	633	0.000274684	0.0503614503209655	0.962682
SIPA1L1_S1528__1_Phos	634	0.000278584	0.0503614503209655	-1.00249
SRRM2_S404__3_Phos	635	0.00028323	0.0503614503209655	0.867416
SRGAP3_S874__1_Phos	636	0.000284469	0.0503614503209655	1.09901
RBP4_Sec	637	0.000290172	0.0503614503209655	0.808204
DEK_S223__2_Phos	638	0.000292511	0.0503614503209655	0.807741
ZMAT5_Prot	639	0.00029303	0.0503614503209655	1.09669
DBN1_T335__1_Phos	640	0.00029616	0.0503614503209655	-0.998128
PRPF4B_S223__2_Phos	641	0.000296463	0.0503614503209655	0.911853
PGP_Exos	642	0.000299018	0.0503614503209655	1.04873
hsa.miR.3180_miR	643	0.000300339	0.0503614503209655	1.51872
SIPA1L1_T209__1_Phos	644	0.000304302	0.0503614503209655	-0.996191
XPC_S351__2_Phos	645	0.000305832	0.0503614503209655	0.909821
NPC1_Mem	646	0.000308589	0.0503614503209655	-1.09263
CD59_Sec	647	0.00031027	0.0503614503209655	1.03218
NGDN_S118__1_Phos	648	0.00031439	0.0503614503209655	0.908016
PRPF38B_S527__1_Phos	649	0.000318168	0.0503614503209655	0.907233
TRA2A_S20__2_Phos	650	0.000319252	0.0503614503209655	0.804781
MCOLN1_Prot	651	0.000328108	0.0503614503209655	-1.2454
UTS2_Mem	652	0.00033318	0.0503614503209655	-1.02688
GUSB_Glc	653	0.000333407	0.0503614503209655	0.880074
S100A6_Prot	654	0.000333435	0.0503614503209655	0.80225
EZH2_S363__2_Phos	655	0.000335737	0.0503614503209655	-0.799756
PALLD_Prot	656	0.000341314	0.0503614503209655	-0.798797
SRRM2_S994__3_Phos	657	0.000342454	0.0503614503209655	0.810095
NUCKS1_S79__1_Phos	658	0.000344438	0.0503614503209655	0.798266
PRPF4B_S225__2_Phos	659	0.00034731	0.0503614503209655	0.960577
HIST1H1C_Nuc	660	0.000348664	0.0503614503209655	0.854512
CALD1_Glc	661	0.00035179	0.0503614503209655	-0.722926
HMGA1_Prot	662	0.000351808	0.0503614503209655	0.83359
MME_S6__1_Phos	663	0.000356704	0.0503614503209655	1.04233
GOLGA1_S30__3_Phos	664	0.000361945	0.0503614503209655	-0.983715
GOLGA1_S36__3_Phos	665	0.000362654	0.0503614503209655	-0.983573
GOLGA1_S41__3_Phos	666	0.000363008	0.0503614503209655	-0.983503
hsa.miR.25.3p_miR	667	0.000364223	0.0503614503209655	-1.4976
CCDC171_S121__1_Phos	668	0.000364666	0.0503614503209655	-1.21768
TPX2_S293__1_Phos	669	0.000366735	0.0503614503209655	-1.07081
SRRM2_S1443__1_Phos	670	0.00037394	0.0503614503209655	0.981355
LIMA1_S698__1_Phos	671	0.000375134	0.0503614503209655	-0.793276
FAM120C_Prot	672	0.000377088	0.0503614503209655	0.980747
HNRNPUL2_S185__1_Phos	673	0.000377551	0.0503614503209655	0.7929
CAV2_S23__1_Phos	674	0.0003786	0.0503614503209655	0.84935
NUCKS1_T222__3_Phos	675	0.000379051	0.0503614503209655	0.98037
SRSF1_S227__2_Phos	676	0.000381666	0.0503614503209655	0.871388
GRAMD1A_S350__2_Phos	677	0.000383876	0.0503614503209655	-0.894857
TXLNG_Nuc	678	0.000387444	0.0503614503209655	-0.894243
SORBS2_S26__1_Phos	679	0.00038762	0.0503614503209655	-0.9216
CDH2_Sec	680	0.00038951	0.0503614503209655	-0.79107
CTSO_Prot	681	0.000394225	0.0503614503209655	-1.01425
NOL12_S133__2_Phos	682	0.000394335	0.0503614503209655	0.893072
NOL12_S132__2_Phos	683	0.000394567	0.0503614503209655	0.893033
PROM2_Prot	684	0.000394637	0.0503614503209655	0.977444
NUMA1_Nuc	685	0.000394964	0.0503614503209655	0.727682
PSIP1_S129__1_Phos	686	0.000395706	0.0503614503209655	0.892841
TJP1_S268__2_Phos	687	0.000398266	0.0503614503209655	-0.789762
SUSD5_S177__2_Phos	688	0.000402324	0.0503614503209655	-0.97604
SUSD5_S176__2_Phos	689	0.000404268	0.0503614503209655	-0.975689
DBN1_S339__2_Phos	690	0.000406174	0.0503614503209655	-0.891105
MISP_Prot	691	0.000413633	0.0503614503209655	-0.787532
ZNF185_S65__2_Phos	692	0.00041379	0.0503614503209655	-0.948209
DDX21_S121__1_Phos	693	0.000415912	0.0503614503209655	0.787208
SRRM1_T396__2_Phos	694	0.000416496	0.0503614503209655	0.93985
GPR157_T328__2_Phos	695	0.00041661	0.0503614503209655	-0.947727
PPP1R18_Nuc	696	0.000419832	0.0503614503209655	-0.786654
CORO1B_Exos	697	0.00042006	0.0503614503209655	-1.02933
SLC9A1_T603__3_Phos	698	0.000423622	0.0503614503209655	-0.855361
IGHV6.1_Sec	699	0.000423994	0.0503614503209655	0.888242
CHMP2B_Nuc	700	0.000425898	0.0503614503209655	0.855016
LEO1_S614__2_Phos	701	0.000426702	0.0503614503209655	0.785695
SRRM2_T1453__1_Phos	702	0.000430801	0.0503614503209655	0.926507
GGACT_Sec	703	0.000433377	0.0503614503209655	-1.00709
TRA2A_S14__3_Phos	704	0.000436259	0.0503614503209655	0.936579
RBM4B_Nuc	705	0.000437999	0.0503614503209655	-0.944163
IWS1_S420__2_Phos	706	0.000438142	0.0503614503209655	0.936274
PSIP1_T134__2_Phos	707	0.000438239	0.0503614503209655	0.886034
MRPS36_Nuc	708	0.000447186	0.0503614503209655	-1.0047
SRRM1_S724__1_Phos	709	0.000447984	0.0503614503209655	0.794079
UQCC1_Nuc	710	0.000449306	0.0503614503209655	0.967968
PDCD4_Nuc	711	0.00045549	0.0503614503209655	0.966964
CCDC55_S194__1_Phos	712	0.00045736	0.0503614503209655	0.966663
PCMT1_Sec	713	0.000458219	0.0503614503209655	-0.837282
CANT1_Nuc	714	0.000458681	0.0503614503209655	-1.00277
FOXK1_S472__2_Phos	715	0.000460543	0.0503614503209655	-0.849974
SIPA1L1_S1585__1_Phos	716	0.000462868	0.0503614503209655	-0.882368
NOL4L_S130__1_Phos	717	0.000463886	0.0503614503209655	-0.882221
ZNHIT1_Prot	718	0.000464629	0.0503614503209655	1.23377
PRKCDBP_S62__1_Phos	719	0.000468156	0.0503614503209655	-1.00121
CENPE_Nuc	720	0.000469079	0.0503614503209655	1.00106
SQSTM1_S272__2_Phos	721	0.000472993	0.0503614503209655	-0.790806
ALDH1A3_Prot	722	0.000473274	0.0503614503209655	-0.779551
HIST1H1D_Nuc	723	0.000474411	0.0503614503209655	0.781447
CSRP1_Prot	724	0.00047462	0.0503614503209655	-0.779382
FAM3C_Nuc	725	0.000475567	0.0664543156453243	-0.779263
PSIP1_S129__2_Phos	726	0.000480456	0.0664543156453243	0.778654
FSTL1_Prot	727	0.000489492	0.0664543156453243	-0.947366
TCOF1_Prot	728	0.00049345	0.0664543156453243	0.769007
TIMM8A_Sec	729	0.000496425	0.0664543156453243	0.960627
RHBDF2_S325__2_Phos	730	0.000497417	0.0664543156453243	-0.927265
RHBDF2_S328__2_Phos	731	0.000497429	0.0664543156453243	-0.927263
SSFA2_S272__3_Phos	732	0.000497549	0.0664543156453243	-0.935036
TPST1_Nuc	733	0.000501487	0.0664543156453243	-0.959878
GOLM1_T255__1_Phos	734	0.000501697	0.0664543156453243	-0.934439
COX8A_Nuc	735	0.000504527	0.0745568311320442	0.853211
FOXK1_S468__2_Phos	736	0.000517295	0.0745568311320442	-0.851566
GLIPR2_Prot	737	0.000521246	0.0745568311320442	-0.87436
SQSTM1_S275__1_Phos	738	0.000523105	0.0745568311320442	-0.992707
hsa.miR.378f_miR	739	0.000524827	0.0745568311320442	1.45686
ATP5A1_Nuc	740	0.000525828	0.0745568311320442	-0.701364
PCDH1_S984__2_Phos	741	0.000537168	0.0745568311320442	-0.774001
ITGB5_Mem	742	0.000540327	0.0745568311320442	-0.990213
SRRM1_S209__1_Phos	743	0.000547277	0.0745568311320442	0.989228
SRRM2_S871__1_Phos	744	0.000547474	0.0745568311320442	1.10979
VIM_S39__1_Phos	745	0.000549149	0.0745568311320442	-0.988965
LYRM9_Prot	746	0.000551318	0.0745568311320442	1.04074
SPRR3_Prot	747	0.000554998	0.0745568311320442	0.92715
CDK12_T892__1_Phos	748	0.000560469	0.0745568311320442	-0.780502
RTN4_Sec	749	0.00056105	0.0745568311320442	-0.987309
WDR75_S782__2_Phos	750	0.000570247	0.0745568311320442	0.768387
LEO1_S610__2_Phos	751	0.000572837	0.0745568311320442	0.867951
TRIM16_S38__2_Phos	752	0.000579408	0.0745568311320442	0.867173
RBMS1_S5__1_Phos	753	0.000581091	0.0745568311320442	-0.866975
ERGIC3_S110__1_Phos	754	0.000585946	0.0745568311320442	-0.923212
SRRM1_S784__1_Phos	755	0.000586032	0.0745568311320442	0.948303
RPL37_Prot	756	0.000597407	0.0745568311320442	0.946866
SLC9A1_S605__3_Phos	757	0.00060008	0.0745568311320442	-0.84174
HIST1H2AJ_Sec	758	0.000602238	0.0745568311320442	0.841501
RPL3_S304__1_Phos	759	0.00060273	0.0745568311320442	0.946203
PSIP1_S273__1_Phos	760	0.000604878	0.0745568311320442	0.945937
CD14_Nuc	761	0.000609756	0.0745568311320442	0.863686
PPIG_S518__1_Phos	762	0.000610026	0.0745568311320442	0.920279
PRPF4B_S227__2_Phos	763	0.000616004	0.0745568311320442	0.944571
TPM1_Nuc.1	764	0.000617031	0.0745568311320442	-0.755011
WDR75_S779__2_Phos	765	0.000617265	0.0745568311320442	0.763598
TGM2_Nuc	766	0.000623881	0.0745568311320442	-0.762952
TOR1AIP1_S156__3_Phos	767	0.000624978	0.0745568311320442	-0.740776
CCDC86_Nuc	768	0.000625014	0.0745568311320442	0.794675
TOR1AIP1_S157__3_Phos	769	0.000629932	0.0745568311320442	-0.740311
DEK_S215__2_Phos	770	0.000643978	0.0745568311320442	0.761027
PIEZO1_S1391__2_Phos	771	0.000649421	0.0745568311320442	-0.836468
TAGLN_Sec	772	0.000653229	0.0745568311320442	-0.760159
SRRM2_S2694__1_Phos	773	0.000662311	0.0745568311320442	0.858012
ZC3HC1_T290__2_Phos	774	0.000663219	0.0745568311320442	-0.759235
SELM_Prot	775	0.000663499	0.0745568311320442	-0.914134
RPLP2_S82__1_Phos	776	0.000663646	0.0745568311320442	0.699085
SPPL2A_Nuc	777	0.000667094	0.0745568311320442	-0.973852
RTN4_S7__2_Phos	778	0.0006693	0.0745568311320442	-0.758679
UTP14A_S453__1_Phos	779	0.000672414	0.0745568311320442	1.02983
BUD13_S364__2_Phos	780	0.000677561	0.0745568311320442	0.972634
CAV2_Mem	781	0.000677798	0.0745568311320442	-0.98393
RANBP2_S2276__2_Phos	782	0.000677846	0.0745568311320442	-0.833598
THRAP3_S243__2_Phos	783	0.000679258	0.0745568311320442	0.757779
GALNT7_S103__1_Phos	784	0.000679715	0.0745568311320442	-0.856226
RANBP2_S2280__2_Phos	785	0.000680523	0.0745568311320442	-0.829413
C11orf84_S152__2_Phos	786	0.000681112	0.0745568311320442	-0.937014
TOPORS_Prot	787	0.000687483	0.0745568311320442	0.977137
COX7A2_Nuc	788	0.000691245	0.0745568311320442	0.756711
SRRM2_S1497__2_Phos	789	0.000691732	0.0745568311320442	0.758647
ZC3H13_S216__2_Phos	790	0.000692265	0.0745568311320442	0.911017
hsa.miR.99a.5p_miR	791	0.000706834	0.0745568311320442	1.42289
INCENP_S214__3_Phos	792	0.000709057	0.0745568311320442	-0.901677
SDPR_T33__3_Phos	793	0.000710347	0.0745568311320442	0.755044
SRSF8_S273__1_Phos	794	0.000711981	0.0745568311320442	0.933664
TTR_Sec	795	0.000713765	0.0745568311320442	0.852849
LARP1_S627__2_Phos	796	0.000718093	0.0745568311320442	0.808253
PDLIM4_S53__1_Phos	797	0.000719286	0.0745568311320442	-0.765133
PPP1R18_Prot	798	0.00072034	0.0745568311320442	-0.754188
PBXIP1_Prot	799	0.000720468	0.0745568311320442	-0.754177
SLC20A1_S267__2_Phos	800	0.00072251	0.0745568311320442	0.754004
LARP1_S851__1_Phos	801	0.000725051	0.0745568311320442	0.932285
PRODH_Prot	802	0.000725888	0.0745568311320442	0.807544
LEO1_S254__2_Phos	803	0.000728504	0.0745568311320442	0.907256
LEO1_S246__2_Phos	804	0.000730045	0.0745568311320442	0.9071
HIST1H1E_T4__1_Phos	805	0.00073196	0.0780958680700721	0.851106
ZDHHC5_S432__2_Phos	806	0.000740379	0.0780958680700721	-0.930698
BCLAF1_S230__2_Phos	807	0.000742497	0.0780958680700721	0.930481
CHMP3_Prot	808	0.000747382	0.0780958680700721	0.84966
CDKN3_Nuc	809	0.000751296	0.0780958680700721	0.751606
CDK13_T943__1_Phos	810	0.000753261	0.0780958680700721	-0.929388
CAV2_Prot	811	0.000758202	0.0780958680700721	0.826051
CALD1_S196__1_Phos	812	0.000759814	0.0780958680700721	-0.904145
RTN4_S15__2_Phos	813	0.000762306	0.0780958680700721	-0.750712
ZC3HC1_S301__2_Phos	814	0.000767359	0.0780958680700721	-0.750305
PGBD5_S60__2_Phos	815	0.000768283	0.0780958680700721	-0.927886
PGBD5_S59__2_Phos	816	0.000769525	0.0780958680700721	-0.927763
FAM210A_Nuc	817	0.000772891	0.0780958680700721	-0.803414
SERPINH1_Prot	818	0.000790356	0.0780958680700721	-0.748486
HK1_Nuc	819	0.000796389	0.0780958680700721	0.71218
TGOLN2_S298__2_Phos	820	0.000796892	0.0780958680700721	0.871083
SPG21_S150__1_Phos	821	0.000797645	0.0780958680700721	-1.16273
NEXN_Mem	822	0.000806973	0.0780958680700721	-1.01463
HIST1H1E_Prot	823	0.000807328	0.0780958680700721	0.73875
UBA52_Nuc	824	0.000812074	0.0780958680700721	0.84388
GADD45GIP1_Prot	825	0.000813029	0.0780958680700721	0.812509
CP_Exos	826	0.000813997	0.0780958680700721	0.923476
hsa.miR.6750.5p_miR	827	0.000814403	0.0780958680700721	1.40648
TMEM63B_S111__2_Phos	828	0.000817106	0.0780958680700721	-0.923185
SERPINH1_Mem	829	0.000818276	0.0780958680700721	-0.82088
UBLCP1_Prot	830	0.00082019	0.0780958680700721	0.922897
SLC9A1_S599__3_Phos	831	0.000823327	0.0780958680700721	-0.820462
MAN2A1_Glc	832	0.00082937	0.0780958680700721	0.745509
ST5_S84__2_Phos	833	0.000833969	0.0780958680700721	-0.956254
TPM1_Prot.1	834	0.000836184	0.0780958680700721	-0.745003
GSN_Sec.1	835	0.00083645	0.0780958680700721	-0.921394
PPIG_Prot	836	0.000837461	0.112022492127709	0.744908
PRRC1_Prot	837	0.000845571	0.112022492127709	0.896195
TRA2A_S16__2_Phos	838	0.000850304	0.112022492127709	0.82851
SRRM1_S804__3_Phos	839	0.000859578	0.112022492127709	0.919303
HPX_Sec	840	0.000861867	0.112022492127709	0.753821
DEK_S279__1_Phos	841	0.000866282	0.112022492127709	1.17396
HSP90B1_Mem	842	0.000888245	0.112022492127709	-0.741254
SRRM2_S1620__2_Phos	843	0.000891199	0.112022492127709	0.815057
LUZP1_S957__1_Phos	844	0.000892548	0.112022492127709	-0.906257
TPM2_Prot	845	0.000906824	0.112022492127709	-0.98235
IRF2BP2_S175__1_Phos	846	0.000921113	0.112022492127709	-0.791766
DBN1_S339__1_Phos	847	0.000926068	0.112022492127709	-0.834664
TOMM5_Nuc	848	0.000927268	0.112022492127709	0.740508
MINA_Prot	849	0.000946062	0.112022492127709	0.91192
DEK_S216__2_Phos	850	0.000946217	0.112022492127709	0.747923
PXDN_Sec	851	0.000949788	0.112022492127709	-0.81069
ADIRF_Prot	852	0.000952469	0.112022492127709	0.810496
SQRDL_T342__1_Phos	853	0.000957551	0.112022492127709	0.978799
MRPS21_Mem	854	0.000975062	0.112022492127709	1.14332
HK2_Prot	855	0.000977449	0.112022492127709	0.737204
RPS6_T241__2_Phos	856	0.000979818	0.112022492127709	-0.877765
ACIN1_Nuc.1	857	0.00098352	0.112022492127709	0.94307
SLC9A1_S602__3_Phos	858	0.000989846	0.112022492127709	-0.824415
SYNPO_S838__2_Phos	859	0.000992165	0.112022492127709	-0.908236
EEF1E1_Prot	860	0.000994889	0.112022492127709	0.876623
GLB1_Nuc	861	0.000995209	0.112022492127709	-0.734152
GOLM1_S187__1_Phos	862	0.00100178	0.112022492127709	-0.829108
SRRM2_S1497__1_Phos	863	0.00100314	0.112022492127709	0.863313
HDGFRP2_S366__3_Phos	864	0.00100502	0.112022492127709	-0.725265
NUCKS1_S75__1_Phos	865	0.00100695	0.112022492127709	0.907088
DMWD_Prot	866	0.00100783	0.112022492127709	-0.995832
WASF2_Sec	867	0.00101302	0.112022492127709	-0.906622
HDGFRP2_S369__3_Phos	868	0.00101573	0.112022492127709	-0.724607
CLINT1_S234__1_Phos	869	0.00101679	0.112022492127709	0.906333
ZC3H13_S218__2_Phos	870	0.00101821	0.112022492127709	0.882236
CBX8_Nuc	871	0.00102333	0.112022492127709	0.796908
HDGFRP2_S370__3_Phos	872	0.00102478	0.112022492127709	-0.724056
SPTBN1_T2161__2_Phos	873	0.00102915	0.112022492127709	0.732046
TNS3_Prot	874	0.00103915	0.112022492127709	-1.03485
PPHLN1_T84__2_Phos	875	0.0010421	0.112022492127709	0.820788
PPIG_S738__2_Phos	876	0.00104269	0.112022492127709	0.733136
SRRM2_S2088__2_Phos	877	0.00104378	0.112022492127709	0.904296
ANXA1_Sec	878	0.0010494	0.112022492127709	0.825809
REPS1_T173__2_Phos	879	0.00105212	0.112022492127709	0.803628
DBN1_Prot	880	0.00107197	0.112022492127709	-0.729479
CD82_Glc	881	0.00107526	0.112022492127709	0.731193
VAPB_T164__2_Phos	882	0.00107644	0.112022492127709	-0.802044
SRSF5_S231__2_Phos	883	0.00107921	0.112022492127709	0.793265
SRSF5_S233__2_Phos	884	0.00108076	0.112022492127709	0.793167
ATP5B_Nuc.1	885	0.00108405	0.112022492127709	-0.661011
NFIC_Nuc	886	0.00109672	0.112022492127709	0.78003
A0A1B0GTL5_S913__2_Phos	887	0.00110618	0.112022492127709	-0.779449
A0A1B0GTL5_T909__2_Phos	888	0.00110881	0.112022492127709	-0.779288
STARD3NL_S175__1_Phos	889	0.00110929	0.112022492127709	-0.987625
SNAPIN_Prot	890	0.00112219	0.112022492127709	0.898641
PLEKHG3_S1028__1_Phos	891	0.0011229	0.112022492127709	-0.874805
LIMA1_S362__1_Phos	892	0.00112406	0.112022492127709	-0.726481
C18orf25_S147__2_Phos	893	0.00112571	0.112022492127709	-0.898396
SDPR_S37__2_Phos	894	0.00113425	0.112022492127709	0.852043
LEO1_S607__2_Phos	895	0.00113861	0.112022492127709	0.727565
VIM_Mem	896	0.00115064	0.112022492127709	-0.735433
ITGB4_S1364__2_Phos	897	0.00115242	0.112022492127709	0.896559
MCM2_S139__1_Phos	898	0.00115303	0.112022492127709	-0.819084
HN1_Sec	899	0.00116097	0.112022492127709	-0.734859
CTSZ_Prot	900	0.00116205	0.112022492127709	-0.724374
hsa.miR.6812.5p_miR	901	0.00116402	0.112022492127709	-1.36435
POLR2A_S1917__1_Phos	902	0.00116472	0.112022492127709	1.11277
FAM120A_S510__2_Phos	903	0.00116691	0.112022492127709	0.929232
FLRT3_Prot	904	0.00116942	0.120930576694198	0.723973
CCNY_S326__2_Phos	905	0.00118081	0.120930576694198	-1.08541
PCDH1_S973__2_Phos	906	0.00118848	0.120930576694198	-0.774575
COX5A_Mem	907	0.00119202	0.120930576694198	0.816698
UTP3_Nuc	908	0.0011926	0.120930576694198	0.733127
C1R_Sec	909	0.00119725	0.120930576694198	0.722478
NRCAM_Prot	910	0.00121262	0.120930576694198	-0.892557
BIRC5_Prot	911	0.00121776	0.120930576694198	-0.936529
ZNF185_S66__2_Phos	912	0.00121945	0.120930576694198	-0.855836
ATP7A_S357__2_Phos	913	0.00123062	0.120930576694198	-0.788978
SDPR_S32__3_Phos	914	0.00123194	0.120930576694198	0.72066
PTPN14_S593__1_Phos	915	0.00123476	0.120930576694198	-0.924618
AHNAK_S216__3_Phos	916	0.00124372	0.120930576694198	-0.890561
SLC35F2_Prot	917	0.00124817	0.120930576694198	-1.19071
CRYAB_Nuc	918	0.00124957	0.120930576694198	-0.783145
MRGBP_S195__2_Phos	919	0.00125005	0.120930576694198	-0.890161
MRGBP_S191__2_Phos	920	0.00125382	0.120930576694198	-0.889923
ATP6V1A_Sec	921	0.00126375	0.120930576694198	0.8893
SAFB_S582__1_Phos	922	0.0012875	0.120930576694198	0.769108
HSP90AA1_S263__1_Phos	923	0.00129169	0.120930576694198	0.650911
SRRM2_S1621__2_Phos	924	0.00129706	0.120930576694198	0.789015
MAP1B_S1262__3_Phos	925	0.00129977	0.120930576694198	-0.920412
GOLGA6D_S183__2_Phos	926	0.00130231	0.120930576694198	0.78873
GOLGA6D_T188__2_Phos	927	0.0013036	0.120930576694198	0.78866
MRPL2_Prot	928	0.00130491	0.120930576694198	0.727302
KRT18_S7__1_Phos	929	0.00130886	0.120930576694198	-0.863059
MAP1B_S1265__3_Phos	930	0.00130896	0.120930576694198	-0.919833
DUT_Prot	931	0.00131531	0.120930576694198	0.744816
GSR_Prot	932	0.00131698	0.122943757773025	0.716395
EIF3A_Sec	933	0.00133209	0.122943757773025	-0.861702
LRRN1_S664__1_Phos	934	0.00133324	0.122943757773025	-0.80862
PRAMEF18_Sec	935	0.00134319	0.122943757773025	1.33514
CALD1_Nuc	936	0.00134831	0.122943757773025	-0.714887
S100A9_Sec	937	0.00135167	0.122943757773025	0.714727
MCOLN1_Nuc	938	0.00136119	0.122943757773025	-1.1356
AHNAK_S212__3_Phos	939	0.00137585	0.122943757773025	-0.882565
POLR1D_Prot	940	0.00137611	0.122943757773025	0.968965
AHNAK_T218__3_Phos	941	0.0013793	0.122943757773025	-0.882366
FKBP9_Prot	942	0.0013811	0.122943757773025	-0.713343
LTBP3_Prot	943	0.00138555	0.122943757773025	-0.858659
XPC_S884__1_Phos	944	0.00139648	0.122943757773025	0.903888
MYO18A_S2043__1_Phos	945	0.00140856	0.122943757773025	0.880695
CHRAC1_Prot	946	0.00141953	0.122943757773025	-1.12648
RPL37_Nuc	947	0.00143274	0.122943757773025	0.712839
LEMD2_T147__3_Phos	948	0.00143869	0.122943757773025	0.85574
PSME1_Prot	949	0.00144697	0.122943757773025	0.761071
AFAP1_S668__2_Phos	950	0.0014474	0.122943757773025	-0.869396
DST_Nuc.1	951	0.00144863	0.122943757773025	0.855205
LARP1_S228__2_Phos	952	0.00144992	0.122943757773025	0.71021
CLMN_Nuc	953	0.00145438	0.122943757773025	0.710012
ZC3H13_S381__1_Phos	954	0.0014698	0.122943757773025	0.910267
CIC_T2314__3_Phos	955	0.00146995	0.122943757773025	-0.910258
CIC_S2303__3_Phos	956	0.00147163	0.122943757773025	-0.910163
CIC_S2308__3_Phos	957	0.00147363	0.122943757773025	-0.910051
ATP5O_Nuc	958	0.00147933	0.122943757773025	-0.672772
KLF5_Nuc	959	0.00147944	0.122943757773025	0.896659
ACOX3_Prot	960	0.00147956	0.122943757773025	-0.708903
RBMS1_S7__1_Phos	961	0.00148125	0.122943757773025	-0.876679
SRRM2_S1072__2_Phos	962	0.00148899	0.122943757773025	0.759089
SDPR_S35__3_Phos	963	0.00148945	0.122943757773025	0.708472
PKP2_S251__1_Phos	964	0.00148972	0.122943757773025	0.876223
C1orf174_Prot	965	0.00149678	0.122943757773025	1.10091
DAK_Sec	966	0.00149914	0.133417748156076	0.79474
SCMH1_Prot	967	0.00153268	0.133417748156076	0.959519
RUNX1_T29__2_Phos	968	0.00153402	0.133417748156076	-0.793068
SH2D3A_S180__1_Phos	969	0.00153528	0.133417748156076	0.955329
RUNX1_S36__2_Phos	970	0.00153545	0.133417748156076	-0.793
XPC_S397__2_Phos	971	0.00154747	0.133417748156076	0.705997
CTTN_S418__3_Phos	972	0.00155262	0.133417748156076	-0.849803
FARP1_S920__3_Phos	973	0.00155435	0.133417748156076	-0.756106
TOP2A_Nuc	974	0.0015558	0.133417748156076	-0.705648
LEO1_S162__2_Phos	975	0.00155847	0.133417748156076	0.776
HNRNPA0_Sec	976	0.00156009	0.133417748156076	-0.828052
VAPB_S156__2_Phos	977	0.00156589	0.133417748156076	-0.705228
MUC21_Mem	978	0.00157203	0.133417748156076	0.916742
TGFB2_Exos	979	0.0015811	0.133417748156076	-1.08442
B4GALT1_Prot	980	0.00158112	0.133417748156076	0.796181
AHNAK2_S260__1_Phos	981	0.0015875	0.133417748156076	0.795885
SPAG9_S728__2_Phos	982	0.00159216	0.155061697951939	0.704147
SDHAF2_Prot	983	0.00159979	0.155061697951939	0.903216
CEBPB_S237__2_Phos	984	0.00161466	0.155061697951939	0.907684
ARMT1_Prot	985	0.00161798	0.155061697951939	0.902271
TOR1AIP1_S228__2_Phos	986	0.00161919	0.160972640980057	-0.695124
PPL_S14__1_Phos	987	0.00162887	0.160972640980057	0.869054
SPTLC2_Sec	988	0.00164795	0.160972640980057	0.793136
KRT72_Prot	989	0.00164918	0.160972640980057	-0.845077
C18orf25_S66__1_Phos	990	0.00165372	0.160972640980057	-0.711775
TRA2A_S18__2_Phos	991	0.00166535	0.160972640980057	0.844311
CDH13_Prot	992	0.00166899	0.160972640980057	0.701077
DBN1_S142__1_Phos	993	0.00168013	0.160972640980057	-0.700643
KRT18_Exos	994	0.00168332	0.160972640980057	-0.898959
CD47_Glc	995	0.00168949	0.160972640980057	-0.866106
C6orf203_S111__1_Phos	996	0.00169367	0.160972640980057	0.865906
VMP1_Glc	997	0.00170251	0.160972640980057	-0.790733
NDUFC1_Nuc	998	0.00171132	0.160972640980057	0.865068
MCFD2_Nuc	999	0.00171827	0.160972640980057	-0.769003
CNPY2_Nuc	1000	0.00172452	0.160972640980057	-0.89693
HSP90AB1_S255__2_Phos	1001	0.00174446	0.160972640980057	0.698185
PRRC2A_S1085__3_Phos	1002	0.00174771	0.160972640980057	-0.863364
HSP90AB1_S261__2_Phos	1003	0.00175116	0.160972640980057	0.697934
SCAMP4_Prot	1004	0.00175431	0.160972640980057	0.767508
CALD1_Sec	1005	0.00176528	0.160972640980057	-0.697408
CAMK2D_T35__2_Phos	1006	0.00176558	0.160972640980057	0.788042
S100A4_Nuc	1007	0.00177806	0.160972640980057	0.811639
HMGN1_S89__2_Phos	1008	0.00179362	0.160972640980057	0.696363
IGHG3_Sec	1009	0.00179893	0.160972640980057	0.893376
TEX2_S744__2_Phos	1010	0.00180264	0.160972640980057	0.893202
PDLIM7_Sec	1011	0.00180568	0.160972640980057	-0.745622
TEX2_S736__2_Phos	1012	0.00180638	0.160972640980057	0.893028
SLC16A1_S213__1_Phos	1013	0.00180859	0.182505994213234	-0.786257
GPR157_S322__2_Phos	1014	0.0018336	0.182505994213234	-0.836719
NELFE_S115__1_Phos	1015	0.00183399	0.182505994213234	-0.936253
MPRIP_S17__2_Phos	1016	0.00185375	0.182505994213234	-0.694195
POU2F1_Prot	1017	0.00185518	0.182505994213234	-0.890779
AGPAT6_Nuc	1018	0.00186639	0.182505994213234	-0.858027
INCENP_S214__2_Phos	1019	0.00188166	0.182505994213234	-0.834668
MPRIP_S13__2_Phos	1020	0.00191277	0.182505994213234	-0.692129
GRAMD1A_S354__1_Phos	1021	0.00191398	0.182505994213234	-0.782043
MAT2B_Sec	1022	0.00192503	0.182505994213234	-0.855504
RPS6_S247__3_Phos	1023	0.00194045	0.182505994213234	-0.781018
INF2_T647__2_Phos	1024	0.00195757	0.182505994213234	0.6906
HSPA9_Glc	1025	0.00196853	0.182505994213234	0.626054
SOAT1_Nuc	1026	0.0019822	0.182505994213234	-0.689773
PPP1R7_S27__1_Phos	1027	0.00198301	0.182505994213234	0.853077
CCNL1_S338__2_Phos	1028	0.00198869	0.182505994213234	0.852843
SOAT1_Prot	1029	0.00198876	0.182505994213234	-0.77918
COX7C_Nuc	1030	0.00200634	0.182505994213234	0.688972
TOR1AIP1_Prot	1031	0.00203471	0.182505994213234	-0.988976
LIG1_S66__2_Phos	1032	0.00203554	0.182505994213234	-0.850935
LIG1_S76__2_Phos	1033	0.00203685	0.182505994213234	-0.850882
NOP14_Nuc	1034	0.00204397	0.182505994213234	0.687739
BDH1_Nuc	1035	0.00205069	0.182505994213234	-0.687522
KTN1_Sec	1036	0.00205437	0.182505994213234	-0.882127
C3_Exos	1037	0.00206471	0.182505994213234	0.679947
ANP32B_Sec	1038	0.00206959	0.182505994213234	0.755515
LARP1_S225__2_Phos	1039	0.0020699	0.182505994213234	0.686903
MCAM_Nuc	1040	0.00207429	0.182505994213234	-0.776025
SPAG9_S732__2_Phos	1041	0.00208289	0.182505994213234	0.686487
BAIAP2L1_Prot	1042	0.0020917	0.182505994213234	-0.686206
SCRIB_S1142__1_Phos	1043	0.00211223	0.182505994213234	0.804679
FRMD8_S24__2_Phos	1044	0.00211578	0.182505994213234	-0.695309
ACIN1_S150__2_Phos	1045	0.00212747	0.182505994213234	0.685078
PWP2_Prot	1046	0.00213478	0.182505994213234	0.733758
FAM120A_S513__2_Phos	1047	0.00213866	0.182505994213234	0.846873
DDX52_Prot	1048	0.00215662	0.182505994213234	0.685962
TOR1AIP1_S163__3_Phos	1049	0.00219062	0.182505994213234	-0.683129
MMP14_Nuc	1050	0.00219892	0.182505994213234	-0.682876
NFIC_S327__2_Phos	1051	0.00220669	0.182505994213234	0.771368
FARP1_T929__3_Phos	1052	0.00220675	0.182505994213234	-0.831733
NFIC_S306__2_Phos	1053	0.00220761	0.182505994213234	0.771336
SRSF4_S265__2_Phos	1054	0.00220842	0.182505994213234	0.750759
HIST1H1C_T4__1_Phos	1055	0.00220934	0.182505994213234	0.821844
C2orf69_Prot	1056	0.00221379	0.182505994213234	1.01935
HEG1_Prot	1057	0.0022203	0.182505994213234	-0.843782
HMDB0029655_NA	1058	0.0022237	0.182505994213234	-1.28497
CAMK2D_T41__1_Phos	1059	0.00222872	0.182505994213234	0.875164
RTN4_S15__1_Phos	1060	0.00222962	0.182505994213234	-0.618543
ADIRF_Mem	1061	0.00223354	0.182505994213234	0.925861
HMDB0010327_C03033	1062	0.00224041	0.182505994213234	-1.28402
HMDB0010348_NA	1063	0.00224511	0.182505994213234	-1.28376
ARHGEF11_S1478__2_Phos	1064	0.00224937	0.182505994213234	-0.68136
HIST1H1A_Nuc	1065	0.00225947	0.182505994213234	0.729698
SRRM2_S1061__2_Phos	1066	0.00226407	0.182505994213234	0.873814
S100P_Nuc	1067	0.00229176	0.182505994213234	0.689898
NCOR2_S2258__1_Phos	1068	0.00229848	0.182505994213234	-0.768287
SIPA1L1_S208__1_Phos	1069	0.00231238	0.182505994213234	-0.871999
ACSS1_Prot	1070	0.00231346	0.182505994213234	0.806176
PPIB_Nuc	1071	0.00231631	0.182505994213234	-0.659742
PRNP_Nuc	1072	0.00232503	0.182505994213234	0.922211
HMDB0003193_C11134	1073	0.00232791	0.182505994213234	-1.27919
CD14_Glc	1074	0.00233646	0.182505994213234	0.727293
UQCC2_Prot	1075	0.0023472	0.182505994213234	0.746271
AVL9_Prot	1076	0.00234954	0.182505994213234	1.07223
PDIA5_Mem	1077	0.00235527	0.182505994213234	-0.865957
LAMC1_Exos	1078	0.00236271	0.182505994213234	0.745785
IGFBP6_Sec	1079	0.0023775	0.182505994213234	-0.687399
hsa.miR.4750.5p_miR	1080	0.00239218	0.182505994213234	1.27575
IVL_Prot	1081	0.00239695	0.182505994213234	-0.677099
SIRPA_Prot	1082	0.00239911	0.182505994213234	-0.678809
SIPA1L1_S321__2_Phos	1083	0.00240325	0.182505994213234	-0.868678
SIPA1L1_S318__2_Phos	1084	0.00240539	0.182505994213234	-0.868601
GTF2F1_Sec	1085	0.00240781	0.182505994213234	-0.868514
WDR82_Nuc	1086	0.00241897	0.182505994213234	0.878221
UTP3_T362__2_Phos	1087	0.00242064	0.182505994213234	0.678207
TATDN1_Sec	1088	0.0024241	0.182505994213234	0.867932
MISP_S394__2_Phos	1089	0.00242944	0.182505994213234	-0.802305
BCL2L13_S281__2_Phos	1090	0.00243393	0.182505994213234	0.836161
ITPR3_S934__2_Phos	1091	0.00243451	0.182505994213234	-0.836142
ITGAV_Prot	1092	0.0024369	0.198995794862916	-0.65643
ATP5J2.PTCD1_Nuc	1093	0.002446	0.198995794862916	-0.68546
BCL2L13_S279__2_Phos	1094	0.00245429	0.198995794862916	0.835468
ST5_S30__2_Phos	1095	0.00247446	0.198995794862916	-0.762684
ZNF185_T158__3_Phos	1096	0.00248412	0.198995794862916	-0.791928
CROCC_Sec	1097	0.00248747	0.198995794862916	-0.762284
SRRM1_T205__2_Phos	1098	0.00249689	0.198995794862916	0.865373
COL17A1_T176__2_Phos	1099	0.00250495	0.198995794862916	0.865094
CASC4_S247__1_Phos	1100	0.00250627	0.201617196693094	-0.833719
VPS13D_T584__2_Phos	1101	0.00253574	0.201617196693094	0.682994
VPS13D_S588__2_Phos	1102	0.00253716	0.201617196693094	0.682956
KRT6B_Nuc	1103	0.00254933	0.201617196693094	-0.672944
COX7A2_Mem	1104	0.00256382	0.201617196693094	0.86308
HIST1H1A_Prot	1105	0.00256946	0.201617196693094	0.759809
ST5_S368__1_Phos	1106	0.00257664	0.201617196693094	-0.759596
CAST_S117__1_Phos	1107	0.00257783	0.201617196693094	0.759561
TPST1_Prot	1108	0.00260198	0.201617196693094	-0.758847
RPLP2_S79__1_Phos	1109	0.00261579	0.201617196693094	0.672958
VIM_S339__1_Phos	1110	0.00263158	0.201617196693094	-0.757982
MYO18A_S1998__1_Phos	1111	0.00263314	0.201617196693094	0.829588
BCLAF1_Nuc.1	1112	0.00264053	0.201617196693094	0.663003
NOP56_S570__1_Phos	1113	0.0026443	0.201617196693094	0.670467
RSL1D1_S427__1_Phos	1114	0.00264615	0.201617196693094	-0.672174
GM2A_Sec	1115	0.00265218	0.201617196693094	0.672019
ZC3HC1_S292__2_Phos	1116	0.0026779	0.201617196693094	-0.669611
TLK1_S134__1_Phos	1117	0.00268557	0.201617196693094	-0.827934
SLC25A3_Nuc	1118	0.00268764	0.201617196693094	-0.635239
UQCRH_Prot	1119	0.0026916	0.201617196693094	0.678896
SQSTM1_S272__1_Phos	1120	0.00270418	0.201617196693094	-0.678574
REPS1_S170__2_Phos	1121	0.00270743	0.201617196693094	0.678492
FRMD8_S20__2_Phos	1122	0.00271838	0.201617196693094	-0.716339
SCARB2_Nuc	1123	0.00272384	0.201617196693094	-0.716192
PKP2_S878__1_Phos	1124	0.00273035	0.201617196693094	-0.866052
CNN2_Prot	1125	0.002744	0.201617196693094	-0.667954
TNC_S72__1_Phos	1126	0.00274776	0.201617196693094	-0.804144
SCRN2_Sec	1127	0.00274942	0.201617196693094	0.938965
PIEZO1_S1396__2_Phos	1128	0.00275633	0.201617196693094	-0.754427
PRPF4B_S578__1_Phos	1129	0.00277864	0.201617196693094	1.07194
SRRM1_S749__1_Phos	1130	0.00278854	0.201617196693094	0.753533
RTN4_Nuc	1131	0.00278955	0.201617196693094	-0.714454
TUFM_Sec	1132	0.00280285	0.201617196693094	-0.898193
GLIPR1_Nuc	1133	0.00280812	0.201617196693094	-0.85515
VAPB_S159__2_Phos	1134	0.00280842	0.201617196693094	-0.713962
ATP5EP2_Prot	1135	0.00282538	0.201617196693094	0.675547
SOD2_Sec	1136	0.00283813	0.201617196693094	0.665656
HIST1H1B_T4__1_Phos	1137	0.00285064	0.201617196693094	0.667097
SLC20A1_S269__2_Phos	1138	0.0028515	0.201617196693094	0.665335
NCOR2_S2046__3_Phos	1139	0.00285648	0.201617196693094	-0.822739
NCOR2_S2054__3_Phos	1140	0.00285785	0.201617196693094	-0.822699
TRIM13_Prot	1141	0.00288967	0.201617196693094	0.750787
DNASE2_Prot	1142	0.00289402	0.201617196693094	-0.711767
SRSF1_S223__2_Phos	1143	0.0029025	0.201617196693094	0.730451
MYL9_Prot	1144	0.00291903	0.201617196693094	-1.03186
ABCB10_Nuc	1145	0.00292112	0.201617196693094	-0.665423
TES_Sec	1146	0.0029375	0.201617196693094	-0.851203
JPH1_S465__3_Phos	1147	0.00293793	0.201617196693094	0.749507
HMGA1_S103__1_Phos	1148	0.00294131	0.201617196693094	0.820265
CDH4_Prot	1149	0.0029454	0.201617196693094	-1.0309
ST5_S32__2_Phos	1150	0.00298678	0.201617196693094	-0.818966
GOLIM4_S555__1_Phos	1151	0.00298853	0.201617196693094	-0.662125
SRRM2_S474__2_Phos	1152	0.00298936	0.201617196693094	0.748164
MCM6_Prot	1153	0.00300482	0.201617196693094	-0.818455
SERPINH1_Nuc	1154	0.00300723	0.201617196693094	-0.661698
BCL2L13_S420__1_Phos	1155	0.00300837	0.201617196693094	0.796693
KIAA1217_T320__2_Phos	1156	0.00300899	0.201617196693094	0.849089
PCDH1_S977__2_Phos	1157	0.00301422	0.201617196693094	-0.796532
KIAA1217_S324__2_Phos	1158	0.00301587	0.201650586404797	0.848888
SLC20A1_S265__2_Phos	1159	0.00304487	0.201650586404797	0.670355
K7ELQ4_T101__2_Phos	1160	0.00304996	0.201650586404797	-0.81719
K7ELQ4_S97__2_Phos	1161	0.00305242	0.201650586404797	-0.817121
SPAG9_S733__2_Phos	1162	0.00307387	0.201650586404797	0.652749
RACGAP1_Prot	1163	0.00307839	0.201650586404797	-0.816402
CFL1_Exos	1164	0.00308232	0.201650586404797	-0.889428
PBDC1_S197__1_Phos	1165	0.00308815	0.201650586404797	0.661601
HK1_Prot	1166	0.0030905	0.201650586404797	0.626184
CTSH_Prot	1167	0.00309497	0.201650586404797	-0.661449
TOP2A_Prot	1168	0.0031081	0.201650586404797	-0.659432
ACTC1_Exos	1169	0.003131	0.201650586404797	-0.814961
GPRC5A_Prot	1170	0.00313957	0.201650586404797	-0.658739
AHNAK_S5739__1_Phos	1171	0.00314028	0.201650586404797	0.705766
THUMPD1_S86__1_Phos	1172	0.0031656	0.201650586404797	0.834811
A0A1B0GVI3_Nuc	1173	0.00320722	0.201650586404797	0.65727
TRA2B_S99__2_Phos	1174	0.00321499	0.201650586404797	0.843244
SMARCA2_T1511__2_Phos	1175	0.00322715	0.201650586404797	0.84291
ACTN4_Prot	1176	0.00324252	0.201650586404797	-0.595473
CYB5B_Prot.1	1177	0.00324602	0.201650586404797	0.665887
SPAG9_S730__2_Phos	1178	0.00324681	0.201650586404797	0.656424
hsa.miR.101.5p_miR	1179	0.00325101	0.201650586404797	-1.23638
ZNF185_S224__1_Phos	1180	0.00326311	0.201650586404797	-0.656078
VDAC1_S104__1_Phos	1181	0.00327065	0.201650586404797	0.655918
CTTN_S405__3_Phos	1182	0.00328263	0.201650586404797	-0.789461
CTTN_T401__3_Phos	1183	0.00328334	0.201650586404797	-0.789443
ZC3H18_S558__2_Phos	1184	0.00329037	0.201650586404797	-0.702315
hsa.miR.1281_miR	1185	0.0032906	0.201650586404797	-1.2348
TRA2B_S43__2_Phos	1186	0.00331046	0.201650586404797	0.841757
MTFR1L_S141__1_Phos	1187	0.0033112	0.201650586404797	1.03726
CDCP1_Glc	1188	0.00332531	0.201650586404797	-0.664196
A0A2R8Y611_S661__1_Phos	1189	0.00333633	0.201650586404797	0.739619
BANF1_T3__2_Phos	1190	0.00333772	0.201650586404797	-0.788075
KBTBD6_Prot	1191	0.00334419	0.201650586404797	0.88185
SRRM2_S1499__1_Phos	1192	0.0033483	0.201650586404797	0.787812
PLEKHG3_S485__2_Phos	1193	0.00336995	0.201650586404797	-0.787274
NPC2_Prot	1194	0.00337632	0.201650586404797	-0.653719
RRBP1_Nuc	1195	0.00337754	0.201650586404797	0.592914
NCOR1_S1881__2_Phos	1196	0.00339122	0.201650586404797	-0.655123
VIM_S5__1_Phos	1197	0.00339883	0.201650586404797	-0.69991
SMTN_S307__2_Phos	1198	0.00340793	0.201650586404797	-0.786339
ANXA8_Prot	1199	0.0034095	0.201650586404797	0.653041
SRRM2_Y996__3_Phos	1200	0.003416	0.201650586404797	0.846116
FDFT1_Prot	1201	0.00341695	0.201650586404797	-0.654598
DDX41_S23__2_Phos	1202	0.00342912	0.201650586404797	-0.662035
ZC3H18_S556__2_Phos	1203	0.00342946	0.201650586404797	-0.679798
HMGB2_Prot	1204	0.00343251	0.201650586404797	0.717748
LARP1_S774__2_Phos	1205	0.00343294	0.201650586404797	-0.717738
SPARC_Sec	1206	0.00343767	0.206117031730586	-0.717633
MINPP1_Prot	1207	0.00346307	0.206117031730586	-0.778041
SIN3A_Nuc	1208	0.00346621	0.206117031730586	0.736627
SRRM2_S1073__2_Phos	1209	0.00347683	0.206117031730586	0.698224
TMEM159_Prot	1210	0.00348286	0.206117031730586	-0.736251
TJP1_S119__2_Phos	1211	0.00350265	0.206117031730586	-0.65117
SFT2D2_Prot	1212	0.00351011	0.206117031730586	0.845166
ARHGEF11_S1480__2_Phos	1213	0.00352595	0.206117031730586	-0.652411
TJP1_S113__2_Phos	1214	0.00352755	0.206117031730586	-0.650677
ABLIM3_S280__3_Phos	1215	0.00353005	0.206117031730586	-0.650628
TMEM206_Prot	1216	0.00353339	0.206117031730586	-0.73512
IGFBP6_Prot	1217	0.00354102	0.206117031730586	-0.834658
LMF2_Mem	1218	0.00355299	0.206117031730586	-0.876185
REPS1_S162__2_Phos	1219	0.00359743	0.206117031730586	0.733707
CROCC_S1460__2_Phos	1220	0.00360434	0.206117031730586	0.800917
CROCC_S1451__2_Phos	1221	0.00360462	0.206117031730586	0.80091
MAP7D1_S125__3_Phos	1222	0.00365059	0.206117031730586	-0.801804
ABLIM3_S282__3_Phos	1223	0.00366	0.206117031730586	-0.648109
PSIP1_T122__2_Phos	1224	0.00366679	0.206117031730586	0.64798
MISP_S544__1_Phos	1225	0.00366718	0.206117031730586	-0.732194
ZBTB21_T431__2_Phos	1226	0.00366862	0.206117031730586	-0.801378
SON_S1952__2_Phos	1227	0.00367371	0.206117031730586	0.649915
BASP1_Sec	1228	0.00369498	0.206117031730586	0.80076
EVA1B_T85__2_Phos	1229	0.00371401	0.206117031730586	-0.800316
COLGALT1_Mem	1230	0.0037377	0.206117031730586	-0.73069
CD276_Mem	1231	0.00374302	0.206117031730586	-0.829692
CNBP_Prot	1232	0.00374488	0.206117031730586	0.692678
DDX41_S21__2_Phos	1233	0.00375248	0.206117031730586	-0.655668
PCM1_S572__2_Phos	1234	0.00375922	0.206117031730586	0.79927
PCM1_S576__2_Phos	1235	0.0037615	0.206117031730586	0.799217
LCN2_Prot	1236	0.00376836	0.206117031730586	0.79906
TRA2B_S97__2_Phos	1237	0.00377596	0.206117031730586	0.798886
SRSF2_S187__2_Phos	1238	0.00377675	0.206117031730586	0.729869
RPL24_Prot	1239	0.00379277	0.206117031730586	0.645619
ABCD4_Prot	1240	0.00379422	0.206117031730586	0.828472
EPB41L1_S86__1_Phos	1241	0.00380056	0.206117031730586	0.654764
MGST1_Nuc	1242	0.00383005	0.206117031730586	0.644934
TJP1_S166__2_Phos	1243	0.00383724	0.206117031730586	-0.644802
RAB10_Nuc	1244	0.00383783	0.206117031730586	-0.644791
LARP1_S766__2_Phos	1245	0.00383794	0.206117031730586	-0.709185
SRSF7_S192__1_Phos	1246	0.00384426	0.206117031730586	0.644674
PLOD2_Mem	1247	0.00386697	0.206117031730586	-0.653533
ABLIM3_S372__2_Phos	1248	0.00387231	0.206117031730586	-0.690167
FOLR1_Prot	1249	0.00389106	0.206117031730586	0.727508
LIMA1_S686__1_Phos	1250	0.00389612	0.206117031730586	-0.643734
MAN2B1_Prot	1251	0.00389828	0.206117031730586	-0.645379
TOR1B_Prot	1252	0.00391913	0.206117031730586	-0.774597
GALNT2_Nuc	1253	0.00392747	0.206117031730586	-0.610382
CREBBP_Prot	1254	0.00393391	0.206117031730586	0.869529
DBN1_S345__2_Phos	1255	0.0039492	0.206117031730586	-0.794995
AATF_S321__2_Phos	1256	0.00394955	0.206117031730586	0.794987
AATF_S320__2_Phos	1257	0.00395265	0.206117031730586	0.794919
DDX20_S285__2_Phos	1258	0.00395288	0.206117031730586	0.726257
CANX_Nuc	1259	0.00395337	0.206117031730586	-0.591822
DDX20_S286__2_Phos	1260	0.0039539	0.206117031730586	0.726236
CASP4_Prot	1261	0.00395572	0.206117031730586	0.7262
DST_Prot	1262	0.00398453	0.206117031730586	0.766755
ABLIM3_S379__2_Phos	1263	0.00398952	0.206117031730586	-0.725524
SRRM2_T1492__1_Phos	1264	0.00399467	0.206117031730586	-0.725421
ZNF26_Prot	1265	0.00400914	0.206117031730586	1.05461
P4HA2_Mem	1266	0.0040133	0.206117031730586	-0.772588
SRRM2_S992__3_Phos	1267	0.00401842	0.206117031730586	0.687379
HMGA1_S99__3_Phos	1268	0.00401907	0.206117031730586	-0.5819
TJP2_S414__2_Phos	1269	0.00405413	0.206117031730586	-0.724246
TJP2_S416__2_Phos	1270	0.00405473	0.206117031730586	-0.724234
NCOR2_S554__2_Phos	1271	0.00405655	0.206117031730586	-0.640897
CSRP2_Nuc	1272	0.00405967	0.206117031730586	-0.771614
NOP56_S570__3_Phos	1273	0.00406575	0.206117031730586	0.792464
NOP56_S569__3_Phos	1274	0.00406595	0.206117031730586	0.79246
NOP56_S563__3_Phos	1275	0.00406836	0.206117031730586	0.792408
CPD_T1368__2_Phos	1276	0.00407673	0.206117031730586	-0.723804
CPD_T1370__2_Phos	1277	0.00408169	0.206117031730586	-0.723707
GNS_Prot	1278	0.00408625	0.206117031730586	-0.686116
REPS1_S166__2_Phos	1279	0.00410026	0.206117031730586	0.821478
HMGA1_S102__3_Phos	1280	0.00410235	0.217399506240336	-0.580589
ZBTB7B_Prot	1281	0.00411403	0.217399506240336	0.723078
MSLN_Sec.1	1282	0.00415076	0.217399506240336	0.639278
HACD2_Nuc	1283	0.00416098	0.217399506240336	0.640776
KPNA1_Nuc	1284	0.00417258	0.217399506240336	0.648102
C3_Sec	1285	0.00418506	0.217399506240336	0.588127
NPC2_Sec	1286	0.00419061	0.217399506240336	0.638603
SLC30A1_Nuc	1287	0.00420914	0.217399506240336	0.639961
CD99_S168__1_Phos	1288	0.00422157	0.217399506240336	-0.863752
ARHGDIB_Mem	1289	0.0042259	0.217399506240336	0.859789
HMGA1_S103__3_Phos	1290	0.00423204	0.217399506240336	-0.578596
OSBPL5_T332__2_Phos	1291	0.00425564	0.217399506240336	0.767606
SRRM2_S990__3_Phos	1292	0.00428848	0.217399506240336	0.700585
ALDH3A1_Prot	1293	0.00428966	0.217399506240336	0.747627
YWHAG_Exos	1294	0.00429513	0.217399506240336	1.02835
PRKAG2_S117__2_Phos	1295	0.0042988	0.217399506240336	-0.81719
NUDC_Nuc	1296	0.00429953	0.217399506240336	0.766732
PRKAG2_S113__2_Phos	1297	0.00430741	0.217399506240336	-0.817008
CRABP2_Prot	1298	0.00431819	0.217399506240336	0.645641
LEMD2_S138__1_Phos	1299	0.00431949	0.217399506240336	0.766336
ALDH1A3_Exos	1300	0.00432399	0.217399506240336	-0.759864
ACKR3_S350__2_Phos	1301	0.00433078	0.217399506240336	-0.816516
SLPI_Prot	1302	0.00434691	0.217399506240336	0.636012
ZC3H4_S1108__3_Phos	1303	0.00434933	0.217399506240336	-0.765749
TOR1AIP1_S156__2_Phos	1304	0.00435327	0.217399506240336	-0.576782
PARP1_S782__1_Phos	1305	0.00437993	0.217399506240336	0.76515
SOCS3_S13__2_Phos	1306	0.00441171	0.217399506240336	-0.773643
CTNND1_S864__3_Phos	1307	0.00441866	0.217399506240336	-0.814687
ZNF185_S212__1_Phos	1308	0.00441949	0.217399506240336	-0.717351
SOCS3_T3__2_Phos	1309	0.0044201	0.217399506240336	-0.773479
OSBP_S382__2_Phos	1310	0.00442669	0.217399506240336	0.77335
MAX_S81__2_Phos	1311	0.00443392	0.217399506240336	0.784879
MAX_S78__2_Phos	1312	0.0044411	0.217399506240336	0.784737
TAPBP_Mem	1313	0.00446858	0.217399506240336	-0.86098
HIST1H1B_S18__1_Phos	1314	0.0044957	0.217399506240336	-0.626477
CERS2_Mem	1315	0.00449637	0.217399506240336	-0.910602
SLC6A15_S55__1_Phos	1316	0.00449886	0.217399506240336	0.715921
GALNT6_Nuc	1317	0.00450636	0.217399506240336	-0.678691
COX18_Nuc	1318	0.00451272	0.217399506240336	-0.783331
FKBP9_Mem	1319	0.00452198	0.217399506240336	-0.76242
NT5E_Prot	1320	0.00453296	0.217399506240336	-0.633035
MPC2_Prot	1321	0.00453857	0.217399506240336	0.802818
GPATCH4_S101__2_Phos	1322	0.00453928	0.217399506240336	0.632935
PPIG_S729__2_Phos	1323	0.00454389	0.217399506240336	0.641971
CAMK2D_S37__2_Phos	1324	0.00456052	0.217399506240336	0.782403
NOP56_S519__1_Phos	1325	0.00456059	0.217399506240336	0.761691
APP_Glc	1326	0.0045878	0.217399506240336	0.632178
PDLIM1_Nuc	1327	0.00459573	0.217399506240336	-0.632055
NUCB1_Exos	1328	0.00459607	0.217399506240336	-0.761026
PRRC2C_S1248__3_Phos	1329	0.00461601	0.217399506240336	-0.713853
SRRM2_S2121__2_Phos	1330	0.0046189	0.217399506240336	-0.631697
YIPF1_Prot	1331	0.00462084	0.217399506240336	0.760565
PLXDC2_Prot	1332	0.00463585	0.217399506240336	-0.676529
NEK9_Prot	1333	0.0046378	0.217399506240336	0.91692
CTNND1_T916__2_Phos	1334	0.00464369	0.217399506240336	-0.631315
CTNND1_S861__3_Phos	1335	0.00464578	0.217399506240336	-0.857219
NDUFV3_Nuc	1336	0.0046481	0.217399506240336	0.780726
CTNND1_S920__2_Phos	1337	0.00465064	0.217399506240336	-0.631208
CCNL1_T330__2_Phos	1338	0.0046559	0.217399506240336	0.768971
CTTN_T401__2_Phos	1339	0.00468314	0.217399506240336	-0.630711
C18orf21_Nuc	1340	0.00469823	0.217399506240336	0.968732
TGM1_S35__1_Phos	1341	0.00470438	0.217399506240336	0.693346
TJP1_S163__2_Phos	1342	0.00471219	0.217399506240336	-0.63027
HDGFRP2_S370__2_Phos	1343	0.00471232	0.217399506240336	0.630268
SRGAP2_Prot	1344	0.00473705	0.217399506240336	-0.629894
PTGES2_Nuc	1345	0.00473874	0.217399506240336	0.711736
MANF_Prot	1346	0.00476123	0.217399506240336	-0.62953
ACBD5_S163__2_Phos	1347	0.00478395	0.217399506240336	-0.629189
NUCKS1_S214__2_Phos	1348	0.00478503	0.217399506240336	0.579357
ACBD5_S167__2_Phos	1349	0.00480299	0.217399506240336	-0.628905
TJP1_S167__2_Phos	1350	0.00480383	0.217399506240336	-0.628892
SRRM2_T2125__2_Phos	1351	0.00480456	0.217399506240336	-0.637932
SDC1_S287__2_Phos	1352	0.00481031	0.217399506240336	0.777694
SDC1_S285__2_Phos	1353	0.00481881	0.217399506240336	0.777538
TRPS1_S820__2_Phos	1354	0.00483316	0.217399506240336	-0.750395
GPATCH4_S108__2_Phos	1355	0.00486392	0.217399506240336	0.709628
KCMF1_Prot	1356	0.00486601	0.217399506240336	0.815242
KPNB1_Nuc	1357	0.00487832	0.217399506240336	0.62779
FARP1_S930__2_Phos	1358	0.00488944	0.217399506240336	-0.709204
MARCKS_S118__1_Phos	1359	0.00488952	0.217399506240336	-0.709202
LMO7_T555__2_Phos	1360	0.00489123	0.217399506240336	-0.776216
CLCA2_Exos	1361	0.00489442	0.217399506240336	0.813258
TNC_Nuc.1	1362	0.00489937	0.217399506240336	-0.709039
LMO7_S583__2_Phos	1363	0.00490136	0.217399506240336	-0.709007
VDAC2_S115__1_Phos	1364	0.00490486	0.217399506240336	0.708949
NCOR1_S1885__2_Phos	1365	0.00494545	0.217399506240336	-0.635831
SRRM1_S571__1_Phos	1366	0.00494907	0.217399506240336	0.754654
SYNPO_S779__1_Phos	1367	0.0049545	0.217399506240336	-0.775076
NOVA2_Prot	1368	0.0049623	0.217399506240336	0.754423
PIGQ_Prot.1	1369	0.00496966	0.217399506240336	0.85067
RPS24_Prot	1370	0.00497276	0.217399506240336	0.685734
NUCKS1_S19__1_Phos	1371	0.00497399	0.217399506240336	-0.569003
ZNF185_S155__3_Phos	1372	0.00498712	0.217399506240336	-0.7076
GALNT6_Prot	1373	0.00502224	0.217399506240336	-0.62734
TRA2B_S29__2_Phos	1374	0.00502518	0.217399506240336	-0.753334
TRA2B_T33__2_Phos	1375	0.00502631	0.217399506240336	-0.753315
SDPR_Prot	1376	0.00503126	0.217399506240336	0.625575
SERPINB2_Prot	1377	0.00503561	0.217399506240336	0.625513
COL4A2_S1475__1_Phos	1378	0.00503596	0.217399506240336	-0.802698
SLC26A6_S644__1_Phos	1379	0.00504026	0.231534965628284	0.68791
SLIRP_S102__1_Phos	1380	0.00506785	0.231534965628284	0.626689
MARCKSL1_Glc	1381	0.00507246	0.231534965628284	-0.624988
TLE3_S203__1_Phos	1382	0.00508464	0.231534965628284	-0.752316
FAM3C_Prot	1383	0.00509583	0.231534965628284	-0.626291
SRRM2_S1727__2_Phos	1384	0.0050981	0.231534965628284	0.669233
CCAR2_S350__2_Phos	1385	0.00510184	0.231534965628284	-0.61753
LMO7_S525__1_Phos	1386	0.00511089	0.269300155181846	-0.751869
ACLY_S481__1_Phos	1387	0.00516346	0.269300155181846	-0.771402
ATP5D_Nuc	1388	0.00516876	0.269300155181846	-0.623634
TIMM9_Mem	1389	0.00518717	0.269300155181846	0.799965
MISP_Nuc	1390	0.00521534	0.269300155181846	-0.622987
ARHGEF7_Prot	1391	0.00524437	0.269300155181846	0.667048
PLAU_Prot	1392	0.00525043	0.269300155181846	-0.624132
ZC3H4_S1114__3_Phos	1393	0.00525403	0.269300155181846	-0.743228
SNRNP70_S320__1_Phos	1394	0.00525646	0.269300155181846	-0.624049
ZC3H4_T1106__3_Phos	1395	0.00525966	0.269300155181846	-0.743136
SRRM2_S440__2_Phos	1396	0.00526358	0.269300155181846	0.684475
ARMC1_Prot	1397	0.00527644	0.269300155181846	0.703011
P4HA1_Prot	1398	0.00530654	0.269300155181846	-0.621736
LARP1_T788__2_Phos	1399	0.00531306	0.269300155181846	-0.7485
LEO1_S296__2_Phos	1400	0.00534135	0.269300155181846	0.680094
SLC26A2_S16__2_Phos	1401	0.00535774	0.269300155181846	-0.747771
PLEKHG3_S627__2_Phos	1402	0.00536194	0.269300155181846	-0.747703
ACTC1_Nuc	1403	0.0053629	0.269300155181846	-0.603007
ATP7A_S353__2_Phos	1404	0.00536735	0.269300155181846	-0.747615
TM9SF3_Prot	1405	0.00537789	0.269300155181846	1.01118
FARP1_S23__1_Phos	1406	0.00538928	0.269300155181846	-0.988138
NCL_Prot	1407	0.00539252	0.269300155181846	0.588936
ABHD14A.ACY1_Prot	1408	0.00543944	0.269300155181846	0.746453
KIDINS220_S882__2_Phos	1409	0.00544037	0.269300155181846	-0.628855
BAIAP2L1_T252__3_Phos	1410	0.00545116	0.269300155181846	-0.804621
ALDH1A3_Sec	1411	0.00545591	0.269300155181846	-0.766478
LTF_Exos	1412	0.00546663	0.269300155181846	0.805702
RTN4_S11__1_Phos	1413	0.00548652	0.269300155181846	-0.66355
REEP1_Prot	1414	0.00548932	0.269300155181846	-0.765931
SCCPDH_Nuc	1415	0.00550155	0.269300155181846	-0.620743
SCRIB_S1139__2_Phos	1416	0.00550363	0.269300155181846	0.619096
BUD31_Prot	1417	0.00556184	0.269300155181846	0.698701
HEXB_Mem	1418	0.0055663	0.269300155181846	-0.802653
AKR1B1_Sec	1419	0.0055741	0.269300155181846	0.698521
TJP2_S1160__1_Phos	1420	0.0056092	0.269300155181846	-0.617717
FTH1_Exos	1421	0.00561712	0.269300155181846	0.801796
SYNPO_S833__2_Phos	1422	0.00561814	0.269300155181846	-0.763849
TMEM179B_Prot	1423	0.00562304	0.269300155181846	0.763771
RFTN1_Prot	1424	0.0056327	0.269300155181846	-0.763616
DLST_Nuc	1425	0.00563379	0.269300155181846	-0.617399
C1orf131_Prot	1426	0.00566171	0.269300155181846	0.661105
IL1RAP_Sec	1427	0.0056783	0.269300155181846	0.660877
ATP5O_Mem	1428	0.00568034	0.269300155181846	0.831207
CALU_Prot	1429	0.00568207	0.269300155181846	-0.616779
MDC1_S498__2_Phos	1430	0.00568277	0.269300155181846	0.625646
MIER1_S372__2_Phos	1431	0.00568355	0.269300155181846	-0.696924
MRC2_Prot	1432	0.00568689	0.269300155181846	-0.66076
MDC1_S495__2_Phos	1433	0.00568814	0.269300155181846	0.625576
UQCRH_Sec	1434	0.00571949	0.269300155181846	0.790884
GALNT2_S94__1_Phos	1435	0.00573606	0.269300155181846	-0.724973
ATP1B3_Prot	1436	0.00574963	0.269300155181846	0.615919
LARP1_S521__1_Phos	1437	0.00576629	0.269300155181846	0.617319
STRA6_Prot	1438	0.00577297	0.269300155181846	-0.741248
SEMA4B_Prot	1439	0.00577723	0.269300155181846	0.695579
PBXIP1_Nuc	1440	0.00578596	0.269300155181846	-0.61546
hsa.miR.378a.3p_miR	1441	0.00579675	0.269300155181846	1.15912
GPR39_S427__2_Phos	1442	0.00580169	0.269300155181846	-0.695231
GPR39_S430__2_Phos	1443	0.00580177	0.269300155181846	-0.69523
GLUL_Prot	1444	0.00584376	0.269300155181846	0.760304
SMG7_Prot	1445	0.00584759	0.269300155181846	0.834684
SAFB2_S234__1_Phos	1446	0.00587394	0.269300155181846	0.694211
ITGAV_Mem	1447	0.00587498	0.269300155181846	-0.614346
FNBP4_S435__2_Phos	1448	0.00587774	0.269300155181846	-0.759781
TJP1_S272__2_Phos	1449	0.00587931	0.269300155181846	-0.759757
PDIA5_Nuc	1450	0.00589117	0.269300155181846	-0.614145
RAP2A_Nuc	1451	0.00589376	0.269300155181846	-0.759535
CTTN_S405__2_Phos	1452	0.00590002	0.269300155181846	-0.614036
HSF1_S363__2_Phos	1453	0.00594425	0.269300155181846	-0.758765
HSF1_T369__2_Phos	1454	0.00594854	0.269300155181846	-0.758699
PGD_Sec	1455	0.00596037	0.269300155181846	0.693006
PAWR_Prot	1456	0.00596055	0.269300155181846	-0.693004
C6orf203_Nuc	1457	0.00596107	0.269300155181846	-0.774138
SLC27A1_Nuc	1458	0.00597175	0.269300155181846	-0.674389
CHI3L1_Sec	1459	0.00597463	0.269300155181846	-0.621941
GLIPR2_Mem	1460	0.00599875	0.269300155181846	-0.832153
CTNND1_T869__2_Phos	1461	0.00601455	0.269300155181846	-0.612631
SRRM2_S1648__2_Phos	1462	0.00601541	0.269300155181846	0.746422
PLEC_S1721__1_Phos	1463	0.00604466	0.269300155181846	0.612266
VAMP8_Nuc	1464	0.00604558	0.269300155181846	-0.613856
P4HB_Mem	1465	0.00604816	0.269300155181846	-0.613825
MIER1_S373__2_Phos	1466	0.00604994	0.269300155181846	-0.718578
CDH2_Mem	1467	0.00607261	0.269300155181846	-0.785272
LMO7_S591__2_Phos	1468	0.00607321	0.278730458968189	-0.691456
PPIB_Sec	1469	0.00613539	0.278730458968189	-0.611174
OSBPL5_S312__1_Phos	1470	0.00613921	0.278730458968189	0.755844
MKI67_Prot	1471	0.00615377	0.278730458968189	-0.654586
RTN4_S107__1_Phos	1472	0.00615946	0.278730458968189	-0.610887
MECP2_S80__2_Phos	1473	0.00616939	0.278730458968189	0.711292
F11R_S281__2_Phos	1474	0.0061768	0.278730458968189	-1.14277
SLK_S372__1_Phos	1475	0.00618078	0.278730458968189	0.654242
CTNND1_S349__2_Phos	1476	0.0061901	0.278730458968189	-0.579398
PARN_Nuc	1477	0.00622613	0.278730458968189	0.653668
COBL_S102__1_Phos	1478	0.00628501	0.278730458968189	0.618177
SERPINA5_Sec	1479	0.00631984	0.278730458968189	0.688156
KRT6B_Prot	1480	0.00633739	0.278730458968189	-0.687926
SRRM1_S715__1_Phos	1481	0.00634119	0.278730458968189	0.722287
NIFK_T47__2_Phos	1482	0.00635821	0.278730458968189	-0.790036
CTR9_S1059__1_Phos	1483	0.00636238	0.278730458968189	0.687599
NIFK_T43__2_Phos	1484	0.00637997	0.278730458968189	-0.789709
GPATCH4_S110__2_Phos	1485	0.00638082	0.278730458968189	0.608294
KLC4_S611__1_Phos	1486	0.00642419	0.278730458968189	-0.990046
NUP50_Nuc	1487	0.00644633	0.278730458968189	0.607542
MCM3_S167__2_Phos	1488	0.00645656	0.278730458968189	-0.686376
ORMDL2_Glc	1489	0.00645671	0.278730458968189	-0.731375
MCM3_T169__2_Phos	1490	0.00646021	0.278730458968189	-0.686329
SRRM2_T2069__2_Phos	1491	0.00646744	0.278730458968189	0.616041
GSR_Mem	1492	0.00647576	0.278730458968189	0.779214
H2AFX_Y143__1_Phos	1493	0.00648416	0.278730458968189	0.750875
TRPM4_Mem	1494	0.00648848	0.278730458968189	-0.789418
DBN1_Nuc	1495	0.00653305	0.278730458968189	-0.575634
SRRM1_S694__1_Phos	1496	0.00653511	0.278730458968189	0.823613
S100A4_Prot	1497	0.00655446	0.278730458968189	0.685123
DDX20_Prot	1498	0.00656389	0.278730458968189	0.729913
SRSF6_S314__2_Phos	1499	0.00657221	0.278730458968189	-0.54976
NOC2L_S49__1_Phos	1500	0.00657592	0.278730458968189	0.60766
PHF5A_Prot	1501	0.00657848	0.278730458968189	0.607632
CTNND1_S352__2_Phos	1502	0.00659419	0.278730458968189	-0.574982
PHRF1_S915__2_Phos	1503	0.00659478	0.278730458968189	-0.749332
PHRF1_T917__2_Phos	1504	0.0065981	0.278730458968189	-0.749286
SELENBP1_Sec	1505	0.00659894	0.278730458968189	0.684559
SF3B1_T278__1_Phos	1506	0.00660034	0.278730458968189	0.804239
HLA_S365__2_Phos	1507	0.00662255	0.278730458968189	-0.605553
IL18_Nuc	1508	0.00662515	0.278730458968189	-0.648767
OCLN_T305__2_Phos	1509	0.00666331	0.278730458968189	-0.748387
SRRM2_S2071__2_Phos	1510	0.00667362	0.278730458968189	0.613692
MED1_S1156__1_Phos	1511	0.00668639	0.278730458968189	-0.68346
DYNC1LI1_S400__2_Phos	1512	0.00669465	0.278730458968189	-0.683357
JPH1_T461__3_Phos	1513	0.00669514	0.278730458968189	0.683351
TPM1_Exos	1514	0.00669527	0.278730458968189	-0.776056
SLC16A1_S461__2_Phos	1515	0.00671466	0.278730458968189	0.613232
ITGAV_Nuc	1516	0.00672525	0.278730458968189	-0.597601
ZFP36_Prot	1517	0.00673256	0.278730458968189	0.784557
DGCR8_S377__2_Phos	1518	0.0067357	0.278730458968189	-0.647457
DGCR8_T371__2_Phos	1519	0.00673901	0.278730458968189	-0.647418
NPC1_Nuc	1520	0.00679419	0.278730458968189	-0.612348
TMEM173_Nuc	1521	0.00679427	0.278730458968189	-0.60366
SRSF6_S316__2_Phos	1522	0.00680317	0.278730458968189	-0.547444
SRRM2_S1501__2_Phos	1523	0.00682852	0.278730458968189	0.681701
CAMK2D_T41__2_Phos	1524	0.00685656	0.278730458968189	0.611662
SRRM2_S1542__1_Phos	1525	0.00687184	0.278730458968189	0.604396
WDR59_Nuc	1526	0.00690637	0.278730458968189	0.602448
COA6_Sec	1527	0.00691133	0.278730458968189	0.689059
C4B_Exos	1528	0.00693199	0.278730458968189	0.953508
C1orf106_Prot	1529	0.00693994	0.278730458968189	-0.603663
PTMS_Sec	1530	0.0069603	0.278730458968189	-0.714121
ST5_Prot	1531	0.00696534	0.278730458968189	-0.680039
ACTN1_Glc	1532	0.0069975	0.278730458968189	-0.54555
FARP1_S427__1_Phos	1533	0.00699768	0.278730458968189	-0.771855
SRRM2_S1061__1_Phos	1534	0.00702712	0.278730458968189	0.743515
HP1BP3_S441__2_Phos	1535	0.00702891	0.278730458968189	0.717781
SCRIB_S1139__1_Phos	1536	0.00704658	0.278730458968189	0.723587
HP1BP3_S446__2_Phos	1537	0.00704672	0.278730458968189	0.717556
DGCR8_T279__2_Phos	1538	0.00705565	0.278730458968189	-0.678957
TJP1_S263__2_Phos	1539	0.0070588	0.278730458968189	-0.600827
FAM175A_S338__2_Phos	1540	0.00706111	0.278730458968189	0.77997
hCG_2004507_Prot	1541	0.00708171	0.278730458968189	-0.770717
IGSF3_Prot	1542	0.0070891	0.278730458968189	-0.67856
GALK2_Prot	1543	0.00709407	0.278730458968189	0.742644
SRSF7_S163__2_Phos	1544	0.00710172	0.278730458968189	0.809072
CD55_Glc	1545	0.00710224	0.278730458968189	0.60901
CRIP2_Sec	1546	0.00710293	0.278730458968189	-0.770431
LYAR_Nuc	1547	0.0071119	0.278730458968189	0.60184
HDGFRP2_S369__2_Phos	1548	0.00713815	0.278730458968189	0.599995
FBLIM1_Prot	1549	0.00713979	0.278730458968189	-0.601548
MARCKSL1_S151__2_Phos	1550	0.00714154	0.278730458968189	-0.74203
MARCKSL1_T148__2_Phos	1551	0.00715029	0.278730458968189	-0.741917
PML_S456__2_Phos	1552	0.00716718	0.278730458968189	-0.599693
TJP1_Y120__2_Phos	1553	0.00717756	0.278730458968189	-0.601154
SRSF7_S183__2_Phos	1554	0.00717925	0.278730458968189	0.601136
TEX2_S802__3_Phos	1555	0.00720458	0.278730458968189	0.659159
hsa.miR.4443_miR	1556	0.00720545	0.278730458968189	1.12893
MATR3_S631__1_Phos	1557	0.00721005	0.278730458968189	0.741151
TRIM16_S38__1_Phos	1558	0.00721144	0.278730458968189	0.741133
PHGDH_Mem	1559	0.00721906	0.278730458968189	0.769894
GOLPH3L_Prot	1560	0.00721973	0.278730458968189	-0.677024
OXR1_Sec	1561	0.00724497	0.278730458968189	0.721099
SNIP1_S76__1_Phos	1562	0.00724851	0.278730458968189	0.740661
NOB1_S201__1_Phos	1563	0.00725557	0.278730458968189	0.702824
MCM3_T217__2_Phos	1564	0.00727342	0.278730458968189	-0.607211
GALNT2_Mem	1565	0.00727403	0.278730458968189	-0.641339
NOLC1_S547__1_Phos	1566	0.00728269	0.278730458968189	0.598502
SRRM2_S436__2_Phos	1567	0.00729278	0.278730458968189	0.60701
HMDB0126387_NA	1568	0.00730187	0.278730458968189	-1.12707
B4GALT5_Prot	1569	0.00734389	0.278730458968189	-0.767241
LIMA1_S365__1_Phos	1570	0.00736923	0.278730458968189	-0.703239
YTHDC1_S320__2_Phos	1571	0.00736937	0.278730458968189	0.739135
AKT2_T111__2_Phos	1572	0.00738238	0.278730458968189	-0.766741
AKT2_S103__2_Phos	1573	0.00738894	0.278730458968189	-0.766656
ZNF185_T154__3_Phos	1574	0.00739132	0.278730458968189	-0.675044
ACTG1_K291__1_Acet	1575	0.00739441	0.278730458968189	-0.598928
hsa.miR.34c.3p_miR	1576	0.007397	0.278730458968189	1.12525
TOLLIP_Glc	1577	0.00739718	0.34636073260376	0.597338
SRRM1_T411__1_Phos	1578	0.0074337	0.34636073260376	0.766077
NUP214_S433__3_Phos	1579	0.00746735	0.34636073260376	-0.67418
NUP214_S430__3_Phos	1580	0.00746846	0.34636073260376	-0.674168
SDC4_Prot	1581	0.00749212	0.34636073260376	0.604967
NUMA1_Prot	1582	0.00757119	0.34636073260376	0.559725
KRT18_S34__1_Phos	1583	0.00758751	0.34636073260376	-0.672831
SDPR_S31__2_Phos	1584	0.00758964	0.34636073260376	0.764084
MED1_S1479__2_Phos	1585	0.00760366	0.34636073260376	-0.589107
CEBPB_Nuc	1586	0.00763773	0.34636073260376	0.5965
TPPP_T14__2_Phos	1587	0.0076531	0.34636073260376	0.716167
PXDN_Prot	1588	0.00765461	0.34636073260376	-0.594778
SRRM1_S763__1_Phos	1589	0.00766623	0.34636073260376	0.666069
GALNT7_Prot	1590	0.00768751	0.34636073260376	-0.603011
HM13_Nuc	1591	0.00769003	0.34636073260376	-0.653799
HGSNAT_Prot	1592	0.0077038	0.34636073260376	-0.735027
C12orf65_Nuc	1593	0.0077142	0.34636073260376	0.734902
SORT1_Glc	1594	0.00772599	0.34636073260376	0.595636
NBEAL2_Prot	1595	0.0077439	0.34636073260376	0.869857
CTSL_Nuc	1596	0.00776578	0.34636073260376	-0.670863
HMGA1_S9__1_Phos	1597	0.0077916	0.34636073260376	0.670581
SBSN_Prot	1598	0.00782007	0.34636073260376	0.863345
A0A3B3ITY6_Sec	1599	0.0078359	0.34636073260376	0.714034
TBC1D17_Prot	1600	0.00784912	0.34636073260376	0.733292
MICAL3_Prot	1601	0.00785069	0.34636073260376	-0.594431
YEATS4_Nuc	1602	0.00789941	0.34636073260376	0.760231
PRPF40A_S920__2_Phos	1603	0.00791632	0.34636073260376	0.592254
SRRM1_S388__1_Phos	1604	0.00792623	0.34636073260376	0.712996
PLEKHG3_S488__2_Phos	1605	0.00793356	0.34636073260376	-0.669048
KAT5_Prot	1606	0.00794527	0.34636073260376	0.759672
S100P_Prot	1607	0.00794707	0.34636073260376	0.651082
TGFBI_Mem	1608	0.00797	0.34636073260376	-0.73187
hsa.miR.708.5p_miR	1609	0.00800525	0.34636073260376	-1.11408
CALR_Mem	1610	0.00802126	0.34636073260376	-0.592809
CEBPB_Prot	1611	0.00803158	0.34636073260376	0.599673
ABLIM3_S373__2_Phos	1612	0.00804547	0.34636073260376	-0.599541
HIST1H2BM_Glc	1613	0.0080701	0.34636073260376	0.544027
CFB_Sec	1614	0.00808843	0.34636073260376	0.590634
LEPRE1_Prot	1615	0.00809496	0.34636073260376	-0.590574
LAD1_S369__2_Phos	1616	0.00809534	0.34636073260376	-0.599069
ATP5I_Nuc	1617	0.00814741	0.34636073260376	-0.590086
SRRM2_S973__1_Phos	1618	0.00815123	0.34636073260376	0.729775
BRWD1_S1475__1_Phos	1619	0.00819315	0.34636073260376	-0.912062
ARL15_Prot	1620	0.00819464	0.34636073260376	-0.648539
JPH1_S469__3_Phos	1621	0.00819901	0.34636073260376	0.666245
TUBB2A_Nuc	1622	0.00821024	0.34636073260376	-0.589507
NCOR2_T553__2_Phos	1623	0.00822425	0.34636073260376	-0.589378
ABLIM3_T279__3_Phos	1624	0.00822909	0.34636073260376	-0.597815
PLG_Sec	1625	0.00824153	0.34636073260376	0.728746
CLK1_S37__2_Phos	1626	0.00829838	0.34636073260376	0.728104
FLNA_Nuc	1627	0.00833285	0.34636073260376	-0.533679
GOLT1B_Nuc	1628	0.00833697	0.34636073260376	-0.755014
SPTBN1_S2163__2_Phos	1629	0.00834798	0.34636073260376	0.588249
VIMP_Nuc	1630	0.00837606	0.34636073260376	-0.596457
TFE3_Nuc	1631	0.00837754	0.34636073260376	0.727216
SRSF4_S422__2_Phos	1632	0.00838051	0.34636073260376	0.727183
HMDB0039235_NA	1633	0.00839391	0.34636073260376	-1.10734
PEBP1_Mem	1634	0.00839636	0.34636073260376	0.707761
ESYT1_Mem	1635	0.00840591	0.34636073260376	-0.697339
ARSB_Prot	1636	0.00842691	0.34636073260376	-0.726666
RAB7A_Nuc	1637	0.00843126	0.34636073260376	-0.587498
PRPF4B_S20__1_Phos	1638	0.00846937	0.34636073260376	0.706972
SARNP_Sec	1639	0.00849741	0.34636073260376	0.715091
CCDC127_Nuc	1640	0.00850908	0.34636073260376	0.586802
ABLIM3_S470__2_Phos	1641	0.00851012	0.34636073260376	-0.595237
ABLIM3_S471__2_Phos	1642	0.00851163	0.34636073260376	-0.595224
SPTBN1_S2162__2_Phos	1643	0.00853393	0.34636073260376	0.645163
SNRPE_Exos	1644	0.00854206	0.34636073260376	-0.790385
GBP2_Prot	1645	0.00855655	0.34636073260376	-0.662596
CNN2_Nuc	1646	0.00856893	0.34636073260376	-0.586271
SCEL_S389__1_Phos	1647	0.00857403	0.34636073260376	0.586226
GTF2F1_S301__2_Phos	1648	0.00859689	0.34636073260376	-0.662193
PARN_S619__1_Phos	1649	0.00861544	0.34636073260376	0.713817
PLOD2_Exos	1650	0.00861941	0.34636073260376	-0.713774
ANXA5_Nuc	1651	0.00864552	0.34636073260376	-0.585596
UTS2_Prot	1652	0.00864586	0.34636073260376	-0.644076
TXNDC17_Mem	1653	0.00865337	0.34636073260376	0.789061
TOR1AIP1_S157__2_Phos	1654	0.00865814	0.34636073260376	-0.531047
SLC37A1_Prot	1655	0.00866913	0.34636073260376	-0.788875
RAB2A_Nuc	1656	0.00869701	0.34636073260376	-0.586675
TNKS1BP1_S221__2_Phos	1657	0.00870945	0.34636073260376	-0.704419
TNKS1BP1_S228__2_Phos	1658	0.00871562	0.34636073260376	-0.704354
XPC_S398__2_Phos	1659	0.00873664	0.34636073260376	0.584799
RRP1_Nuc	1660	0.00873783	0.34636073260376	0.584789
hsa.miR.320e_miR	1661	0.00875103	0.34636073260376	1.10139
INTS1_Nuc	1662	0.00876105	0.34636073260376	0.64297
MISP_S675__1_Phos	1663	0.00877161	0.34636073260376	-0.750069
TIMM8B_Prot	1664	0.00877633	0.34636073260376	0.66042
CTNND1_S864__2_Phos	1665	0.00878122	0.34636073260376	-0.584412
NCOR2_S2194__2_Phos	1666	0.00880785	0.34636073260376	-0.625901
PCMT1_Prot	1667	0.00881398	0.34636073260376	0.610206
DNAJC1_S479__2_Phos	1668	0.00882399	0.34636073260376	-0.567146
DNAJC1_S480__2_Phos	1669	0.00886126	0.34636073260376	-0.566835
LYRM2_Prot	1670	0.00886375	0.34636073260376	0.659568
ATP1B3_Glc	1671	0.00886534	0.34636073260376	0.577105
ITGA6_Nuc	1672	0.00889012	0.34636073260376	0.529223
MARCKSL1_T148__1_Phos	1673	0.00889357	0.34636073260376	-0.721604
LIPA_Prot	1674	0.00890214	0.34636073260376	-0.748626
MIEF1_Nuc	1675	0.00890862	0.34636073260376	0.792085
SPARC_Prot	1676	0.00893951	0.34636073260376	-0.795777
SRSF4_S420__2_Phos	1677	0.00894737	0.34636073260376	0.65876
PRNP_Prot	1678	0.00899464	0.34636073260376	0.584108
POF1B_Nuc	1679	0.0090615	0.34636073260376	0.767565
NDUFAB1_Mem	1680	0.00906489	0.34636073260376	0.790285
ETFDH_Nuc	1681	0.00908362	0.34636073260376	-0.581833
ALDH1A3_Nuc	1682	0.00911236	0.34636073260376	-0.581592
PDLIM1_Prot	1683	0.00914106	0.34636073260376	-0.581352
C11orf58_Nuc	1684	0.00915457	0.34636073260376	0.753237
ATP5B_Mem	1685	0.00915639	0.34636073260376	0.581224
SRRM2_S1499__2_Phos	1686	0.00915719	0.34636073260376	0.581217
NUCKS1_T222__2_Phos	1687	0.00915938	0.34636073260376	0.589563
ABLIM2_Prot	1688	0.00917774	0.34636073260376	0.699614
USP48_Prot	1689	0.00917979	0.34636073260376	-0.871845
TMEM104_S103__3_Phos	1690	0.0091948	0.34636073260376	-0.622389
MMP9_Sec	1691	0.00920464	0.34636073260376	-0.589181
TMEM104_S104__3_Phos	1692	0.00920635	0.34636073260376	-0.622286
KIF17_Nuc	1693	0.0092083	0.34636073260376	-0.58915
MXRA7_Prot.1	1694	0.00921838	0.34636073260376	-0.883767
DES_Sec	1695	0.00922986	0.34636073260376	0.580613
SRRM2_S424__3_Phos	1696	0.0092507	0.34636073260376	0.635406
CD55_Prot	1697	0.00925874	0.34636073260376	0.580374
TGFBI_Nuc	1698	0.00926035	0.34636073260376	-0.574344
HIST1H1E_S36__1_Phos	1699	0.00929216	0.34636073260376	0.655497
ADIPOQ_Prot	1700	0.00931751	0.34636073260376	0.717208
MMP2_Exos	1701	0.00932739	0.34636073260376	-0.787323
SPTLC2_Prot	1702	0.00932894	0.34636073260376	-0.579796
CDK12_S334__2_Phos	1703	0.0093342	0.34636073260376	-0.579753
FOSL2_S16__2_Phos	1704	0.00935945	0.34636073260376	-0.579546
SRRM2_S1081__2_Phos	1705	0.00936228	0.34636073260376	0.716754
SRRM2_S2123__2_Phos	1706	0.00937188	0.34636073260376	-0.579445
RPLP0_S271__1_Phos	1707	0.00938347	0.34636073260376	0.891624
KIDINS220_T890__2_Phos	1708	0.00938492	0.34636073260376	-0.716525
EPS8L2_Sec	1709	0.00938955	0.349221112287533	-0.952018
MICAL3_S687__2_Phos	1710	0.00940477	0.360080423959433	-0.620538
ENDOD1_Nuc	1711	0.00945918	0.360080423959433	-0.580248
MECP2_S92__2_Phos	1712	0.00949029	0.360080423959433	0.678999
NOP56_S569__1_Phos	1713	0.00951025	0.360080423959433	0.653489
TUBB3_Nuc	1714	0.00951198	0.360080423959433	-0.578307
PRRC2C_S1248__2_Phos	1715	0.00952575	0.360080423959433	-0.578196
CAST_T119__1_Phos	1716	0.00953388	0.360080423959433	0.696105
ATP5E_Nuc	1717	0.00956574	0.360080423959433	-0.577875
RRAGC_S95__1_Phos	1718	0.00957517	0.360080423959433	-0.6529
BUD13_S391__2_Phos	1719	0.00958415	0.360080423959433	0.689851
ITPR3_S937__1_Phos	1720	0.00963527	0.360080423959433	-0.578829
GOT2_Sec	1721	0.00971278	0.360080423959433	0.576703
PLXDC2_S506__1_Phos	1722	0.00975348	0.360080423959433	-0.576382
TRIM22_Nuc	1723	0.0097686	0.360080423959433	0.844012
COL17A1_S148__2_Phos	1724	0.00978881	0.360080423959433	-0.576104
SZT2_Prot	1725	0.00979048	0.360080423959433	0.776345
MINOS1_Nuc	1726	0.00979157	0.360080423959433	0.577589
MIEF1_S59__1_Phos	1727	0.00983147	0.360080423959433	0.712111
MLLT1_Nuc	1728	0.00983167	0.360080423959433	0.675813
LAMTOR3_Mem	1729	0.00985486	0.360080423959433	-0.763203
GSR_Nuc	1730	0.00985917	0.360080423959433	0.577058
LARP1_S631__2_Phos	1731	0.00989987	0.360080423959433	0.575235
ASH2L_Nuc	1732	0.00994111	0.360080423959433	0.711054
COQ9_Prot	1733	0.00994271	0.360080423959433	0.576406
ITGA6_Glc	1734	0.00994733	0.360080423959433	0.521416
SERPINB3_Prot	1735	0.00995311	0.360080423959433	0.69212
AFAP1_S668__1_Phos	1736	0.00995675	0.360080423959433	-0.574794
SQSTM1_S276__2_Phos	1737	0.00996918	0.360080423959433	-0.649395
DBN1_Sec	1738	0.00998176	0.360080423959433	-0.5746
PDLIM4_S73__2_Phos	1739	0.00998889	0.360080423959433	-0.73827
hsa.miR.422a_miR	1740	0.0100063	0.360080423959433	1.08205
HMDB0038971_NA	1741	0.0100106	0.360080423959433	-1.08199
MED13_T326__2_Phos	1742	0.0100123	0.360080423959433	-0.615383
SH3KBP1_Sec	1743	0.0100228	0.360080423959433	-0.582548
CTSC_Glc	1744	0.0100371	0.360080423959433	-0.574173
NOLC1_S632__1_Phos	1745	0.0100493	0.360080423959433	0.582341
PCCB_Nuc	1746	0.0100496	0.360080423959433	-0.582339
hsa.miR.3687_miR	1747	0.0101094	0.360080423959433	1.08056
NIP7_Nuc	1748	0.0101239	0.360080423959433	0.581763
MYH15_S1314__1_Phos	1749	0.0101422	0.360080423959433	0.745605
ITGB3_Prot	1750	0.0101758	0.360080423959433	-0.647605
EFHD2_Sec	1751	0.0101774	0.360080423959433	-0.573102
HNRNPC_S226__1_Phos	1752	0.0101836	0.360080423959433	0.630287
FOSL2_S25__2_Phos	1753	0.0101943	0.360080423959433	-0.581219
GALNT2_Sec	1754	0.0102151	0.360080423959433	-0.572816
COL17A1_S150__2_Phos	1755	0.0102197	0.360080423959433	-0.572782
CYC1_Mem	1756	0.0102387	0.360080423959433	0.734852
ITGB4_Nuc	1757	0.010246	0.360080423959433	0.519344
TMEM40_S137__1_Phos	1758	0.0102551	0.360080423959433	0.6134
F11R_S284__1_Phos	1759	0.0102782	0.360080423959433	-0.73447
CALD1_T80__1_Phos	1760	0.0102811	0.360080423959433	-0.873954
HNRNPC_S226__2_Phos	1761	0.0102868	0.360080423959433	0.594912
PITPNM3_S495__1_Phos	1762	0.0103006	0.360080423959433	-1.07784
ARL15_Nuc	1763	0.0103023	0.360080423959433	-0.580393
THEM4_Prot	1764	0.0103026	0.360080423959433	0.613017
CTNND1_S868__3_Phos	1765	0.0104052	0.360080423959433	-0.737508
hsa.miR.5189.5p_miR	1766	0.010421	0.360080423959433	-1.07614
DBN1_S342__2_Phos	1767	0.0104323	0.360080423959433	-0.645429
PALLD_S1104__1_Phos	1768	0.0104443	0.360080423959433	-0.687638
KIAA0753_Prot	1769	0.0105145	0.360080423959433	0.733175
PADI2_Nuc	1770	0.0105181	0.360080423959433	0.570554
COX7B_Prot	1771	0.0105319	0.360080423959433	0.627423
KIDINS220_S885__2_Phos	1772	0.0105656	0.360080423959433	-0.610924
PEMT_Prot	1773	0.0106167	0.360080423959433	0.767907
MYCBP2_S181__2_Phos	1774	0.0106199	0.360080423959433	0.626713
SLC9A3R1_S172__2_Phos	1775	0.0106262	0.360080423959433	0.731159
PKP4_S337__1_Phos	1776	0.0106267	0.360080423959433	0.577956
MYCBP2_S183__2_Phos	1777	0.0106267	0.360080423959433	0.626658
CROCC_Prot	1778	0.0106328	0.360080423959433	0.569711
POFUT2_Prot	1779	0.0106584	0.360080423959433	-0.64355
HSPB1_S86__1_Phos	1780	0.0106649	0.360080423959433	-0.570967
RRBP1_T275__1_Phos	1781	0.010667	0.360080423959433	-0.730777
TGFBI_Exos	1782	0.0106762	0.360080423959433	-0.562975
SNX31_Mem	1783	0.0106822	0.360080423959433	-0.704173
XPC_Prot	1784	0.0106959	0.360080423959433	0.569252
hsa.miR.92a.3p_miR	1785	0.010719	0.360080423959433	0.766903
HIST1H1E_S2__2_Phos	1786	0.0107366	0.360080423959433	-0.642908
MAP2_S1362__2_Phos	1787	0.0107612	0.360080423959433	0.568779
MISP_S397__2_Phos	1788	0.0108176	0.360080423959433	-0.684355
PRRC2C_T1246__3_Phos	1789	0.0108299	0.360080423959433	-0.642148
PARS2_Prot	1790	0.010834	0.360080423959433	0.642114
PET100_Prot	1791	0.0108543	0.360080423959433	0.64195
PSAP_Sec	1792	0.0108591	0.360080423959433	0.569561
DCTN1_Sec	1793	0.0108877	0.360080423959433	-0.608424
TPPP_S23__2_Phos	1794	0.0108974	0.360080423959433	0.683666
FSTL3_Sec	1795	0.0109066	0.360080423959433	0.621497
CRELD1_Nuc	1796	0.0109077	0.360080423959433	-0.702164
SRRM2_S1502__2_Phos	1797	0.0109139	0.360080423959433	0.575853
CPNE1_Nuc	1798	0.010922	0.360080423959433	0.608161
PPP1R2_Sec	1799	0.0109261	0.360080423959433	-0.64137
PEX16_Nuc	1800	0.0109297	0.360080423959433	0.728349
GALNT3_Prot	1801	0.0109345	0.360080423959433	-0.567536
BMP1_Prot	1802	0.0109551	0.360080423959433	-0.607909
CDK12_S338__2_Phos	1803	0.0109737	0.360080423959433	-0.568741
DEK_S279__3_Phos	1804	0.0109835	0.360080423959433	0.567188
SRRM1_S806__1_Phos	1805	0.0109904	0.360080423959433	0.701437
SCRIB_S1145__2_Phos	1806	0.0110073	0.360080423959433	0.567019
TMED8_Prot	1807	0.0110148	0.360080423959433	0.727573
GOLGA5_Nuc	1808	0.0110356	0.360080423959433	-0.693755
MAOB_Nuc	1809	0.0110492	0.360080423959433	0.566723
FARP1_S925__3_Phos	1810	0.0110575	0.360080423959433	-0.682298
PHB2_S291__1_Phos	1811	0.0110636	0.360080423959433	0.640269
SRRM2_S1517__2_Phos	1812	0.0110809	0.360080423959433	0.682099
GLYR1_S137__2_Phos	1813	0.0110848	0.360080423959433	0.700612
GLYR1_S140__2_Phos	1814	0.0110855	0.360080423959433	0.700606
PAK6_Prot	1815	0.0110879	0.360080423959433	0.734072
SLC15A2_Prot	1816	0.0111211	0.360080423959433	0.87253
MORC2_S777__2_Phos	1817	0.0111645	0.360080423959433	-0.565913
PTPN14_S760__1_Phos	1818	0.0111647	0.360080423959433	-0.699919
PADI2_Prot	1819	0.0111672	0.360080423959433	0.565894
VIM_S10__2_Phos	1820	0.0111677	0.360080423959433	-0.699893
PRRC2C_S1251__2_Phos	1821	0.0111765	0.360080423959433	-0.565829
LUC7L3_T238__1_Phos	1822	0.0111805	0.360080423959433	-0.639342
NPM1_S243__1_Phos	1823	0.0111861	0.360080423959433	0.681212
MMP14_Prot	1824	0.0112247	0.360080423959433	-0.565493
EPC1_Nuc	1825	0.0112566	0.360080423959433	0.767583
RRP15_Prot	1826	0.0112602	0.360080423959433	0.605613
RAD23B_Nuc	1827	0.0112897	0.360080423959433	0.56652
ZNF629_Prot	1828	0.0113035	0.360080423959433	0.68023
CCDC80_Prot	1829	0.011318	0.360080423959433	-0.572975
NOP58_S502__1_Phos	1830	0.0113254	0.360080423959433	0.520076
FLRT3_Mem	1831	0.0113364	0.360080423959433	0.733127
NUCKS1_S221__2_Phos	1832	0.0113789	0.360080423959433	0.565903
NHP2L1_Sec	1833	0.0114078	0.360080423959433	0.649014
CYCS_Sec	1834	0.0114181	0.360080423959433	0.564157
C11orf84_S148__2_Phos	1835	0.0114393	0.360080423959433	-0.637321
MSLN_Nuc.1	1836	0.0114401	0.360080423959433	0.564007
OCLN_Sec	1837	0.0114428	0.360080423959433	-0.604265
GLIPR1_Mem	1838	0.0114709	0.360080423959433	-0.724458
MAP7D1_T118__2_Phos	1839	0.0114927	0.360080423959433	-0.571759
CCNL1_S335__2_Phos	1840	0.0115311	0.360080423959433	0.678351
TSPAN6_Prot	1841	0.0115907	0.360080423959433	-0.636156
OLFM4_Exos	1842	0.0116806	0.360080423959433	0.778755
NOC4L_Nuc	1843	0.011683	0.360080423959433	0.602521
FARP1_T24__1_Phos	1844	0.0116916	0.360080423959433	-0.695456
LMNA_S404__1_Phos	1845	0.0117034	0.360080423959433	0.570315
TOR1AIP1_S154__3_Phos	1846	0.0117093	0.360080423959433	-0.562183
TRPS1_S835__2_Phos	1847	0.0117169	0.360080423959433	-0.570223
BCL2L13_Nuc	1848	0.0117316	0.360080423959433	-0.602172
UHRF1BP1_S922__2_Phos	1849	0.011765	0.360080423959433	0.694848
UHRF1BP1_S918__2_Phos	1850	0.0117767	0.360080423959433	0.694751
AHNAK_S5077__1_Phos	1851	0.0117947	0.360080423959433	0.601721
UTP3_S365__2_Phos	1852	0.0118459	0.360080423959433	0.561273
GAR1_Mem	1853	0.0118542	0.360080423959433	0.634163
SQSTM1_Mem	1854	0.0118827	0.360080423959433	-0.720903
RANBP1_Mem	1855	0.0118944	0.360080423959433	0.719856
MCM3_S206__2_Phos	1856	0.0118976	0.360080423959433	-0.587673
ZDHHC7_Prot	1857	0.0119071	0.360080423959433	-0.719748
LEO1_S300__2_Phos	1858	0.0119174	0.360080423959433	0.633691
RPTOR_S863__2_Phos	1859	0.0119485	0.360080423959433	-0.560595
DERL2_Nuc	1860	0.0119618	0.360080423959433	-0.63336
AKAP2_S442__1_Phos	1861	0.0119693	0.360080423959433	-0.600483
POLR2A_S1847__2_Phos	1862	0.0120017	0.360080423959433	0.692911
TNKS1BP1_S1666__1_Phos	1863	0.0120028	0.360080423959433	0.633056
CDK12_S303__2_Phos	1864	0.012018	0.360080423959433	-0.569724
LGALS9_Mem	1865	0.0120334	0.360080423959433	-0.876667
COBL_Prot	1866	0.0120973	0.360080423959433	0.632358
STK39_S385__1_Phos	1867	0.0120978	0.360080423959433	0.869993
SRRM2_S1478__3_Phos	1868	0.0121084	0.360080423959433	-0.615431
SRRM2_S1482__3_Phos	1869	0.0121118	0.360080423959433	-0.615406
SRRM2_S1483__3_Phos	1870	0.0121149	0.360080423959433	-0.615384
hsa.miR.378d_miR	1871	0.0121451	0.360080423959433	1.05361
MYH14_Exos	1872	0.0121544	0.360080423959433	-0.726026
MDC1_S964__2_Phos	1873	0.0121599	0.360080423959433	0.691635
ATXN2L_Nuc	1874	0.0121701	0.360080423959433	0.567194
AGFG2_Prot	1875	0.0121826	0.360080423959433	0.859004
TMBIM6_Prot	1876	0.0122018	0.360080423959433	-0.705545
SRSF4_S423__2_Phos	1877	0.0122157	0.360080423959433	0.63149
SH3BGRL3_Sec	1878	0.0122193	0.360080423959433	-0.55883
BLOC1S1_Prot	1879	0.0122198	0.360080423959433	0.66305
APMAP_Prot	1880	0.0122268	0.360080423959433	0.558781
AATF_Nuc	1881	0.0122294	0.360080423959433	0.558764
KIF1A_Nuc	1882	0.0122397	0.360080423959433	0.716963
SHROOM2_S974__1_Phos	1883	0.0122397	0.360080423959433	-0.672706
MAP2_S1790__2_Phos	1884	0.0122411	0.360080423959433	-0.690986
RPTOR_S859__2_Phos	1885	0.0122516	0.360080423959433	-0.558622
UQCR10_Nuc	1886	0.0122654	0.360080423959433	0.631128
RRBP1_S583__1_Phos	1887	0.0122698	0.360080423959433	-0.558505
BTF3L4_Prot	1888	0.0123042	0.360080423959433	-0.852522
SLIRP_T101__1_Phos	1889	0.0123476	0.360080423959433	0.630533
SRRM2_T903__2_Phos	1890	0.0123959	0.360080423959433	0.628239
ACO1_Prot	1891	0.0123965	0.360080423959433	0.732599
MYBBP1A_S1163__1_Phos	1892	0.012409	0.360080423959433	-0.715572
PIAS1_T487__2_Phos	1893	0.0124181	0.360080423959433	-0.689585
PIAS1_S485__2_Phos	1894	0.0124363	0.360080423959433	-0.689441
SAMD9_Prot	1895	0.0124811	0.360080423959433	-0.596945
SRRM1_S747__3_Phos	1896	0.0124901	0.360080423959433	-0.558556
SRRM1_S749__3_Phos	1897	0.0125024	0.360080423959433	-0.558479
SRRM1_S752__3_Phos	1898	0.0125153	0.360080423959433	-0.558397
LMNA_S428__1_Phos	1899	0.0125252	0.360080423959433	0.655294
ATP5I_Prot	1900	0.0125303	0.360080423959433	0.596612
GBP1_Sec	1901	0.0125364	0.360080423959433	-0.688658
CLK1_S34__2_Phos	1902	0.0125435	0.360080423959433	0.629128
GLRX_Sec	1903	0.0125584	0.360080423959433	0.612263
JPH1_T460__3_Phos	1904	0.0125981	0.360080423959433	0.669961
ROCK1_Nuc	1905	0.0126066	0.360080423959433	-0.556365
CAP1_T307__1_Phos	1906	0.0126189	0.360080423959433	0.633619
RAP2B_Nuc	1907	0.0126964	0.360080423959433	-0.555803
LYN_S11__2_Phos	1908	0.012721	0.360080423959433	0.611143
POLR2A_T1919__1_Phos	1909	0.0127493	0.360080423959433	0.704552
COL17A1_Nuc	1910	0.0127594	0.360080423959433	0.549148
SVIL_S261__2_Phos	1911	0.0127799	0.360080423959433	-0.712581
HMGB3_Nuc	1912	0.0127812	0.360080423959433	-0.686764
TOMM20_Prot	1913	0.0127941	0.360080423959433	0.604093
SRRM2_S973__2_Phos	1914	0.0128072	0.360080423959433	0.556566
CLIP1_S204__2_Phos	1915	0.0128089	0.360080423959433	-0.686552
CCDC6_S240__2_Phos	1916	0.0128102	0.360080423959433	-0.71234
CCDC6_S244__2_Phos	1917	0.0128275	0.360080423959433	-0.712203
DBN1_S381__1_Phos	1918	0.0128309	0.360080423959433	-0.686384
LYN_S13__2_Phos	1919	0.0128323	0.360080423959433	0.61133
NKPD1_T551__2_Phos	1920	0.0128421	0.360080423959433	0.712087
NKPD1_S545__2_Phos	1921	0.012843	0.360080423959433	0.71208
INF2_T655__2_Phos	1922	0.0128666	0.360080423959433	0.554747
TIA1_Nuc	1923	0.0128825	0.360080423959433	-0.610042
SRRM2_S1382__2_Phos	1924	0.0129442	0.360080423959433	0.562246
HADHA_K163__1_Acet	1925	0.0129531	0.360080423959433	0.62625
LUZP1_S394__1_Phos	1926	0.0129588	0.360080423959433	-0.55418
GPC1_Prot	1927	0.0130022	0.360080423959433	0.555364
FLNA_Prot	1928	0.0130054	0.360080423959433	-0.502395
ARGLU1_Prot	1929	0.0130438	0.360080423959433	0.553661
CCDC22_Prot	1930	0.0130825	0.360080423959433	0.710197
MED1_S1481__2_Phos	1931	0.0130857	0.360080423959433	-0.553406
THRAP3_Nuc	1932	0.0130912	0.360080423959433	0.520043
DEK_S278__3_Phos	1933	0.0131198	0.360080423959433	0.553199
PTPN14_S594__2_Phos	1934	0.0131405	0.360080423959433	-0.844567
DHRS7_Mem	1935	0.0131434	0.360080423959433	-0.709724
SRRM2_S1441__1_Phos	1936	0.0131671	0.360080423959433	0.683843
SRRM2_S988__2_Phos	1937	0.0131876	0.360080423959433	0.68369
TGM1_S95__1_Phos	1938	0.0132076	0.360080423959433	0.552669
HSPB1_Nuc	1939	0.0132252	0.360080423959433	-0.524392
FAM126A_Mem	1940	0.0132322	0.360080423959433	-0.709036
SPAG9_S268__2_Phos	1941	0.0132494	0.360080423959433	-0.683229
C18orf25_T149__2_Phos	1942	0.0132507	0.360080423959433	-0.68322
SPAG9_S265__2_Phos	1943	0.0132509	0.360080423959433	-0.683218
BMP1_Nuc	1944	0.0132519	0.360080423959433	-0.624202
CD9_Prot	1945	0.0132535	0.360080423959433	0.552393
MPHOSPH10_Nuc	1946	0.0132558	0.360080423959433	0.552379
AKAP2_S201__1_Phos	1947	0.0132684	0.360080423959433	-0.624089
FAHD1_Prot	1948	0.0132724	0.360080423959433	0.553724
OLFM4_Prot	1949	0.0132724	0.360080423959433	0.749941
UTP3_S368__2_Phos	1950	0.0132901	0.360080423959433	0.552173
TIMM21_Nuc	1951	0.0132963	0.360080423959433	0.552136
hsa.miR.130b.3p_miR	1952	0.0132978	0.360080423959433	-1.04008
SORBS2_S420__1_Phos	1953	0.0133139	0.360080423959433	-0.552031
NUCKS1_S223__1_Phos	1954	0.0133589	0.360080423959433	0.551762
PHF23_S64__2_Phos	1955	0.0134026	0.360080423959433	-0.893731
SIPA1L1_S1181__1_Phos	1956	0.0134144	0.360080423959433	-0.663957
NDUFB9_Prot	1957	0.0134389	0.360080423959433	0.551286
U2AF2_Prot	1958	0.0134789	0.360080423959433	0.558979
TMEM173_Prot	1959	0.0135089	0.360080423959433	-0.552313
NOP56_S520__1_Phos	1960	0.0135128	0.360080423959433	0.507234
AFAP1L2_Prot	1961	0.0135358	0.360080423959433	-0.742146
HNRNPUL2_S168__1_Phos	1962	0.0135433	0.360080423959433	0.681067
LARP1_S851__2_Phos	1963	0.013602	0.360080423959433	0.550323
ICAM1_Mem	1964	0.0136308	0.360080423959433	-0.706
GATAD2A_Nuc	1965	0.0136351	0.360080423959433	0.705968
STAU2_Prot	1966	0.0137298	0.360080423959433	-0.621008
S100A11_Exos	1967	0.0137346	0.360080423959433	-0.652041
EPS8L1_Sec	1968	0.0137473	0.360080423959433	-0.557382
MED1_S1482__2_Phos	1969	0.0137496	0.360080423959433	-0.549461
VCAN_Prot	1970	0.0137535	0.360080423959433	-0.679545
STEAP4_Nuc	1971	0.0137932	0.360080423959433	-0.66916
TFEB_Prot	1972	0.0138011	0.360080423959433	0.679203
VAMP7_Sec	1973	0.0138112	0.360080423959433	-0.679131
KIF23_Prot	1974	0.0138397	0.360080423959433	-0.660955
MECP2_S360__1_Phos	1975	0.0138573	0.360080423959433	0.602977
ST5_S28__2_Phos	1976	0.0138608	0.360080423959433	-0.655414
NUP98_S683__2_Phos	1977	0.0138711	0.360080423959433	0.655232
TMED4_Prot	1978	0.0138888	0.360080423959433	0.60345
HIST1H2AJ_Prot	1979	0.0139197	0.360080423959433	0.603255
MIA3_S408__2_Phos	1980	0.0139265	0.360080423959433	-0.548439
PRRC2C_S1250__3_Phos	1981	0.0139317	0.360080423959433	-0.59671
AHNAK_S5749__1_Phos	1982	0.0139816	0.360080423959433	0.619366
TMEM63B_S115__2_Phos	1983	0.0139838	0.360080423959433	-0.744279
RERE_S675__2_Phos	1984	0.0139852	0.360080423959433	-0.659948
C2CD5_S280__2_Phos	1985	0.0140014	0.360080423959433	-0.619237
HSD11B2_Prot	1986	0.0140094	0.360080423959433	0.619185
ITGAV_Exos	1987	0.0140131	0.360080423959433	-0.744051
LTBR_Prot	1988	0.0140531	0.360080423959433	0.618903
TOR1AIP1_T221__1_Phos	1989	0.014064	0.360080423959433	-0.547652
MIA3_S407__2_Phos	1990	0.0140642	0.360080423959433	-0.54765
TJP1_S282__3_Phos	1991	0.014067	0.360080423959433	-0.677314
DNAJA3_Mem	1992	0.0140784	0.360080423959433	0.836161
BCL9L_S118__1_Phos	1993	0.0141003	0.360080423959433	-0.677079
PLEKHG1_Prot	1994	0.0141054	0.360080423959433	-0.702486
TIMM10B_Prot	1995	0.0141115	0.360080423959433	0.602049
TACC2_S321__1_Phos	1996	0.0141266	0.360080423959433	0.568944
UPF1_S1107__2_Phos	1997	0.0141372	0.360080423959433	-0.643949
AKAP8_S112__1_Phos	1998	0.0141454	0.360080423959433	-0.80143
UPF1_S1110__2_Phos	1999	0.0141582	0.360080423959433	-0.643809
[truncated: 23,273 more rows]

## Sheet: SOM_T3
ID	Rank	p.value	fdr	logFC
PRDX1_Exos	1	2.22045e-16	0.000000000000100496559556784	-1.69361
EFEMP1_Exos	2	2.22045e-16	0.000000000000100496559556784	1.62012
C1S_Exos	3	2.22045e-16	0.000000000000100496559556784	1.48851
SERPINA3_Exos	4	2.22045e-16	0.000000000000100496559556784	1.74253
CLU_Exos	5	2.22045e-16	0.000000000000100496559556784	1.65156
LAMC1_Exos	6	2.22045e-16	0.000000000000100496559556784	1.3349
LGALS3BP_Exos	7	2.22045e-16	0.000000000000100496559556784	1.41538
FAT2_Exos	8	2.22045e-16	0.000000000000100496559556784	1.52856
OGFR_Glc	9	2.22045e-16	0.000000000000100496559556784	-1.42295
PHLDB2_S420__1_Phos	10	2.22045e-16	0.000000000000100496559556784	-2.22577
ZRANB2_S280__1_Phos	11	2.22045e-16	0.000000000000100496559556784	-1.51464
CCDC171_S121__1_Phos	12	2.22045e-16	0.000000000000100496559556784	-2.2271
STK4_T3__1_Phos	13	2.22045e-16	0.000000000000100496559556784	-2.19741
DCPS_S24__2_Phos	14	2.22045e-16	0.000000000000100496559556784	-3.86177
DCPS_T25__2_Phos	15	2.22045e-16	0.000000000000100496559556784	-3.86231
DNAH3_Y1002__3_Phos	16	2.22045e-16	0.000000000000100496559556784	-3.9426
SSR3_Prot	17	2.22045e-16	0.000000000000100496559556784	-1.66323
SLC43A3_Prot	18	2.22045e-16	0.000000000000100496559556784	-3.46838
CBX1_Prot	19	2.22045e-16	0.000000000000100496559556784	-1.7904
H3F3B_Prot	20	2.22045e-16	0.000000000000100496559556784	-2.64244
TFAP4_Prot	21	2.22045e-16	0.000000000000100496559556784	-2.27615
ABCF1_Prot	22	2.22045e-16	0.000000000000100496559556784	-2.05472
VKORC1_Prot	23	2.22045e-16	0.000000000000100496559556784	-1.59291
G6PC3_Prot	24	2.22045e-16	0.000000000000100496559556784	-1.82484
SHARPIN_Prot	25	2.22045e-16	0.000000000000100496559556784	-2.57399
NBL1_Sec	26	2.22045e-16	0.000000000000100496559556784	2.07863
KLK8_Sec	27	2.22045e-16	0.000000000000100496559556784	1.49126
HP_Sec	28	2.22045e-16	0.000000000000100496559556784	1.2722
A0A3B3ITY6_Sec	29	2.22045e-16	0.000000000000100496559556784	1.98768
ITM2B_Sec	30	2.22045e-16	0.000000000000100496559556784	1.89363
LTBP1_Sec	31	2.22045e-16	0.000000000000100496559556784	1.72708
GC_Sec	32	2.22045e-16	0.000000000000100496559556784	1.46653
LSM1_Sec	33	2.22045e-16	0.000000000000100496559556784	-2.10935
NPC2_Sec	34	2.22045e-16	0.000000000000100496559556784	1.25441
METAP2_Sec	35	2.22045e-16	0.000000000000100496559556784	-2.11199
ARHGAP33_Sec	36	2.22045e-16	0.000000000000100496559556784	-3.13697
GTF2F1_Sec	37	2.22045e-16	0.000000000000100496559556784	-1.85208
HMGB3_Sec	38	2.22045e-16	0.000000000000100496559556784	-1.59101
CLSTN1_Sec	39	2.22045e-16	0.000000000000100496559556784	1.30613
FSTL3_Sec	40	2.22045e-16	0.000000000000100496559556784	1.85644
GM2A_Sec	41	2.22045e-16	0.000000000000100496559556784	1.24897
TMSB4X_Sec	42	2.22045e-16	0.000000000000100496559556784	-1.24532
LCN2_Sec	43	2.22045e-16	0.000000000000100496559556784	1.23528
HSPG2_Sec	44	2.22045e-16	0.000000000000100496559556784	1.30709
DSC2_Sec	45	2.22045e-16	0.000000000000100496559556784	1.21513
MSLN_Sec.1	46	2.22045e-16	0.000000000000100496559556784	1.18985
DAG1_Sec	47	2.22045e-16	0.000000000000100496559556784	1.26537
IGFBP7_Sec	48	2.22045e-16	0.000000000000100496559556784	1.28616
S100A13_Sec	49	2.22045e-16	0.000000000000100496559556784	-1.30912
hsa.miR.675.5p_miR	50	2.22045e-16	0.000000000000100496559556784	2.63958
LMNA_Exos	51	4.44089e-16	0.00000000000502482797783923	-1.42301
SRRM2_S1565__2_Phos	52	4.44089e-16	0.00000000000502482797783923	1.33986
ADK_Sec	53	4.44089e-16	0.00000000000502482797783923	1.46786
SRRM2_S1562__2_Phos	54	8.88178e-16	0.00000000000921218462603855	1.32493
hsa.miR.5189.3p_miR	55	8.88178e-16	0.00000000000921218462603855	-2.21118
XRCC6_S6__2_Phos	56	1.9984e-15	0.00000000000921218462603855	-1.84222
XRCC6_S2__2_Phos	57	2.44249e-15	0.00000000000921218462603855	-1.83364
MRPL52_Prot	58	2.88658e-15	0.00000000000921218462603855	-1.4775
NBEAL2_Prot	59	3.10862e-15	0.00000000000921218462603855	-1.68369
NKPD1_S545__2_Phos	60	3.33067e-15	0.0000000000159119552631575	1.47254
NKPD1_T551__2_Phos	61	3.33067e-15	0.0000000000159119552631575	1.47282
ZNF202_Prot	62	5.32907e-15	0.0000000000159119552631575	-1.53586
LAMB1_Exos	63	5.55112e-15	0.0000000000159119552631575	1.28684
TLN2_Prot	64	6.43929e-15	0.0000000000159119552631575	-1.28365
MYL6_Exos	65	6.66134e-15	0.0000000000159119552631575	-1.13798
SERPINA3_Sec	66	7.54952e-15	0.0000000000401986238227137	1.13274
MAPRE2_Sec	67	7.54952e-15	0.0000000000401986238227137	-1.53855
PRKDC_S2624__2_Phos	68	1.04361e-14	0.0000000000401986238227137	-1.39399
HIST1H3A_Exos	69	1.11022e-14	0.0000000000401986238227137	-1.35527
CST6_Sec	70	1.44329e-14	0.0000000000401986238227137	1.13694
FAS_Sec	71	1.46549e-14	0.0000000000678351777008293	1.33789
HPR_Sec	72	1.90958e-14	0.0000000000678351777008293	1.37995
SDPR_S287__2_Phos	73	2.06501e-14	0.000000000234282604466753	1.13028
H3F3B_Exos	74	4.64073e-14	0.000000000234282604466753	-1.32321
REG1B_Sec	75	5.44009e-14	0.000000000234282604466753	1.35538
HMGA1_S8__1_Phos	76	7.08322e-14	0.000000000234282604466753	-1.09369
RBP4_Sec	77	7.9492e-14	0.000000000234282604466753	1.08865
C17orf85_S25__1_Phos	78	8.37108e-14	0.000000000234282604466753	1.30962
AZGP1_Sec	79	8.79297e-14	0.000000000234282604466753	1.0867
SEC62_S315__2_Phos	80	1.02141e-13	0.000000000234282604466753	1.08381
NPM1_Sec	81	1.03473e-13	0.000000000238176846149578	-1.08639
GCHFR_Sec	82	1.20126e-13	0.000000000238176846149578	-1.33661
hsa.miR.7641_miR	83	1.25011e-13	0.000000000238176846149578	-2.03432
RAPGEF5_Sec	84	1.40332e-13	0.000000000238176846149578	-1.33287
HPX_Sec	85	1.53433e-13	0.000000000238176846149578	1.09146
EVC2_Exos	86	1.56097e-13	0.000000000964766971745128	1.65271
PLG_Sec	87	2.40252e-13	0.000000000964766971745128	1.31996
HSPB1_Exos	88	2.41362e-13	0.000000000970796765318535	-1.06714
HMGN1_Sec	89	3.56604e-13	0.000000000970796765318535	-1.31037
SAA1_Exos	90	3.85025e-13	0.000000000970796765318535	1.27387
C7_Sec	91	3.98792e-13	0.000000000970796765318535	1.19471
SRRM2_S1561__2_Phos	92	4.50973e-13	0.000000000970796765318535	1.25954
SDPR_S293__2_Phos	93	4.55858e-13	0.00000000406759824806084	1.06983
LGALS3_Exos	94	1.59517e-12	0.00000000406759824806084	-1.57224
EFNB1_Sec	95	1.64202e-12	0.00000000406759824806084	1.13178
CD59_Sec	96	1.66112e-12	0.00000000406759824806084	1.3202
CYCS_Sec	97	1.69575e-12	0.00000000406759824806084	-1.02836
ZNF827_Y495__3_Phos	98	1.76836e-12	0.00000000406759824806084	-1.51829
ZNF827_T490__3_Phos	99	1.77769e-12	0.00000000406759824806084	-1.51814
ZNF827_S487__3_Phos	100	1.79678e-12	0.00000000406759824806084	-1.51781
PRKDC_T2620__2_Phos	101	1.89382e-12	0.00000000676341845817157	-1.15949
ELOVL5_Prot	102	2.19269e-12	0.0000000143592834180052	-1.26542
HSPB1_Nuc	103	3.91465e-12	0.0000000143592834180052	-0.959722
ATP6V1B2_Sec	104	3.99392e-12	0.0000000143592834180052	1.21714
SEC62_S307__2_Phos	105	4.09628e-12	0.000000024438250870221	1.01034
PPIL3_Sec	106	5.17719e-12	0.000000024438250870221	1.1362
AHNAK_S135__1_Phos	107	6.25611e-12	0.0000000302002211124093	-1.016
TCEB3_Sec	108	9.4178e-12	0.0000000302002211124093	-1.2282
CP_Sec	109	9.59832e-12	0.0000000302002211124093	1.06354
AGRN_Exos	110	1.0927e-11	0.0000000302002211124093	1.19194
C1R_Exos	111	1.21485e-11	0.0000000302002211124093	1.08635
S100A11_Exos	112	1.29288e-11	0.0000000440253094849481	-1.17036
ULBP2_Sec	113	1.54641e-11	0.0000000440253094849481	1.11033
S100A16_Sec	114	1.6839e-11	0.0000000440253094849481	-0.99492
HIST1H1D_Prot	115	2.03333e-11	0.0000000440253094849481	-1.16633
MGAT1_Exos	116	2.14342e-11	0.0000000440253094849481	1.32487
IGFL1_Sec	117	2.44367e-11	0.0000000440253094849481	1.20326
MUC1_Exos	118	2.85727e-11	0.0000000440253094849481	1.31653
SEC62_S313__2_Phos	119	2.88709e-11	0.0000000440253094849481	0.969312
CEP112_T745__1_Phos	120	3.03451e-11	0.0000000440253094849481	1.15611
THRAP3_Sec	121	3.04379e-11	0.0000000510254531722979	-1.03366
HMGA1_S9__1_Phos	122	3.34355e-11	0.0000000510254531722979	-1.09174
SEC62_S309__2_Phos	123	3.69031e-11	0.0000000510254531722979	0.964035
PTER_Sec	124	3.72022e-11	0.0000000601180468924639	1.16055
SERPINA1_Sec	125	4.22571e-11	0.0000000601180468924639	0.961111
HIST1H4A_Exos	126	4.81184e-11	0.0000000601180468924639	-1.08286
SDF4_Sec	127	5.02864e-11	0.0000000601180468924639	0.971121
SUMO2_Sec	128	5.04516e-11	0.0000000601180468924639	-1.02564
SPTLC2_Sec	129	5.04852e-11	0.000000144609524374235	1.08168
NFE2L2_Sec	130	5.68754e-11	0.000000182390368468278	1.50879
C1R_Sec	131	6.88589e-11	0.000000182390368468278	0.950501
WASF2_Sec	132	8.5977e-11	0.000000182390368468278	-1.16957
APOA1_Sec	133	9.35525e-11	0.000000182390368468278	1.16727
EFNB2_Sec	134	9.87304e-11	0.000000182390368468278	1.1658
NUCKS1_Sec	135	1.03092e-10	0.000000182390368468278	-0.955196
CACYBP_Sec	136	1.05234e-10	0.000000185724676820106	-0.943654
LAMA3_Sec	137	1.17581e-10	0.000000185724676820106	0.938742
LYRM5_Prot	138	1.25869e-10	0.000000185724676820106	-1.15917
HIST1H1A_Glc	139	1.34169e-10	0.000000185724676820106	-1.00265
ST14_Sec	140	1.45738e-10	0.000000185724676820106	1.05538
MSLN_Exos	141	1.46269e-10	0.000000216085189945008	1.15505
SERPINE1_Sec	142	1.63114e-10	0.000000216085189945008	0.85537
LDLR_Sec	143	1.65367e-10	0.000000232586725024232	0.997672
LEO1_S162__1_Phos	144	1.85379e-10	0.000000232586725024232	-0.928625
MGST3_Glc	145	1.99133e-10	0.000000232586725024232	-0.927024
TFPI_Sec	146	2.04224e-10	0.000000232586725024232	1.11551
hsa.miR.3180.3p_miR	147	2.24146e-10	0.000000232586725024232	1.7413
TIMP2_Sec	148	2.2763e-10	0.000000232586725024232	0.924027
TUFM_Sec	149	2.28479e-10	0.000000232586725024232	-1.24512
TES_Sec	150	2.43376e-10	0.000000232586725024232	-1.18385
LAMB3_Exos	151	2.4759e-10	0.000000352808246808032	0.922139
SNAPIN_Prot	152	2.6318e-10	0.000000716100378456145	-1.1388
SF3B2_S272__1_Phos	153	3.41392e-10	0.000000716100378456145	-1.24233
SPTBN1_T2161__3_Phos	154	4.28549e-10	0.000000716100378456145	0.909721
MT.CO1_Prot	155	4.49708e-10	0.000000716100378456145	1.23382
CD44_Sec	156	4.65444e-10	0.000000716100378456145	1.12281
hsa.miR.30b.5p_miR	157	4.74802e-10	0.000000716100378456145	-1.70929
RBMX_Sec	158	5.00243e-10	0.000000716100378456145	-0.906191
CLSTN1_Exos	159	5.09786e-10	0.000000716100378456145	1.02349
EIF5B_Sec	160	5.36832e-10	0.000000716100378456145	-1.02215
GABARAP_Sec	161	5.54031e-10	0.000000716100378456145	-1.11788
ARCN1_Sec	162	6.02095e-10	0.000000716100378456145	-0.987354
SFT2D2_Prot	163	6.21969e-10	0.000000716100378456145	-1.16995
CTSZ_Sec	164	6.4291e-10	0.00000135191991778168	0.937911
TMA7_Sec	165	7.43587e-10	0.00000135191991778168	-1.10951
EEF1A1P5_Nuc	166	8.02709e-10	0.00000135191991778168	-0.88522
IGHG1_Sec	167	8.22131e-10	0.0000014315356568875	1.1627
IL18_Prot	168	9.15192e-10	0.0000014315356568875	-0.955998
H7BZ55_Prot	169	1.17981e-09	0.0000014315356568875	1.00157
WHSC1_Prot	170	1.2216e-09	0.0000014315356568875	-1.12322
CA12_Prot	171	1.26349e-09	0.0000014315356568875	1.09427
ARID4A_S542__2_Phos	172	1.27402e-09	0.0000014315356568875	1.06507
ARID4A_S538__2_Phos	173	1.2847e-09	0.0000014315356568875	1.06484
IRF6_Sec	174	1.30161e-09	0.0000014315356568875	-1.04895
SERPINA5_Sec	175	1.50462e-09	0.0000014315356568875	0.995134
SLPI_Sec	176	1.55143e-09	0.0000014315356568875	0.892611
SRP9_Sec	177	1.57925e-09	0.0000014315356568875	-0.942341
H3F3B_Mem	178	1.63035e-09	0.0000014315356568875	-1.08687
IRF2BPL_Prot	179	1.76109e-09	0.0000014315356568875	-1.19083
CHST3_Exos	180	1.79386e-09	0.0000014315356568875	1.35995
SERPINE1_Exos	181	1.84362e-09	0.0000014315356568875	0.875881
DEK_S215__2_Phos	182	1.86819e-09	0.0000014315356568875	0.875568
LMAN2_Sec	183	1.87552e-09	0.0000014315356568875	0.875476
IGHV6.1_Sec	184	1.89753e-09	0.0000029237514320135	0.988955
ABCC5_S502__2_Phos	185	2.02673e-09	0.00000479888407540169	0.936032
SPTBN1_S2162__3_Phos	186	2.64197e-09	0.00000479888407540169	0.867343
ITIH4_Exos	187	2.9235e-09	0.00000479888407540169	1.17448
ABCC5_S509__2_Phos	188	3.19409e-09	0.00000479888407540169	0.865065
PRKDC_S2624__1_Phos	189	3.37484e-09	0.00000479888407540169	-0.973461
IL18_Nuc	190	3.58233e-09	0.00000479888407540169	-0.921476
hsa.miR.3180_miR	191	3.6964e-09	0.00000479888407540169	1.61872
HIST1H2BN_Exos	192	3.9094e-09	0.00000479888407540169	-0.919223
TTR_Sec	193	4.08297e-09	0.00000479888407540169	0.968283
MYH14_Exos	194	4.24305e-09	0.00000479888407540169	-1.11124
ITGB4_T1487__2_Phos	195	4.33491e-09	0.00000479888407540169	0.916553
SRSF7_S225__2_Phos	196	4.52778e-09	0.00000479888407540169	-1.09644
REG1A_Sec	197	4.70667e-09	0.00000479888407540169	0.865754
INF2_S651__2_Phos	198	4.96012e-09	0.00000479888407540169	0.962967
S100A11_Sec	199	4.99557e-09	0.00000687606449346454	-0.852028
INF2_T655__1_Phos	200	5.38642e-09	0.00000687606449346454	1.02369
IGHG3_Sec	201	5.84673e-09	0.00000687606449346454	1.08848
TPM2_Nuc	202	6.52224e-09	0.00000687606449346454	-1.01808
MOV10_Exos	203	6.66735e-09	0.00000687606449346454	-1.31366
TNPO2_Prot	204	6.97872e-09	0.00000687606449346454	-1.04372
CXCL8_Sec	205	7.22157e-09	0.00000687606449346454	1.01508
RNPS1_S125__1_Phos	206	7.47368e-09	0.00000687606449346454	-1.2316
TOP2A_S1354__2_Phos	207	7.71058e-09	0.00000687606449346454	1.01315
TOP2A_S1351__2_Phos	208	7.73022e-09	0.0000168221753194731	1.01307
DEK_S216__2_Phos	209	9.60115e-09	0.0000168221753194731	0.848076
CLCA2_Exos	210	1.08273e-08	0.0000168221753194731	1.07959
KDELR1_Prot	211	1.08298e-08	0.0000168221753194731	-1.00306
CST3_Sec	212	1.1014e-08	0.0000168221753194731	0.832649
MTDH_S370__1_Phos	213	1.17018e-08	0.0000168221753194731	0.765338
GFAP_Exos	214	1.41672e-08	0.0000168221753194731	-1.06048
PRKDC_S2626__2_Phos	215	1.46407e-08	0.0000168221753194731	-0.994032
FBLN1_Exos	216	1.49281e-08	0.0000168221753194731	0.978961
PRAMEF18_Sec	217	1.50715e-08	0.0000168221753194731	1.53997
hsa.miR.7110.5p_miR	218	1.59961e-08	0.0000168221753194731	1.551
TMEM14C_Prot	219	1.68671e-08	0.0000168221753194731	-1.01668
SLC39A9_Prot	220	1.7548e-08	0.0000168221753194731	1.05361
C4A_Sec	221	1.94971e-08	0.0000168221753194731	0.924751
QSOX1_Sec	222	1.95086e-08	0.0000168221753194731	0.818366
SRSF2_S204__3_Phos	223	1.95504e-08	0.0000168221753194731	0.924673
NDUFS1_S362__1_Phos	224	1.9624e-08	0.0000191555893379186	1.01197
SRSF2_S208__1_Phos	225	2.25471e-08	0.0000191555893379186	-0.914556
PML_Sec	226	2.35965e-08	0.0000191555893379186	-1.00621
PRKAR2A_Exos	227	2.3963e-08	0.0000191555893379186	-1.29672
ACTR2_Sec	228	2.46277e-08	0.0000191555893379186	0.918079
CPE_Exos	229	2.5972e-08	0.0000191555893379186	1.23862
ATRX_S974__3_Phos	230	2.73673e-08	0.0000191555893379186	0.901823
ATRX_S978__3_Phos	231	2.78009e-08	0.0000191555893379186	0.901378
ATRX_T977__3_Phos	232	2.78284e-08	0.0000191555893379186	0.90135
HDLBP_Exos	233	2.80843e-08	0.0000191555893379186	-1.36646
TIMP1_Sec	234	2.89339e-08	0.0000191555893379186	0.80838
CHMP3_Prot	235	2.93329e-08	0.0000191555893379186	-0.913055
PPP1R18_Sec	236	2.97817e-08	0.000023585220998219	-0.998893
DCD_Exos	237	3.22988e-08	0.000023585220998219	1.23014
KRT2_Exos	238	3.35464e-08	0.000023585220998219	0.968789
NUCKS1_S54__3_Phos	239	3.65998e-08	0.000023585220998219	0.727765
SON_S1783__2_Phos	240	3.67786e-08	0.000023585220998219	0.802244
MFGE8_Exos	241	3.79799e-08	0.000023585220998219	1.00055
ITIH4_Sec	242	3.82488e-08	0.000023585220998219	0.964738
PPIC_Prot	243	3.86155e-08	0.000023585220998219	-0.905102
ATPIF1_Nuc	244	3.911e-08	0.000023585220998219	1.07898
NUCKS1_S58__3_Phos	245	3.91617e-08	0.000024430015894998	0.726189
CROCC_Sec	246	4.12557e-08	0.000024430015894998	-0.903179
ACTC1_Exos	247	4.34384e-08	0.000024430015894998	-0.986918
SERPINH1_Exos	248	4.43075e-08	0.000024430015894998	-1.02335
CD9_Nuc	249	4.4875e-08	0.000024430015894998	0.959783
FARP2_Prot	250	4.5085e-08	0.000024430015894998	-1.02277
NUCKS1_S61__3_Phos	251	4.59723e-08	0.000024430015894998	0.72244
SH3BGRL3_Sec	252	4.67186e-08	0.0000270542977488269	-0.796081
NUCB1_Exos	253	5.07151e-08	0.0000270542977488269	0.955971
HSP90AA1_Exos	254	5.31936e-08	0.0000270542977488269	-0.895753
S100A6_Prot	255	5.33e-08	0.0000270542977488269	-0.794741
SNRPB2_Sec	256	5.37073e-08	0.0000270542977488269	-0.895471
SF3B2_S418__2_Phos	257	5.37563e-08	0.0000270542977488269	0.871588
SF3B2_S419__2_Phos	258	5.38917e-08	0.0000385393684670129	0.871516
SRSF7_S227__1_Phos	259	5.66477e-08	0.0000385393684670129	-0.802469
DEK_S215__3_Phos	260	5.98995e-08	0.0000385393684670129	0.789631
DEK_S216__3_Phos	261	6.09482e-08	0.0000385393684670129	0.789179
DEK_S223__3_Phos	262	6.28906e-08	0.0000385393684670129	0.788361
SRSF2_S189__1_Phos	263	6.39171e-08	0.0000385393684670129	-0.999406
SDC1_Sec	264	6.46165e-08	0.0000385393684670129	0.89003
LYPD3_Sec	265	6.58443e-08	0.0000385393684670129	1.01015
SCAMP4_Prot	266	6.75159e-08	0.0000434481941455007	-0.865056
NFIA_S70__2_Phos	267	7.10016e-08	0.0000434481941455007	-0.887245
SRSF12_S105__1_Phos	268	7.43648e-08	0.0000434481941455007	-1.28838
SON_Y1790__2_Phos	269	7.52409e-08	0.0000434481941455007	0.783669
SUMO1_Sec	270	7.63524e-08	0.0000434481941455007	-0.885092
MMP9_Sec	271	7.9417e-08	0.0000434481941455007	0.793508
DSC3_Sec	272	8.34211e-08	0.0000434481941455007	0.780956
SSFA2_T280__2_Phos	273	8.51567e-08	0.0000434481941455007	0.939666
DEK_S223__2_Phos	274	8.82011e-08	0.0000434481941455007	0.779488
CRYAB_Nuc	275	8.89635e-08	0.0000434481941455007	-0.847894
MYOZ1_Prot	276	9.18585e-08	0.0000434481941455007	-1.05701
CDV3_Sec	277	9.21587e-08	0.0000434481941455007	-0.77833
LGALSL_Sec	278	9.54309e-08	0.0000434481941455007	0.878453
SOCS3_T3__2_Phos	279	9.5579e-08	0.0000434481941455007	-0.94715
SOCS3_S13__2_Phos	280	9.62851e-08	0.0000434481941455007	-0.946913
LMNA_S632__2_Phos	281	9.63152e-08	0.0000581733820753037	-1.14969
ITGB4_S1486__2_Phos	282	1.01511e-07	0.0000581733820753037	0.853251
ZC3H13_S845__2_Phos	283	1.05921e-07	0.0000581733820753037	0.776673
LMNA_S636__2_Phos	284	1.0925e-07	0.0000581733820753037	-1.15063
PAFAH1B3_Nuc	285	1.1131e-07	0.0000581733820753037	-1.0501
HMGN4_S80__1_Phos	286	1.11631e-07	0.0000581733820753037	-0.850478
MMP9_Exos	287	1.13856e-07	0.0000581733820753037	1.12982
SSFA2_S270__2_Phos	288	1.18119e-07	0.0000581733820753037	0.872059
TMEM179B_Prot	289	1.18585e-07	0.0000581733820753037	-0.95437
TGFB2_Exos	290	1.19451e-07	0.0000785497205694781	-1.1873
TAGLN2_Sec	291	1.23782e-07	0.0000785497205694781	-0.770502
PRKDC_T2645__2_Phos	292	1.29294e-07	0.0000785497205694781	-0.93737
CORO1B_Exos	293	1.37086e-07	0.0000785497205694781	-1.00466
TGM1_S87__2_Phos	294	1.38895e-07	0.0000785497205694781	0.984817
TGM1_S82__2_Phos	295	1.39795e-07	0.0000785497205694781	0.984596
APOA1_Exos	296	1.40278e-07	0.0000817719811196997	1.15409
EFHD2_Sec	297	1.45477e-07	0.0000817719811196997	-0.766185
B4GALT5_Sec	298	1.48207e-07	0.0000817719811196997	0.982587
ATP5J2.PTCD1_Nuc	299	1.55109e-07	0.0000817719811196997	0.775466
SRSF2_S220__3_Phos	300	1.55603e-07	0.0000817719811196997	0.703858
ATP5H_Nuc	301	1.61412e-07	0.0000817719811196997	0.711178
MYL6_Sec	302	1.61958e-07	0.00015661924252273	-0.7653
OSTM1_S325__2_Phos	303	1.72849e-07	0.00015661924252273	-0.97728
SRSF4_S267__2_Phos	304	1.89715e-07	0.00015661924252273	0.759038
ABCC5_S505__2_Phos	305	2.15583e-07	0.00015661924252273	0.944762
SLC16A1_S461__2_Phos	306	2.15632e-07	0.00015661924252273	0.766441
LTF_Exos	307	2.19254e-07	0.00015661924252273	0.981945
CHST15_Exos	308	2.20573e-07	0.00015661924252273	1.24068
NUDT21_Sec	309	2.36063e-07	0.00015661924252273	-0.850992
hsa.miR.7847.3p_miR	310	2.56865e-07	0.00015661924252273	-1.41433
SDHB_Nuc	311	2.61037e-07	0.00015661924252273	0.741901
SPTBN1_S2166__3_Phos	312	2.69957e-07	0.00015661924252273	0.741674
SRSF2_S206__3_Phos	313	2.6996e-07	0.00015661924252273	0.67976
INF2_T647__2_Phos	314	2.80802e-07	0.00015661924252273	0.748365
SMARCC2_S837__3_Phos	315	2.84373e-07	0.00015661924252273	0.900659
SMARCC2_S844__3_Phos	316	2.86566e-07	0.00015661924252273	0.900406
SMARCC2_S841__3_Phos	317	2.86951e-07	0.00015661924252273	0.900361
SCPEP1_Exos	318	2.95449e-07	0.00015661924252273	0.958569
VAMP7_Sec	319	3.02166e-07	0.00015661924252273	-0.923089
TGM1_T21__2_Phos	320	3.07901e-07	0.00015661924252273	0.842778
PRKDC_T2638__2_Phos	321	3.23748e-07	0.00015661924252273	-0.818805
MMP2_Sec	322	3.26654e-07	0.00015661924252273	0.75492
ACIN1_S326__3_Phos	323	3.37371e-07	0.00015661924252273	0.745265
CEP120_Prot	324	3.37893e-07	0.00015661924252273	-1.00165
CTGF_Sec	325	3.38225e-07	0.00015661924252273	0.872397
ACIN1_S328__3_Phos	326	3.41018e-07	0.00015661924252273	0.744967
ACIN1_S330__3_Phos	327	3.42951e-07	0.00015661924252273	0.744811
SRSF4_S269__2_Phos	328	3.4357e-07	0.00015661924252273	0.742818
KRT18_Exos	329	3.48823e-07	0.000270262941731385	-0.952702
INF2_T655__2_Phos	330	3.93893e-07	0.000270262941731385	0.739037
hsa.miR.4270_miR	331	4.14545e-07	0.000270262941731385	-1.3895
TXNL1_Nuc	332	4.29938e-07	0.000270262941731385	-0.945269
CBX1_S89__2_Phos	333	4.3222e-07	0.000270262941731385	0.736459
CBX1_S91__2_Phos	334	4.35465e-07	0.000270262941731385	0.736251
TLK2_Prot	335	4.40565e-07	0.000270262941731385	-0.910194
INF2_S656__2_Phos	336	4.44238e-07	0.000270262941731385	0.885822
PXYLP1_Prot	337	4.65555e-07	0.000270262941731385	-1.17548
CMPK1_Nuc	338	4.83555e-07	0.000270262941731385	-0.785702
hsa.miR.101.5p_miR	339	4.84714e-07	0.000270262941731385	-1.3813
KCMF1_Prot	340	4.90306e-07	0.000270262941731385	-0.951519
LRRC41_Prot	341	4.92137e-07	0.000307468625265033	-0.906376
S100P_Sec	342	5.07183e-07	0.000307468625265033	-0.82714
SERPINB10_Sec	343	5.35047e-07	0.000307468625265033	0.984429
hsa.miR.4486_miR	344	5.54004e-07	0.000307468625265033	1.37425
hsa.miR.6510.3p_miR	345	5.78389e-07	0.000307468625265033	1.37197
CFB_Sec	346	6.07768e-07	0.000307468625265033	0.726921
SLTM_Sec	347	6.10231e-07	0.000307468625265033	-0.821275
SRRM2_S746__2_Phos	348	6.16577e-07	0.000307468625265033	0.898554
ALDH7A1_Nuc	349	6.40715e-07	0.000307468625265033	-0.725433
FGFR1OP_S152__2_Phos	350	6.4404e-07	0.000307468625265033	0.735725
EEF1E1_Prot	351	6.92392e-07	0.000307468625265033	-0.863572
ETFA_Nuc	352	6.98482e-07	0.000307468625265033	-0.722994
ENSA_Sec	353	7.09502e-07	0.000307468625265033	-0.73295
ITGB4_S1483__2_Phos	354	7.19611e-07	0.000307468625265033	0.816013
HMDB0003334_NA	355	7.32828e-07	0.000307468625265033	-1.35939
TRA2A_S2__3_Phos	356	7.34121e-07	0.000307468625265033	0.892456
CASC4_S247__2_Phos	357	7.4399e-07	0.000307468625265033	0.772711
CASC4_S255__2_Phos	358	7.47804e-07	0.000307468625265033	0.772556
RAPH1_S5__2_Phos	359	7.8425e-07	0.000307468625265033	0.71971
AGRN_Sec	360	7.89692e-07	0.000307468625265033	0.719514
RAPH1_S17__2_Phos	361	7.95555e-07	0.000307468625265033	0.719303
CALR_K62__1_Acet	362	8.23585e-07	0.000307468625265033	-0.923014
STAU1_Sec	363	8.30992e-07	0.000307468625265033	0.811395
ITIH2_Sec	364	8.34365e-07	0.000307468625265033	0.76922
ITGB4_T1455__2_Phos	365	8.34464e-07	0.000307468625265033	0.864449
PPA1_Exos	366	8.46453e-07	0.000307468625265033	-0.887451
MAN2A1_Glc	367	8.54683e-07	0.000307468625265033	-0.717263
IL1RAP_Sec	368	8.58983e-07	0.00050356744821819	0.768332
TMEM154_S179__1_Phos	369	8.85455e-07	0.00050356744821819	0.972601
PIEZO1_S1484__1_Phos	370	9.04311e-07	0.00050356744821819	-0.947917
PBXIP1_S469__1_Phos	371	9.96027e-07	0.00050356744821819	-0.836758
STK38L_Exos	372	1.01888e-06	0.00050356744821819	0.913996
OTUD7B_Prot	373	1.04072e-06	0.00050356744821819	-0.913215
HMDB0001539_C03626	374	1.06186e-06	0.00050356744821819	-1.33945
SDPR_Exos	375	1.06522e-06	0.00050356744821819	-1.10527
NUP43_Prot	376	1.08095e-06	0.00050356744821819	0.773118
PGP_Exos	377	1.08993e-06	0.00050356744821819	0.923667
MRPL1_Glc	378	1.11322e-06	0.00050356744821819	-0.709692
ZMYND8_S415__2_Phos	379	1.12836e-06	0.00050356744821819	0.709303
GGACT_Sec	380	1.19068e-06	0.00050356744821819	-0.908241
ZMYND8_S413__2_Phos	381	1.20441e-06	0.00050356744821819	0.709272
MCM4_Prot	382	1.21356e-06	0.00050356744821819	-0.953033
SON_S1784__2_Phos	383	1.21522e-06	0.00050356744821819	0.799078
HINT1_Nuc	384	1.25436e-06	0.00050356744821819	-0.776781
TINAGL1_Exos	385	1.25881e-06	0.00050356744821819	0.958875
HDGF_Sec	386	1.25953e-06	0.000626547360765865	-0.706128
FOXC2_S232__2_Phos	387	1.29718e-06	0.000626547360765865	-0.872285
VAMP8_Sec	388	1.34322e-06	0.000626547360765865	-0.871035
ATRX_S978__2_Phos	389	1.35203e-06	0.000626547360765865	0.795589
ALPP_Prot	390	1.37027e-06	0.000844346201768356	0.795149
H2AFY_S138__1_Phos	391	1.43037e-06	0.000844346201768356	-0.772594
ATRX_S1076__2_Phos	392	1.5181e-06	0.000844346201768356	0.700708
ADRM1_Prot	393	1.52505e-06	0.000844346201768356	-0.866471
C1S_Sec	394	1.57541e-06	0.000844346201768356	0.790563
RDX_Sec	395	1.64399e-06	0.000844346201768356	-0.748259
ATP5E_Nuc	396	1.66731e-06	0.000844346201768356	0.697972
TIPRL_Exos	397	1.71646e-06	0.000844346201768356	1.07113
RPSA_Exos	398	1.74002e-06	0.000844346201768356	-0.78728
SUCLG2_Nuc	399	1.87349e-06	0.000844346201768356	-0.694555
FAM195B_Sec	400	1.96694e-06	0.000844346201768356	0.998711
PITHD1_Sec	401	1.97728e-06	0.000844346201768356	-0.81338
EEF1D_Sec	402	1.97878e-06	0.000844346201768356	-0.866455
RBMXL1_Sec	403	2.00371e-06	0.000844346201768356	-0.833907
TPM3_Exos	404	2.04354e-06	0.000844346201768356	-0.888026
FOXC2_S240__2_Phos	405	2.0869e-06	0.000844346201768356	-0.760429
PTMS_Sec	406	2.09341e-06	0.000844346201768356	-0.820216
ATP5J_Nuc	407	2.11424e-06	0.000844346201768356	0.655768
SEMA7A_Sec	408	2.12362e-06	0.000844346201768356	0.886571
NUCKS1_S214__3_Phos	409	2.15235e-06	0.000844346201768356	0.626269
ATRX_S1073__2_Phos	410	2.17093e-06	0.000844346201768356	0.690215
PIK3IP1_Prot	411	2.18709e-06	0.000844346201768356	0.895763
hsa.miR.378f_miR	412	2.22399e-06	0.000844346201768356	1.29886
DDX46_Sec	413	2.22843e-06	0.000915046528251911	-0.809239
SPTBN1_S2163__3_Phos	414	2.33968e-06	0.000915046528251911	0.633526
CELSR2_Exos	415	2.35347e-06	0.000915046528251911	0.841277
TLL1_Exos	416	2.36358e-06	0.000915046528251911	1.08868
NUCKS1_S204__3_Phos	417	2.47914e-06	0.000915046528251911	0.622473
NUCKS1_T202__3_Phos	418	2.50773e-06	0.000915046528251911	0.622164
GAR1_Exos	419	2.51814e-06	0.000915046528251911	-1.06619
LAMC2_Sec	420	2.53511e-06	0.000915046528251911	0.684595
FOXC2_T230__2_Phos	421	2.55291e-06	0.000915046528251911	-0.774498
SSFA2_S273__3_Phos	422	2.59573e-06	0.000915046528251911	0.773939
TRA2A_S98__2_Phos	423	2.70337e-06	0.000915046528251911	0.921369
SDHA_Nuc	424	2.72685e-06	0.000915046528251911	0.663676
ITGB4_S1457__2_Phos	425	2.73979e-06	0.000915046528251911	0.732106
ZC3H13_S853__2_Phos	426	2.79102e-06	0.000915046528251911	0.684541
STMN1_Sec	427	2.79453e-06	0.00102439373856155	-0.692543
TGFBI_Exos	428	2.84868e-06	0.00102439373856155	0.674453
IGFL1_Prot	429	2.94088e-06	0.00102439373856155	0.917981
SSFA2_S272__3_Phos	430	3.03627e-06	0.00102439373856155	0.819047
ASNA1_Nuc	431	3.05809e-06	0.00102439373856155	-0.841052
ARGLU1_Prot	432	3.20092e-06	0.00102439373856155	-0.678654
RSF1_S1226__3_Phos	433	3.20381e-06	0.00102439373856155	0.839326
RSF1_S1223__3_Phos	434	3.2052e-06	0.00102439373856155	0.83931
RSF1_S1221__3_Phos	435	3.22254e-06	0.00102439373856155	0.83911
SLU7_S513__2_Phos	436	3.36326e-06	0.00102439373856155	0.765184
ITGB4_S1454__2_Phos	437	3.39038e-06	0.00102439373856155	0.725269
SFMBT1_S767__2_Phos	438	3.42174e-06	0.00102439373856155	0.744228
FAM3C_Sec	439	3.45882e-06	0.00102439373856155	0.743871
AZGP1_Exos	440	3.54236e-06	0.00102439373856155	1.05031
MAT2A_Prot	441	3.55147e-06	0.00102439373856155	-0.678
SSFA2_S276__3_Phos	442	3.55852e-06	0.00102439373856155	0.763265
RARS_Sec	443	3.60229e-06	0.00102439373856155	0.86634
IRF2BP2_S175__1_Phos	444	3.62466e-06	0.00102439373856155	-0.723113
CLDN7_S206__1_Phos	445	3.65397e-06	0.00102439373856155	0.742051
C1orf174_Prot	446	3.65461e-06	0.00153014456915568	1.04885
NT5C_Prot	447	3.82944e-06	0.00153014456915568	-0.832681
SCP2_Nuc	448	3.86251e-06	0.00153014456915568	-0.721056
TIMP3_Prot	449	3.91152e-06	0.00153014456915568	0.809867
CS_Exos	450	4.01304e-06	0.00153014456915568	-0.912289
ALPPL2_Glc	451	4.02007e-06	0.00153014456915568	0.7354
STX3_Sec	452	4.06526e-06	0.00153014456915568	-0.808462
hsa.miR.3687_miR	453	4.20377e-06	0.00153014456915568	-1.26293
MAPRE1_Exos	454	4.2654e-06	0.00153014456915568	-0.859779
EFNA1_Sec	455	4.27601e-06	0.00153014456915568	0.756986
TAGLN2_Exos	456	4.42439e-06	0.00153014456915568	-0.827266
HN1_Sec	457	4.55959e-06	0.00153014456915568	-0.677573
PDGFD_Exos	458	4.58684e-06	0.00153014456915568	1.02772
UBLCP1_Prot	459	4.59583e-06	0.00153014456915568	-0.825834
PXDN_Exos.1	460	4.62699e-06	0.00153014456915568	0.754274
DEK_S275__3_Phos	461	4.79301e-06	0.00153014456915568	0.666438
HNRNPC_S220__3_Phos	462	4.80202e-06	0.00153014456915568	0.666381
PKM_Nuc	463	4.82485e-06	0.00153014456915568	-0.666236
SRSF2_S212__3_Phos	464	4.87328e-06	0.00153014456915568	0.604013
ZMYND8_S422__2_Phos	465	4.93932e-06	0.00159694576466839	0.66552
XPC_S398__2_Phos	466	5.17169e-06	0.00159694576466839	0.664114
SLU7_S515__2_Phos	467	5.19423e-06	0.00159694576466839	0.750283
SLC35F2_Prot	468	5.28342e-06	0.00159694576466839	1.09747
FGFR1OP_S160__2_Phos	469	5.45568e-06	0.00159694576466839	0.662476
TSTA3_Nuc	470	5.56346e-06	0.00159694576466839	-0.849368
INF2_S672__2_Phos	471	5.58541e-06	0.00159694576466839	0.727844
CARHSP1_Nuc	472	5.65371e-06	0.00159694576466839	-0.848734
SCGB1A1_Sec	473	5.68705e-06	0.00159694576466839	0.848502
UFC1_Sec	474	5.7027e-06	0.00159694576466839	-0.719343
ATRX_S974__2_Phos	475	5.72898e-06	0.00159694576466839	0.746885
CTR9_S1020__2_Phos	476	5.78458e-06	0.00159694576466839	0.795495
ARL1_Nuc	477	5.87443e-06	0.00159694576466839	-0.816539
CADM3_Prot	478	5.8913e-06	0.00159694576466839	-0.794818
HSPE1_Sec	479	5.96632e-06	0.00159694576466839	-0.659725
SECTM1_Sec	480	6.05218e-06	0.00159694576466839	0.815403
hsa.miR.508.5p_miR	481	6.10367e-06	0.00159694576466839	1.24144
SPRR1B_Sec	482	6.13898e-06	0.0016296036611411	0.74448
C4B_Prot	483	6.25759e-06	0.0016296036611411	0.972666
FLNA_S2125__1_Phos	484	6.31496e-06	0.0016296036611411	-0.657974
PRKDC_T2620__1_Phos	485	6.36992e-06	0.0016296036611411	-0.78532
FRMD8_S408__1_Phos	486	6.42702e-06	0.00276661042936276	-0.843664
TIMM8A_Sec	487	6.82764e-06	0.00276661042936276	0.810796
LSM14A_T194__2_Phos	488	6.86276e-06	0.00276661042936276	-0.789142
RANBP1_Nuc	489	7.16807e-06	0.00276661042936276	-0.739062
ELF1_S187__1_Phos	490	7.28805e-06	0.00276661042936276	-0.786896
PRKDC_T2645__1_Phos	491	7.31896e-06	0.00276661042936276	-0.808129
SLC16A1_S467__2_Phos	492	7.41335e-06	0.00276661042936276	0.653005
CNN2_Sec	493	7.52268e-06	0.00276661042936276	-0.65255
SRSF2_S208__3_Phos	494	7.74908e-06	0.00276661042936276	0.606119
GMFB_Sec	495	7.85079e-06	0.00276661042936276	0.651221
EIF4A1_Nuc	496	7.94048e-06	0.00276661042936276	-0.650866
MDK_Prot	497	8.05569e-06	0.00276661042936276	-0.878631
RHOA_Nuc	498	8.09714e-06	0.00276661042936276	0.659615
KIF3B_Prot	499	8.49575e-06	0.00276661042936276	-0.80238
ALDH1A3_Nuc	500	8.54491e-06	0.00276661042936276	-0.648575
TBCB_Sec	501	8.54557e-06	0.00276661042936276	-0.732871
SELENBP1_Sec	502	8.66203e-06	0.00276661042936276	0.732393
XPC_S399__2_Phos	503	8.85447e-06	0.00276661042936276	0.647461
LEO1_S607__2_Phos	504	9.02246e-06	0.00276661042936276	0.648564
TP53BP1_S525__2_Phos	505	9.11688e-06	0.00276661042936276	0.655849
PTPRK_Sec	506	9.52043e-06	0.00276661042936276	0.670705
GYS1_S657__2_Phos	507	9.75854e-06	0.00276661042936276	-0.797003
GYS1_S653__2_Phos	508	9.84759e-06	0.00276661042936276	-0.796649
CTSH_Sec	509	1.00584e-05	0.00276661042936276	0.652714
RPS3A_S226__1_Phos	510	1.01243e-05	0.00276661042936276	0.795569
LEO1_S614__2_Phos	511	1.02032e-05	0.00276661042936276	0.643004
ATF2_S152__1_Phos	512	1.02309e-05	0.00276661042936276	-0.825041
NEDD8_Sec	513	1.03357e-05	0.00276661042936276	-0.688487
TXNL1_Sec	514	1.03966e-05	0.00276661042936276	-0.651656
ZNF197_Prot	515	1.06297e-05	0.00276661042936276	-0.985986
NUCB1_Sec	516	1.06525e-05	0.00276661042936276	0.643322
SRSF2_S221__3_Phos	517	1.08084e-05	0.00276661042936276	0.581567
OAT_Exos	518	1.08626e-05	0.00276661042936276	0.938867
HNRNPC_S228__3_Phos	519	1.08655e-05	0.00276661042936276	0.641017
NME1_Prot	520	1.08894e-05	0.00276661042936276	0.792724
VIM_S73__1_Phos	521	1.10154e-05	0.00276661042936276	-0.751892
ALDH1B1_Nuc	522	1.11203e-05	0.00276661042936276	-0.640284
ATP5A1_Nuc	523	1.1148e-05	0.00276661042936276	0.580679
DEK_S279__3_Phos	524	1.11704e-05	0.00276661042936276	0.640142
CARS_Exos	525	1.1195e-05	0.00367413489930529	-0.821389
CFL2_Sec	526	1.17321e-05	0.00367413489930529	-0.647776
HSPA4_Exos	527	1.19003e-05	0.00367413489930529	0.789245
hsa.miR.3178_miR	528	1.19855e-05	0.00367413489930529	0.980143
GAPDH_Nuc	529	1.20101e-05	0.00367413489930529	-0.637843
PGD_Sec	530	1.26199e-05	0.00367413489930529	0.718967
FLNB_S2107__1_Phos	531	1.27773e-05	0.00367413489930529	-0.718521
HIST3H2BB_Glc	532	1.28575e-05	0.00367413489930529	-0.7862
AP2A1_Sec	533	1.29961e-05	0.00367413489930529	-0.695495
SUCLG1_Nuc	534	1.32845e-05	0.00367413489930529	-0.636292
CRLF3_Prot	535	1.33857e-05	0.00367413489930529	-1.00261
VCAN_S1129__1_Phos	536	1.35037e-05	0.00367413489930529	-0.800425
HNRNPA1_S4__2_Phos	537	1.35578e-05	0.00367413489930529	0.583784
APRT_Nuc	538	1.36281e-05	0.00367413489930529	-0.67908
POLR1D_Prot	539	1.3655e-05	0.00367413489930529	-0.860574
YWHAZ_Sec	540	1.38008e-05	0.00367413489930529	-0.633413
hsa.miR.21.5p_miR	541	1.41097e-05	0.00367413489930529	-1.19187
hsa.miR.4298_miR	542	1.47752e-05	0.00367413489930529	-1.18909
hsa.miR.503.5p_miR	543	1.48762e-05	0.00367413489930529	1.18867
SORBS2_Prot	544	1.48925e-05	0.00367413489930529	-0.809715
YARS_Nuc	545	1.50978e-05	0.00367413489930529	-0.693508
TGM1_S35__2_Phos	546	1.51578e-05	0.00367413489930529	0.630408
C3_Sec	547	1.521e-05	0.00367413489930529	0.580393
HK1_Nuc	548	1.53717e-05	0.00367413489930529	-0.599777
LEO1_S610__2_Phos	549	1.54767e-05	0.00367413489930529	0.711591
ATRX_T977__2_Phos	550	1.55054e-05	0.00367413489930529	0.711523
EPS8_Sec	551	1.55851e-05	0.00367413489930529	0.807841
ATP5O_Nuc	552	1.58503e-05	0.00367413489930529	0.596906
NASP_Prot	553	1.58914e-05	0.00367413489930529	-0.75722
CDH1_Sec	554	1.59775e-05	0.00367413489930529	0.63036
IPO7_Exos	555	1.61571e-05	0.00367413489930529	-0.99589
hsa.miR.17.3p_miR	556	1.62773e-05	0.00367413489930529	-1.18322
AP3B1_S750__2_Phos	557	1.65618e-05	0.00367413489930529	0.620482
AP3B1_S752__2_Phos	558	1.68586e-05	0.00367413489930529	0.619915
MDH2_Exos	559	1.68715e-05	0.00367413489930529	-0.85135
SRRM2_S1600__3_Phos	560	1.70169e-05	0.00367413489930529	0.747877
SRRM2_S1598__3_Phos	561	1.70399e-05	0.00403905248357015	0.747825
SRRM2_S1601__3_Phos	562	1.72453e-05	0.00403905248357015	0.747764
LAMTOR5_Sec	563	1.74094e-05	0.00403905248357015	-1.01854
IST1_Sec	564	1.77113e-05	0.00403905248357015	-0.634391
RPL5_Exos	565	1.83358e-05	0.00403905248357015	-0.970502
SRRM2_S745__2_Phos	566	1.84146e-05	0.00403905248357015	0.760445
ARPP19_Sec	567	1.89204e-05	0.00403905248357015	-0.762826
FOXK1_S213__2_Phos	568	1.90293e-05	0.00403905248357015	-0.750208
FOXK1_S223__2_Phos	569	1.90682e-05	0.00403905248357015	-0.750128
DEK_S278__3_Phos	570	1.91024e-05	0.00403905248357015	0.62294
SLC16A1_T466__2_Phos	571	1.93564e-05	0.00403905248357015	0.63147
TGFBI_Sec	572	1.94386e-05	0.00403905248357015	0.615356
XRCC6_Exos	573	1.94675e-05	0.00403905248357015	-0.703213
TM9SF3_Prot	574	1.95883e-05	0.00403905248357015	-1.01339
AKAP2_S201__2_Phos	575	1.95923e-05	0.00403905248357015	-0.838372
TRA2A_S16__3_Phos	576	1.99427e-05	0.00403905248357015	0.665929
NAV2_S1461__2_Phos	577	1.99566e-05	0.00403905248357015	0.768694
FUCA2_Exos	578	2.03029e-05	0.00403905248357015	0.859877
TGM1_S24__2_Phos	579	2.04625e-05	0.00403905248357015	0.665031
IAH1_Exos	580	2.06878e-05	0.00403905248357015	1.16226
SLC26A6_T649__2_Phos	581	2.10116e-05	0.00403905248357015	0.628761
CDH3_Sec	582	2.10625e-05	0.00403905248357015	0.619762
FAM162A_Nuc	583	2.141e-05	0.00403905248357015	0.619228
MAPRE1_Sec	584	2.14545e-05	0.00403905248357015	-0.62078
ANG_Sec	585	2.15968e-05	0.00403905248357015	0.76551
hsa.miR.1184_miR	586	2.16317e-05	0.00403905248357015	1.16585
RELT_Sec	587	2.18297e-05	0.00403905248357015	0.738619
RAET1G_Prot	588	2.18589e-05	0.00541445703976358	0.83993
B4GALT1_Sec	589	2.23844e-05	0.00541445703976358	0.641367
hsa.miR.7107.5p_miR	590	2.26178e-05	0.00541445703976358	-1.1631
ARF4_Nuc	591	2.27592e-05	0.00541445703976358	-0.76339
ANPEP_Exos	592	2.2816e-05	0.00714088823702239	0.678784
MGAT1_Sec	593	2.3649e-05	0.00714088823702239	0.790464
MYD88_Sec	594	2.41231e-05	0.00714088823702239	-0.6953
CSRP1_Sec	595	2.421e-05	0.00714088823702239	-0.615204
SRSF2_S204__2_Phos	596	2.42779e-05	0.00714088823702239	-0.760771
MLPH_S162__2_Phos	597	2.50384e-05	0.00714088823702239	-0.739412
MLPH_T165__2_Phos	598	2.51349e-05	0.00714088823702239	-0.73926
AHNAK_S5077__1_Phos	599	2.5198e-05	0.00714088823702239	0.65773
MCM6_Prot	600	2.68702e-05	0.00714088823702239	-0.75664
HDGFRP2_S234__3_Phos	601	2.77405e-05	0.00714088823702239	0.735344
HDGFRP2_S240__3_Phos	602	2.77784e-05	0.00714088823702239	0.735289
hsa.miR.1228.5p_miR	603	2.79389e-05	0.00714088823702239	1.15001
LAMC2_Exos	604	2.79937e-05	0.00714088823702239	0.610419
HNRNPC_S225__3_Phos	605	2.81274e-05	0.00714088823702239	0.610262
CANT1_Sec	606	2.84117e-05	0.00714088823702239	0.734392
CTSL_Sec	607	2.87281e-05	0.00714088823702239	0.71548
SSFA2_S270__3_Phos	608	2.89833e-05	0.00714088823702239	0.727515
HNRNPC_S227__3_Phos	609	2.95401e-05	0.00714088823702239	0.608639
HNRNPA1_S6__2_Phos	610	2.99917e-05	0.00714088823702239	0.594986
TNS3_Prot	611	3.06125e-05	0.00714088823702239	0.859434
TOMM34_Prot	612	3.08222e-05	0.00714088823702239	-0.93453
CLDN7_S207__1_Phos	613	3.08828e-05	0.00714088823702239	0.609384
MYO18A_S2002__3_Phos	614	3.10221e-05	0.00714088823702239	0.667637
TPX2_S293__1_Phos	615	3.11911e-05	0.00714088823702239	-0.817774
SRRM1_S674__1_Phos	616	3.13886e-05	0.00714088823702239	-0.60821
SCD_Prot	617	3.21229e-05	0.00714088823702239	0.930892
FSCN1_Exos	618	3.25553e-05	0.00714088823702239	-0.748769
SLC27A1_Nuc	619	3.2769e-05	0.00714088823702239	0.665631
MRGPRG_S265__1_Phos	620	3.32407e-05	0.00714088823702239	0.728112
ATP5I_Nuc	621	3.33409e-05	0.00714088823702239	0.604614
THBS1_Exos	622	3.35439e-05	0.00714088823702239	0.727747
VIM_S39__1_Phos	623	3.35541e-05	0.00714088823702239	-0.775613
RABIF_Sec	624	3.44698e-05	0.00714088823702239	-0.681943
TP53BP1_S523__2_Phos	625	3.44854e-05	0.00714088823702239	0.605065
TRIM28_Sec	626	3.47083e-05	0.00714088823702239	0.746126
RFC3_Prot	627	3.47362e-05	0.00714088823702239	0.746093
RAD50_Prot	628	3.49965e-05	0.00714088823702239	-0.602995
VIM_S72__1_Phos	629	3.51664e-05	0.00714088823702239	-0.733773
PSMB8_Exos	630	3.52153e-05	0.00714088823702239	-0.773541
NAV2_S1465__2_Phos	631	3.55321e-05	0.00714088823702239	0.745156
SQLE_Prot	632	3.55785e-05	0.00714088823702239	0.680747
SLC16A7_S104__1_Phos	633	3.57536e-05	0.00963846309782222	0.64529
LSR_Sec	634	3.65693e-05	0.00963846309782222	0.679707
EP400_T1010__2_Phos	635	3.79521e-05	0.00963846309782222	0.601849
EP400_S1011__2_Phos	636	3.80481e-05	0.00963846309782222	0.601764
S100A7_Exos	637	3.81619e-05	0.00963846309782222	1.13043
CSTA_Sec	638	3.86014e-05	0.00963846309782222	-0.599709
PROCR_Sec	639	3.97592e-05	0.00963846309782222	0.720889
TAGLN_Sec	640	3.99856e-05	0.00963846309782222	-0.598523
XPC_S397__2_Phos	641	4.03377e-05	0.00963846309782222	0.598228
OSBP_S379__2_Phos	642	4.11017e-05	0.00963846309782222	0.675269
RTKN_S106__1_Phos	643	4.11284e-05	0.00963846309782222	-0.675245
SLIRP_S102__1_Phos	644	4.19033e-05	0.00963846309782222	0.598506
GPR108_Prot	645	4.22735e-05	0.00963846309782222	-0.765663
CLTB_Sec	646	4.24621e-05	0.00963846309782222	-0.674028
TRA2A_S18__3_Phos	647	4.36684e-05	0.00963846309782222	0.655029
DEK_S204__2_Phos	648	4.37068e-05	0.00963846309782222	0.706588
VPS53_Prot	649	4.39997e-05	0.00963846309782222	-0.736261
CTSB_Exos	650	4.41491e-05	0.00963846309782222	-0.736119
CTR9_S1021__2_Phos	651	4.42378e-05	0.00963846309782222	0.667856
PLEKHG3_S647__1_Phos	652	4.42919e-05	0.00963846309782222	0.808048
CRK_Sec	653	4.46148e-05	0.00963846309782222	-0.594825
FAM83A_S339__1_Phos	654	4.47652e-05	0.00963846309782222	-0.763178
HNRNPC_S226__3_Phos	655	4.52643e-05	0.00963846309782222	0.595891
PDHA1_S232__1_Phos	656	4.57949e-05	0.00963846309782222	0.653258
GALNT2_Sec	657	4.59757e-05	0.012312783754076	0.593807
POLR2I_Prot	658	4.87392e-05	0.012312783754076	0.731969
FAM129B_S692__2_Phos	659	4.90065e-05	0.012312783754076	0.591639
PDLIM5_Exos	660	5.0482e-05	0.012312783754076	-0.817878
ZMYND8_S417__2_Phos	661	5.14152e-05	0.012312783754076	0.632139
hsa.miR.4530_miR	662	5.21271e-05	0.012312783754076	-1.11054
FAM129B_S696__2_Phos	663	5.28505e-05	0.012312783754076	0.589065
NUCKS1_S234__1_Phos	664	5.32831e-05	0.012312783754076	0.647589
ARPC5_Sec	665	5.40428e-05	0.012312783754076	-0.630316
UQCRB_Prot	666	5.43121e-05	0.012312783754076	0.727402
GPNMB_Prot	667	5.50257e-05	0.012312783754076	0.754163
SLC26A6_S644__2_Phos	668	5.7148e-05	0.012312783754076	0.586389
TNIK_S769__2_Phos	669	5.77816e-05	0.012312783754076	0.662179
MYH9_Exos	670	5.81635e-05	0.012312783754076	-0.585785
CBX3_Exos	671	5.8826e-05	0.012312783754076	-0.947535
hsa.miR.3162.5p_miR	672	5.92652e-05	0.012312783754076	-1.10227
SYMPK_S1259__3_Phos	673	6.00716e-05	0.012312783754076	0.66067
SYMPK_S1243__3_Phos	674	6.01306e-05	0.012312783754076	0.660632
SYMPK_T1257__3_Phos	675	6.01749e-05	0.012312783754076	0.660603
STX4_S15__2_Phos	676	6.01755e-05	0.012312783754076	0.636106
STX4_S14__2_Phos	677	6.01968e-05	0.012312783754076	0.636093
MYO18A_S1998__2_Phos	678	6.03643e-05	0.012312783754076	0.584509
MYO18A_S2002__2_Phos	679	6.06585e-05	0.012312783754076	0.584342
MATR3_S208__1_Phos	680	6.13339e-05	0.012312783754076	-0.665139
FAM129B_S691__2_Phos	681	6.17092e-05	0.012312783754076	0.659624
H2AFX_S140__1_Phos	682	6.24016e-05	0.012312783754076	-0.710778
HSPG2_Exos	683	6.28854e-05	0.012312783754076	0.702088
MPHOSPH10_S163__2_Phos	684	6.30036e-05	0.012312783754076	0.641264
MPHOSPH10_S171__2_Phos	685	6.32565e-05	0.012312783754076	0.641112
UBL5_Sec	686	6.328e-05	0.012312783754076	-0.658645
CSNK2A1_Exos	687	6.35255e-05	0.012312783754076	-0.756536
CALD1_S196__1_Phos.1	688	6.4038e-05	0.012312783754076	-0.552778
MMTAG2_S177__1_Phos	689	6.40397e-05	0.012312783754076	-0.701332
CIC_S1082__1_Phos	690	6.41928e-05	0.012312783754076	-0.790828
SERPINE2_Exos	691	6.4622e-05	0.012312783754076	0.747072
SNRPE_Exos	692	6.56789e-05	0.012312783754076	-0.78377
INF2_S669__2_Phos	693	6.57522e-05	0.012312783754076	0.657151
NEXN_S16__1_Phos	694	6.61072e-05	0.013833857383975	-0.582896
TOR1AIP1_Sec	695	6.75672e-05	0.013833857383975	-0.656087
SPTBN1_S2167__3_Phos	696	6.77778e-05	0.013833857383975	0.550917
LTBP2_Prot	697	6.80454e-05	0.013833857383975	-0.870866
DSG3_Sec	698	6.92376e-05	0.013833857383975	0.588118
KLK6_Sec	699	6.95537e-05	0.013833857383975	0.697893
SPINT1_Sec	700	7.18251e-05	0.013833857383975	0.578502
SLIT1_Sec	701	7.24704e-05	0.013833857383975	0.653342
TGM1_T22__2_Phos	702	7.25331e-05	0.013833857383975	0.707638
LETM1_Nuc	703	7.35725e-05	0.013833857383975	0.571153
RRP15_T282__2_Phos	704	7.38226e-05	0.013833857383975	0.577549
PSIP1_T134__2_Phos	705	7.4156e-05	0.013833857383975	0.652439
SRRM2_S1541__3_Phos	706	7.45936e-05	0.013833857383975	0.577188
MT.ATP8_Nuc	707	7.50005e-05	0.013833857383975	0.585302
SSFA2_S644__1_Phos	708	7.50735e-05	0.013833857383975	0.740404
[truncated: 24,564 more rows]

## Sheet: SOM_T4
ID	Rank	p.value	fdr	logFC
[truncated: 25,272 more rows]

[truncated: 6 more sheets: SOM_T5, SOM_T6, SOM_T7, SOM_T8, SOM_T9, Active Subnetwork Analysis]
