# Supplementary material for: Parallelized multidimensional analytic framework applied to mammary epithelial cells uncovers regulatory principles in EMT
Source: Nat Commun. 2023 Feb 8;14:688. doi: 10.1038/s41467-023-36122-x (PMC9908882; doi:10.1038/s41467-023-36122-x)
Supplement: Supplementary file 8 — Supplementary Data file 5 [file 41467_2023_36122_MOESM8_ESM.xlsx]

## Sheet: GOBP_modules
module	domain	term.id	term.name	significant	p.value	term.size	query.size	overlap.size	precision	recall
module1	BP	GO:0030198	Extracellular matrix organization	TRUE	4.76e-12	332	1221	64	0.052	0.193
module1	BP	GO:0002376	Immune system process	TRUE	3.61e-12	3044	1221	296	0.242	0.097
module1	BP	GO:0030036	Actin cytoskeleton organization	TRUE	0.00226	616	1221	72	0.059	0.117
module1	BP	GO:0043312	Neutrophil degranulation	TRUE	0.00714	484	1221	59	0.048	0.122
module1	BP	GO:0055076	Transition metal ion homeostasis	TRUE	0.0104	127	1221	24	0.02	0.189
module1	BP	GO:0052548	Regulation of endopeptidase activity	TRUE	2.09e-07	406	1221	63	0.052	0.155
module1	BP	GO:0016477	Cell migration	TRUE	3.64e-09	1466	1221	162	0.133	0.111
module1	BP	GO:0048856	Anatomical structure development	TRUE	1.3e-14	5793	1221	502	0.411	0.087
module1	BP	GO:0008283	Cell proliferation	TRUE	6.65e-06	2121	1221	201	0.165	0.095
module1	BP	GO:0007155	Cell adhesion	TRUE	1.09e-14	1343	1221	168	0.138	0.125
module1	BP	GO:0034097	Response to cytokine	TRUE	7.87e-17	1137	1221	155	0.127	0.136
module1	BP	GO:0040007	Growth	TRUE	0.0392	964	1221	96	0.079	0.1
module1	BP	GO:0051806	Entry into cell of other organism involved in symbiotic interaction	TRUE	0.00186	133	1221	26	0.021	0.195
module1	BP	GO:0032963	Collagen metabolic process	TRUE	0.0081	100	1221	21	0.017	0.21
module1	BP	GO:0048518	Positive regulation of biological process	TRUE	1.31e-14	5764	1221	500	0.41	0.087
module1	BP	GO:0071345	Cellular response to cytokine stimulus	TRUE	1.86e-13	1054	1221	139	0.114	0.132
module1	BP	GO:0009966	Regulation of signal transduction	TRUE	1.52e-12	3145	1221	305	0.25	0.097
module1	BP	GO:0048731	System development	TRUE	1.29e-12	4760	1221	422	0.346	0.089
module2	BP	GO:0016236	Macroautophagy	TRUE	0.000249	272	1057	39	0.037	0.143
module2	BP	GO:0008104	Protein localization	TRUE	4.23e-15	2600	1057	244	0.231	0.094
module2	BP	GO:0006996	Organelle organization	TRUE	1.95e-11	3710	1057	304	0.288	0.082
module2	BP	GO:0036498	IRE1-mediated unfolded protein response	TRUE	0.00723	62	1057	15	0.014	0.242
module2	BP	GO:0006396	RNA processing	TRUE	0.0369	896	1057	81	0.077	0.09
module2	BP	GO:0007049	Cell cycle	TRUE	0.0355	1766	1057	139	0.132	0.079
module2	BP	GO:0006354	DNA-templated transcription, elongation	TRUE	0.0375	97	1057	18	0.017	0.186
module2	BP	GO:0031647	Regulation of protein stability	TRUE	0.0192	250	1057	33	0.031	0.132
module2	BP	GO:0046907	Intracellular transport	TRUE	3.06e-11	1662	1057	166	0.157	0.1
module2	BP	GO:0033554	Cellular response to stress	TRUE	0.000606	1870	1057	154	0.146	0.082
module2	BP	GO:0044237	Cellular metabolic process	TRUE	2.38e-17	10713	1057	727	0.688	0.068
module2	BP	GO:0051641	Cellular localization	TRUE	3.54e-14	2673	1057	246	0.233	0.092
module2	BP	GO:0035966	Response to topologically incorrect protein	TRUE	0.00223	185	1057	29	0.027	0.157
module3	BP	GO:0006695	Cholesterol biosynthetic process	TRUE	2.04e-08	67	933	21	0.023	0.313
module3	BP	GO:0106118	Regulation of sterol biosynthetic process	TRUE	3.49e-06	42	933	15	0.016	0.357
module3	BP	GO:0006996	Organelle organization	TRUE	0.00309	3710	933	238	0.255	0.064
module3	BP	GO:0070647	Protein modification by small protein conjugation or removal	TRUE	0.00158	1082	933	90	0.096	0.083
module4	BP	GO:0002366	Leukocyte activation involved in immune response	TRUE	0.00457	695	899	62	0.069	0.089
module4	BP	GO:0036211	Protein modification process	TRUE	9.98e-14	4097	899	296	0.329	0.072
module4	BP	GO:0002444	Myeloid leukocyte mediated immunity	TRUE	0.0113	544	899	51	0.057	0.094
module4	BP	GO:0016192	Vesicle-mediated transport	TRUE	1.09e-15	1999	899	181	0.201	0.091
module4	BP	GO:0016032	Viral process	TRUE	0.00215	680	899	62	0.069	0.091
module4	BP	GO:0048522	Positive regulation of cellular process	TRUE	1.2e-09	5100	899	333	0.37	0.065
module4	BP	GO:0031175	Neuron projection development	TRUE	7.98e-07	929	899	88	0.098	0.095
module4	BP	GO:0032271	Regulation of protein polymerization	TRUE	0.000916	196	899	28	0.031	0.143
module4	BP	GO:0007507	Heart development	TRUE	0.000293	555	899	56	0.062	0.101
module4	BP	GO:0032535	Regulation of cellular component size	TRUE	8.76e-10	341	899	51	0.057	0.15
module4	BP	GO:0030036	Actin cytoskeleton organization	TRUE	3.7e-21	616	899	94	0.105	0.153
module4	BP	GO:0007155	Cell adhesion	TRUE	0.00014	1343	899	107	0.119	0.08
module4	BP	GO:0010033	Response to organic substance	TRUE	0.0115	3180	899	200	0.222	0.063
module4	BP	GO:0044257	Cellular protein catabolic process	TRUE	1.92e-09	733	899	81	0.09	0.111
module4	BP	GO:0035556	Intracellular signal transduction	TRUE	4.98e-07	2713	899	195	0.217	0.072
module4	BP	GO:0050817	Coagulation	TRUE	0.0201	349	899	37	0.041	0.106
module4	BP	GO:0033554	Cellular response to stress	TRUE	4.54e-07	1870	899	147	0.164	0.079
module4	BP	GO:0007599	Hemostasis	TRUE	0.0175	347	899	37	0.041	0.107
module4	BP	GO:0048013	Ephrin receptor signaling pathway	TRUE	0.00654	81	899	16	0.018	0.198
module4	BP	GO:0032989	Cellular component morphogenesis	TRUE	4.17e-14	1061	899	115	0.128	0.108
module5	BP	GO:0033554	Cellular response to stress	TRUE	1.21e-05	1870	877	139	0.158	0.074
module5	BP	GO:0046907	Intracellular transport	TRUE	2.53e-11	1662	877	145	0.165	0.087
module5	BP	GO:0045934	Negative regulation of nucleobase-containing compound metabolic process	TRUE	1.39e-05	1423	877	113	0.129	0.079
module5	BP	GO:0008104	Protein localization	TRUE	1.13e-08	2600	877	191	0.218	0.073
module5	BP	GO:0015031	Protein transport	TRUE	8.74e-08	1878	877	147	0.168	0.078
module5	BP	GO:0048193	Golgi vesicle transport	TRUE	8.39e-06	341	877	43	0.049	0.126
module5	BP	GO:0044237	Cellular metabolic process	TRUE	1.05e-21	10713	877	629	0.717	0.059
module5	BP	GO:0018393	Internal peptidyl-lysine acetylation	TRUE	0.0102	152	877	22	0.025	0.145
module5	BP	GO:0006446	Regulation of translational initiation	TRUE	0.00979	76	877	15	0.017	0.197
module5	BP	GO:0006996	Organelle organization	TRUE	5.3e-10	3710	877	256	0.292	0.069
module6	BP	GO:0009889	Regulation of biosynthetic process	TRUE	0.0199	4456	773	231	0.299	0.052
module6	BP	GO:0016570	Histone modification	TRUE	0.000297	450	773	44	0.057	0.098
module6	BP	GO:0042886	Amide transport	TRUE	0.00645	1938	773	119	0.154	0.061
module6	BP	GO:0044237	Cellular metabolic process	TRUE	1.74e-08	10713	773	518	0.67	0.048
module6	BP	GO:0006996	Organelle organization	TRUE	0.0332	3710	773	197	0.255	0.053
module7	BP	GO:0045814	Negative regulation of gene expression, epigenetic	TRUE	0.0106	135	769	19	0.025	0.141
module7	BP	GO:0009314	Response to radiation	TRUE	0.000946	441	769	42	0.055	0.095
module7	BP	GO:0006260	DNA replication	TRUE	2.3e-44	267	769	80	0.104	0.3
module7	BP	GO:0051169	Nuclear transport	TRUE	6.78e-05	357	769	39	0.051	0.109
module7	BP	GO:0031145	Anaphase-promoting complex-dependent catabolic process	TRUE	8.43e-09	35	769	15	0.02	0.429
module7	BP	GO:0007049	Cell cycle	TRUE	5.61e-115	1766	769	300	0.39	0.17
module7	BP	GO:0006259	DNA metabolic process	TRUE	1.13e-53	975	769	161	0.209	0.165
module7	BP	GO:0006974	Cellular response to DNA damage stimulus	TRUE	1.13e-39	815	769	129	0.168	0.158
module7	BP	GO:0006977	DNA damage response, signal transduction by p53 class mediator resulting in cell cycle arrest	TRUE	0.000174	56	769	14	0.018	0.25
module7	BP	GO:0032201	Telomere maintenance via semi-conservative replication	TRUE	1.98e-12	23	769	15	0.02	0.652
module7	BP	GO:0009157	Deoxyribonucleoside monophosphate biosynthetic process	TRUE	0.0341	8	769	5	0.007	0.625
module7	BP	GO:0051303	Establishment of chromosome localization	TRUE	5.44e-12	76	769	24	0.031	0.316
module7	BP	GO:1904666	Regulation of ubiquitin protein ligase activity	TRUE	0.000781	23	769	9	0.012	0.391

## Sheet: Subtype_TFs
Gene.names	S1	S2	S3	S4	S5	S6
AEBP2	NA	NA	NA	NA	NA	0.0759496
AHR	0.185607	0.137997	0.135482	0.101453	0.0566956	0.158343
ARID5B	NA	0.0771205	0.28545	NA	NA	0.172943
ARNT	0.0599771	0.0562103	0.172016	NA	NA	0.176837
ARNTL	0.09391	NA	0.0868352	NA	NA	0.049327
ARNTL2	0.0608481	0.108008	0.114108	0.11248	0.0800957	NA
ATF1	0.147303	0.0798756	0.199639	0.0524624	0.0864339	0.199218
ATF2	0.0972453	0.0443858	0.119389	0.0557685	0.0582619	0.121405
ATF3	0.495175	0.341079	0.224365	0.332891	0.161345	0.13564
ATF4	0.212334	0.167987	0.186752	0.125949	0.120014	0.194675
ATF5	0.0424176	0.0418032	0.116327	NA	NA	NA
ATF6	0.0589134	0.0402103	0.16487	0.121702	0.0368362	0.105258
ATF6B	0.0602033	0.0269598	0.086032	0.0669539	0.0216868	0.0962522
ATF7	0.0559439	NA	NA	0.0851578	0.0362163	0.0879222
BACH1	0.0711337	0.0432054	0.205286	0.092944	0.0800898	0.0527737
BCL11A	0.041339	NA	0.152167	0.061514	0.0169593	0.296307
BCL3	0.0598712	0.020372	0.122597	NA	0.0387879	0.115898
BCL6	0.0598603	NA	NA	NA	NA	0.0769394
BCLAF1	0.381747	0.360214	0.236922	0.374334	0.352264	0.480367
BDP1	0.0548389	0.0841466	NA	0.0527917	NA	0.0588526
BHLHE40	0.0877162	0.0809605	0.353936	0.742481	0.16429	0.27004
BHLHE41	NA	0.0481665	NA	0.0596576	0.0514317	0.0689423
BPTF	NA	NA	NA	0.0763005	0.0984772	0.0419557
BRCA1	NA	NA	0.0810841	NA	0.0555664	0.0385378
BRF1	0.0521346	0.0639992	0.0465248	NA	0.0456892	0.0608926
BRF2	0.0932547	0.0433841	0.0908488	0.0711815	0.0406267	0.01474
CBFB	NA	0.13763	NA	NA	NA	NA
CCNT2	0.0532179	NA	NA	NA	0.0263296	NA
CEBPA	0.0673691	NA	0.0798054	NA	NA	NA
CEBPB	0.32428	0.543229	0.204893	0.573713	0.074548	0.60612
CEBPD	0.148686	NA	0.280322	0.14033	NA	0.147524
CEBPG	0.0862076	NA	0.323664	0.0981041	NA	0.0526165
CEBPZ	0.104624	0.0399355	0.153558	0.0970803	0.0498199	NA
CHD1	0.0728643	0.0503707	0.0773307	NA	0.0828862	0.0170511
CHD2	0.227047	0.116525	NA	0.0706858	NA	0.0387022
CIC	NA	NA	0.0696659	NA	NA	NA
CLOCK	0.0709049	0.0294853	0.125158	0.0214059	0.028206	0.0385205
CNOT3	NA	0.0480783	NA	NA	0.0186365	NA
CPSF4	NA	0.0712292	0.142242	NA	NA	NA
CREB1	0.152619	0.0565043	0.118289	0.0644842	0.190367	0.333949
CREB3	0.0600239	0.0351888	0.105074	0.0377482	0.0205244	0.0446729
CREB3L2	0.0305303	0.0330208	0.119531	0.0415348	0.0136717	0.0450119
CREB3L4	0.0259085	NA	0.130733	0.0389293	0.0476729	0.0457519
CREBL2	NA	NA	NA	0.106082	0.020921	0.0364367
CREM	0.0878465	0.0704786	0.0453954	0.0353034	0.0144602	0.0184908
CTCF	0.0149469	0.0758131	0.0574385	0.167535	0.0546027	0.205832
CUX1	0.133021	0.14991	0.15327	0.0388176	0.0809602	0.124915
CUX2	NA	NA	NA	NA	NA	0.0235536
DBP	0.0462316	NA	0.134981	NA	0.0142192	0.016155
DDIT3	0.0535136	0.025327	0.172251	0.0224734	0.0285253	0.0349972
DEAF1	0.0235121	0.0352218	0.0659589	0.0177291	NA	NA
DLX4	NA	NA	0.057157	NA	0.0234086	NA
E2F3	0.0887185	0.0694506	0.0531342	0.0491514	0.0192841	0.0414882
E2F4	0.120208	0.113239	0.143511	0.0902429	0.0433482	0.0762015
E2F7	NA	NA	NA	NA	0.0317789	0.066992
E4F1	0.024486	0.219762	NA	NA	0.0200529	0.0786264
EGR1	0.166558	0.478349	0.212654	0.160062	0.209995	0.553073
EGR2	0.0519304	NA	0.112638	0.0219889	0.0150024	NA
EGR3	0.0115023	NA	0.0708027	0.0160263	0.022071	0.0708286
EGR4	0.0315334	NA	0.134855	NA	0.0273308	0.0684321
EHF	0.148519	0.170516	0.164077	NA	NA	0.0515644
ELF1	0.171379	0.311254	0.376199	0.440579	0.41419	0.438268
ELF2	0.0938712	0.0772186	0.163345	0.123961	0.0524486	0.118822
ELF3	0.0763379	0.175801	0.0900767	0.0845435	0.0849513	0.129683
ELF4	0.0797565	0.0639533	0.0627909	0.102023	0.060026	0.128449
ELK1	0.0976948	0.113611	0.107741	0.124223	0.0496214	0.0736783
ELK3	0.117842	0.223723	0.242972	0.384311	0.438847	0.479761
ELK4	0.510454	0.219971	0.341822	0.282793	0.287511	0.412489
ENO1	NA	NA	NA	0.573654	NA	NA
EP300	0.092849	0.0884352	0.159844	0.0646481	0.0218044	0.0170414
EPAS1	NA	NA	NA	NA	NA	0.363843
ESRRA	0.119672	0.409362	0.484025	0.440013	0.218338	0.0316419
ETS1	0.0610151	0.038063	0.158707	0.100417	0.0291351	0.0732074
ETS2	0.338937	0.210518	0.345635	0.373137	0.437438	0.373391
ETV6	0.0913122	0.129484	0.123429	0.0683166	0.0523385	0.158031
EXOSC3	NA	0.0418224	NA	NA	NA	NA
EZH2	0.0620914	0.0274471	0.0823969	0.0512138	0.0164192	0.0527926
FOS	0.471164	0.319564	0.344876	0.190964	0.0782962	0.26635
FOSB	0.174461	0.0564559	0.120848	0.0517365	0.0487934	0.100623
FOSL1	0.0245973	NA	0.0637936	0.0286946	0.0214357	0.0711325
FOSL2	0.0913362	0.050944	0.155635	0.115908	0.0587134	0.158997
FOXA1	NA	0.0702084	NA	NA	0.0548165	0.16865
FOXC1	0.0274346	0.0690069	0.145097	NA	0.0538642	0.0908982
FOXD1	0.0362005	0.0695335	NA	0.0453946	NA	0.02501
FOXF2	0.0348734	0.0167289	NA	NA	0.0331714	NA
FOXJ2	0.0424839	0.049519	0.114724	0.0306476	NA	NA
FOXJ3	NA	0.0418392	NA	NA	0.022047	0.0261539
FOXK1	0.0544565	NA	0.106415	NA	0.0354371	0.0514474
FOXK2	NA	NA	NA	NA	0.0326116	NA
FOXN2	NA	0.0340619	0.0557105	NA	0.0353039	0.10168
FOXN3	0.0993685	0.0283104	0.134946	0.0620329	0.0346114	NA
FOXO1	0.0512919	0.0897286	0.287906	0.155345	0.185539	0.237628
FOXO3	0.107229	0.0578147	NA	0.129106	0.0574287	NA
FOXO4	0.0480571	NA	NA	NA	0.0262423	0.108036
FOXP1	0.0523075	NA	0.102377	0.0589349	0.0335279	0.032699
FOXQ1	0.0343277	0.0490769	0.082707	0.0427399	0.0550042	0.0907244
GABPA	0.110811	0.0638081	0.145774	0.0887616	0.0832806	0.0862763
GABPB1	0.0687122	0.0589966	0.0827262	0.0711618	0.0426672	0.0279262
GATA3	NA	0.0661631	0.064701	0.0539427	0.02016	0.0284182
GATA6	0.0287791	NA	0.0437363	0.032645	0.0351938	NA
GLI3	0.0263777	NA	0.079327	NA	NA	NA
GLIS2	NA	NA	0.041496	NA	NA	NA
GMEB1	0.0672139	NA	NA	NA	NA	0.0424766
GMEB2	NA	0.0186885	0.133924	0.0400448	NA	0.053637
GOT1	NA	NA	NA	NA	0.0295644	NA
GRHL3	NA	NA	NA	NA	NA	0.151207
GTF2B	0.0551734	NA	0.0374375	NA	0.0282339	NA
GTF2F1	0.346706	0.248014	0.230366	0.221262	0.138145	0.167975
GTF3C2	0.0631552	0.0652561	0.0778031	NA	NA	0.0218094
HCFC1	0.160801	0.267849	0.242286	0.204554	0.178967	0.163177
HDAC1	NA	NA	0.166996	0.0711527	NA	NA
HDAC2	0.213533	0.3035	0.459095	0.469014	0.688136	0.138014
HDAC6	0.053334	0.0746432	NA	0.0847288	0.0193872	0.0996392
HES1	0.105781	0.0587087	0.0905031	0.133884	NA	0.144624
HES2	NA	NA	NA	0.0960486	0.0675337	NA
HES4	NA	0.0677457	0.108071	NA	0.0230856	0.0987762
HIF1A	NA	0.197382	0.112404	0.244599	NA	NA
HINFP	NA	0.023267	NA	NA	0.0185801	NA
HIVEP1	NA	NA	NA	0.0709412	0.0351934	NA
HIVEP2	0.0236546	NA	0.0751533	NA	NA	NA
HKR1	NA	NA	NA	NA	0.021587	NA
HMBOX1	NA	NA	NA	0.030475	NA	NA
HMGA1	NA	0.0262704	NA	0.22659	NA	NA
HMGB2	NA	NA	0.152224	NA	NA	NA
HMGN3	NA	0.127272	0.105471	NA	0.0925237	NA
HOXA10	0.0242625	0.0734969	NA	0.0450533	0.0152919	NA
HOXA3	0.0180341	0.0218	0.0565461	NA	NA	0.0797462
HOXA4	0.0330404	NA	0.170777	NA	NA	0.02457
HOXA5	NA	0.0593906	NA	NA	0.0169623	NA
HOXC13	0.0163706	NA	NA	NA	0.0213554	NA
HOXC6	NA	0.0712601	0.0983394	0.0817505	NA	NA
HOXC9	0.0149558	NA	0.0857269	NA	NA	NA
HSF1	0.0711887	0.0559883	0.145878	NA	0.0184824	0.0922834
HTATIP2	0.150984	0.153684	NA	NA	0.0557991	NA
ID1	NA	NA	0.218785	0.11954	NA	NA
ID2	NA	NA	NA	NA	0.0320813	NA
IKZF2	NA	0.0217879	NA	0.0246537	0.0783309	0.0180896
ING4	NA	NA	NA	NA	NA	0.0665833
IRF1	0.119174	0.03998	0.234266	0.0411816	0.0788841	0.118677
IRF2	0.0614229	0.025185	0.0801802	0.0441495	0.0316068	0.05264
IRF3	0.0192514	0.0469687	0.062783	0.042484	0.0213791	0.0364054
IRF5	0.0428054	0.0392218	0.107533	0.110722	0.021146	0.0135152
IRF6	0.179046	0.171918	NA	0.194977	0.131169	0.190372
IRF7	NA	0.0171632	0.136442	0.0295388	0.045151	0.081002
IRF9	0.0169645	0.0727479	0.154094	0.148781	0.0858112	0.151123
IRX3	0.0417855	0.039758	NA	NA	NA	NA
IRX5	NA	NA	NA	0.0392641	NA	NA
JUN	0.16759	0.0695448	0.264913	0.230554	0.208493	0.350267
JUNB	0.19247	NA	0.319822	0.152987	0.122541	0.374397
JUND	0.2099	0.136816	0.181188	0.149638	0.0385902	0.0806291
KAT2A	NA	0.0942336	NA	NA	NA	NA
KDM4B	NA	NA	NA	NA	0.0244404	NA
KDM5A	0.138306	0.090929	0.206519	0.157671	0.062666	0.146523
KDM5B	0.506484	0.692027	0.506681	0.125802	0.650697	0.193574
KLF10	0.048453	0.031466	0.130751	0.109229	0.0805531	0.125969
KLF11	0.0179815	0.066325	NA	0.0224971	NA	0.0403858
KLF12	NA	NA	NA	NA	0.0214852	0.0225943
KLF13	0.0647388	0.136953	0.197672	0.0727685	0.0669147	0.115796
KLF16	0.0266402	0.0373521	0.0679159	0.0490273	0.0169121	0.0793235
KLF3	0.0652204	0.0387271	0.249078	NA	0.0859861	0.0675447
KLF4	NA	NA	0.162484	NA	NA	0.0757003
KLF5	NA	0.164841	0.12317	0.134414	0.0596533	0.170388
KLF6	0.202892	NA	NA	0.181391	0.0931223	0.228505
KLF7	0.0416667	0.0590143	NA	0.153755	0.0236223	0.185456
KLF8	NA	0.0307869	NA	0.0703093	0.0597316	0.067774
KLF9	0.0448098	NA	0.267426	0.13961	0.0563672	0.0588311
LMO2	NA	NA	NA	NA	0.0116315	NA
LRRFIP1	NA	NA	NA	NA	0.140023	NA
MAF	0.0421054	0.0967451	NA	0.0849312	0.0262086	0.142028
MAFB	NA	0.186649	0.240692	0.119692	0.0915461	0.172111
MAFF	0.0366526	0.117138	0.0712442	0.0921754	0.0590892	0.0588258
MAFG	0.0347256	0.0368849	0.105276	0.163967	0.0347255	0.122946
MAFK	0.0817609	0.129997	0.124593	0.0358901	0.0125471	0.0841349
MAX	0.113511	0.0357329	0.194029	0.0357045	0.0337513	0.0634774
MAZ	0.155151	0.0509739	0.309179	0.218801	0.186434	0.185703
MBD1	NA	NA	NA	0.0297711	NA	NA
MBD4	NA	NA	NA	NA	0.021112	NA
MECOM	0.0138892	0.0192017	0.0565353	NA	NA	0.03912
MECP2	NA	0.0581522	NA	NA	NA	NA
MEF2A	0.0745409	0.0394107	0.180493	0.0911298	0.0179577	NA
MEF2D	NA	0.0616883	0.0815936	NA	NA	0.0550092
MEIS1	0.0438012	0.0458513	0.181067	0.0391738	0.0359141	0.0646898
MEIS2	0.0353034	NA	NA	0.0205857	0.0276566	0.0136795
METTL14	NA	NA	NA	0.0449413	NA	NA
MIOS	NA	0.201077	NA	NA	NA	NA
MITF	0.0824918	0.0657778	0.198269	0.0600652	0.0281518	0.0530662
MLX	0.087326	NA	0.219092	0.0839704	NA	0.131137
MNT	NA	0.0613115	NA	0.0678338	NA	0.0946964
MSX1	NA	NA	NA	0.0430443	NA	NA
MSX2	NA	0.0125666	NA	0.0288758	0.0335966	NA
MTA3	0.0566421	0.0663468	NA	NA	0.015969	NA
MXD1	NA	NA	0.168011	NA	NA	0.155819
MXD3	NA	NA	0.118273	NA	NA	NA
MXD4	0.124103	0.0476391	NA	NA	0.0852519	0.0652695
MXI1	0.386994	0.0497764	0.348241	0.160822	0.0591019	0.193935
MYBL2	NA	NA	NA	NA	0.0447172	0.028385
MYC	0.0998503	0.0824837	0.226108	0.635293	0.788484	0.204336
MYPOP	NA	NA	NA	NA	NA	0.0511872
MZF1	NA	0.0326699	NA	0.116126	NA	NA
NCOR1	NA	NA	NA	NA	0.0838962	NA
NF1	NA	NA	NA	0.0255204	NA	NA
NFATC3	NA	NA	NA	NA	0.0225747	0.0996456
NFE2L1	0.149036	0.205022	NA	0.11002	0.102731	0.281445
NFE2L2	NA	NA	0.247251	0.100896	NA	NA
NFIA	NA	0.0907405	NA	NA	NA	0.0530802
NFIB	NA	NA	NA	NA	NA	0.0738849
NFIC	0.0324052	0.122368	NA	NA	0.0536628	0.0484214
NFIL3	0.045271	0.0420538	0.229399	0.0876425	0.0374	0.143591
NFKB1	0.0402264	0.0857091	0.0998243	0.0425856	NA	0.121774
NFKB2	NA	NA	0.0896548	0.0155476	NA	0.0819175
NFYA	0.0480165	0.0835554	0.14798	0.0550543	0.0552365	0.0631528
NFYB	0.0787346	0.125699	0.241178	0.127521	0.0860812	0.128822
NFYC	0.0880604	0.028037	0.147682	0.0518221	0.059224	0.104593
NNT	NA	NA	NA	0.041359	NA	NA
NPDC1	NA	NA	0.119367	0.0531165	0.0439872	0.155501
NR1H2	0.0297393	0.0172071	0.132789	NA	0.0393835	0.0680675
NR2C1	0.0333265	0.0208168	0.0833752	0.0675455	0.0275808	0.0246175
NR2C2	0.0925081	0.118312	0.123249	0.0602248	0.0726784	0.107901
NR2F2	NA	0.069257	0.0597045	0.093191	0.0322353	0.0668176
NR2F6	0.0571208	0.0571368	0.112706	0.106071	0.0227715	0.0696369
NR3C1	0.605274	0.499966	0.255924	0.374538	0.442749	0.411297
NR4A1	NA	NA	NA	NA	0.0259282	0.104849
NRF1	0.0243772	NA	0.122141	NA	0.015631	0.0456358
NUAK1	NA	0.0203749	NA	NA	NA	NA
OVOL2	0.0250163	0.0275498	NA	NA	NA	0.0488838
PATZ1	0.0528856	0.0509835	0.0393835	NA	0.0390704	0.0817475
PAX9	NA	NA	0.0431633	0.027536	NA	NA
PBX1	0.0344926	0.0812359	NA	0.0964751	0.0932222	NA
PBX3	0.0733545	0.0208889	0.0825795	0.0664439	0.0761442	0.12019
PHF8	0.0289107	0.109984	0.13305	0.0500635	0.029405	0.0626914
PITX1	NA	0.102774	NA	0.120286	0.0314658	0.0643182
PKNOX1	0.0368894	0.0554906	0.0628134	0.0198967	0.0139307	0.0707916
PML	0.204304	0.288636	0.217949	0.21106	0.224286	0.275518
POLE3	0.100748	NA	0.115874	0.0615275	0.0279795	0.120638
POLE4	0.124233	0.0783085	NA	NA	NA	NA
POLI	0.0209874	NA	NA	NA	NA	NA
POLR2A	0.52334	0.295623	0.483184	0.445374	0.468034	0.668828
POLR3A	0.0529631	0.0687943	0.118504	0.0671352	0.0468807	NA
POLR3G	0.0312095	NA	0.139793	NA	0.0440868	0.0602893
POU2F1	0.0186195	0.0291515	NA	0.0524988	NA	0.0186475
PPARA	0.0276679	0.0767798	0.0459377	0.0148808	0.0113581	0.0501297
PPARD	0.0478147	0.0450831	NA	0.0534035	0.029701	NA
PRDM1	NA	0.0302841	NA	NA	0.031129	0.0797683
RAD21	0.717466	0.643473	0.306512	0.498427	0.691393	0.663888
RARA	0.0158694	NA	0.0549336	0.0655402	NA	NA
RARG	NA	NA	0.0818083	0.0959472	0.0291432	0.0435112
RB1	NA	NA	0.123829	0.110792	NA	0.0704493
RBBP5	0.232639	0.110133	0.214636	0.0888218	0.0715747	0.134067
RBPJ	0.0439774	NA	0.0744256	0.0580135	0.0448287	0.0651523
RCOR1	0.175846	0.574682	0.245529	0.440476	0.0306827	0.425083
REL	0.139095	0.0515814	0.240778	0.0649695	NA	0.132612
RELA	0.358401	0.273039	0.24671	0.0287406	0.28989	0.4278
RELB	0.0481897	NA	NA	0.0518134	0.052454	0.096017
REST	0.188857	0.0368004	0.239363	0.156637	0.0256766	0.19076
RFX1	0.0189098	0.0165985	0.0385076	0.0303515	0.0461042	NA
RFX2	0.0233666	NA	0.111663	NA	0.0294424	0.0256462
RFX3	0.0320864	NA	NA	NA	NA	0.0215996
RFX5	0.107626	0.102284	0.070521	0.0331824	0.0512165	0.0450507
RFX7	NA	NA	NA	NA	0.036076	0.028488
RFXANK	0.0416923	NA	NA	NA	NA	NA
RREB1	NA	NA	NA	0.0942441	NA	NA
RUNX1	NA	NA	0.151562	NA	NA	0.0701373
RXRA	0.11562	0.122016	0.14474	0.102269	NA	0.100892
RXRB	0.0739523	0.0759198	NA	0.0374915	0.0414564	0.0276165
SAP30	0.0253145	0.0512663	NA	0.0643811	0.0558414	0.0294527
SETDB1	NA	0.0737723	0.128663	0.0651906	0.0369312	0.0736689
SF1	NA	NA	0.130508	NA	NA	NA
SIN3A	0.0367583	0.120356	0.187061	0.100801	0.093412	0.0811381
SIX5	0.0728484	0.0548417	0.14675	0.141367	0.0394197	0.106977
SMAD1	0.0656567	0.0416606	NA	0.0365833	0.0258299	0.0652531
SMAD5	0.0255312	0.075155	NA	NA	NA	NA
SMARCA4	0.155288	0.367091	0.343876	0.526204	0.119349	0.503838
SMARCB1	NA	0.170524	0.0481617	0.0305377	0.0217784	0.113472
SMARCC1	NA	NA	NA	0.119076	NA	0.0906074
SMARCC2	0.0932552	0.0709902	0.174455	0.0894071	0.0577126	0.0608315
SMC3	NA	0.049368	NA	0.0863738	0.0206677	0.0486814
SOX12	NA	NA	0.13585	NA	NA	NA
SOX13	0.0258175	NA	0.0348743	NA	NA	0.0968138
SOX15	0.0498013	NA	0.0707717	NA	0.0139549	0.0587923
SOX4	0.0346304	0.196814	NA	0.187038	0.178999	0.186761
SOX6	0.0460572	NA	0.0682309	NA	0.0740215	0.0248833
SOX7	NA	NA	NA	NA	0.0190152	NA
SOX9	0.0782167	0.139604	NA	NA	0.0847365	0.131257
SP1	0.287361	0.103573	0.149344	0.0456753	0.12987	0.245153
SP100	NA	NA	NA	0.11179	NA	NA
SP2	0.0205169	0.0294802	0.0640901	0.0321044	0.0461784	0.0414689
SP3	0.0809899	0.0556029	0.135824	0.119476	0.0251716	0.0353954
SP6	0.0697074	0.023015	NA	0.0680984	0.0352685	0.0967385
SREBF1	0.0255375	0.0757055	0.080771	0.0588833	0.0277133	0.0596914
SREBF2	0.182202	0.246214	0.247774	0.0740597	0.142398	0.241688
SRF	0.122247	0.0791208	0.182787	0.133267	0.131678	0.183917
STAT1	0.063433	0.0708585	0.0888514	0.0807601	0.0514564	0.0605189
STAT2	0.0340251	0.081913	0.196105	0.0580611	NA	0.0776346
STAT3	0.0991032	NA	0.254551	0.0970762	0.0734297	0.0890824
STAT5A	0.0325322	0.0232179	0.0695627	0.0221982	0.0159469	0.076238
STAT5B	0.0348256	0.107951	0.102276	0.071327	0.0332794	0.0937901
STAT6	0.0577615	NA	0.173331	0.133852	NA	NA
SUZ12	0.129159	0.162948	0.0952185	0.167847	0.0591643	0.133027
TAF1	0.0765996	0.137211	0.138753	0.0915734	0.0447995	0.0968698
TAF7	0.0478855	0.663885	0.179228	0.124209	0.667459	0.161636
TBL1XR1	0.0819821	0.0361169	0.115897	NA	0.0933682	0.0576952
TBP	0.0263095	0.0468895	NA	0.0347155	0.0235789	0.0370169
TBPL1	NA	NA	0.0594104	NA	NA	NA
TCF12	0.0654804	0.0322362	0.125455	0.0776503	0.0245116	0.0607423
TCF3	0.0457628	NA	NA	0.0481348	0.0473132	0.0822346
TCF4	0.0746701	0.0408213	0.122304	0.0344344	0.0159787	NA
TCF7L2	NA	NA	0.0459582	0.0361705	0.0181589	NA
TCFL5	0.0419625	0.0195607	0.0550188	NA	0.0324753	NA
TEAD1	NA	0.0370324	0.284725	0.145107	0.121682	0.278498
TEAD2	0.0730657	NA	0.109823	0.0419254	0.102306	0.16351
TEAD3	NA	0.250025	NA	NA	0.0318932	NA
TFAP2A	0.152309	NA	NA	0.0578873	0.118951	0.104666
TFAP2C	0.0555355	0.0294505	0.115106	0.0287031	NA	0.0362183
TFCP2L1	NA	0.0602925	NA	0.0438277	NA	NA
TFDP1	0.076119	0.0572585	0.0752167	0.097508	NA	0.0443312
TFDP2	0.030495	NA	NA	0.0490729	0.0378057	NA
TFE3	0.0528065	NA	0.238732	0.0852637	NA	0.136222
TFEB	NA	0.0588657	NA	NA	0.0329582	0.0811596
TGIF1	NA	0.0186664	NA	0.077898	NA	NA
TGIF2	0.0336349	0.0206038	NA	0.0187714	NA	0.0460025
THAP1	0.0268659	0.0614012	0.138588	0.0527712	0.0441557	0.0133965
THAP11	0.0465633	0.0598691	0.163387	0.064989	0.0449928	0.0251666
TP53	0.0434671	0.0677215	0.104084	NA	0.0305805	0.132626
TP63	0.21801	0.0478091	NA	NA	0.112488	0.360201
TRIM28	0.0323837	0.0594625	NA	0.0440293	0.0331248	NA
TRPS1	NA	NA	NA	NA	0.0906366	NA
TWIST2	NA	NA	NA	0.0247421	NA	NA
UBTF	0.250275	0.149649	0.203198	0.219744	0.191504	0.0387413
UQCRB	NA	0.29599	0.42077	NA	NA	0.863567
USF1	NA	NA	NA	0.0705492	0.0675033	0.0586624
USF2	0.11255	0.119097	0.152391	0.124613	0.0771835	0.263293
VDR	NA	NA	NA	NA	0.0259855	NA
VEZF1	NA	NA	NA	0.0443075	NA	NA
WRNIP1	0.0750706	0.0551068	NA	0.0215988	NA	NA
XBP1	0.0615857	NA	0.135987	0.0827968	0.102615	0.0691809
XRCC4	0.115037	0.208349	0.158514	0.0719162	0.0861124	0.0677604
YBX1	0.179371	0.188794	0.271406	0.512783	0.139169	0.256633
YY1	0.219158	0.176682	0.233356	0.175865	0.179934	0.223634
ZBTB11	NA	NA	0.0677354	NA	NA	NA
ZBTB17	NA	0.0464977	0.160694	0.0488617	0.0174372	NA
ZBTB2	0.0733196	NA	NA	0.0416621	NA	NA
ZBTB24	NA	NA	0.0781035	NA	NA	NA
ZBTB33	0.0323396	0.0940415	0.220715	0.090555	0.0881842	0.115594
ZBTB45	NA	NA	NA	0.0104334	NA	NA
ZBTB7A	0.0776877	0.135044	0.149593	0.116976	0.0179265	0.0344827
ZBTB7B	0.0171819	0.013214	0.0584899	0.0574279	0.0338345	0.0582365
ZC3H11A	0.128331	NA	NA	0.137779	0.127491	0.189699
ZEB1	NA	NA	NA	NA	NA	0.0233321
ZFP64	0.0344877	NA	NA	NA	0.022935	0.0581495
ZFX	NA	NA	NA	0.0549653	NA	NA
ZHX1	NA	NA	NA	NA	NA	0.04025
ZIC2	NA	0.0299548	0.014463	NA	NA	0.0491652
ZMIZ1	0.261453	0.130514	0.187564	0.23183	0.0345837	0.14488
ZNF100	NA	0.0564867	NA	NA	NA	NA
ZNF124	0.0335522	NA	NA	NA	NA	NA
ZNF133	NA	NA	NA	0.0403961	NA	NA
ZNF143	0.038275	0.110803	0.120209	0.0943053	0.0463885	0.0694296
ZNF148	NA	NA	0.074127	NA	NA	NA
ZNF189	NA	0.0231083	NA	NA	0.0374566	NA
ZNF195	NA	NA	NA	0.0442835	NA	NA
ZNF217	NA	NA	NA	0.0973188	NA	NA
ZNF227	NA	0.0228972	NA	NA	0.0296762	NA
ZNF23	0.0333475	NA	NA	0.0400144	0.0129197	NA
ZNF236	NA	NA	NA	NA	NA	0.0605422
ZNF248	NA	0.0796258	NA	NA	NA	NA
ZNF264	NA	0.0373415	NA	NA	NA	NA
ZNF266	NA	NA	0.106145	NA	NA	NA
ZNF274	0.0855892	0.0830039	0.139923	0.0856485	0.0197757	0.0809616
ZNF281	0.0757051	0.0287539	NA	0.136511	0.0880125	NA
ZNF300	NA	NA	NA	NA	NA	0.0217735
ZNF319	0.0594951	0.0559761	0.041547	0.0901344	0.044223	NA
ZNF335	0.0564683	0.0681063	NA	NA	NA	NA
ZNF33B	NA	NA	NA	NA	0.0229948	NA
ZNF35	NA	NA	NA	NA	0.0221482	NA
ZNF358	0.062807	NA	NA	NA	NA	NA
ZNF362	0.0778948	0.101099	0.158081	0.146768	0.0693036	0.128807
ZNF37A	NA	0.0877029	NA	NA	NA	NA
ZNF384	NA	0.0716184	0.128458	0.0778398	0.0588914	0.106755
ZNF398	0.0253695	NA	NA	NA	NA	NA
ZNF430	NA	NA	0.0609352	NA	NA	NA
ZNF436	NA	0.04789	NA	NA	NA	NA
ZNF467	0.0418893	0.039544	NA	NA	0.0294032	0.102129
ZNF48	NA	NA	NA	0.0307376	NA	NA
ZNF513	NA	0.0952787	0.0436094	NA	NA	NA
ZNF544	NA	NA	NA	NA	0.0185242	NA
ZNF548	NA	NA	NA	0.00935686	NA	NA
ZNF567	NA	NA	NA	NA	NA	0.0314189
ZNF579	NA	NA	0.0575953	NA	NA	0.104351
ZNF581	0.042072	NA	NA	NA	NA	NA
ZNF587	0.0213925	NA	NA	NA	NA	NA
ZNF611	0.00951866	NA	NA	NA	NA	NA
ZNF672	0.0868992	NA	NA	NA	NA	0.0435752
ZNF692	0.0347503	NA	NA	NA	NA	NA
ZNF704	NA	NA	0.141664	0.0484206	0.0443912	NA
ZNF71	NA	NA	NA	0.0571763	NA	NA
ZNF718	NA	NA	NA	0.0372969	0.0181679	NA
ZNF740	NA	NA	NA	NA	0.0247878	NA
ZNF75A	NA	0.0297398	NA	NA	NA	NA
ZNF75D	NA	NA	0.0613982	NA	NA	NA
ZNF76	0.0515595	0.0318477	0.166524	0.0458187	0.0367449	0.045329
ZNF766	NA	0.0711761	NA	NA	NA	NA
ZNF768	NA	0.0636077	NA	NA	NA	0.0662053
ZNF805	0.014938	NA	0.0772543	NA	NA	NA
ZNF85	NA	0.032751	NA	NA	NA	NA
ZNF91	0.130232	0.0619491	0.186429	0.110289	NA	0.065496
ZSCAN30	NA	NA	NA	NA	0.0205477	NA
