# Supplementary material for: Parallelized multidimensional analytic framework applied to mammary epithelial cells uncovers regulatory principles in EMT
Source: Nat Commun. 2023 Feb 8;14:688. doi: 10.1038/s41467-023-36122-x (PMC9908882; doi:10.1038/s41467-023-36122-x)
Supplement: Supplementary file 9 — Supplementary Data file 6 [file 41467_2023_36122_MOESM9_ESM.xlsx]

## Sheet: Regulated LR pairs
LR_pair	fc_T1	fc_T2	fc_T3	fc_T4	fc_T5	fc_T6	fc_T7	fc_T8	fc_T9
ANXA1-EGFR	1.25688	1.10395	NA	NA	NA	NA	NA	NA	NA
APP-CAV1	NA	NA	NA	NA	NA	NA	NA	1.01746	NA
APP-NCSTN	NA	NA	NA	NA	NA	NA	1.12919	1.36627	1.23021
AZGP1-ITGAV	NA	NA	1.15005	NA	NA	-1.07964	-1.3648	-1.31082	-1.09457
CALR-ITGA3	NA	NA	NA	NA	NA	1.13977	NA	1.36223	1.54347
CALR-ITGAV	NA	NA	1.74173	2.10032	2.13976	2.28642	1.9738	2.39187	2.47765
CALR-LRP1	NA	NA	1.1114	1.39585	1.40278	1.67222	1.40312	1.70865	1.79184
CDH1-IGF1R	NA	NA	1.20913	NA	NA	NA	NA	NA	NA
CTGF-ITGA5	NA	1.07616	1.96343	1.60957	NA	NA	NA	NA	NA
CTGF-LRP1	NA	NA	1.5475	1.24828	NA	NA	NA	NA	NA
EFNA1-EPHA2	NA	NA	1.24184	1.01196	1.11722	NA	NA	NA	NA
EFNA5-EPHB2	1.63595	2.21746	1.11204	NA	NA	-1.65805	NA	-1.29602	1.21255
EFNB1-EPHB2	1.26635	1.83014	NA	NA	-1.41591	-3.29127	-1.05194	-2.98991	-2.79866
EFNB1-ERBB2	NA	NA	1.55887	1.11942	NA	NA	-1.33423	NA	-1.18642
EFNB2-EPHB2	1.81817	2.02829	1.83601	1.61909	1.03619	-1.53124	NA	-1.56014	-1.34062
FN1-CD44	NA	NA	1.14481	NA	1.33059	1.4323	1.18524	1.81501	1.27031
FN1-ITGA2	NA	NA	NA	NA	1.07881	NA	NA	1.46413	NA
FN1-ITGA3	NA	NA	NA	NA	NA	NA	NA	1.1945	NA
FN1-ITGA5	NA	NA	1.54031	1.1477	1.26975	1.08383	NA	1.65974	NA
FN1-ITGA6	NA	NA	NA	NA	NA	NA	NA	1.07326	NA
FN1-ITGAV	NA	NA	1.75471	1.49087	1.79418	1.73344	1.49457	2.22414	1.5287
FN1-ITGB1	NA	NA	1.34293	NA	1.39073	1.05726	1.25923	1.65016	1.12921
FN1-ITGB6	NA	NA	1.40777	1.20285	1.43225	1.52899	1.35361	1.94147	1.15471
FN1-NT5E	NA	NA	1.41839	1.21561	1.70525	1.86014	1.66969	2.35827	2.17747
FN1-PLAUR	NA	NA	NA	1.20569	1.56142	1.31014	1.18096	1.64445	NA
HSPG2-ITGA2	NA	NA	1.91621	1.24649	NA	NA	NA	NA	NA
HSPG2-ITGB1	NA	NA	2.26918	1.33641	1.17114	NA	NA	NA	NA
HSPG2-SDC1	NA	NA	1.39936	NA	NA	NA	NA	NA	NA
IGF2-IGF2R	NA	NA	NA	NA	NA	NA	NA	NA	-1.07477
INS-IGF1R	NA	1.45264	1.32317	NA	1.00223	NA	NA	NA	NA
LAMC2-CD151	NA	NA	1.23468	NA	NA	NA	NA	NA	NA
LAMC2-COL17A1	NA	1.15651	1.91724	1.26589	2.15255	1.97196	1.72434	1.76522	1.97284
LAMC2-ITGA2	NA	NA	1.76552	1.07619	1.48874	1.23647	1.10693	NA	NA
LAMC2-ITGA3	NA	NA	1.53579	NA	1.0023	NA	NA	NA	NA
LAMC2-ITGA6	NA	1.05697	1.37793	NA	NA	NA	NA	NA	NA
LAMC2-ITGB1	NA	1.08727	2.11849	1.16611	1.80066	1.30255	1.58553	1.08078	1.27508
LAMC2-ITGB4	NA	NA	1.28287	NA	NA	NA	NA	NA	NA
LRPAP1-LDLR	NA	NA	NA	NA	NA	NA	NA	1.0252	NA
LRPAP1-LRP1	NA	NA	1.01913	1.35132	1.23864	1.3603	1.62261	1.68003	1.05687
LTBP1-ITGB5	NA	1.24714	4.00025	4.27922	2.64587	1.58525	2.32561	2.21151	1.70583
MLLT4-EPHB2	1.46831	2.14673	NA	NA	NA	1.18299	1.42632	-1.26095	1.35763
MLLT4-F11R	NA	NA	1.45454	1.04032	1.37048	1.78357	1.82899	1.30026	1.45529
MLLT4-PVRL1	NA	NA	NA	NA	NA	1.03253	1.26506	NA	1.0721
MLLT4-PVRL2	NA	NA	NA	NA	NA	1.18358	1.31816	1.14658	1.12247
MMP7-CD151	NA	NA	NA	NA	NA	1.41993	NA	1.13842	NA
MMP7-CD44	NA	NA	1.42022	1.87657	1.54274	2.13874	1.26124	1.71196	1.41191
MMP9-CD44	NA	NA	2.24085	2.15082	2.6981	1.35146	1.67573	1.50279	1.64109
MMP9-EPHB2	1.38795	2.18987	1.80297	1.68627	2.1697	1.10051	1.5739	1.30258	1.88127
MMP9-LRP1	NA	NA	2.22041	2.01019	2.42471	1.03839	1.41437	1.2287	1.21369
PKM-CD44	NA	NA	NA	-1.1505	-1.28038	-1.36887	-1.42079	-1.29614	-1.28843
PLG-F3	NA	1.26515	2.44815	1.06317	NA	NA	NA	NA	NA
PLG-ITGB1	NA	NA	1.97116	NA	NA	NA	NA	NA	NA
PLG-PLAUR	NA	NA	1.59599	NA	NA	NA	NA	NA	NA
PSAP-CELSR1	NA	-1.26171	-1.77733	-1.42978	-1.97235	-2.305	-2.36628	-2.29387	-2.36202
PSAP-LRP1	NA	-1.13278	-1.72769	-1.46036	-2.1581	-2.56458	-2.53529	-2.62032	-2.55772
PSAP-SORT1	NA	-1.10052	-2.53381	-2.58	-3.35236	-3.46237	-3.61737	-3.44139	-2.76428
SEMA7A-ITGA1	NA	NA	2.14549	2.10777	1.99932	1.80299	1.7254	1.90947	1.31688
SEMA7A-ITGB1	NA	NA	2.43059	1.87024	1.9611	1.16448	1.83529	1.58817	1.18055
SERPINA1-LRP1	NA	NA	1.24991	NA	NA	NA	NA	NA	NA
SERPINE1-ITGAV	NA	1.06953	3.24318	2.41992	2.85149	2.57591	2.68953	2.68953	2.27247
SERPINE1-ITGB5	NA	1.01021	3.39096	2.57424	3.41786	2.95896	3.50822	3.271	3.15117
SERPINE1-LRP1	NA	1.18622	2.61285	1.71545	2.11451	1.9617	2.11884	2.00631	1.58667
SERPINE1-PLAUR	NA	NA	2.45624	2.13474	2.61874	2.15261	2.37591	2.10983	1.59899
SLIT1-GPC1	NA	NA	1.39759	1.21375	NA	NA	NA	NA	NA
SLIT1-ROBO1	NA	NA	2.20085	2.28613	1.94454	1.34463	1.58447	1.33089	1.83868
SLIT1-SDC1	NA	NA	1.41668	1.31919	1.13069	NA	NA	NA	NA
SPINT1-ST14	NA	NA	1.01549	1.07278	NA	NA	NA	NA	NA
TFPI-F3	NA	NA	2.518	2.19421	1.57905	NA	NA	NA	NA
TFPI-LRP1	NA	NA	1.82245	1.59125	NA	NA	NA	NA	NA
TIMP1-CD63	NA	NA	1.68078	NA	NA	NA	NA	1.02406	NA
TIMP2-ITGA3	NA	NA	1.9399	1.39772	1.28672	NA	NA	NA	1.07166
TIMP2-ITGB1	NA	NA	2.52261	1.95989	2.08508	1.25181	1.77262	1.20882	1.60634
