# Supplementary material for: Parallelized multidimensional analytic framework applied to mammary epithelial cells uncovers regulatory principles in EMT
Source: Nat Commun. 2023 Feb 8;14:688. doi: 10.1038/s41467-023-36122-x (PMC9908882; doi:10.1038/s41467-023-36122-x)
Supplement: Supplementary file 10 — Supplementary Data file 7 [file 41467_2023_36122_MOESM10_ESM.xlsx]

## Sheet: Software and algorithms
Software name	Usage	Link to package and/or vignette
Online tools
MetaboAnalyst	Comprehensive platform dedicated for metabolomics data analysis via user-friendly, web-based interface	https://www.metaboanalyst.ca
CausalPath	CausalPath identifies potential cause-effect relations in a given proteomic and other molecular profiles	http://www.causalpath.org/d50f790b-b87b-49e2-b889-b947dae6e323
OmicsIntegrator	Takes expression data, maps it onto a large interactome network, and then uses the Prize-Collecting Steiner Forest algorithm to identify a high-confidence subnetwork relevant to your data	http://fraenkel-nsf.csbi.mit.edu/omicsintegrator/
Desktop softwares (Non R)
MaxQuant	MaxQuant is a quantitative proteomics software package designed for analyzing large mass-spectrometric data sets	https://www.maxquant.org
Cytoscape	An open source software platform for visualizing complex networks and integrating these with any type of attribute data	https://cytoscape.org
R packages
Biobase	Contains standardized data structures (e.g., ExpressionSet) to represent genomic data	https://bioconductor.org/packages/release/bioc/html/Biobase.html
BiocParallel	Implementation for parallel computing for Bioconductor packages	https://bioconductor.org/packages/release/bioc/html/BiocParallel.html
circlize	Circular Visualization	https://jokergoo.github.io/circlize_book/book/
ComplexHeatmap	Flexible package for heatmaps	https://www.bioconductor.org/packages/release/bioc/html/ComplexHeatmap.html
cowplot	Align and arrange multiple ggplot objects	https://cran.r-project.org/web/packages/cowplot/vignettes/introduction.html
directlabels	Advanced labeling functions within ggplot objects	https://cran.r-project.org/web/packages/directlabels/vignettes/examples.html
egg	Another package for aligning and arranging multiple ggplot objects	https://cran.r-project.org/web/packages/egg/vignettes/Overview.html
enrichR	An R interface to the Enrichr database	https://cran.r-project.org/web/packages/enrichR/vignettes/enrichR.html
ggforce	Extends functionality of ggplot2	https://ggforce.data-imaginist.com
ggplotify	Convert plots to grob object, so it can be compatible with grid system and related packages	https://cran.r-project.org/web/packages/ggplotify/vignettes/ggplotify.html
ggpmisc	Provides tools for statistical / mathematical annotations in ggplot objects	https://cran.r-project.org/web/packages/ggpmisc/vignettes/model-based-annotations.html
ggrepel	Provides geoms for ggplot2 to repel overlapping text labels	https://cran.r-project.org/web/packages/ggrepel/vignettes/ggrepel.html
ggridges	Ridgeline plots using ggplot grammar	https://cran.r-project.org/web/packages/ggridges/vignettes/introduction.html
ggthemes	Some extra geoms, scales, and themes for ggplot	https://mran.microsoft.com/snapshot/2016-12-28/web/packages/ggthemes/vignettes/ggthemes.html
gprofiler2	R interface to the widely used web toolset g:Profiler	https://cran.r-project.org/web/packages/gprofiler2/vignettes/gprofiler2.html
GSEABase	Provides classes and methods to support Gene Set Enrichment Analysis (GSEA)	https://www.bioconductor.org/packages/release/bioc/html/GSEABase.html
igraph	Network Analysis and Visualization with R	https://igraph.org/r/#docs
iTALK	R Package to Characterize and Illustrate Intercellular Communication	https://www.biorxiv.org/content/10.1101/507871v1.full.pdf
iTOP	Inference of topologies of relationships between datasets, such as multi-omics and phenotypic data recorded on the same samples	https://cran.r-project.org/web/packages/iTOP/vignettes/vignette.html
jsonlite	Offers simple, flexible tools for working with JSON in R, and is particularly powerful for building pipelines and interacting with a web API	https://cran.r-project.org/web/packages/jsonlite/index.html
KinSwingR	Kinase enrichment analysis	https://bioconductor.org/packages/release/bioc/html/KinSwingR.html
KSEAapp	Another package to generate relative kinase activity inferences from quantitative phosphoproteomics data	https://cran.r-project.org/web/packages/KSEAapp/vignettes/Overview.html
limma	Data analysis, linear models and differential expression for genomics data	https://bioconductor.org/packages/release/bioc/html/limma.html
lineup	Tools for detecting and correcting sample mix-ups between two sets of measurements, such as between gene expression data on two tissues	https://cran.r-project.org/web/packages/lineup/vignettes/lineup.html
MAIT	The MAIT package contains functions to perform end-to-end statistical analysis of LC/MS Metabolomic Data. Special emphasis is put on peak annotation and in modular function design of the functions	https://www.bioconductor.org/packages/release/bioc/vignettes/MAIT/inst/doc/MAIT_Vignette.pdf
maSigPro	Regression based approach to find genes for which there are significant gene expression profile differences between experimental groups in time course experiments	https://www.bioconductor.org/packages/release/bioc/html/maSigPro.html
matrixStats	Handy tools for functions that apply to rows and columns of matrices (and to vectors)	https://cran.rstudio.com/web/packages/matrixStats/matrixStats.pdf
Mfuzz	Package for noise-robust soft clustering of gene expression time-series data	https://www.bioconductor.org/packages/release/bioc/html/Mfuzz.html
mixOmics	Whole range of multivariate methods to analyze multiomics datasets	http://mixomics.org
Monocle3	Comprehensive single-cell RNA sequencing analysis tool	https://cole-trapnell-lab.github.io/monocle3/
multtest	Several multiple testing procedures	https://www.bioconductor.org/packages/release/bioc/html/multtest.html
nVennR	Generate and explore n-dimensional, quasi-proportional Venn diagrams	https://cran.r-project.org/web/packages/nVennR/vignettes/nVennR.html
omicade4	Performes multiple co-inertia analysis of omics datasets	https://bioconductor.org/packages/release/bioc/html/omicade4.html
openxlsx	Read, write and edit xlsx files in R	https://cran.r-project.org/web/packages/openxlsx/openxlsx.pdf
oposSOM	This package provides various sample-centered and group-centered visualizations, sample similarity analyses and functional enrichment analyses. The underlying SOM algorithm combines feature clustering, multidimensional scaling and dimension reduction, along with strong visualization capabilities. It enables extraction and description of functional expression modules inherent in the data	https://www.bioconductor.org/packages/release/bioc/html/oposSOM.html
pathfindR	Enrichment analysis via active subnetworks	https://cran.r-project.org/web/packages/pathfindR/vignettes/intro_vignette.html
pcaMethods	Provides Bayesian PCA, Probabilistic PCA, Nipals PCA, Inverse Non-Linear PCA and the conventional SVD PCA. A cluster based method for missing value estimation is included for comparison. BPCA, PPCA and NipalsPCA may be used to perform PCA on incomplete data as well as for accurate missing value estimation	https://www.bioconductor.org/packages/release/bioc/html/pcaMethods.html
PCSF	An R-package for network-based interpretation of high-throughput data	https://github.com/IOR-Bioinformatics/PCSF
preprocessCore	A library of core preprocessing routines	https://bioconductor.org/packages/release/bioc/html/preprocessCore.html
R.utils	Utility functions useful when programming and developing R packages	https://cran.r-project.org/web/packages/R.utils/R.utils.pdf
RColorBrewer	Provides color schemes for plots in R	https://cran.r-project.org/web/packages/RColorBrewer/RColorBrewer.pdf
readr	Read rectangular data from delimited files, such as comma-separated values (CSV) and tab-separated values (TSV)	https://readr.tidyverse.org
rlist	A Toolbox for Non-Tabular Data Manipulation	https://cran.r-project.org/web/packages/rlist/rlist.pdf
Rmisc	Contains many functions useful for data analysis and utility operations	https://cran.r-project.org/web/packages/Rmisc/Rmisc.pdf
RTCGA	Transforms TCGA data to tidy form which is convenient to use	https://www.bioconductor.org/packages/release/bioc/html/RTCGA.html
SCENIC	Set of tools which enables you to infer transcription factors, gene regulatory networks and cell types from single-cell RNA-seq data	https://scenic.aertslab.org
survival	Contains the core survival analysis routines, including definition of Surv objects, Kaplan-Meier and Aalen-Johansen (multi-state) curves, Cox models, and parametric accelerated failure time models	https://cran.r-project.org/web/packages/survival/index.html
survminer	Package for plotting survival curves	https://cran.r-project.org/web/packages/survminer/vignettes/Informative_Survival_Plots.html
Ternary	Create ternary plots in R	https://cran.r-project.org/web/packages/Ternary/vignettes/Ternary.html
tidyverse	Collection of R packages designed for data science. All packages (e.g., ggplot2) share an underlying design philosophy, grammar, and data structures	https://www.tidyverse.org
timecourse	Functions for data analysis and graphical displays for time course data. Implements the Hotelling T-squared statistic	https://www.bioconductor.org/packages/release/bioc/html/timecourse.html
trackViewer	Provides an interface to genome browsers and associated annotation tracks. Implements the lollipop plot	https://www.bioconductor.org/packages/devel/bioc/vignettes/trackViewer/inst/doc/trackViewer.html
UniprotR	Provides an interface to Uniprot	https://cran.r-project.org/web/packages/UniprotR/UniprotR.pdf
UpSetR	Creates visualizations of intersecting sets using a novel matrix design, along with visualizations of several common set, element and attribute related tasks	https://cran.r-project.org/web/packages/UpSetR/vignettes/attribute.plots.html
wordcloud2	R implementation of wordclouds	https://cran.r-project.org/web/packages/wordcloud2/vignettes/wordcloud.html
