# Supplementary material for: Parallelized multidimensional analytic framework applied to mammary epithelial cells uncovers regulatory principles in EMT
Source: Nat Commun. 2023 Feb 8;14:688. doi: 10.1038/s41467-023-36122-x (PMC9908882; doi:10.1038/s41467-023-36122-x)
Supplement: Supplementary file 12 — Source Data files [file 41467_2023_36122_MOESM12_ESM.zip]

Archive with 73 entries (72 files):
- Source_Data_files/
- Source_Data_files/Source Data file ΓÇô Supp Fig 4h.txt
- __MACOSX/Source_Data_files/._Source Data file ΓÇô Supp Fig 4h.txt
- Source_Data_files/Source Data file ΓÇô Supp Fig 1c-1.zip
- __MACOSX/Source_Data_files/._Source Data file ΓÇô Supp Fig 1c-1.zip
- Source_Data_files/Source Data file ΓÇô Fig 4d.txt
- __MACOSX/Source_Data_files/._Source Data file ΓÇô Fig 4d.txt
- Source_Data_files/Source Data file ΓÇô Supp Fig 2g.zip
- __MACOSX/Source_Data_files/._Source Data file ΓÇô Supp Fig 2g.zip
- Source_Data_files/Source Data file ΓÇô Supp Fig 7e.txt
- __MACOSX/Source_Data_files/._Source Data file ΓÇô Supp Fig 7e.txt
- Source_Data_files/Source Data file ΓÇô Fig 2j.zip
- __MACOSX/Source_Data_files/._Source Data file ΓÇô Fig 2j.zip
- Source_Data_files/Source Data file ΓÇô Supp Fig 1c-2.zip
- __MACOSX/Source_Data_files/._Source Data file ΓÇô Supp Fig 1c-2.zip
- Source_Data_files/Source Data file ΓÇô Fig 4f.txt
- __MACOSX/Source_Data_files/._Source Data file ΓÇô Fig 4f.txt
- Source_Data_files/Source Data file ΓÇô Fig 5b.txt
- __MACOSX/Source_Data_files/._Source Data file ΓÇô Fig 5b.txt
- Source_Data_files/Source Data file ΓÇô Fig 4c.txt
- __MACOSX/Source_Data_files/._Source Data file ΓÇô Fig 4c.txt
- Source_Data_files/Source Data file ΓÇô Fig 4b.txt
- __MACOSX/Source_Data_files/._Source Data file ΓÇô Fig 4b.txt
- Source_Data_files/Source Data file ΓÇô Fig 6i.txt
- __MACOSX/Source_Data_files/._Source Data file ΓÇô Fig 6i.txt
- Source_Data_files/Source Data file ΓÇô Fig 4a.txt
- __MACOSX/Source_Data_files/._Source Data file ΓÇô Fig 4a.txt
- Source_Data_files/Source Data file ΓÇô Supp Fig 6d.txt
- __MACOSX/Source_Data_files/._Source Data file ΓÇô Supp Fig 6d.txt
- Source_Data_files/Source Data file ΓÇô Fig 3a.txt
- __MACOSX/Source_Data_files/._Source Data file ΓÇô Fig 3a.txt
- Source_Data_files/Source Data file ΓÇô Fig 2d.txt
- __MACOSX/Source_Data_files/._Source Data file ΓÇô Fig 2d.txt
- Source_Data_files/Source Data file ΓÇô Supp Fig 2i.txt
- __MACOSX/Source_Data_files/._Source Data file ΓÇô Supp Fig 2i.txt
- Source_Data_files/Source Data file ΓÇô Fig 2a.txt
- __MACOSX/Source_Data_files/._Source Data file ΓÇô Fig 2a.txt
- Source_Data_files/Source Data file ΓÇô Fig 2b.txt
- __MACOSX/Source_Data_files/._Source Data file ΓÇô Fig 2b.txt
- Source_Data_files/Source Data file ΓÇô Supp Fig 3g.txt
- __MACOSX/Source_Data_files/._Source Data file ΓÇô Supp Fig 3g.txt
- Source_Data_files/Source Data file ΓÇô Fig 2i.txt
- __MACOSX/Source_Data_files/._Source Data file ΓÇô Fig 2i.txt
- Source_Data_files/Source Data file ΓÇô Fig 2k.txt
- __MACOSX/Source_Data_files/._Source Data file ΓÇô Fig 2k.txt
- Source_Data_files/Source Data file ΓÇô Fig 6d.txt
- __MACOSX/Source_Data_files/._Source Data file ΓÇô Fig 6d.txt
- Source_Data_files/Source Data file ΓÇô Supp Fig 4b.txt
- __MACOSX/Source_Data_files/._Source Data file ΓÇô Supp Fig 4b.txt
- Source_Data_files/Source Data file ΓÇô Fig 6g.txt
- __MACOSX/Source_Data_files/._Source Data file ΓÇô Fig 6g.txt
- Source_Data_files/Source Data file ΓÇô Fig 7b.txt
- __MACOSX/Source_Data_files/._Source Data file ΓÇô Fig 7b.txt
- Source_Data_files/Source Data file ΓÇô Supp Fig 4c.txt
- __MACOSX/Source_Data_files/._Source Data file ΓÇô Supp Fig 4c.txt
- Source_Data_files/Source Data file ΓÇô Fig 6b.txt
- __MACOSX/Source_Data_files/._Source Data file ΓÇô Fig 6b.txt
- Source_Data_files/Source Data file ΓÇô Fig 7f.txt
- __MACOSX/Source_Data_files/._Source Data file ΓÇô Fig 7f.txt
- Source_Data_files/Source Data file ΓÇô Fig 4k.txt
- __MACOSX/Source_Data_files/._Source Data file ΓÇô Fig 4k.txt
- Source_Data_files/Source Data file ΓÇô Supp Fig 1d.zip
- __MACOSX/Source_Data_files/._Source Data file ΓÇô Supp Fig 1d.zip
- Source_Data_files/Source Data file ΓÇô Supp Fig 4d.txt
- __MACOSX/Source_Data_files/._Source Data file ΓÇô Supp Fig 4d.txt
- Source_Data_files/Source Data file ΓÇô Fig 4h.txt
- __MACOSX/Source_Data_files/._Source Data file ΓÇô Fig 4h.txt
- Source_Data_files/Source Data file ΓÇô Fig 7d.txt
- __MACOSX/Source_Data_files/._Source Data file ΓÇô Fig 7d.txt
- Source_Data_files/Source Data file ΓÇô Supp Fig 4e.txt
- __MACOSX/Source_Data_files/._Source Data file ΓÇô Supp Fig 4e.txt
- Source_Data_files/Source Data file ΓÇô Supp Fig 5a.txt
- __MACOSX/Source_Data_files/._Source Data file ΓÇô Supp Fig 5a.txt
