# Supplementary material for: Parallelized multidimensional analytic framework applied to mammary epithelial cells uncovers regulatory principles in EMT
Source: Nat Commun. 2023 Feb 8;14:688. doi: 10.1038/s41467-023-36122-x (PMC9908882; doi:10.1038/s41467-023-36122-x)
Supplement: Supplementary file 12 — Source Data files [file 41467_2023_36122_MOESM12_ESM.zip › Source_Data_files/Source Data file ΓÇô Supp Fig 4h.txt]

Kinase.Gene	E	ICS	M	color
ATM	28.61306937563445	31.206271110380708	0	NA
ATR	40.05450604048082	20.88311202306993	0	NA
AURKA	88.48577476475549	83.95600098494087	86.14030843918117	E
AURKB	54.95063976587463	79.44896497077343	77.06597866360474	ICS
CDC42BPB	91.82186250673153	6.932573018991325	42.75899322534027	E
CDK7	91.44078595517854	23.1267664157771	51.198606981439546	E
CHEK1	40.06277085452689	0	0	NA
CSNK1G2	95.66633220991565	76.81669986135333	0	E
CSNK1G3	20.5037087424698	71.98803909687635	0	NA
CSNK2A1	94.4222294934516	0	71.31894050905402	E
HIPK1	40.79376375275069	0	0	NA
MAP2K4	55.443669713395764	0	0	NA
MAPK1	24.205869491328862	89.27344286161713	76.25581003376823	ICS
MAPK11	24.467602890272115	0	0	NA
MAPK3	35.0000676098497	77.04869881788271	70.20449700755012	ICS
MAPK7	39.84868793318626	72.4018776387624	69.38535906532654	NA
MARK1	93.2416044500054	0	0	E
MARK4	100	25.28373527042719	0	E
NEK2	74.03054176005861	81.38941238794118	76.91966885858953	ICS
NEK4	56.71038540270096	32.66394727401969	27.77124369406934	NA
PAK1	37.691224807264874	0	27.571647680103055	NA
PLK1	90.4537873985388	76.67088799352227	73.18593901633952	E
PLK4	66.82690400668925	72.46382208731845	0	NA
PRKAA2	23.20465686913488	0	0	NA
RPS6KA2	23.68094642824221	0	0	NA
RPS6KB2	29.37415844765454	0	0	NA
AKT1	25.73935402934811	0	0	NA
CDK4	40.59221663410598	0	0	NA
CSNK1G1	87.78093245310377	0	0	E
MAK	40.58700694878132	72.89800818700344	84.14382960910145	M
MAP2K1	90.7578697649103	0	0	E
MAP2K6	32.2886608285181	72.05064775370802	0	NA
PAK2	27.59289272490085	74.33561457107739	73.84339402804966	NA
PIM1	39.03779700953079	30.168643381996063	2.7502379855428254	NA
PRKG1	90.14336804481886	87.13775354289098	80.37334584783373	E
RPS6KA1	6.690980402821377	0	0	NA
RPS6KA3	39.48666259711787	0	69.80315274856261	NA
RPS6KB1	1	33.31015292777581	27.267126175352676	NA
AKT2	0	22.947617541208245	14.503087203524968	NA
CLK1	0	1	9.09829808547678	NA
EIF2AK2	0	30.913488347795205	0	NA
GRK1	0	30.596371948220202	19.63991586480439	NA
GRK5	0	27.483100198267888	16.74770427006375	NA
MAP2K5	0	85.28570379694195	72.6759795822859	ICS
MAPK13	0	79.43553226844757	72.83243076828515	ICS
MAPK14	0	76.34963007475416	72.27149445296799	ICS
MAPK9	0	27.063953687439316	0	NA
PKD1	0	84.35875784468398	76.97066709129044	ICS
PRKCA	0	77.64219314502489	67.74577138608714	ICS
PRKCB	0	80.07441316846241	0	ICS
PRKCD	0	79.94867062497856	71.11805681580353	ICS
PRKCE	0	76.25003408367682	73.03161125274852	ICS
PRKCG	0	78.40178367780202	70.29284138831487	ICS
PRKCH	0	87.8267182984232	83.77525850630552	ICS
PRKCI	0	75.42152250026618	69.53219627279101	ICS
PRKDC	0	24.96621358126051	48.702432300308026	NA
ROCK1	0	100	100	ICS
ROCK2	0	83.81288167048743	81.8056865428478	ICS
TTK	0	77.52968239960651	0	ICS
CAMK1	0	19.929968600600354	13.881355924938017	NA
CAMK2B	0	75.30668707579119	74.26502203307015	ICS
CDK6	0	25.57945239209166	0	NA
CHUK	0	91.49743473939262	76.95867809735728	ICS
CLK2	0	31.638578360028713	0	NA
CSNK1A1	0	76.1753042955957	0	ICS
GSK3B	0	79.27515990710152	70.76239527745133	ICS
IKBKB	0	85.09554227789015	0	ICS
MAPK8	0	73.98022832149614	0	NA
MAPKAPK3	0	79.76212540443356	0	ICS
PDK2	0	21.949320662503204	1	NA
PRKAA1	0	33.24215331746754	0	NA
AKT3	0	28.397665065528553	26.639067394297754	NA
CAMK2A	0	72.0423338776472	0	NA
CDC42BPA	0	14.359122413484954	23.34808023642441	NA
CDK2	0	74.96076020615898	72.98454020799987	NA
CSNK1E	0	27.69693855270413	74.15944147826255	NA
PDHK4	0	29.73523892174793	23.8980099148267	NA
PRKCT	0	73.99752428885978	0	NA
ARAF	0	0	26.933627697203587	NA
CAMK4	0	0	25.62132587979956	NA
PDK1	0	0	27.248285759814852	NA
CAMK2G	0	0	27.448048334002497	NA
CSNK2A2	0	0	67.50618664396494	NA
RAF1	0	0	83.32883981117583	M
