# Supplementary material for: Parallelized multidimensional analytic framework applied to mammary epithelial cells uncovers regulatory principles in EMT
Source: Nat Commun. 2023 Feb 8;14:688. doi: 10.1038/s41467-023-36122-x (PMC9908882; doi:10.1038/s41467-023-36122-x)
Supplement: Supplementary file 12 — Source Data files [file 41467_2023_36122_MOESM12_ESM.zip › Source_Data_files/Source Data file ΓÇô Fig 4d.txt]

Gene.names	cor	pair	group
A0A1B0GVI3	0.7536096843963211	Proteome-Phosphoproteome	quantified
A0A1W2PPU9	0.49126141366240667	Proteome-Phosphoproteome	quantified
AAK1	0.31086253043011514	Proteome-Phosphoproteome	quantified
AATF	0.9583366487484231	Proteome-Phosphoproteome	quantified
ABCA2	0.3770334825738547	Proteome-Phosphoproteome	quantified
ABCC1	0.6092749477804945	Proteome-Phosphoproteome	quantified
ABCC3	0.7292828561692037	Proteome-Phosphoproteome	quantified
ABCF1	-0.47212989371198555	Proteome-Phosphoproteome	quantified
ABI1	-0.06699677463404824	Proteome-Phosphoproteome	quantified
ABLIM1	0.7209063156777894	Proteome-Phosphoproteome	quantified
ABLIM3	0.8049944951497469	Proteome-Phosphoproteome	quantified
ACBD5	0.8528029387225937	Proteome-Phosphoproteome	quantified
ACIN1	0.6283769892672852	Proteome-Phosphoproteome	quantified
ACKR3	0.5725794690183634	Proteome-Phosphoproteome	quantified
ACLY	0.013314537539359968	Proteome-Phosphoproteome	quantified
ACSS2	0.3595612892015617	Proteome-Phosphoproteome	quantified
ACTL6A	-0.1516296913823156	Proteome-Phosphoproteome	quantified
ADAM17	0.27374092166600056	Proteome-Phosphoproteome	quantified
ADAM9	0.07799839351244336	Proteome-Phosphoproteome	quantified
ADAR	0.08200355690610898	Proteome-Phosphoproteome	quantified
ADD1	0.395076432131952	Proteome-Phosphoproteome	quantified
ADD3	0.35398806181895326	Proteome-Phosphoproteome	quantified
ADGRL2	0.5070525211170787	Proteome-Phosphoproteome	quantified
ADNP	-0.5664062613468146	Proteome-Phosphoproteome	quantified
ADRB2	-0.5289275993637492	Proteome-Phosphoproteome	quantified
AFAP1	0.828445311566318	Proteome-Phosphoproteome	quantified
AFF1	-0.04214873350550852	Proteome-Phosphoproteome	quantified
AFF4	-0.9073382851660505	Proteome-Phosphoproteome	quantified
AGAP3	0.18991544202704239	Proteome-Phosphoproteome	quantified
AGFG1	-0.12791661050354938	Proteome-Phosphoproteome	quantified
AHCTF1	-0.8413185432772352	Proteome-Phosphoproteome	quantified
AHNAK	0.957078992588283	Proteome-Phosphoproteome	quantified
AHNAK2	-0.5386458212956432	Proteome-Phosphoproteome	quantified
AIFM1	0.15900203904243349	Proteome-Phosphoproteome	quantified
AIM1	-0.6077381684833966	Proteome-Phosphoproteome	quantified
AJUBA	0.2848834917354098	Proteome-Phosphoproteome	quantified
AKAP13	0.789170688951983	Proteome-Phosphoproteome	quantified
AKAP17A	0.8249410817101502	Proteome-Phosphoproteome	quantified
AKAP2	0.7512574676133594	Proteome-Phosphoproteome	quantified
AKAP8	0.8824883704422624	Proteome-Phosphoproteome	quantified
AKAP8L	0.7450073366688852	Proteome-Phosphoproteome	quantified
AKT1	-0.4273769475508278	Proteome-Phosphoproteome	quantified
AKT1S1	0.6839896672202674	Proteome-Phosphoproteome	quantified
AKT2	-0.5950216842855233	Proteome-Phosphoproteome	quantified
ALG3	0.6358788275734217	Proteome-Phosphoproteome	quantified
ALKBH5	-0.09380031320529274	Proteome-Phosphoproteome	quantified
ANKHD1	-0.17012634335625682	Proteome-Phosphoproteome	quantified
ANKIB1	0.7430087646130537	Proteome-Phosphoproteome	quantified
ANKRD17	0.6152599249675502	Proteome-Phosphoproteome	quantified
ANKZF1	-0.043765228837527814	Proteome-Phosphoproteome	quantified
ANO6	0.4095485709806104	Proteome-Phosphoproteome	quantified
ANP32B	0.5689288908694482	Proteome-Phosphoproteome	quantified
ANTXR1	0.6719174457161278	Proteome-Phosphoproteome	quantified
ANXA2	0.4026234534252696	Proteome-Phosphoproteome	quantified
AP3B1	-0.015916953094802774	Proteome-Phosphoproteome	quantified
APBB2	-0.25285076120921485	Proteome-Phosphoproteome	quantified
API5	0.22492906508882304	Proteome-Phosphoproteome	quantified
APTX	-0.8459330021245837	Proteome-Phosphoproteome	quantified
ARFGEF1	0.06186956788585041	Proteome-Phosphoproteome	quantified
ARGLU1	0.21059062027589456	Proteome-Phosphoproteome	quantified
ARHGAP1	-0.7133127844639149	Proteome-Phosphoproteome	quantified
ARHGAP10	-0.11709909070828028	Proteome-Phosphoproteome	quantified
ARHGAP32	0.848093604922132	Proteome-Phosphoproteome	quantified
ARHGAP5	0.47627918797506646	Proteome-Phosphoproteome	quantified
ARHGEF11	0.8307798900787908	Proteome-Phosphoproteome	quantified
ARHGEF12	0.06715369634404089	Proteome-Phosphoproteome	quantified
ARHGEF16	0.18618236605452118	Proteome-Phosphoproteome	quantified
ARHGEF17	-0.03631108924464377	Proteome-Phosphoproteome	quantified
ARHGEF2	0.03956373922807546	Proteome-Phosphoproteome	quantified
ARHGEF37	0.649593508032267	Proteome-Phosphoproteome	quantified
ARHGEF7	0.6415890356444742	Proteome-Phosphoproteome	quantified
ARID1A	0.5071166253490069	Proteome-Phosphoproteome	quantified
ARID1B	-0.05239596535047894	Proteome-Phosphoproteome	quantified
ARID4B	0.8802309841271198	Proteome-Phosphoproteome	quantified
ARL6IP4	0.578402928763105	Proteome-Phosphoproteome	quantified
ARMC10	0.48127775939995227	Proteome-Phosphoproteome	quantified
ARVCF	0.9220282698469839	Proteome-Phosphoproteome	quantified
ASAP2	-0.1472355016032519	Proteome-Phosphoproteome	quantified
ASPH	0.14508907238832305	Proteome-Phosphoproteome	quantified
ASXL2	-0.3176602662398276	Proteome-Phosphoproteome	quantified
ATAD1	0.3956904480293511	Proteome-Phosphoproteome	quantified
ATAD2B	0.24051354092154958	Proteome-Phosphoproteome	quantified
ATF2	0.6193712406125452	Proteome-Phosphoproteome	quantified
ATF7IP	-0.5039410831470493	Proteome-Phosphoproteome	quantified
ATG9A	0.4698672895108203	Proteome-Phosphoproteome	quantified
ATL1	0.7414689384906394	Proteome-Phosphoproteome	quantified
ATN1	0.2524095857159617	Proteome-Phosphoproteome	quantified
ATP11A	0.7989887039752814	Proteome-Phosphoproteome	quantified
ATP11B	0.5024062473357449	Proteome-Phosphoproteome	quantified
ATP11C	0.38726581294106377	Proteome-Phosphoproteome	quantified
ATP2A2	-0.6121730315864604	Proteome-Phosphoproteome	quantified
ATP2B1	0.2975669283844723	Proteome-Phosphoproteome	quantified
ATP2B4	0.9302531877763154	Proteome-Phosphoproteome	quantified
ATP5B	0.025508034858062245	Proteome-Phosphoproteome	quantified
ATP7A	0.7382669796715446	Proteome-Phosphoproteome	quantified
ATRX	0.7857697474316621	Proteome-Phosphoproteome	quantified
ATXN2L	-0.2863359184520101	Proteome-Phosphoproteome	quantified
BABAM1	0.900616494695305	Proteome-Phosphoproteome	quantified
BAD	-0.23651516908175946	Proteome-Phosphoproteome	quantified
BAG3	0.8125714670703433	Proteome-Phosphoproteome	quantified
BAG4	0.15016019576161815	Proteome-Phosphoproteome	quantified
BAIAP2L1	0.9457767228082747	Proteome-Phosphoproteome	quantified
BANF1	-0.3596792532973986	Proteome-Phosphoproteome	quantified
BASP1	-0.2589516358009163	Proteome-Phosphoproteome	quantified
BAT3	-0.28818211071121475	Proteome-Phosphoproteome	quantified
BAZ1A	-0.2681689882850078	Proteome-Phosphoproteome	quantified
BAZ1B	-0.009562254141308853	Proteome-Phosphoproteome	quantified
BAZ2A	-0.08175711093837217	Proteome-Phosphoproteome	quantified
BBX	0.597139383025248	Proteome-Phosphoproteome	quantified
BCAR2	0.45108526468599186	Proteome-Phosphoproteome	quantified
BCKDHA	-0.5108762331677621	Proteome-Phosphoproteome	quantified
BCKDK	0.7382733817123387	Proteome-Phosphoproteome	quantified
BCL2L12	0.8130670034206915	Proteome-Phosphoproteome	quantified
BCL2L13	0.8443098983446835	Proteome-Phosphoproteome	quantified
BCL7A	0.16758800413908323	Proteome-Phosphoproteome	quantified
BCL7B	-0.45604553577782847	Proteome-Phosphoproteome	quantified
BCL7C	-0.15631887161718463	Proteome-Phosphoproteome	quantified
BCLAF1	0.659237344956549	Proteome-Phosphoproteome	quantified
BIRC6	0.25185919181111416	Proteome-Phosphoproteome	quantified
BLOC1S3	0.6489487111422126	Proteome-Phosphoproteome	quantified
BMP2K	-0.6888725825783286	Proteome-Phosphoproteome	quantified
BNC1	0.055384317155124284	Proteome-Phosphoproteome	quantified
BNIP3	-0.6850924568235182	Proteome-Phosphoproteome	quantified
BNIP3L	0.44158344484819373	Proteome-Phosphoproteome	quantified
BOD1L1	-0.8149337296065393	Proteome-Phosphoproteome	quantified
BOP1	0.7234787760194658	Proteome-Phosphoproteome	quantified
BPTF	-0.6341891242395783	Proteome-Phosphoproteome	quantified
BRD1	0.7353727925111236	Proteome-Phosphoproteome	quantified
BRD2	-0.19651228086628042	Proteome-Phosphoproteome	quantified
BRD3	-0.0362166633174916	Proteome-Phosphoproteome	quantified
BRD4	0.45776244610022276	Proteome-Phosphoproteome	quantified
BRD8	0.027515779370978155	Proteome-Phosphoproteome	quantified
BRD9	-0.2431525433659571	Proteome-Phosphoproteome	quantified
BRPF1	-0.009783582251851877	Proteome-Phosphoproteome	quantified
BRWD1	-0.21695048025129	Proteome-Phosphoproteome	quantified
BSG	0.228954285625757	Proteome-Phosphoproteome	quantified
BUD13	-0.10107897730057816	Proteome-Phosphoproteome	quantified
BYSL	0.5295403072927207	Proteome-Phosphoproteome	quantified
C11orf30	0.21080759125324192	Proteome-Phosphoproteome	quantified
C11orf58	0.5278754326198434	Proteome-Phosphoproteome	quantified
C12orf43	0.5406420763776646	Proteome-Phosphoproteome	quantified
C14orf93	0.5726072793432393	Proteome-Phosphoproteome	quantified
C15orf52	0.9244650138316668	Proteome-Phosphoproteome	quantified
C17orf85	-0.6152950269417301	Proteome-Phosphoproteome	quantified
C19orf47	0.2661124168569423	Proteome-Phosphoproteome	quantified
C1orf106	0.7830196746960203	Proteome-Phosphoproteome	quantified
C1orf21	-0.17977566679812945	Proteome-Phosphoproteome	quantified
C2CD5	-0.4489224317052537	Proteome-Phosphoproteome	quantified
C2orf49	0.47865854145998	Proteome-Phosphoproteome	quantified
C6orf132	0.40524549366589846	Proteome-Phosphoproteome	quantified
C6orf203	0.8928784038081182	Proteome-Phosphoproteome	quantified
C7orf50	0.5076702876818497	Proteome-Phosphoproteome	quantified
C9orf78	0.7257643473463746	Proteome-Phosphoproteome	quantified
CAAP1	0.5944395925944925	Proteome-Phosphoproteome	quantified
CACTIN	0.5678338953250001	Proteome-Phosphoproteome	quantified
CALD1	0.997894001432712	Proteome-Phosphoproteome	quantified
CAMK2D	0.8310281974472604	Proteome-Phosphoproteome	quantified
CAMSAP2	0.3564079680883051	Proteome-Phosphoproteome	quantified
CAMSAP3	-0.07040341009273939	Proteome-Phosphoproteome	quantified
CANX	-0.46106413663691836	Proteome-Phosphoproteome	quantified
CAP1	-0.5249379065302886	Proteome-Phosphoproteome	quantified
CARHSP1	0.39166191071729833	Proteome-Phosphoproteome	quantified
CASC3	0.922867544481539	Proteome-Phosphoproteome	quantified
CASC4	0.9722051023883771	Proteome-Phosphoproteome	quantified
CAST	0.9398566567999843	Proteome-Phosphoproteome	quantified
CASZ1	0.7130260290734589	Proteome-Phosphoproteome	quantified
CAV1	0.7675050436043134	Proteome-Phosphoproteome	quantified
CAV2	0.9324523106309125	Proteome-Phosphoproteome	quantified
CBFB	0.9736509491055111	Proteome-Phosphoproteome	quantified
CBX1	-0.7100903717206922	Proteome-Phosphoproteome	quantified
CBX3	-0.048708742123567655	Proteome-Phosphoproteome	quantified
CBX8	0.5927814601949435	Proteome-Phosphoproteome	quantified
CCAR2	-0.5843071733708756	Proteome-Phosphoproteome	quantified
CCDC120	-0.02262756015277169	Proteome-Phosphoproteome	quantified
CCDC137	0.007201027816047478	Proteome-Phosphoproteome	quantified
CCDC6	0.6448490217353187	Proteome-Phosphoproteome	quantified
CCDC61	0.133980737441044	Proteome-Phosphoproteome	quantified
CCDC86	0.2321392975146372	Proteome-Phosphoproteome	quantified
CCDC9	0.35077986719027365	Proteome-Phosphoproteome	quantified
CCNK	0.6251921269460121	Proteome-Phosphoproteome	quantified
CCNL1	0.12035705065910736	Proteome-Phosphoproteome	quantified
CCNT2	-0.6351941645004618	Proteome-Phosphoproteome	quantified
CCNY	-0.09217713291381144	Proteome-Phosphoproteome	quantified
CCNYL1	-0.32128419751640824	Proteome-Phosphoproteome	quantified
CD276	0.5509020651419757	Proteome-Phosphoproteome	quantified
CD2BP2	-0.22627076797175305	Proteome-Phosphoproteome	quantified
CD44	0.8513504343378016	Proteome-Phosphoproteome	quantified
CD99	0.751784009148353	Proteome-Phosphoproteome	quantified
CDC42BPA	0.8168491196125298	Proteome-Phosphoproteome	quantified
CDC42BPB	0.30354170025608074	Proteome-Phosphoproteome	quantified
CDC5L	-0.0942855792976262	Proteome-Phosphoproteome	quantified
CDK11B	-0.12196198907629976	Proteome-Phosphoproteome	quantified
CDK12	-0.2885888791416381	Proteome-Phosphoproteome	quantified
CDK13	0.250796169941078	Proteome-Phosphoproteome	quantified
CDK18	0.5663785831950966	Proteome-Phosphoproteome	quantified
CDK7	0.23118809552236733	Proteome-Phosphoproteome	quantified
CDR2L	0.5131087242989536	Proteome-Phosphoproteome	quantified
CDS1	-0.12846102562618228	Proteome-Phosphoproteome	quantified
CDS2	-0.9082948871934344	Proteome-Phosphoproteome	quantified
CDYL	-0.38204914603159235	Proteome-Phosphoproteome	quantified
CEBPB	0.7042450890162032	Proteome-Phosphoproteome	quantified
CEBPZ	0.7481312315518839	Proteome-Phosphoproteome	quantified
CELSR1	0.43144119173709733	Proteome-Phosphoproteome	quantified
CENPA	0.4839136849646731	Proteome-Phosphoproteome	quantified
CENPB	0.6157717002903542	Proteome-Phosphoproteome	quantified
CENPC	0.6453565154175062	Proteome-Phosphoproteome	quantified
CEP170	0.5979622541216483	Proteome-Phosphoproteome	quantified
CEP170B	0.7211513418367272	Proteome-Phosphoproteome	quantified
CEP350	-0.38570472192889577	Proteome-Phosphoproteome	quantified
CEP89	0.4318306135562161	Proteome-Phosphoproteome	quantified
CERS2	-0.8675698060030511	Proteome-Phosphoproteome	quantified
CFL1	-0.008843748200372509	Proteome-Phosphoproteome	quantified
CGN	0.9006295278767571	Proteome-Phosphoproteome	quantified
CHAMP1	-0.6933296817484884	Proteome-Phosphoproteome	quantified
CHD1	0.9830934000925509	Proteome-Phosphoproteome	quantified
CHD2	-0.7337740848412126	Proteome-Phosphoproteome	quantified
CHD3	0.32363121165430514	Proteome-Phosphoproteome	quantified
CHD4	0.8754884410197659	Proteome-Phosphoproteome	quantified
CHD8	0.4688379161509688	Proteome-Phosphoproteome	quantified
CHD9	0.48933026078789943	Proteome-Phosphoproteome	quantified
CHERP	0.6777265485753575	Proteome-Phosphoproteome	quantified
CHMP2B	0.41160229227258477	Proteome-Phosphoproteome	quantified
CIC	-0.011942471638456797	Proteome-Phosphoproteome	quantified
CIR1	-0.32386022275810156	Proteome-Phosphoproteome	quantified
CKAP4	0.35074069306746286	Proteome-Phosphoproteome	quantified
CKAP5	0.9178272571417962	Proteome-Phosphoproteome	quantified
CLASP1	-0.510969806960756	Proteome-Phosphoproteome	quantified
CLASP2	0.1494662349864278	Proteome-Phosphoproteome	quantified
CLASRP	0.5560211239797751	Proteome-Phosphoproteome	quantified
CLDN7	0.33203085213576133	Proteome-Phosphoproteome	quantified
CLDND1	0.5468898653253472	Proteome-Phosphoproteome	quantified
CLINT1	0.8560220903919182	Proteome-Phosphoproteome	quantified
CLIP1	-0.02563788217856028	Proteome-Phosphoproteome	quantified
CLK1	0.8913852319843385	Proteome-Phosphoproteome	quantified
CLK2	0.825307299663679	Proteome-Phosphoproteome	quantified
CLK3	0.1179282362568512	Proteome-Phosphoproteome	quantified
CLK4	0.03433812979468137	Proteome-Phosphoproteome	quantified
CLN3	0.44314119568691634	Proteome-Phosphoproteome	quantified
CLN6	0.1210625424441317	Proteome-Phosphoproteome	quantified
CLUH	0.8428061036131965	Proteome-Phosphoproteome	quantified
CMAS	-0.18366432897813678	Proteome-Phosphoproteome	quantified
CNN3	0.7603841208288815	Proteome-Phosphoproteome	quantified
CNNM3	0.6197128581286147	Proteome-Phosphoproteome	quantified
CNNM4	0.642374906294659	Proteome-Phosphoproteome	quantified
COBL	0.3295934642818186	Proteome-Phosphoproteome	quantified
COL17A1	0.8529650130494489	Proteome-Phosphoproteome	quantified
COL4A2	0.8047947608682064	Proteome-Phosphoproteome	quantified
COPB2	0.7353382629324505	Proteome-Phosphoproteome	quantified
CPD	0.9329260108338493	Proteome-Phosphoproteome	quantified
CPEB4	0.39388728105461146	Proteome-Phosphoproteome	quantified
CPSF2	-0.17521233597269614	Proteome-Phosphoproteome	quantified
CPSF7	0.8310711047030993	Proteome-Phosphoproteome	quantified
CROCC	0.9495087817379733	Proteome-Phosphoproteome	quantified
CSF1	0.23886632717298723	Proteome-Phosphoproteome	quantified
CSNK1A1	-0.469570035523741	Proteome-Phosphoproteome	quantified
CSNK1E	-0.721340122697562	Proteome-Phosphoproteome	quantified
CSRP1	0.6423987325057754	Proteome-Phosphoproteome	quantified
CSTF2T	-0.31164364996516736	Proteome-Phosphoproteome	quantified
CSTF3	0.6256971057430958	Proteome-Phosphoproteome	quantified
CTDP1	-0.4438270534203196	Proteome-Phosphoproteome	quantified
CTNNA1	0.8147145478168969	Proteome-Phosphoproteome	quantified
CTNNB1	-0.5609920801963668	Proteome-Phosphoproteome	quantified
CTNNBL1	-0.10682075664441856	Proteome-Phosphoproteome	quantified
CTNND1	0.838921947696381	Proteome-Phosphoproteome	quantified
CTPS1	0.19927113957694642	Proteome-Phosphoproteome	quantified
CTPS2	0.7006382916373606	Proteome-Phosphoproteome	quantified
CTR9	0.06157560317353483	Proteome-Phosphoproteome	quantified
CTTN	0.8347760024312111	Proteome-Phosphoproteome	quantified
CTTNBP2NL	-0.4663780527058032	Proteome-Phosphoproteome	quantified
CUEDC1	0.34033851532897386	Proteome-Phosphoproteome	quantified
CUL4A	0.1734290427940591	Proteome-Phosphoproteome	quantified
CUX1	0.6420941430379117	Proteome-Phosphoproteome	quantified
CWC22	-0.8703244606091431	Proteome-Phosphoproteome	quantified
CWC25	-0.029668884428640463	Proteome-Phosphoproteome	quantified
CXorf23	0.7449494114479935	Proteome-Phosphoproteome	quantified
CXXC1	0.793209639059973	Proteome-Phosphoproteome	quantified
CYB561	0.5485653618213778	Proteome-Phosphoproteome	quantified
CYBRD1	0.7673028633638078	Proteome-Phosphoproteome	quantified
DAPK1	0.11879601081446253	Proteome-Phosphoproteome	quantified
DAXX	0.06326978890378968	Proteome-Phosphoproteome	quantified
DBN1	0.985204552912126	Proteome-Phosphoproteome	quantified
DCPS	-0.6562551318618907	Proteome-Phosphoproteome	quantified
DDB2	0.5657122688346645	Proteome-Phosphoproteome	quantified
DDX17	0.7937275244019483	Proteome-Phosphoproteome	quantified
DDX20	0.7555371486811556	Proteome-Phosphoproteome	quantified
DDX21	0.7822739081533668	Proteome-Phosphoproteome	quantified
DDX23	-0.10997639150857616	Proteome-Phosphoproteome	quantified
DDX41	0.8864099353195288	Proteome-Phosphoproteome	quantified
DDX46	-0.31788050587566014	Proteome-Phosphoproteome	quantified
DDX50	0.5783241555668528	Proteome-Phosphoproteome	quantified
DDX51	0.717552864880473	Proteome-Phosphoproteome	quantified
DDX54	0.3692138903974858	Proteome-Phosphoproteome	quantified
DEK	-0.19955388666745288	Proteome-Phosphoproteome	quantified
DENND4B	0.2972969940477952	Proteome-Phosphoproteome	quantified
DENND4C	0.5783447188066851	Proteome-Phosphoproteome	quantified
DGAT1	-0.4731107677014786	Proteome-Phosphoproteome	quantified
DHX16	0.3296381356328769	Proteome-Phosphoproteome	quantified
DHX8	-0.7774498436186025	Proteome-Phosphoproteome	quantified
DHX9	0.2280132788359506	Proteome-Phosphoproteome	quantified
DIDO1	-0.46990319177026973	Proteome-Phosphoproteome	quantified
DKC1	0.9525930957583164	Proteome-Phosphoproteome	quantified
DLG1	-0.20608901701613463	Proteome-Phosphoproteome	quantified
DMTN	0.5612845197813399	Proteome-Phosphoproteome	quantified
DMXL1	-0.048643995641624194	Proteome-Phosphoproteome	quantified
DNAJB14	0.633596628842111	Proteome-Phosphoproteome	quantified
DNAJB2	0.7966949283799556	Proteome-Phosphoproteome	quantified
DNAJC1	0.9758394871794401	Proteome-Phosphoproteome	quantified
DNAJC2	-0.29168610042292814	Proteome-Phosphoproteome	quantified
DNPH1	0.43576304660019793	Proteome-Phosphoproteome	quantified
DNTTIP2	0.7790636622029256	Proteome-Phosphoproteome	quantified
DOCK5	0.6185822573638727	Proteome-Phosphoproteome	quantified
DOCK6	0.8830235785502759	Proteome-Phosphoproteome	quantified
DOCK7	0.8204956365654954	Proteome-Phosphoproteome	quantified
DPF2	0.15407441545261813	Proteome-Phosphoproteome	quantified
DPM1	-0.27784048930151095	Proteome-Phosphoproteome	quantified
DSC2	-0.21882319666725247	Proteome-Phosphoproteome	quantified
DSC3	0.42442383635131636	Proteome-Phosphoproteome	quantified
DSG2	0.6303908639688777	Proteome-Phosphoproteome	quantified
DSG3	0.37639523825912924	Proteome-Phosphoproteome	quantified
DSN1	0.045722426377361076	Proteome-Phosphoproteome	quantified
DSP	0.3468703621605783	Proteome-Phosphoproteome	quantified
DST	-0.21507705391500337	Proteome-Phosphoproteome	quantified
DTD1	0.06331101807714266	Proteome-Phosphoproteome	quantified
DTNA	0.32560451266491197	Proteome-Phosphoproteome	quantified
DTNB	0.8807015730107661	Proteome-Phosphoproteome	quantified
DUOX1	0.6267900561236325	Proteome-Phosphoproteome	quantified
DVL1	-0.28147724187118983	Proteome-Phosphoproteome	quantified
DYNC1H1	0.8593890994480612	Proteome-Phosphoproteome	quantified
DYNC1I2	0.7604958880091145	Proteome-Phosphoproteome	quantified
DYNC1LI1	0.06349994125344276	Proteome-Phosphoproteome	quantified
DYNC1LI2	0.43129718766335773	Proteome-Phosphoproteome	quantified
DYRK1A	0.30057075098840724	Proteome-Phosphoproteome	quantified
EBAG9	-0.4626964948638416	Proteome-Phosphoproteome	quantified
EDC3	-0.3194895935786134	Proteome-Phosphoproteome	quantified
EDC4	-0.6396664063755589	Proteome-Phosphoproteome	quantified
EEF1B2	0.20389664044266192	Proteome-Phosphoproteome	quantified
EEF1D	0.44205692929704044	Proteome-Phosphoproteome	quantified
EFR3A	0.7196302971675232	Proteome-Phosphoproteome	quantified
EGFR	-0.4855659805481949	Proteome-Phosphoproteome	quantified
EHBP1	0.581705953071834	Proteome-Phosphoproteome	quantified
EHBP1L1	0.849244280909554	Proteome-Phosphoproteome	quantified
EHD2	0.5360130119885681	Proteome-Phosphoproteome	quantified
EI24	0.7524981325188654	Proteome-Phosphoproteome	quantified
EIF2A	0.8394837719961994	Proteome-Phosphoproteome	quantified
EIF2AK3	-0.4745474553618273	Proteome-Phosphoproteome	quantified
EIF2B5	0.6330421180499965	Proteome-Phosphoproteome	quantified
EIF2S2	-0.11001385865687371	Proteome-Phosphoproteome	quantified
EIF3C	0.6814729407027099	Proteome-Phosphoproteome	quantified
EIF4A3	-0.6736208576048692	Proteome-Phosphoproteome	quantified
EIF4B	0.6618877881235662	Proteome-Phosphoproteome	quantified
EIF4G2	0.22165593548558857	Proteome-Phosphoproteome	quantified
EIF5B	0.8427227901045704	Proteome-Phosphoproteome	quantified
ELAC2	0.18401495163922424	Proteome-Phosphoproteome	quantified
ELF1	-0.4963100090790069	Proteome-Phosphoproteome	quantified
ELMSAN1	0.7907370686929244	Proteome-Phosphoproteome	quantified
EMC4	-0.47928330528581586	Proteome-Phosphoproteome	quantified
EMD	-0.31015882187977406	Proteome-Phosphoproteome	quantified
EML3	0.6005346591936099	Proteome-Phosphoproteome	quantified
ENSA	0.26108139226985816	Proteome-Phosphoproteome	quantified
EP400	-0.5337565551165369	Proteome-Phosphoproteome	quantified
EPB41L1	0.3943999555882374	Proteome-Phosphoproteome	quantified
EPB41L4A	-0.3056023700999217	Proteome-Phosphoproteome	quantified
EPHB2	0.8647171021027589	Proteome-Phosphoproteome	quantified
EPHB4	0.5276860383430723	Proteome-Phosphoproteome	quantified
EPN2	0.18727498161322315	Proteome-Phosphoproteome	quantified
EPPK1	0.6261158826934138	Proteome-Phosphoproteome	quantified
EPRS	0.4903071231361332	Proteome-Phosphoproteome	quantified
EPS15L1	0.7864488841047816	Proteome-Phosphoproteome	quantified
EPS8	0.8677884728247532	Proteome-Phosphoproteome	quantified
EPS8L1	0.36643192365947425	Proteome-Phosphoproteome	quantified
EPS8L2	-0.2288474692653294	Proteome-Phosphoproteome	quantified
ERBB2	0.5864836838187983	Proteome-Phosphoproteome	quantified
ERBB2IP	-0.8735283610473357	Proteome-Phosphoproteome	quantified
ERC1	-0.5838428082573781	Proteome-Phosphoproteome	quantified
ERCC6	-0.06452884928263604	Proteome-Phosphoproteome	quantified
ERGIC3	0.8471241249721542	Proteome-Phosphoproteome	quantified
ERMP1	-0.654048117767647	Proteome-Phosphoproteome	quantified
ESRRA	0.35606038051082184	Proteome-Phosphoproteome	quantified
ESYT1	0.44796865587008217	Proteome-Phosphoproteome	quantified
ESYT2	0.5562832470285113	Proteome-Phosphoproteome	quantified
ETV6	0.8508830813423599	Proteome-Phosphoproteome	quantified
EVPL	0.9408309476575034	Proteome-Phosphoproteome	quantified
EXOSC5	-0.39693238387157087	Proteome-Phosphoproteome	quantified
F11R	0.6568717398529029	Proteome-Phosphoproteome	quantified
FAM120A	-0.5526584203593041	Proteome-Phosphoproteome	quantified
FAM129B	0.029380517114400595	Proteome-Phosphoproteome	quantified
FAM134A	0.8472367082295054	Proteome-Phosphoproteome	quantified
FAM134C	0.8787027067523925	Proteome-Phosphoproteome	quantified
FAM169A	0.8076481118110924	Proteome-Phosphoproteome	quantified
FAM171A1	0.3288130200540429	Proteome-Phosphoproteome	quantified
FAM175A	0.6629017738261681	Proteome-Phosphoproteome	quantified
FAM208A	0.19945763663606433	Proteome-Phosphoproteome	quantified
FAM21A	0.7767794467752269	Proteome-Phosphoproteome	quantified
FAM73B	-0.22287208250431234	Proteome-Phosphoproteome	quantified
FAM83A	0.6836638349709236	Proteome-Phosphoproteome	quantified
FAM83B	0.4543159823336851	Proteome-Phosphoproteome	quantified
FAM83E	-0.04799761769391675	Proteome-Phosphoproteome	quantified
FAM83F	-0.10201360794967408	Proteome-Phosphoproteome	quantified
FAM83G	0.5313557797356755	Proteome-Phosphoproteome	quantified
FAM83H	0.261829874422538	Proteome-Phosphoproteome	quantified
FAM84B	0.18079671362738867	Proteome-Phosphoproteome	quantified
FAM91A1	-0.8122004780675557	Proteome-Phosphoproteome	quantified
FARP1	0.9494904427223969	Proteome-Phosphoproteome	quantified
FARP2	0.23036312319830243	Proteome-Phosphoproteome	quantified
FAT2	0.7663414808652489	Proteome-Phosphoproteome	quantified
FBXL20	-0.4023084657132415	Proteome-Phosphoproteome	quantified
FBXO38	0.40023885757030053	Proteome-Phosphoproteome	quantified
FCHO2	0.49550232890541956	Proteome-Phosphoproteome	quantified
FGD4	-0.4368465368209995	Proteome-Phosphoproteome	quantified
FILIP1L	0.8562891208224269	Proteome-Phosphoproteome	quantified
FIP1L1	-0.7111541392169083	Proteome-Phosphoproteome	quantified
FKBP15	0.6234893437577791	Proteome-Phosphoproteome	quantified
FKBP5	0.6686133816954408	Proteome-Phosphoproteome	quantified
FLII	0.9178195419752601	Proteome-Phosphoproteome	quantified
FLNA	0.9656584209226908	Proteome-Phosphoproteome	quantified
FLNB	0.9534175177802178	Proteome-Phosphoproteome	quantified
FLVCR1	-0.5233782066158249	Proteome-Phosphoproteome	quantified
FMNL2	0.9374590968569531	Proteome-Phosphoproteome	quantified
FNBP1L	0.022572420504112414	Proteome-Phosphoproteome	quantified
FNBP4	0.0201082852714954	Proteome-Phosphoproteome	quantified
FNDC3A	0.7289432283372137	Proteome-Phosphoproteome	quantified
FNDC3B	0.7586627509401586	Proteome-Phosphoproteome	quantified
FOSL2	0.7046675804394782	Proteome-Phosphoproteome	quantified
FOXK1	-0.023619030576747357	Proteome-Phosphoproteome	quantified
FOXK2	-0.6732268202181871	Proteome-Phosphoproteome	quantified
FRK	0.8396648621277263	Proteome-Phosphoproteome	quantified
FRMD6	0.524917453605709	Proteome-Phosphoproteome	quantified
FRMD8	0.9088614096601415	Proteome-Phosphoproteome	quantified
FSTL3	0.5811217685729418	Proteome-Phosphoproteome	quantified
FTH1	0.7282615846105374	Proteome-Phosphoproteome	quantified
FTSJ3	0.6494206575350441	Proteome-Phosphoproteome	quantified
FUBP3	0.2642383488113895	Proteome-Phosphoproteome	quantified
FXR1	0.8518760749017504	Proteome-Phosphoproteome	quantified
FXR2	0.7417406859803621	Proteome-Phosphoproteome	quantified
FXYD3	0.7860360328048444	Proteome-Phosphoproteome	quantified
FZD6	0.665086832736377	Proteome-Phosphoproteome	quantified
G3BP1	-0.835365726752352	Proteome-Phosphoproteome	quantified
GAK	0.47516881339647177	Proteome-Phosphoproteome	quantified
GALNT2	0.7843106733877472	Proteome-Phosphoproteome	quantified
GALNT7	0.9462757997412334	Proteome-Phosphoproteome	quantified
GAPVD1	0.6777825360000159	Proteome-Phosphoproteome	quantified
GAS2L1	0.142120436723426	Proteome-Phosphoproteome	quantified
GATAD2A	-0.11356530753386751	Proteome-Phosphoproteome	quantified
GATAD2B	-0.7787030097964305	Proteome-Phosphoproteome	quantified
GBF1	-0.486119595147028	Proteome-Phosphoproteome	quantified
GDAP1	0.6667618216487654	Proteome-Phosphoproteome	quantified
GFPT1	0.008529694033629714	Proteome-Phosphoproteome	quantified
GIGYF2	0.36114767109237644	Proteome-Phosphoproteome	quantified
GIT1	0.5327588769784525	Proteome-Phosphoproteome	quantified
GIT2	-0.3513300298591993	Proteome-Phosphoproteome	quantified
GLCE	0.8418703124583545	Proteome-Phosphoproteome	quantified
GLI3	0.5286484382218041	Proteome-Phosphoproteome	quantified
GLYR1	0.3853045551065213	Proteome-Phosphoproteome	quantified
GNAS	0.6439469025223479	Proteome-Phosphoproteome	quantified
GNL2	0.37047929234860566	Proteome-Phosphoproteome	quantified
GOLGA1	0.8987224246282051	Proteome-Phosphoproteome	quantified
GOLGA4	0.8184137092592858	Proteome-Phosphoproteome	quantified
GOLGB1	0.21822534605208735	Proteome-Phosphoproteome	quantified
GOLIM4	0.6858560344539184	Proteome-Phosphoproteome	quantified
GOLM1	0.9582955742436422	Proteome-Phosphoproteome	quantified
GORASP1	0.18327233416047045	Proteome-Phosphoproteome	quantified
GORASP2	0.5252358558702414	Proteome-Phosphoproteome	quantified
GOSR1	0.6177189489731911	Proteome-Phosphoproteome	quantified
GPALPP1	-0.7250561044549977	Proteome-Phosphoproteome	quantified
GPAM	0.6969231728885709	Proteome-Phosphoproteome	quantified
GPATCH1	-0.039661641885772564	Proteome-Phosphoproteome	quantified
GPATCH2	-0.8249428283506565	Proteome-Phosphoproteome	quantified
GPATCH4	0.33798065617361495	Proteome-Phosphoproteome	quantified
GPATCH8	0.4961803468295485	Proteome-Phosphoproteome	quantified
GPR155	0.8617252315953869	Proteome-Phosphoproteome	quantified
GPR157	0.9650482651394124	Proteome-Phosphoproteome	quantified
GPR39	0.7833987986383234	Proteome-Phosphoproteome	quantified
GPR56	0.3139190481754641	Proteome-Phosphoproteome	quantified
GPR87	-0.5655111155559536	Proteome-Phosphoproteome	quantified
GRAMD1A	0.7594352544606364	Proteome-Phosphoproteome	quantified
GRAMD3	0.759740165981525	Proteome-Phosphoproteome	quantified
GTF2F1	0.009167420021495981	Proteome-Phosphoproteome	quantified
GTF2F2	0.03711203273279876	Proteome-Phosphoproteome	quantified
GTF2IRD1	-0.21888567204995898	Proteome-Phosphoproteome	quantified
GTF3C1	-0.20525674901579796	Proteome-Phosphoproteome	quantified
GTF3C2	0.6154888152090274	Proteome-Phosphoproteome	quantified
GTF3C3	0.39774954227796566	Proteome-Phosphoproteome	quantified
GTF3C4	0.36079858303117784	Proteome-Phosphoproteome	quantified
GTPBP1	0.5507370808845138	Proteome-Phosphoproteome	quantified
GTPBP4	0.382316119195999	Proteome-Phosphoproteome	quantified
GYS1	0.729694689896399	Proteome-Phosphoproteome	quantified
H1FX	0.06319675543544781	Proteome-Phosphoproteome	quantified
H2AFX	0.7534032331997874	Proteome-Phosphoproteome	quantified
H2AFY	-0.7818645571199938	Proteome-Phosphoproteome	quantified
H7BZ55	-0.6887073912437469	Proteome-Phosphoproteome	quantified
HACD3	0.31541201892450116	Proteome-Phosphoproteome	quantified
HARS2	-0.6632270430844197	Proteome-Phosphoproteome	quantified
HCFC1	-0.4173089192113515	Proteome-Phosphoproteome	quantified
HDAC1	-0.8141311973893071	Proteome-Phosphoproteome	quantified
HDAC2	0.4302727397874065	Proteome-Phosphoproteome	quantified
HDGF	-0.0410111365991448	Proteome-Phosphoproteome	quantified
HDGFRP2	-0.6968281395702058	Proteome-Phosphoproteome	quantified
HDGFRP3	-0.22065308381182497	Proteome-Phosphoproteome	quantified
HDLBP	0.7636810491215608	Proteome-Phosphoproteome	quantified
HECTD1	0.49747377409402005	Proteome-Phosphoproteome	quantified
HELZ	0.1331484368788976	Proteome-Phosphoproteome	quantified
HERC2	0.7737966335383398	Proteome-Phosphoproteome	quantified
HGSNAT	0.2932872341538262	Proteome-Phosphoproteome	quantified
HIGD1A	0.007823413245433897	Proteome-Phosphoproteome	quantified
HIST1H1B	-0.42705504908107395	Proteome-Phosphoproteome	quantified
HIST1H1C	0.9047110616588498	Proteome-Phosphoproteome	quantified
HIST1H1D	-0.3587112830815232	Proteome-Phosphoproteome	quantified
HIST1H1E	0.3126247843083674	Proteome-Phosphoproteome	quantified
HLCS	0.043684335635719024	Proteome-Phosphoproteome	quantified
HMGA1	0.7092335214822117	Proteome-Phosphoproteome	quantified
HMGA2	0.7229441586086001	Proteome-Phosphoproteome	quantified
HMGN1	0.737061833479503	Proteome-Phosphoproteome	quantified
HMGN3	0.9480520172039119	Proteome-Phosphoproteome	quantified
HMGN4	0.8016230104675456	Proteome-Phosphoproteome	quantified
HN1	0.7566777291879245	Proteome-Phosphoproteome	quantified
HNRNPA1	0.35117349676272414	Proteome-Phosphoproteome	quantified
HNRNPA2B1	0.3301668504188185	Proteome-Phosphoproteome	quantified
HNRNPA3	-0.34054240829029697	Proteome-Phosphoproteome	quantified
HNRNPD	0.756037433570227	Proteome-Phosphoproteome	quantified
HNRNPH1	-0.38027512077330444	Proteome-Phosphoproteome	quantified
HNRNPK	-0.14641124946309342	Proteome-Phosphoproteome	quantified
HNRNPL	-0.57953996203667	Proteome-Phosphoproteome	quantified
HNRNPU	0.6663155959321566	Proteome-Phosphoproteome	quantified
HNRNPUL2	-0.36172730959968685	Proteome-Phosphoproteome	quantified
HOMER3	0.652746475279703	Proteome-Phosphoproteome	quantified
HP1BP3	0.22594153291517186	Proteome-Phosphoproteome	quantified
HSF1	-0.26168451242529345	Proteome-Phosphoproteome	quantified
HSP90AA1	0.7665848763908972	Proteome-Phosphoproteome	quantified
HSP90AB1	0.5004722286874773	Proteome-Phosphoproteome	quantified
HSPA1B	0.7438477614359883	Proteome-Phosphoproteome	quantified
HSPB1	0.7595066320876388	Proteome-Phosphoproteome	quantified
HSPD1	0.9396584836443608	Proteome-Phosphoproteome	quantified
HTATSF1	-0.6987097998851431	Proteome-Phosphoproteome	quantified
HTT	0.23314265268638729	Proteome-Phosphoproteome	quantified
HUWE1	0.9080467775598611	Proteome-Phosphoproteome	quantified
IFI16	0.5813894182034254	Proteome-Phosphoproteome	quantified
IGF2BP2	-0.6632628619779009	Proteome-Phosphoproteome	quantified
IGF2BP3	0.7415474485053812	Proteome-Phosphoproteome	quantified
IGF2R	0.8883324996923815	Proteome-Phosphoproteome	quantified
IL1RAP	0.23122817045814992	Proteome-Phosphoproteome	quantified
ILF3	-0.472417756307254	Proteome-Phosphoproteome	quantified
INADL	0.16455012879443437	Proteome-Phosphoproteome	quantified
INCENP	0.48845898560587564	Proteome-Phosphoproteome	quantified
INF2	0.6419313666377773	Proteome-Phosphoproteome	quantified
ING4	0.024305041805296638	Proteome-Phosphoproteome	quantified
INPPL1	0.425852799700002	Proteome-Phosphoproteome	quantified
INTS1	-0.07144896459817787	Proteome-Phosphoproteome	quantified
INTS12	0.1290343079383831	Proteome-Phosphoproteome	quantified
INTS3	-0.44688064797985905	Proteome-Phosphoproteome	quantified
IP6K1	-0.3945070890140209	Proteome-Phosphoproteome	quantified
IRF2BP1	0.1398774851859213	Proteome-Phosphoproteome	quantified
IRF2BP2	0.6694770038468888	Proteome-Phosphoproteome	quantified
IRF2BPL	0.7188453872654584	Proteome-Phosphoproteome	quantified
IRF6	0.8922360004517258	Proteome-Phosphoproteome	quantified
IRX4	-0.3622927985363488	Proteome-Phosphoproteome	quantified
ITFG3	-0.4779486911476031	Proteome-Phosphoproteome	quantified
ITGA3	0.7115781496365639	Proteome-Phosphoproteome	quantified
ITGA5	0.4676074474260214	Proteome-Phosphoproteome	quantified
ITGAV	0.4043906199844859	Proteome-Phosphoproteome	quantified
ITGB4	0.827970384053334	Proteome-Phosphoproteome	quantified
ITPR2	-0.6657648728061643	Proteome-Phosphoproteome	quantified
ITPR3	0.595152236624739	Proteome-Phosphoproteome	quantified
ITSN2	-0.5807594508324098	Proteome-Phosphoproteome	quantified
IWS1	-0.24138818185717448	Proteome-Phosphoproteome	quantified
JMJD1C	-0.5944223821879179	Proteome-Phosphoproteome	quantified
JPH1	0.7235926391948352	Proteome-Phosphoproteome	quantified
JPH2	0.9226377020062708	Proteome-Phosphoproteome	quantified
JUNB	0.5752634008054274	Proteome-Phosphoproteome	quantified
JUP	-0.02584957044853045	Proteome-Phosphoproteome	quantified
KANK1	-0.18187373684667757	Proteome-Phosphoproteome	quantified
KANK2	-0.332469134967128	Proteome-Phosphoproteome	quantified
KAT7	-0.492938742979138	Proteome-Phosphoproteome	quantified
KDM1A	0.17303509554114538	Proteome-Phosphoproteome	quantified
KDM5A	0.026742762494904315	Proteome-Phosphoproteome	quantified
KHDRBS1	0.05554095655659132	Proteome-Phosphoproteome	quantified
KHSRP	0.37122483643912874	Proteome-Phosphoproteome	quantified
KIAA0195	0.34630956498638565	Proteome-Phosphoproteome	quantified
KIAA0930	-0.018018818835451145	Proteome-Phosphoproteome	quantified
KIAA1109	0.7269772026591865	Proteome-Phosphoproteome	quantified
KIAA1211L	0.01587526927428426	Proteome-Phosphoproteome	quantified
KIAA1217	0.7828470929849416	Proteome-Phosphoproteome	quantified
KIAA1429	-0.4290919606519746	Proteome-Phosphoproteome	quantified
KIAA1468	0.3756997627412031	Proteome-Phosphoproteome	quantified
KIAA1522	0.8376144596344091	Proteome-Phosphoproteome	quantified
KIAA1671	0.5745421923397833	Proteome-Phosphoproteome	quantified
KIDINS220	0.4813390242141661	Proteome-Phosphoproteome	quantified
KIF1C	-0.7218923374026733	Proteome-Phosphoproteome	quantified
KIF21A	0.08409919645439246	Proteome-Phosphoproteome	quantified
KLC1	0.7811225876375911	Proteome-Phosphoproteome	quantified
KLC2	0.708019273177569	Proteome-Phosphoproteome	quantified
KLC3	0.015225809109094997	Proteome-Phosphoproteome	quantified
KLC4	0.9219449449136883	Proteome-Phosphoproteome	quantified
KLF13	-0.4988752171903879	Proteome-Phosphoproteome	quantified
KMT2A	0.9360383489072552	Proteome-Phosphoproteome	quantified
KMT2B	-0.44453593602706437	Proteome-Phosphoproteome	quantified
KMT2C	0.1789590589320944	Proteome-Phosphoproteome	quantified
KMT2D	0.13559875187609946	Proteome-Phosphoproteome	quantified
KPNA3	0.16733049758833674	Proteome-Phosphoproteome	quantified
KRI1	0.8679477410967006	Proteome-Phosphoproteome	quantified
KRIT1	0.5834416807879774	Proteome-Phosphoproteome	quantified
KRR1	0.8765426961579956	Proteome-Phosphoproteome	quantified
KRT18	0.6305088029407131	Proteome-Phosphoproteome	quantified
KTN1	0.78594740479855	Proteome-Phosphoproteome	quantified
LAD1	0.48481767250781166	Proteome-Phosphoproteome	quantified
LARP1	0.7893708352001272	Proteome-Phosphoproteome	quantified
LARP4	-0.025400608543132322	Proteome-Phosphoproteome	quantified
LARP4B	0.30379614941448574	Proteome-Phosphoproteome	quantified
LARP7	0.14275791933887338	Proteome-Phosphoproteome	quantified
LAS1L	-0.6119861532717805	Proteome-Phosphoproteome	quantified
LASP1	-0.16739637266746887	Proteome-Phosphoproteome	quantified
LBR	-0.5275965956765812	Proteome-Phosphoproteome	quantified
LDB1	-0.07236353350394276	Proteome-Phosphoproteome	quantified
LEMD2	0.4577668513133699	Proteome-Phosphoproteome	quantified
LEMD3	0.1749572435617638	Proteome-Phosphoproteome	quantified
LEO1	-0.12582763730983726	Proteome-Phosphoproteome	quantified
LIMA1	0.8959607113218395	Proteome-Phosphoproteome	quantified
LIMCH1	0.7202168037855265	Proteome-Phosphoproteome	quantified
LLGL2	-0.12869119095286485	Proteome-Phosphoproteome	quantified
LMBRD1	0.3971939204280606	Proteome-Phosphoproteome	quantified
LMNA	0.5116727873418911	Proteome-Phosphoproteome	quantified
LMNB1	-0.05888547888292861	Proteome-Phosphoproteome	quantified
LMNB2	0.6909470111511389	Proteome-Phosphoproteome	quantified
LMO7	0.8658770337294972	Proteome-Phosphoproteome	quantified
LMTK2	0.46915745677505966	Proteome-Phosphoproteome	quantified
LNP	0.4401241484304471	Proteome-Phosphoproteome	quantified
LRRC16A	0.8379425737259473	Proteome-Phosphoproteome	quantified
LRRC47	0.7900319474426206	Proteome-Phosphoproteome	quantified
LRRC8A	0.9313552709642177	Proteome-Phosphoproteome	quantified
LRRFIP2	0.19992999315886262	Proteome-Phosphoproteome	quantified
LRWD1	0.6961352026722156	Proteome-Phosphoproteome	quantified
LSM11	0.5455585317873051	Proteome-Phosphoproteome	quantified
LSM14A	0.6112397106354949	Proteome-Phosphoproteome	quantified
LSR	-0.255465473712056	Proteome-Phosphoproteome	quantified
LUC7L	-0.28468889722831864	Proteome-Phosphoproteome	quantified
LUC7L2	-0.26051234667423184	Proteome-Phosphoproteome	quantified
LUC7L3	-0.682384722238623	Proteome-Phosphoproteome	quantified
LUZP1	0.8995566680668907	Proteome-Phosphoproteome	quantified
LYN	0.20513754776425774	Proteome-Phosphoproteome	quantified
LYST	-0.1563370761811524	Proteome-Phosphoproteome	quantified
LZTS2	0.4360590474453952	Proteome-Phosphoproteome	quantified
MACF1	0.6978068011587503	Proteome-Phosphoproteome	quantified
MAK16	0.8637551496699005	Proteome-Phosphoproteome	quantified
MAN2A2	-0.4408369459716304	Proteome-Phosphoproteome	quantified
MAP1S	0.0214872771809728	Proteome-Phosphoproteome	quantified
MAP2	0.818585248901252	Proteome-Phosphoproteome	quantified
MAP2K2	-0.12213232729091465	Proteome-Phosphoproteome	quantified
MAP4	0.852570230315493	Proteome-Phosphoproteome	quantified
MAP4K4	0.7701482453454439	Proteome-Phosphoproteome	quantified
MAP7	0.8295178930992693	Proteome-Phosphoproteome	quantified
MAP7D1	0.9460850370474639	Proteome-Phosphoproteome	quantified
MAPK8IP3	0.9146912445586934	Proteome-Phosphoproteome	quantified
MARCKS	0.38884860413129874	Proteome-Phosphoproteome	quantified
MARCKSL1	0.764802160810165	Proteome-Phosphoproteome	quantified
MARK2	-0.37652015151454543	Proteome-Phosphoproteome	quantified
MARVELD2	-0.34644047397072053	Proteome-Phosphoproteome	quantified
MAST4	-0.2504657216668625	Proteome-Phosphoproteome	quantified
MATR3	-0.6425524168239145	Proteome-Phosphoproteome	quantified
MAVS	0.026107391477548696	Proteome-Phosphoproteome	quantified
MAX	-0.6392151062688389	Proteome-Phosphoproteome	quantified
MBD1	0.31855006279590214	Proteome-Phosphoproteome	quantified
MBD2	-0.7093825814026599	Proteome-Phosphoproteome	quantified
MBOAT2	0.8874984623807421	Proteome-Phosphoproteome	quantified
MCC	-0.7716108222886775	Proteome-Phosphoproteome	quantified
MCM3	0.6634246579490227	Proteome-Phosphoproteome	quantified
MDC1	0.9404154097977986	Proteome-Phosphoproteome	quantified
MDN1	0.6549662589737753	Proteome-Phosphoproteome	quantified
MECP2	0.8831644932355036	Proteome-Phosphoproteome	quantified
MED1	-0.5279548755217434	Proteome-Phosphoproteome	quantified
MED13	-0.15078420475290916	Proteome-Phosphoproteome	quantified
MED14	-0.2134195953457929	Proteome-Phosphoproteome	quantified
MED24	0.670782241830444	Proteome-Phosphoproteome	quantified
MEF2D	0.714088137431925	Proteome-Phosphoproteome	quantified
MEPCE	0.7479679555590271	Proteome-Phosphoproteome	quantified
MET	0.38412621425953886	Proteome-Phosphoproteome	quantified
MFAP1	0.046195752528759335	Proteome-Phosphoproteome	quantified
MFF	-0.4639310319581818	Proteome-Phosphoproteome	quantified
MFSD6	0.6072022144530187	Proteome-Phosphoproteome	quantified
MIA2	0.9657084314178285	Proteome-Phosphoproteome	quantified
MIA3	-0.5441968399392733	Proteome-Phosphoproteome	quantified
MICAL3	0.9890511435240367	Proteome-Phosphoproteome	quantified
MICALL1	0.5229090254456784	Proteome-Phosphoproteome	quantified
MICALL2	0.6935644075329643	Proteome-Phosphoproteome	quantified
MIEF1	0.9615548052483018	Proteome-Phosphoproteome	quantified
MIER1	0.4028047326513252	Proteome-Phosphoproteome	quantified
MINK1	0.781017579601286	Proteome-Phosphoproteome	quantified
MISP	0.9821427603550066	Proteome-Phosphoproteome	quantified
MKI67	0.7653799207396924	Proteome-Phosphoproteome	quantified
MLF2	0.6219114526069605	Proteome-Phosphoproteome	quantified
MLLT1	0.04368524728662379	Proteome-Phosphoproteome	quantified
MLLT4	0.6181852938403749	Proteome-Phosphoproteome	quantified
MME	0.9651742271488533	Proteome-Phosphoproteome	quantified
MMTAG2	0.6759581692934902	Proteome-Phosphoproteome	quantified
MON1B	0.36091711371934565	Proteome-Phosphoproteome	quantified
MORC2	-0.005361795258926322	Proteome-Phosphoproteome	quantified
MPHOSPH10	0.885062527719374	Proteome-Phosphoproteome	quantified
MPHOSPH8	0.3928521154303962	Proteome-Phosphoproteome	quantified
MPRIP	0.9515926659031819	Proteome-Phosphoproteome	quantified
MPZL1	0.7605585532704631	Proteome-Phosphoproteome	quantified
MRE11A	0.20339092882121304	Proteome-Phosphoproteome	quantified
MRPS16	0.7659678463943568	Proteome-Phosphoproteome	quantified
MST1R	0.5306454262068692	Proteome-Phosphoproteome	quantified
MTCH1	0.2998162681662203	Proteome-Phosphoproteome	quantified
MTDH	0.8395630899402365	Proteome-Phosphoproteome	quantified
MTFR1	0.4562939273281438	Proteome-Phosphoproteome	quantified
MTFR1L	0.7956150174774743	Proteome-Phosphoproteome	quantified
MTMR1	0.4165964990634912	Proteome-Phosphoproteome	quantified
MTSS1	0.676589530517562	Proteome-Phosphoproteome	quantified
MVP	0.6475202395301076	Proteome-Phosphoproteome	quantified
MXRA7	0.6790185623967451	Proteome-Phosphoproteome	quantified
MYBBP1A	0.4531232189067818	Proteome-Phosphoproteome	quantified
MYCBP2	0.7609081665593811	Proteome-Phosphoproteome	quantified
MYEF2	0.8072704360484212	Proteome-Phosphoproteome	quantified
MYH10	-0.20153002435767467	Proteome-Phosphoproteome	quantified
MYH14	0.7091500404714872	Proteome-Phosphoproteome	quantified
MYH9	0.4543594256907919	Proteome-Phosphoproteome	quantified
MYO18A	0.0907636372447585	Proteome-Phosphoproteome	quantified
MYO1C	-0.1042711116328893	Proteome-Phosphoproteome	quantified
MYO5A	0.8260129215662226	Proteome-Phosphoproteome	quantified
MYO9B	-0.6935204191354368	Proteome-Phosphoproteome	quantified
MYOF	-0.6939935396519044	Proteome-Phosphoproteome	quantified
NAA10	0.4198198640232064	Proteome-Phosphoproteome	quantified
NAP1L4	0.8979358330978142	Proteome-Phosphoproteome	quantified
NASP	-0.544976614947887	Proteome-Phosphoproteome	quantified
NAV1	0.5525441770251078	Proteome-Phosphoproteome	quantified
NAV2	0.9439223688474775	Proteome-Phosphoproteome	quantified
NBAS	-0.7131190746581633	Proteome-Phosphoproteome	quantified
NBEAL2	0.2522634131487259	Proteome-Phosphoproteome	quantified
NCBP1	-0.2342709082878865	Proteome-Phosphoproteome	quantified
NCL	0.9090446677903795	Proteome-Phosphoproteome	quantified
NCOA5	-0.008342842609182971	Proteome-Phosphoproteome	quantified
NCOR2	-0.2862020994229982	Proteome-Phosphoproteome	quantified
NDE1	-0.8227314685488969	Proteome-Phosphoproteome	quantified
NDRG1	0.32854453693343466	Proteome-Phosphoproteome	quantified
NDUFS1	0.45188522844921525	Proteome-Phosphoproteome	quantified
NEDD4L	0.5153536675575183	Proteome-Phosphoproteome	quantified
NELFE	0.4070274331988043	Proteome-Phosphoproteome	quantified
NEXN	0.9912673645101058	Proteome-Phosphoproteome	quantified
NF1	0.3672190976689585	Proteome-Phosphoproteome	quantified
NFIA	0.0992208811182713	Proteome-Phosphoproteome	quantified
NFIB	-0.3525960926602799	Proteome-Phosphoproteome	quantified
NFIC	0.40671700073234174	Proteome-Phosphoproteome	quantified
NFKB2	0.6340656708470978	Proteome-Phosphoproteome	quantified
NGDN	0.7113296371126823	Proteome-Phosphoproteome	quantified
NIFK	-0.9210492622298991	Proteome-Phosphoproteome	quantified
NIPBL	0.06240274447840882	Proteome-Phosphoproteome	quantified
NKAP	0.6101302842614855	Proteome-Phosphoproteome	quantified
NKRF	0.5696025914530805	Proteome-Phosphoproteome	quantified
NKTR	-0.45007031380105195	Proteome-Phosphoproteome	quantified
NMNAT1	0.7843245849309312	Proteome-Phosphoproteome	quantified
NMT1	0.64822187829076	Proteome-Phosphoproteome	quantified
NOB1	0.6862119261798738	Proteome-Phosphoproteome	quantified
NOC2L	0.47935123604162383	Proteome-Phosphoproteome	quantified
NOL12	0.9482175066253118	Proteome-Phosphoproteome	quantified
NOL8	0.985472873666436	Proteome-Phosphoproteome	quantified
NOL9	0.006833671555732834	Proteome-Phosphoproteome	quantified
NOLC1	0.9715904865826266	Proteome-Phosphoproteome	quantified
NOM1	0.28827549771917715	Proteome-Phosphoproteome	quantified
NONO	0.49645704796727025	Proteome-Phosphoproteome	quantified
NOP14	-0.04001913215973088	Proteome-Phosphoproteome	quantified
NOP2	0.8354847114396281	Proteome-Phosphoproteome	quantified
NOP56	0.8006614902906927	Proteome-Phosphoproteome	quantified
NOP58	0.4509745307318721	Proteome-Phosphoproteome	quantified
NPM1	0.9303652737022743	Proteome-Phosphoproteome	quantified
NRD1	0.8902404537136756	Proteome-Phosphoproteome	quantified
NSFL1C	0.6769756044743326	Proteome-Phosphoproteome	quantified
NSUN2	-0.07971090381491322	Proteome-Phosphoproteome	quantified
NUCKS1	0.6696519879848658	Proteome-Phosphoproteome	quantified
NUFIP2	-0.7906487690741049	Proteome-Phosphoproteome	quantified
NUMA1	0.8295744984287353	Proteome-Phosphoproteome	quantified
NUMB	-0.5124656793906938	Proteome-Phosphoproteome	quantified
NUP107	0.3465668549771654	Proteome-Phosphoproteome	quantified
NUP133	0.5999507327020597	Proteome-Phosphoproteome	quantified
NUP153	-0.23968131811817084	Proteome-Phosphoproteome	quantified
NUP155	-0.3691202895809133	Proteome-Phosphoproteome	quantified
NUP188	0.16129261656109417	Proteome-Phosphoproteome	quantified
NUP214	0.1277391974390294	Proteome-Phosphoproteome	quantified
NUP88	-0.28915464492318044	Proteome-Phosphoproteome	quantified
NUP93	0.9147285029678373	Proteome-Phosphoproteome	quantified
NUP98	0.936903974314317	Proteome-Phosphoproteome	quantified
OCIAD1	0.21931853760101672	Proteome-Phosphoproteome	quantified
OCLN	0.7150002452018959	Proteome-Phosphoproteome	quantified
OGFR	0.7005047611826877	Proteome-Phosphoproteome	quantified
OPTN	0.27920409449221717	Proteome-Phosphoproteome	quantified
OSBP	0.3848919192733308	Proteome-Phosphoproteome	quantified
OSBPL3	0.04234143546552567	Proteome-Phosphoproteome	quantified
OSBPL5	0.564308843202002	Proteome-Phosphoproteome	quantified
OSBPL8	0.8301300570865365	Proteome-Phosphoproteome	quantified
OSTF1	0.5884480114432562	Proteome-Phosphoproteome	quantified
OSTM1	0.7739554039554768	Proteome-Phosphoproteome	quantified
OTUD4	-0.42461369115304304	Proteome-Phosphoproteome	quantified
OTUD7B	-0.16288839229951238	Proteome-Phosphoproteome	quantified
PA2G4	0.8741384700147209	Proteome-Phosphoproteome	quantified
PABPN1	-0.49645040861117196	Proteome-Phosphoproteome	quantified
PACSIN3	-0.6402947380160825	Proteome-Phosphoproteome	quantified
PAK2	-0.18345795300713658	Proteome-Phosphoproteome	quantified
PAK4	-0.6091757759159576	Proteome-Phosphoproteome	quantified
PALLD	0.967209097056975	Proteome-Phosphoproteome	quantified
PARN	0.6924408608262905	Proteome-Phosphoproteome	quantified
PARP1	0.5510167764703208	Proteome-Phosphoproteome	quantified
PARVA	0.44631495820177286	Proteome-Phosphoproteome	quantified
PAXBP1	-0.0032554808301349172	Proteome-Phosphoproteome	quantified
PBDC1	0.590811512210691	Proteome-Phosphoproteome	quantified
PBRM1	-0.20594659070860877	Proteome-Phosphoproteome	quantified
PBXIP1	0.8587163827957935	Proteome-Phosphoproteome	quantified
PCBP1	-0.25778675079011465	Proteome-Phosphoproteome	quantified
PCDH1	0.8587109288197255	Proteome-Phosphoproteome	quantified
PCF11	0.47401099742354474	Proteome-Phosphoproteome	quantified
PCM1	0.773335269988642	Proteome-Phosphoproteome	quantified
PCNT	0.6747633885900893	Proteome-Phosphoproteome	quantified
PCYT1A	0.11167139435884757	Proteome-Phosphoproteome	quantified
PDAP1	0.8624503359404749	Proteome-Phosphoproteome	quantified
PDCD4	0.8525951471108526	Proteome-Phosphoproteome	quantified
PDHA1	0.5803926944305705	Proteome-Phosphoproteome	quantified
PDLIM2	-0.3424172919689241	Proteome-Phosphoproteome	quantified
PDLIM4	0.9766133054860986	Proteome-Phosphoproteome	quantified
PDLIM5	-0.42414806854878223	Proteome-Phosphoproteome	quantified
PDS5A	0.481572754992619	Proteome-Phosphoproteome	quantified
PDS5B	-0.6278014247924565	Proteome-Phosphoproteome	quantified
PDZD8	0.9093071915452654	Proteome-Phosphoproteome	quantified
PEA15	0.5074246190424037	Proteome-Phosphoproteome	quantified
PEAK1	0.6236257114160204	Proteome-Phosphoproteome	quantified
PELP1	0.805469817910526	Proteome-Phosphoproteome	quantified
PER1	0.4869301129698757	Proteome-Phosphoproteome	quantified
PEX1	-0.24214946916913513	Proteome-Phosphoproteome	quantified
PEX10	0.06001906907953944	Proteome-Phosphoproteome	quantified
PFKFB2	-0.11457662465010729	Proteome-Phosphoproteome	quantified
PGBD5	0.921885569475222	Proteome-Phosphoproteome	quantified
PGRMC1	-0.790895191222579	Proteome-Phosphoproteome	quantified
PGRMC2	0.21861167365669526	Proteome-Phosphoproteome	quantified
PHACTR4	-0.5894727498371841	Proteome-Phosphoproteome	quantified
PHB2	0.8654869585078508	Proteome-Phosphoproteome	quantified
PHC2	-0.8919490236242886	Proteome-Phosphoproteome	quantified
PHC3	0.3375213007584098	Proteome-Phosphoproteome	quantified
PHF10	0.18103077905969223	Proteome-Phosphoproteome	quantified
PHF12	0.518503172115546	Proteome-Phosphoproteome	quantified
PHF14	-0.08438027440973897	Proteome-Phosphoproteome	quantified
PHF2	-0.8428938482715252	Proteome-Phosphoproteome	quantified
PHF3	0.3261395148720333	Proteome-Phosphoproteome	quantified
PHF6	0.5732445840778845	Proteome-Phosphoproteome	quantified
PHIP	0.7881882909571242	Proteome-Phosphoproteome	quantified
PHKB	0.5914339022294703	Proteome-Phosphoproteome	quantified
PHLDB1	0.32666288376801533	Proteome-Phosphoproteome	quantified
PHLDB2	-0.43076312363337843	Proteome-Phosphoproteome	quantified
PHRF1	0.18739872692945825	Proteome-Phosphoproteome	quantified
PI4K2A	0.5272778181228506	Proteome-Phosphoproteome	quantified
PIEZO1	0.4068743916005799	Proteome-Phosphoproteome	quantified
PITPNM1	0.7985557547106962	Proteome-Phosphoproteome	quantified
PITPNM3	0.7761181464522648	Proteome-Phosphoproteome	quantified
PKD2	0.7371369149533031	Proteome-Phosphoproteome	quantified
PKM	0.683553537989785	Proteome-Phosphoproteome	quantified
PKN2	-0.19391607134320785	Proteome-Phosphoproteome	quantified
PKP2	0.7530597973037159	Proteome-Phosphoproteome	quantified
PKP3	0.5138709698009691	Proteome-Phosphoproteome	quantified
PKP4	0.8743895755488553	Proteome-Phosphoproteome	quantified
PLA2G4A	0.3527091517964247	Proteome-Phosphoproteome	quantified
PLCB3	0.39392317887070577	Proteome-Phosphoproteome	quantified
PLCD3	0.48803065622079234	Proteome-Phosphoproteome	quantified
PLCH2	0.5772507113950924	Proteome-Phosphoproteome	quantified
PLD1	0.19726219943798304	Proteome-Phosphoproteome	quantified
PLD2	0.2144044386206529	Proteome-Phosphoproteome	quantified
PLEC	0.7897825062872594	Proteome-Phosphoproteome	quantified
PLEKHA2	0.8307738586876835	Proteome-Phosphoproteome	quantified
PLEKHA4	-0.30807615481417916	Proteome-Phosphoproteome	quantified
PLEKHA6	0.6664153297144078	Proteome-Phosphoproteome	quantified
PLEKHG3	0.9231155497493234	Proteome-Phosphoproteome	quantified
PLEKHM2	0.7685268696746484	Proteome-Phosphoproteome	quantified
PLXDC2	0.9164377476772062	Proteome-Phosphoproteome	quantified
PML	0.6706850436274558	Proteome-Phosphoproteome	quantified
PNISR	-0.5699019748883598	Proteome-Phosphoproteome	quantified
PNKP	0.5212766938210397	Proteome-Phosphoproteome	quantified
PNN	0.7583195879552379	Proteome-Phosphoproteome	quantified
PNPLA6	0.8548641658656383	Proteome-Phosphoproteome	quantified
POGZ	0.1500086005215615	Proteome-Phosphoproteome	quantified
POLR2A	0.8375727835090393	Proteome-Phosphoproteome	quantified
POLR3C	-0.35906266136182763	Proteome-Phosphoproteome	quantified
POLR3E	0.3877572142662772	Proteome-Phosphoproteome	quantified
POM121	-0.2794226457146927	Proteome-Phosphoproteome	quantified
POM121C	0.13103735291548926	Proteome-Phosphoproteome	quantified
POP1	0.6187356589965893	Proteome-Phosphoproteome	quantified
POU2F1	0.8869131158899257	Proteome-Phosphoproteome	quantified
PPFIA1	0.062093944406593694	Proteome-Phosphoproteome	quantified
PPFIBP1	0.010257571300842011	Proteome-Phosphoproteome	quantified
PPHLN1	-0.1959009394330961	Proteome-Phosphoproteome	quantified
PPIG	0.43629756941096803	Proteome-Phosphoproteome	quantified
PPIL4	0.3193922712811056	Proteome-Phosphoproteome	quantified
PPL	0.9591688284319433	Proteome-Phosphoproteome	quantified
PPP1R12A	0.7914213047580895	Proteome-Phosphoproteome	quantified
PPP1R18	0.9708870398623477	Proteome-Phosphoproteome	quantified
PPP1R2	0.4095177286152687	Proteome-Phosphoproteome	quantified
PPP1R7	0.303783757081804	Proteome-Phosphoproteome	quantified
PPP1R9B	0.47525546776010036	Proteome-Phosphoproteome	quantified
PPP2R5A	-0.23045338509017066	Proteome-Phosphoproteome	quantified
PPP2R5E	0.21696898937224895	Proteome-Phosphoproteome	quantified
PQLC1	0.4674371006322889	Proteome-Phosphoproteome	quantified
PRCC	-0.5979923485448959	Proteome-Phosphoproteome	quantified
PRKAA1	0.7519396037084616	Proteome-Phosphoproteome	quantified
PRKAG2	0.16846347847593987	Proteome-Phosphoproteome	quantified
PRKAR1A	0.3712627005927941	Proteome-Phosphoproteome	quantified
PRKAR2A	0.7556294497109106	Proteome-Phosphoproteome	quantified
PRKCD	0.6503131737159933	Proteome-Phosphoproteome	quantified
PRKCDBP	0.863296453512089	Proteome-Phosphoproteome	quantified
PRKD2	-0.4861588430559749	Proteome-Phosphoproteome	quantified
PRKDC	0.27304416432526435	Proteome-Phosphoproteome	quantified
PRKRA	-0.1402120015608267	Proteome-Phosphoproteome	quantified
PROM2	0.9503972360179536	Proteome-Phosphoproteome	quantified
PROSER2	-0.0032850997000730443	Proteome-Phosphoproteome	quantified
PRPF3	0.8441516654418432	Proteome-Phosphoproteome	quantified
PRPF38A	-0.10827890037982499	Proteome-Phosphoproteome	quantified
PRPF38B	0.913431655853385	Proteome-Phosphoproteome	quantified
PRPF40A	-0.8396446277482679	Proteome-Phosphoproteome	quantified
PRPF4B	-0.6595727908947284	Proteome-Phosphoproteome	quantified
PRRC2A	-0.667214352888936	Proteome-Phosphoproteome	quantified
PRRC2B	0.5916993362147194	Proteome-Phosphoproteome	quantified
PRRC2C	-0.4099556856521207	Proteome-Phosphoproteome	quantified
PSEN1	0.9110343120308275	Proteome-Phosphoproteome	quantified
PSEN2	-0.5599382445665829	Proteome-Phosphoproteome	quantified
PSIP1	0.44449702219872234	Proteome-Phosphoproteome	quantified
PSMA3	0.32212242098273525	Proteome-Phosphoproteome	quantified
PSMD1	-0.22167146776771413	Proteome-Phosphoproteome	quantified
PSMD2	0.7201377361784134	Proteome-Phosphoproteome	quantified
PTBP1	0.6763124617576413	Proteome-Phosphoproteome	quantified
PTDSS1	0.0381801452490243	Proteome-Phosphoproteome	quantified
PTDSS2	0.8191788890268279	Proteome-Phosphoproteome	quantified
PTK7	0.820833948576084	Proteome-Phosphoproteome	quantified
PTMA	0.025995847036185696	Proteome-Phosphoproteome	quantified
PTPN12	0.21580435522190902	Proteome-Phosphoproteome	quantified
PTPN13	0.24379851201256295	Proteome-Phosphoproteome	quantified
PTPN14	0.7685085571245444	Proteome-Phosphoproteome	quantified
PTPN3	0.7482853022663475	Proteome-Phosphoproteome	quantified
PTPRA	-0.6367206448234495	Proteome-Phosphoproteome	quantified
PTRF	0.6701372188824974	Proteome-Phosphoproteome	quantified
PUM1	0.6438368111589258	Proteome-Phosphoproteome	quantified
PUM2	0.7945573025541663	Proteome-Phosphoproteome	quantified
PUS1	0.818547062780197	Proteome-Phosphoproteome	quantified
PVR	0.7075529403686461	Proteome-Phosphoproteome	quantified
PVRL1	0.2264147864864265	Proteome-Phosphoproteome	quantified
PVRL4	0.07840778800454626	Proteome-Phosphoproteome	quantified
PWP1	0.5264730692585639	Proteome-Phosphoproteome	quantified
PWWP2A	-0.6055856293364452	Proteome-Phosphoproteome	quantified
PXN	-0.6619406294890904	Proteome-Phosphoproteome	quantified
QSOX2	0.36971386644320364	Proteome-Phosphoproteome	quantified
RAB11FIP1	-0.25859600977727165	Proteome-Phosphoproteome	quantified
RAB11FIP5	0.530915088382619	Proteome-Phosphoproteome	quantified
RAB12	-0.7027502095178659	Proteome-Phosphoproteome	quantified
RAB2B	0.811295491735912	Proteome-Phosphoproteome	quantified
RAB8A	0.002462779733826026	Proteome-Phosphoproteome	quantified
RABGAP1	0.5706251840568303	Proteome-Phosphoproteome	quantified
RABGEF1	0.23451340056197084	Proteome-Phosphoproteome	quantified
RABL6	0.46555030152927973	Proteome-Phosphoproteome	quantified
RAD23A	0.7477361292752245	Proteome-Phosphoproteome	quantified
RAD23B	0.5089853494821639	Proteome-Phosphoproteome	quantified
RAI1	0.8864462168040383	Proteome-Phosphoproteome	quantified
RAI14	0.7096885201713522	Proteome-Phosphoproteome	quantified
RALBP1	0.8533374026810825	Proteome-Phosphoproteome	quantified
RALGAPA1	-0.1175092719867092	Proteome-Phosphoproteome	quantified
RALGAPA2	0.8922015033282751	Proteome-Phosphoproteome	quantified
RALGAPB	-0.42802097271380657	Proteome-Phosphoproteome	quantified
RALGPS2	-0.3312753854903492	Proteome-Phosphoproteome	quantified
RALY	0.428132238068914	Proteome-Phosphoproteome	quantified
RANBP10	-0.27444947584048457	Proteome-Phosphoproteome	quantified
RANBP2	-0.22505909360544707	Proteome-Phosphoproteome	quantified
RANBP3	0.4526668677376316	Proteome-Phosphoproteome	quantified
RASAL2	-0.3714985183043118	Proteome-Phosphoproteome	quantified
RAVER1	-0.1796119715849378	Proteome-Phosphoproteome	quantified
RBBP6	-0.7248804881873046	Proteome-Phosphoproteome	quantified
RBM10	0.8185858623840516	Proteome-Phosphoproteome	quantified
RBM12B	0.13985270967562086	Proteome-Phosphoproteome	quantified
RBM14	-0.7474067406015177	Proteome-Phosphoproteome	quantified
RBM15	0.6415996058686193	Proteome-Phosphoproteome	quantified
RBM15B	0.6840731656710846	Proteome-Phosphoproteome	quantified
RBM17	-0.5839542206222994	Proteome-Phosphoproteome	quantified
RBM25	0.29339860697045106	Proteome-Phosphoproteome	quantified
RBM26	-0.7822769366986768	Proteome-Phosphoproteome	quantified
RBM27	0.8778480486513875	Proteome-Phosphoproteome	quantified
RBM33	0.3805505143604124	Proteome-Phosphoproteome	quantified
RBM34	-0.6763656033557304	Proteome-Phosphoproteome	quantified
RBM39	0.6658586317918125	Proteome-Phosphoproteome	quantified
RBM4	-0.37372874067256856	Proteome-Phosphoproteome	quantified
RBM5	-0.4948004102229898	Proteome-Phosphoproteome	quantified
RBM6	-0.19966079536746897	Proteome-Phosphoproteome	quantified
RBM8A	0.3978877574255063	Proteome-Phosphoproteome	quantified
RBMS1	0.7750306503832237	Proteome-Phosphoproteome	quantified
RBMX	0.9208980721591993	Proteome-Phosphoproteome	quantified
RBMX2	-0.8546323096669756	Proteome-Phosphoproteome	quantified
RBMXL1	0.6037453648531305	Proteome-Phosphoproteome	quantified
RCC1	-0.6797441625408523	Proteome-Phosphoproteome	quantified
RCC2	-0.5271940576334769	Proteome-Phosphoproteome	quantified
RCOR3	-0.39866205507967717	Proteome-Phosphoproteome	quantified
REEP3	0.15988286744578184	Proteome-Phosphoproteome	quantified
REEP4	0.43389014975266904	Proteome-Phosphoproteome	quantified
REPS1	0.16313341955572194	Proteome-Phosphoproteome	quantified
RER1	-0.34535757918867604	Proteome-Phosphoproteome	quantified
REST	-0.07705878208855552	Proteome-Phosphoproteome	quantified
RETSAT	-0.33179983920540096	Proteome-Phosphoproteome	quantified
RFFL	0.06449787401709016	Proteome-Phosphoproteome	quantified
RFTN1	0.57470993223616	Proteome-Phosphoproteome	quantified
RHBDF2	-0.5389197521605479	Proteome-Phosphoproteome	quantified
RIC8A	0.07225828866412637	Proteome-Phosphoproteome	quantified
RICTOR	0.36910270303854503	Proteome-Phosphoproteome	quantified
RIF1	-0.7387199916999513	Proteome-Phosphoproteome	quantified
RIN1	0.8607237502663081	Proteome-Phosphoproteome	quantified
RING1	-0.3823098739559533	Proteome-Phosphoproteome	quantified
RLF	-0.49406555902346183	Proteome-Phosphoproteome	quantified
RMDN3	-0.7236814169600476	Proteome-Phosphoproteome	quantified
RNF139	0.7504498923323774	Proteome-Phosphoproteome	quantified
RNF20	0.7616278247233145	Proteome-Phosphoproteome	quantified
RNF213	0.5135896576754986	Proteome-Phosphoproteome	quantified
RNPC3	0.6443292957738718	Proteome-Phosphoproteome	quantified
RNPS1	-0.12228099923844718	Proteome-Phosphoproteome	quantified
RPL18A	0.35694180537572306	Proteome-Phosphoproteome	quantified
RPL3	-0.1373182114076571	Proteome-Phosphoproteome	quantified
RPL37	0.7234377675786317	Proteome-Phosphoproteome	quantified
RPLP0	-0.740271641218476	Proteome-Phosphoproteome	quantified
RPLP2	0.018462132752372518	Proteome-Phosphoproteome	quantified
RPRD1A	-0.6900264798393236	Proteome-Phosphoproteome	quantified
RPRD1B	0.6981096151430262	Proteome-Phosphoproteome	quantified
RPRD2	-0.5411217305294036	Proteome-Phosphoproteome	quantified
RPS2	0.4066566126009433	Proteome-Phosphoproteome	quantified
RPS3	0.4659045226816307	Proteome-Phosphoproteome	quantified
RPS3A	-0.6529655866372418	Proteome-Phosphoproteome	quantified
RPS6	-0.7234608056967383	Proteome-Phosphoproteome	quantified
RPTOR	-0.3811802786550278	Proteome-Phosphoproteome	quantified
RRAGC	0.35837703014872196	Proteome-Phosphoproteome	quantified
RRAS2	0.34393350479724455	Proteome-Phosphoproteome	quantified
RRBP1	0.3068166662579492	Proteome-Phosphoproteome	quantified
RREB1	0.29365920743301843	Proteome-Phosphoproteome	quantified
RRP12	0.4725010695765792	Proteome-Phosphoproteome	quantified
RRP15	0.9000700791388593	Proteome-Phosphoproteome	quantified
RRP1B	-0.4540340418992591	Proteome-Phosphoproteome	quantified
RRP8	0.955795613511325	Proteome-Phosphoproteome	quantified
RRP9	0.8866046804082349	Proteome-Phosphoproteome	quantified
RSF1	0.4710010911713416	Proteome-Phosphoproteome	quantified
RSL1D1	0.8746748371461084	Proteome-Phosphoproteome	quantified
RSRC1	0.33100632758424864	Proteome-Phosphoproteome	quantified
RSRC2	0.2267037501093112	Proteome-Phosphoproteome	quantified
RTKN	0.5140331740105809	Proteome-Phosphoproteome	quantified
RTN3	-0.12966331550706545	Proteome-Phosphoproteome	quantified
RTN4	0.8594579174426328	Proteome-Phosphoproteome	quantified
RUNX1	0.9361738220400316	Proteome-Phosphoproteome	quantified
RYBP	-0.7295557926604486	Proteome-Phosphoproteome	quantified
S100A16	0.8948158571322545	Proteome-Phosphoproteome	quantified
SAFB	-0.6882457615125567	Proteome-Phosphoproteome	quantified
SAFB2	-0.270837084346079	Proteome-Phosphoproteome	quantified
SAP130	-0.00902983952174402	Proteome-Phosphoproteome	quantified
SARG	0.9313310539816624	Proteome-Phosphoproteome	quantified
SART3	0.18282485224266717	Proteome-Phosphoproteome	quantified
SCAF1	-0.25948753825382614	Proteome-Phosphoproteome	quantified
SCAF11	0.6652521636209945	Proteome-Phosphoproteome	quantified
SCAF8	0.8667198576373295	Proteome-Phosphoproteome	quantified
SCAMP2	0.6549400934656149	Proteome-Phosphoproteome	quantified
SCAP	0.5569442828797337	Proteome-Phosphoproteome	quantified
SCEL	0.9374449462346707	Proteome-Phosphoproteome	quantified
SCRIB	0.6245131632260513	Proteome-Phosphoproteome	quantified
SDAD1	-0.3631103246695292	Proteome-Phosphoproteome	quantified
SDC1	0.20364653539283303	Proteome-Phosphoproteome	quantified
SDE2	-0.32876179038358544	Proteome-Phosphoproteome	quantified
SDPR	0.968984601768244	Proteome-Phosphoproteome	quantified
SEC16A	0.3467414054003248	Proteome-Phosphoproteome	quantified
SEC22B	0.4295090153739347	Proteome-Phosphoproteome	quantified
SEC31A	0.8225824821616915	Proteome-Phosphoproteome	quantified
SEC61B	0.012778656896268142	Proteome-Phosphoproteome	quantified
SEC62	-0.3396409606670097	Proteome-Phosphoproteome	quantified
SEC63	-0.30521439636342795	Proteome-Phosphoproteome	quantified
SENP3	0.6386091111775504	Proteome-Phosphoproteome	quantified
SEPT2	0.6631544028815136	Proteome-Phosphoproteome	quantified
SEPT9	0.7182414405047436	Proteome-Phosphoproteome	quantified
SET	-0.11137003490545025	Proteome-Phosphoproteome	quantified
SETD1B	0.5680117588415937	Proteome-Phosphoproteome	quantified
SETD2	0.12492339216521317	Proteome-Phosphoproteome	quantified
SF1	0.323915757486265	Proteome-Phosphoproteome	quantified
SF3B1	-0.5717584582889854	Proteome-Phosphoproteome	quantified
SF3B2	-0.5275287602190006	Proteome-Phosphoproteome	quantified
SFSWAP	-0.83592570115343	Proteome-Phosphoproteome	quantified
SGPP1	-0.07834470325405152	Proteome-Phosphoproteome	quantified
SGTA	-0.521344077788068	Proteome-Phosphoproteome	quantified
SH3BP5L	-0.5880518698490482	Proteome-Phosphoproteome	quantified
SH3KBP1	-0.10537430396796675	Proteome-Phosphoproteome	quantified
SH3PXD2A	-0.2724203149015778	Proteome-Phosphoproteome	quantified
SHROOM2	0.9289892724407399	Proteome-Phosphoproteome	quantified
SIPA1	0.8112001172415061	Proteome-Phosphoproteome	quantified
SIPA1L1	0.8082277565159793	Proteome-Phosphoproteome	quantified
SIPA1L3	-0.747658747085855	Proteome-Phosphoproteome	quantified
SIRPA	0.1701803796766302	Proteome-Phosphoproteome	quantified
SLAIN2	0.4828869532291967	Proteome-Phosphoproteome	quantified
SLC12A4	0.814007546690536	Proteome-Phosphoproteome	quantified
SLC12A6	0.6037623283359774	Proteome-Phosphoproteome	quantified
SLC15A4	0.9377510691752379	Proteome-Phosphoproteome	quantified
SLC16A1	0.5930722746843589	Proteome-Phosphoproteome	quantified
SLC16A2	0.5330941705040428	Proteome-Phosphoproteome	quantified
SLC16A7	0.7066255980146808	Proteome-Phosphoproteome	quantified
SLC20A1	0.7328644628175647	Proteome-Phosphoproteome	quantified
SLC20A2	0.21219824218794253	Proteome-Phosphoproteome	quantified
SLC26A2	0.678829503497656	Proteome-Phosphoproteome	quantified
SLC26A6	0.0959856603583277	Proteome-Phosphoproteome	quantified
SLC35A5	0.011154838991379014	Proteome-Phosphoproteome	quantified
SLC38A1	0.6942965269668758	Proteome-Phosphoproteome	quantified
SLC39A7	-0.8299957814323058	Proteome-Phosphoproteome	quantified
SLC3A2	0.02971138701834165	Proteome-Phosphoproteome	quantified
SLC4A1AP	-0.17836984957035698	Proteome-Phosphoproteome	quantified
SLC4A7	0.31534114047200135	Proteome-Phosphoproteome	quantified
SLC6A15	0.008126388752044938	Proteome-Phosphoproteome	quantified
SLC7A5	0.5636959328133208	Proteome-Phosphoproteome	quantified
SLC9A1	0.805899404745458	Proteome-Phosphoproteome	quantified
SLC9A3R1	0.9309244303063255	Proteome-Phosphoproteome	quantified
SLC9A7	-0.0452961853809791	Proteome-Phosphoproteome	quantified
SLIRP	0.5348020368544656	Proteome-Phosphoproteome	quantified
SLK	0.5771027559421676	Proteome-Phosphoproteome	quantified
SLTM	-0.8364646541151177	Proteome-Phosphoproteome	quantified
SLU7	-0.3281301833413431	Proteome-Phosphoproteome	quantified
SMARCA2	0.1510011940914685	Proteome-Phosphoproteome	quantified
SMARCA4	0.5535385267134929	Proteome-Phosphoproteome	quantified
SMARCC1	0.5841554977867633	Proteome-Phosphoproteome	quantified
SMARCC2	0.1500080300009984	Proteome-Phosphoproteome	quantified
SMC1A	-0.07307470824634098	Proteome-Phosphoproteome	quantified
SMC3	-0.5512440829448917	Proteome-Phosphoproteome	quantified
SMEK1	0.7039323507823362	Proteome-Phosphoproteome	quantified
SMG1	0.45541925705532055	Proteome-Phosphoproteome	quantified
SMTN	0.6570564876339722	Proteome-Phosphoproteome	quantified
SNAP23	0.7850477833985405	Proteome-Phosphoproteome	quantified
SNCG	0.8523706531454063	Proteome-Phosphoproteome	quantified
SNIP1	-0.7610443553076098	Proteome-Phosphoproteome	quantified
SNRNP200	-0.16274204513016827	Proteome-Phosphoproteome	quantified
SNRNP27	-0.3406426665456287	Proteome-Phosphoproteome	quantified
SNRNP70	0.46450698994024664	Proteome-Phosphoproteome	quantified
SNTB2	0.32473474513902384	Proteome-Phosphoproteome	quantified
SNW1	-0.13888217685195453	Proteome-Phosphoproteome	quantified
SNX17	0.5803520774559832	Proteome-Phosphoproteome	quantified
SON	-0.2634210718488047	Proteome-Phosphoproteome	quantified
SORBS2	0.8427291619115733	Proteome-Phosphoproteome	quantified
SORBS3	0.3993849031062811	Proteome-Phosphoproteome	quantified
SOX15	0.11375466446524597	Proteome-Phosphoproteome	quantified
SP1	0.14637803265020427	Proteome-Phosphoproteome	quantified
SP100	-0.23690895411931445	Proteome-Phosphoproteome	quantified
SP110	0.9751083826701025	Proteome-Phosphoproteome	quantified
SP140L	-0.1141188699699181	Proteome-Phosphoproteome	quantified
SP3	-0.6338422542649736	Proteome-Phosphoproteome	quantified
SPAG9	0.4825858151751611	Proteome-Phosphoproteome	quantified
SPATS2L	0.9315927066654943	Proteome-Phosphoproteome	quantified
SPECC1L	0.2568331788182334	Proteome-Phosphoproteome	quantified
SPEG	0.3046751856637657	Proteome-Phosphoproteome	quantified
SPEN	0.8020838910873086	Proteome-Phosphoproteome	quantified
SPG11	0.4349215075409395	Proteome-Phosphoproteome	quantified
SPG21	0.5317773725879731	Proteome-Phosphoproteome	quantified
SPICE1	-0.306292796498486	Proteome-Phosphoproteome	quantified
SPTAN1	-0.5257266833907626	Proteome-Phosphoproteome	quantified
SPTBN1	-0.6714468812005863	Proteome-Phosphoproteome	quantified
SPTBN2	-0.23488767799690394	Proteome-Phosphoproteome	quantified
SQRDL	-0.6155845142710403	Proteome-Phosphoproteome	quantified
SQSTM1	0.9245480568035981	Proteome-Phosphoproteome	quantified
SRC	0.2823450255849883	Proteome-Phosphoproteome	quantified
SRCAP	0.5487740920917094	Proteome-Phosphoproteome	quantified
SREBF1	-0.18367951902490995	Proteome-Phosphoproteome	quantified
SRFBP1	-0.2784890910626391	Proteome-Phosphoproteome	quantified
SRGAP2	0.41930911826555595	Proteome-Phosphoproteome	quantified
SRGAP3	-0.7134403112928196	Proteome-Phosphoproteome	quantified
SRP72	0.6381033509667697	Proteome-Phosphoproteome	quantified
SRPK1	-0.6528512553003212	Proteome-Phosphoproteome	quantified
SRPK2	0.21729055118343793	Proteome-Phosphoproteome	quantified
SRPR	0.3359771681184893	Proteome-Phosphoproteome	quantified
SRRM1	0.6791180525066669	Proteome-Phosphoproteome	quantified
SRRM2	0.9215279889154818	Proteome-Phosphoproteome	quantified
SRRT	-0.3680805300188964	Proteome-Phosphoproteome	quantified
SRSF1	-0.4064188146565239	Proteome-Phosphoproteome	quantified
SRSF10	-0.7472438626830973	Proteome-Phosphoproteome	quantified
SRSF11	0.040098635066134286	Proteome-Phosphoproteome	quantified
SRSF2	-0.7049662305802233	Proteome-Phosphoproteome	quantified
SRSF3	-0.5609882592647922	Proteome-Phosphoproteome	quantified
SRSF4	-0.3821577318910086	Proteome-Phosphoproteome	quantified
SRSF5	-0.750564883306813	Proteome-Phosphoproteome	quantified
SRSF6	-0.4010717538072652	Proteome-Phosphoproteome	quantified
SRSF7	0.6613342386356754	Proteome-Phosphoproteome	quantified
SRSF8	0.5849781735662362	Proteome-Phosphoproteome	quantified
SRSF9	0.39621880937792575	Proteome-Phosphoproteome	quantified
SSB	0.3882117762612159	Proteome-Phosphoproteome	quantified
SSFA2	0.8378370948542623	Proteome-Phosphoproteome	quantified
SSH3	0.41164398817934916	Proteome-Phosphoproteome	quantified
SSR1	0.7474509168573252	Proteome-Phosphoproteome	quantified
SSR3	0.16508536004509664	Proteome-Phosphoproteome	quantified
SSRP1	0.2522745799074162	Proteome-Phosphoproteome	quantified
ST13	0.10275668165247827	Proteome-Phosphoproteome	quantified
ST5	0.974225911966075	Proteome-Phosphoproteome	quantified
STARD3NL	0.5729266708795608	Proteome-Phosphoproteome	quantified
STBD1	-4.311175427570424e-4	Proteome-Phosphoproteome	quantified
STIM1	-0.3198756435342321	Proteome-Phosphoproteome	quantified
STK10	0.9073681065448909	Proteome-Phosphoproteome	quantified
STK11IP	0.583371784295152	Proteome-Phosphoproteome	quantified
STK39	0.4065175803305589	Proteome-Phosphoproteome	quantified
STK4	0.36834132470189085	Proteome-Phosphoproteome	quantified
STOM	0.39313896016223865	Proteome-Phosphoproteome	quantified
STRIP1	-0.3346383621799251	Proteome-Phosphoproteome	quantified
STT3B	-0.583256282527175	Proteome-Phosphoproteome	quantified
STUB1	-0.28195325878084865	Proteome-Phosphoproteome	quantified
STX12	0.3235959634233657	Proteome-Phosphoproteome	quantified
STX4	0.3750432923597655	Proteome-Phosphoproteome	quantified
STX7	0.8271981369439747	Proteome-Phosphoproteome	quantified
STXBP5	0.2244873009573423	Proteome-Phosphoproteome	quantified
SUB1	0.04880333664298067	Proteome-Phosphoproteome	quantified
SUMO1	0.2367536098723486	Proteome-Phosphoproteome	quantified
SUN2	0.9036165565102933	Proteome-Phosphoproteome	quantified
SUPT6H	-0.5265312867985095	Proteome-Phosphoproteome	quantified
SUSD5	-0.6610274588020173	Proteome-Phosphoproteome	quantified
SVIL	0.9049910993624595	Proteome-Phosphoproteome	quantified
SYMPK	0.7284529356070879	Proteome-Phosphoproteome	quantified
SYNE2	0.7693026653816237	Proteome-Phosphoproteome	quantified
SYNPO	0.9315782356049286	Proteome-Phosphoproteome	quantified
SYTL1	0.5046074095161794	Proteome-Phosphoproteome	quantified
SYTL2	0.9005584345960647	Proteome-Phosphoproteome	quantified
SYTL4	0.3904363556873825	Proteome-Phosphoproteome	quantified
TACC1	-0.04501987974252297	Proteome-Phosphoproteome	quantified
TACC2	0.8597934860495963	Proteome-Phosphoproteome	quantified
TAF12	0.3500208827527087	Proteome-Phosphoproteome	quantified
TAF15	-0.8004602540845703	Proteome-Phosphoproteome	quantified
TAF6	0.32290567008627147	Proteome-Phosphoproteome	quantified
TAF6L	-0.43372409895117536	Proteome-Phosphoproteome	quantified
TANC2	0.8808900698740489	Proteome-Phosphoproteome	quantified
TBC1D10B	0.8728480849264916	Proteome-Phosphoproteome	quantified
TBC1D2B	0.4746254491530001	Proteome-Phosphoproteome	quantified
TBC1D9B	0.6155926126229705	Proteome-Phosphoproteome	quantified
TCEA1	0.29550462330244376	Proteome-Phosphoproteome	quantified
TCEAL3	0.44703188740501054	Proteome-Phosphoproteome	quantified
TCEB3	0.2662190181373595	Proteome-Phosphoproteome	quantified
TCF20	-0.0937089610346366	Proteome-Phosphoproteome	quantified
TCOF1	0.8093689653154558	Proteome-Phosphoproteome	quantified
TCP11L1	-0.2877594624262156	Proteome-Phosphoproteome	quantified
TERF2IP	-0.782337593809602	Proteome-Phosphoproteome	quantified
TEX2	0.819425812927259	Proteome-Phosphoproteome	quantified
TFIP11	-0.5136325895000368	Proteome-Phosphoproteome	quantified
TFPT	0.5368143414665127	Proteome-Phosphoproteome	quantified
TGM1	0.9185963924838704	Proteome-Phosphoproteome	quantified
TGOLN2	-0.6749458327141747	Proteome-Phosphoproteome	quantified
THOC1	0.5130795399890504	Proteome-Phosphoproteome	quantified
THOC2	0.6363886999301367	Proteome-Phosphoproteome	quantified
THOC5	-0.3321180398384489	Proteome-Phosphoproteome	quantified
THRAP3	0.4542627896598127	Proteome-Phosphoproteome	quantified
THUMPD1	-0.0946730886729448	Proteome-Phosphoproteome	quantified
TJP1	0.7703275141049436	Proteome-Phosphoproteome	quantified
TJP2	0.35866674729506576	Proteome-Phosphoproteome	quantified
TJP3	0.7110311220137265	Proteome-Phosphoproteome	quantified
TMBIM1	-0.8412292608304058	Proteome-Phosphoproteome	quantified
TMEM104	0.950622700347306	Proteome-Phosphoproteome	quantified
TMEM11	0.7007420969071256	Proteome-Phosphoproteome	quantified
TMEM154	0.8219076225092095	Proteome-Phosphoproteome	quantified
TMEM159	0.9184835507939288	Proteome-Phosphoproteome	quantified
TMEM184B	0.8215330484780824	Proteome-Phosphoproteome	quantified
TMEM201	0.6591669433110616	Proteome-Phosphoproteome	quantified
TMEM237	0.17689948171000924	Proteome-Phosphoproteome	quantified
TMEM245	0.5666125464967324	Proteome-Phosphoproteome	quantified
TMEM40	0.22966041273734714	Proteome-Phosphoproteome	quantified
TMEM44	0.4681633869085035	Proteome-Phosphoproteome	quantified
TMEM57	0.8697529718057444	Proteome-Phosphoproteome	quantified
TMEM63A	0.635277481012723	Proteome-Phosphoproteome	quantified
TMEM63B	0.8469498033211825	Proteome-Phosphoproteome	quantified
TMF1	0.8692615763697482	Proteome-Phosphoproteome	quantified
TMPO	0.12074782264236081	Proteome-Phosphoproteome	quantified
TMX2	0.1460489995935656	Proteome-Phosphoproteome	quantified
TNC	0.9701180492400788	Proteome-Phosphoproteome	quantified
TNIK	0.5317830190588823	Proteome-Phosphoproteome	quantified
TNK1	0.4309249159746363	Proteome-Phosphoproteome	quantified
TNKS1BP1	0.8103222509928254	Proteome-Phosphoproteome	quantified
TNRC18	0.5348908142769863	Proteome-Phosphoproteome	quantified
TNRC6A	0.34721377314561247	Proteome-Phosphoproteome	quantified
TNRC6B	0.6255350538428324	Proteome-Phosphoproteome	quantified
TOE1	0.7996247712352125	Proteome-Phosphoproteome	quantified
TOM1	0.7302530175683877	Proteome-Phosphoproteome	quantified
TOMM70A	0.8317826007303578	Proteome-Phosphoproteome	quantified
TOP1	-0.5429225203139724	Proteome-Phosphoproteome	quantified
TOP2A	0.5789422115784586	Proteome-Phosphoproteome	quantified
TOP2B	-0.22533202611458752	Proteome-Phosphoproteome	quantified
TOPORS	-0.8392561441232829	Proteome-Phosphoproteome	quantified
TOR1AIP1	0.456140412297494	Proteome-Phosphoproteome	quantified
TOX4	-0.7773349155301688	Proteome-Phosphoproteome	quantified
TP53BP1	0.5769305149044586	Proteome-Phosphoproteome	quantified
TP53I11	-0.6891335784565726	Proteome-Phosphoproteome	quantified
TP63	0.759922470173638	Proteome-Phosphoproteome	quantified
TPBG	0.830268116661151	Proteome-Phosphoproteome	quantified
TPI1	0.9336631611989707	Proteome-Phosphoproteome	quantified
TPPP	0.9173477153737479	Proteome-Phosphoproteome	quantified
TPR	0.30469875889429027	Proteome-Phosphoproteome	quantified
TPX2	0.8760449027322063	Proteome-Phosphoproteome	quantified
TRA2A	-0.7231112779003385	Proteome-Phosphoproteome	quantified
TRA2B	0.7119642141100773	Proteome-Phosphoproteome	quantified
TRAF4	-0.4515712766793234	Proteome-Phosphoproteome	quantified
TRAFD1	0.7190899259727687	Proteome-Phosphoproteome	quantified
TRAPPC10	0.6822106788917746	Proteome-Phosphoproteome	quantified
TREX1	0.8287087806182326	Proteome-Phosphoproteome	quantified
TRIM16	0.7199014103214877	Proteome-Phosphoproteome	quantified
TRIM24	0.4495145395104103	Proteome-Phosphoproteome	quantified
TRIM28	0.13366898623819973	Proteome-Phosphoproteome	quantified
TRIM29	0.9727386319711151	Proteome-Phosphoproteome	quantified
TRIM56	-0.6929993386982434	Proteome-Phosphoproteome	quantified
TRIP10	0.5448468234338563	Proteome-Phosphoproteome	quantified
TRIP12	0.6245553449541512	Proteome-Phosphoproteome	quantified
TRPM7	0.48787007377209063	Proteome-Phosphoproteome	quantified
TRPS1	0.9111257172039707	Proteome-Phosphoproteome	quantified
TSFM	0.5221418125836806	Proteome-Phosphoproteome	quantified
TSR3	0.16041321688496854	Proteome-Phosphoproteome	quantified
TTC7A	-0.30992380480681175	Proteome-Phosphoproteome	quantified
TTC7B	0.7906992618110934	Proteome-Phosphoproteome	quantified
TTYH3	0.8837757328936665	Proteome-Phosphoproteome	quantified
TWISTNB	0.47560183834216113	Proteome-Phosphoproteome	quantified
U2AF2	-0.09133420806405768	Proteome-Phosphoproteome	quantified
U2SURP	-0.5258102572858461	Proteome-Phosphoproteome	quantified
UBA1	-0.1862526141283702	Proteome-Phosphoproteome	quantified
UBAP2L	0.6588948081709549	Proteome-Phosphoproteome	quantified
UBE2H	0.7910560796132369	Proteome-Phosphoproteome	quantified
UBE2J1	0.7646535879787805	Proteome-Phosphoproteome	quantified
UBE3C	0.07503606969609411	Proteome-Phosphoproteome	quantified
UBN1	0.5261722520859271	Proteome-Phosphoproteome	quantified
UBN2	-0.5857191252940539	Proteome-Phosphoproteome	quantified
UBR4	0.09113063745923872	Proteome-Phosphoproteome	quantified
UBR5	0.6224715156669041	Proteome-Phosphoproteome	quantified
UBTF	0.38071192397858766	Proteome-Phosphoproteome	quantified
UFL1	0.32522229577773154	Proteome-Phosphoproteome	quantified
UGP2	-0.0034404628079348007	Proteome-Phosphoproteome	quantified
UHRF2	0.11334437572669832	Proteome-Phosphoproteome	quantified
UIMC1	0.5637106313622058	Proteome-Phosphoproteome	quantified
UNC93B1	-0.020752917024121825	Proteome-Phosphoproteome	quantified
UPF1	0.5516738747027721	Proteome-Phosphoproteome	quantified
USF2	-0.4152654462450392	Proteome-Phosphoproteome	quantified
USP10	0.20955996039693814	Proteome-Phosphoproteome	quantified
USP20	0.3914535798769154	Proteome-Phosphoproteome	quantified
USP24	0.48560826514915334	Proteome-Phosphoproteome	quantified
USP36	0.8536198424948113	Proteome-Phosphoproteome	quantified
USP39	0.3465238320903411	Proteome-Phosphoproteome	quantified
USP6NL	-0.7419220701021887	Proteome-Phosphoproteome	quantified
USP7	-0.6888708764899831	Proteome-Phosphoproteome	quantified
UTP14A	0.9406295832575258	Proteome-Phosphoproteome	quantified
UTP18	0.8699395243518371	Proteome-Phosphoproteome	quantified
UTP20	0.8773646723298594	Proteome-Phosphoproteome	quantified
UTP3	0.9303838386291048	Proteome-Phosphoproteome	quantified
VANGL1	-0.15556610537024035	Proteome-Phosphoproteome	quantified
VAPB	0.558554038415005	Proteome-Phosphoproteome	quantified
VCAN	0.9268738878576718	Proteome-Phosphoproteome	quantified
VDAC1	0.6944652244563041	Proteome-Phosphoproteome	quantified
VDAC2	0.6786392636921095	Proteome-Phosphoproteome	quantified
VDAC3	0.7511800099002236	Proteome-Phosphoproteome	quantified
VIM	0.9007506233740745	Proteome-Phosphoproteome	quantified
VPS13D	-0.4261725961801567	Proteome-Phosphoproteome	quantified
VPS4A	0.20341606023766634	Proteome-Phosphoproteome	quantified
VPS4B	0.8474052952859964	Proteome-Phosphoproteome	quantified
VPS51	-0.5922584052105961	Proteome-Phosphoproteome	quantified
WAC	0.8094325571158276	Proteome-Phosphoproteome	quantified
WAPAL	-0.06629966662311604	Proteome-Phosphoproteome	quantified
WBP11	0.9111503587342397	Proteome-Phosphoproteome	quantified
WBP4	-0.5793354692815074	Proteome-Phosphoproteome	quantified
WDR20	-0.008578568649197947	Proteome-Phosphoproteome	quantified
WDR26	0.17398018057432174	Proteome-Phosphoproteome	quantified
WDR43	0.7346868111299127	Proteome-Phosphoproteome	quantified
WDR44	0.2314031531812248	Proteome-Phosphoproteome	quantified
WDR48	-0.06551227798774759	Proteome-Phosphoproteome	quantified
WDR55	-0.21723689548163888	Proteome-Phosphoproteome	quantified
WDR59	0.7185053187948456	Proteome-Phosphoproteome	quantified
WDR74	0.8175173940150702	Proteome-Phosphoproteome	quantified
WDR75	0.6774638692895203	Proteome-Phosphoproteome	quantified
WHSC1L1	-0.4119736644598424	Proteome-Phosphoproteome	quantified
WIZ	0.6791367680021028	Proteome-Phosphoproteome	quantified
WNK1	0.7705062256186257	Proteome-Phosphoproteome	quantified
WRNIP1	-0.19457783863563965	Proteome-Phosphoproteome	quantified
WTAP	0.7387885886655057	Proteome-Phosphoproteome	quantified
XPC	0.7699243711528326	Proteome-Phosphoproteome	quantified
XRCC1	0.0754295026488355	Proteome-Phosphoproteome	quantified
XRCC6	0.38383434167481867	Proteome-Phosphoproteome	quantified
XRN2	-0.32253914605726797	Proteome-Phosphoproteome	quantified
YAP1	-0.8490544078144345	Proteome-Phosphoproteome	quantified
YBX1	0.9370893234879764	Proteome-Phosphoproteome	quantified
YBX3	-0.624741681051635	Proteome-Phosphoproteome	quantified
YEATS2	-0.30631795516752874	Proteome-Phosphoproteome	quantified
YIPF1	0.3101269509912722	Proteome-Phosphoproteome	quantified
YTHDC1	-0.5135335822388949	Proteome-Phosphoproteome	quantified
YTHDC2	-0.04579307602753601	Proteome-Phosphoproteome	quantified
YY1	0.5999920283469249	Proteome-Phosphoproteome	quantified
ZBTB1	0.679654008884758	Proteome-Phosphoproteome	quantified
ZBTB20	0.7612927073198099	Proteome-Phosphoproteome	quantified
ZBTB38	0.8273208238754662	Proteome-Phosphoproteome	quantified
ZBTB7A	-0.46377470289425904	Proteome-Phosphoproteome	quantified
ZC3H11A	-0.3420795636391005	Proteome-Phosphoproteome	quantified
ZC3H13	0.4537021636919928	Proteome-Phosphoproteome	quantified
ZC3H14	0.14905625725883348	Proteome-Phosphoproteome	quantified
ZC3H15	-0.8770613551173175	Proteome-Phosphoproteome	quantified
ZC3H18	0.3709297859961907	Proteome-Phosphoproteome	quantified
ZC3H4	-0.008492476184878577	Proteome-Phosphoproteome	quantified
ZC3HAV1	-0.10626146382992402	Proteome-Phosphoproteome	quantified
ZC3HC1	0.5376681059321607	Proteome-Phosphoproteome	quantified
ZCCHC11	-0.1692056908901239	Proteome-Phosphoproteome	quantified
ZCCHC8	0.3643603100904214	Proteome-Phosphoproteome	quantified
ZCRB1	0.8712966346141752	Proteome-Phosphoproteome	quantified
ZDHHC5	0.4238614121752392	Proteome-Phosphoproteome	quantified
ZFC3H1	0.29034689781517736	Proteome-Phosphoproteome	quantified
ZFP36L2	0.9143862718970361	Proteome-Phosphoproteome	quantified
ZFR	0.09462292214212353	Proteome-Phosphoproteome	quantified
ZFYVE19	-0.1907287072721516	Proteome-Phosphoproteome	quantified
ZFYVE26	0.4107880668669844	Proteome-Phosphoproteome	quantified
ZHX1	-0.7550712558001433	Proteome-Phosphoproteome	quantified
ZKSCAN8	0.3047876109663465	Proteome-Phosphoproteome	quantified
ZMYM2	0.47954302553010436	Proteome-Phosphoproteome	quantified
ZMYM4	0.45216679325369347	Proteome-Phosphoproteome	quantified
ZMYND8	0.7016441061873651	Proteome-Phosphoproteome	quantified
ZNF106	0.05307887236031117	Proteome-Phosphoproteome	quantified
ZNF185	0.14791860524789613	Proteome-Phosphoproteome	quantified
ZNF316	-0.06566809511906894	Proteome-Phosphoproteome	quantified
ZNF318	0.6602571766485571	Proteome-Phosphoproteome	quantified
ZNF397	0.5422081742455265	Proteome-Phosphoproteome	quantified
ZNF462	0.9219881562001953	Proteome-Phosphoproteome	quantified
ZNF48	0.6950638109427232	Proteome-Phosphoproteome	quantified
ZNF592	-0.8262681284532599	Proteome-Phosphoproteome	quantified
ZNF609	-0.5377078956735675	Proteome-Phosphoproteome	quantified
ZNF629	-0.641830937627059	Proteome-Phosphoproteome	quantified
ZNF638	-0.35841132393459196	Proteome-Phosphoproteome	quantified
ZNF687	-0.17348232125126595	Proteome-Phosphoproteome	quantified
ZNF768	0.039280585618115836	Proteome-Phosphoproteome	quantified
ZNF800	0.5011990483026832	Proteome-Phosphoproteome	quantified
ZNRF2	-0.40409511206917037	Proteome-Phosphoproteome	quantified
ZRANB2	0.640742181203397	Proteome-Phosphoproteome	quantified
ZSWIM8	0.21124079259617656	Proteome-Phosphoproteome	quantified
ZYX	0.470415718928265	Proteome-Phosphoproteome	quantified
A0A1B0GVI3	0.7536096843963211	Proteome-Phosphoproteome	regulated
ABCF1	-0.47212989371198555	Proteome-Phosphoproteome	regulated
ABLIM3	0.8049944951497469	Proteome-Phosphoproteome	regulated
ACSS2	0.3595612892015617	Proteome-Phosphoproteome	regulated
ANTXR1	0.6719174457161278	Proteome-Phosphoproteome	regulated
ARGLU1	0.21059062027589456	Proteome-Phosphoproteome	regulated
BAG3	0.8125714670703433	Proteome-Phosphoproteome	regulated
BAIAP2L1	0.9457767228082747	Proteome-Phosphoproteome	regulated
BANF1	-0.3596792532973986	Proteome-Phosphoproteome	regulated
BCAR2	0.45108526468599186	Proteome-Phosphoproteome	regulated
BIRC6	0.25185919181111416	Proteome-Phosphoproteome	regulated
C15orf52	0.9244650138316668	Proteome-Phosphoproteome	regulated
C1orf106	0.7830196746960203	Proteome-Phosphoproteome	regulated
CALD1	0.997894001432712	Proteome-Phosphoproteome	regulated
CAST	0.9398566567999843	Proteome-Phosphoproteome	regulated
CAV2	0.9324523106309125	Proteome-Phosphoproteome	regulated
CBX1	-0.7100903717206922	Proteome-Phosphoproteome	regulated
CEP89	0.4318306135562161	Proteome-Phosphoproteome	regulated
COBL	0.3295934642818186	Proteome-Phosphoproteome	regulated
COL4A2	0.8047947608682064	Proteome-Phosphoproteome	regulated
CROCC	0.9495087817379733	Proteome-Phosphoproteome	regulated
CSRP1	0.6423987325057754	Proteome-Phosphoproteome	regulated
CXorf23	0.7449494114479935	Proteome-Phosphoproteome	regulated
DBN1	0.985204552912126	Proteome-Phosphoproteome	regulated
DCPS	-0.6562551318618907	Proteome-Phosphoproteome	regulated
DDX20	0.7555371486811556	Proteome-Phosphoproteome	regulated
EPHB2	0.8647171021027589	Proteome-Phosphoproteome	regulated
FARP2	0.23036312319830243	Proteome-Phosphoproteome	regulated
FILIP1L	0.8562891208224269	Proteome-Phosphoproteome	regulated
FLNB	0.9534175177802178	Proteome-Phosphoproteome	regulated
FNDC3B	0.7586627509401586	Proteome-Phosphoproteome	regulated
FOSL2	0.7046675804394782	Proteome-Phosphoproteome	regulated
FOXK2	-0.6732268202181871	Proteome-Phosphoproteome	regulated
FTH1	0.7282615846105374	Proteome-Phosphoproteome	regulated
GALNT2	0.7843106733877472	Proteome-Phosphoproteome	regulated
GPATCH4	0.33798065617361495	Proteome-Phosphoproteome	regulated
GPR155	0.8617252315953869	Proteome-Phosphoproteome	regulated
GRAMD1A	0.7594352544606364	Proteome-Phosphoproteome	regulated
H2AFX	0.7534032331997874	Proteome-Phosphoproteome	regulated
H7BZ55	-0.6887073912437469	Proteome-Phosphoproteome	regulated
HDGFRP3	-0.22065308381182497	Proteome-Phosphoproteome	regulated
HGSNAT	0.2932872341538262	Proteome-Phosphoproteome	regulated
HIST1H1D	-0.3587112830815232	Proteome-Phosphoproteome	regulated
HIST1H1E	0.3126247843083674	Proteome-Phosphoproteome	regulated
HMGA1	0.7092335214822117	Proteome-Phosphoproteome	regulated
HMGN4	0.8016230104675456	Proteome-Phosphoproteome	regulated
HNRNPD	0.756037433570227	Proteome-Phosphoproteome	regulated
ITGAV	0.4043906199844859	Proteome-Phosphoproteome	regulated
JMJD1C	-0.5944223821879179	Proteome-Phosphoproteome	regulated
KIAA1468	0.3756997627412031	Proteome-Phosphoproteome	regulated
LUZP1	0.8995566680668907	Proteome-Phosphoproteome	regulated
LYST	-0.1563370761811524	Proteome-Phosphoproteome	regulated
MARCKSL1	0.764802160810165	Proteome-Phosphoproteome	regulated
MDC1	0.9404154097977986	Proteome-Phosphoproteome	regulated
MED14	-0.2134195953457929	Proteome-Phosphoproteome	regulated
MICAL3	0.9890511435240367	Proteome-Phosphoproteome	regulated
MISP	0.9821427603550066	Proteome-Phosphoproteome	regulated
MLLT1	0.04368524728662379	Proteome-Phosphoproteome	regulated
MME	0.9651742271488533	Proteome-Phosphoproteome	regulated
MRPS16	0.7659678463943568	Proteome-Phosphoproteome	regulated
NASP	-0.544976614947887	Proteome-Phosphoproteome	regulated
NBEAL2	0.2522634131487259	Proteome-Phosphoproteome	regulated
NEXN	0.9912673645101058	Proteome-Phosphoproteome	regulated
NOLC1	0.9715904865826266	Proteome-Phosphoproteome	regulated
NPM1	0.9303652737022743	Proteome-Phosphoproteome	regulated
NUCKS1	0.6696519879848658	Proteome-Phosphoproteome	regulated
OTUD7B	-0.16288839229951238	Proteome-Phosphoproteome	regulated
PALLD	0.967209097056975	Proteome-Phosphoproteome	regulated
PBXIP1	0.8587163827957935	Proteome-Phosphoproteome	regulated
PDCD4	0.8525951471108526	Proteome-Phosphoproteome	regulated
PDLIM4	0.9766133054860986	Proteome-Phosphoproteome	regulated
PGBD5	0.921885569475222	Proteome-Phosphoproteome	regulated
PHC2	-0.8919490236242886	Proteome-Phosphoproteome	regulated
PLA2G4A	0.3527091517964247	Proteome-Phosphoproteome	regulated
PLEC	0.7897825062872594	Proteome-Phosphoproteome	regulated
PLXDC2	0.9164377476772062	Proteome-Phosphoproteome	regulated
PPHLN1	-0.1959009394330961	Proteome-Phosphoproteome	regulated
PPIG	0.43629756941096803	Proteome-Phosphoproteome	regulated
PPL	0.9591688284319433	Proteome-Phosphoproteome	regulated
PPP1R18	0.9708870398623477	Proteome-Phosphoproteome	regulated
PROM2	0.9503972360179536	Proteome-Phosphoproteome	regulated
RFFL	0.06449787401709016	Proteome-Phosphoproteome	regulated
RFTN1	0.57470993223616	Proteome-Phosphoproteome	regulated
RHBDF2	-0.5389197521605479	Proteome-Phosphoproteome	regulated
RIN1	0.8607237502663081	Proteome-Phosphoproteome	regulated
RPL37	0.7234377675786317	Proteome-Phosphoproteome	regulated
RRP15	0.9000700791388593	Proteome-Phosphoproteome	regulated
RUNX1	0.9361738220400316	Proteome-Phosphoproteome	regulated
SDPR	0.968984601768244	Proteome-Phosphoproteome	regulated
SF1	0.323915757486265	Proteome-Phosphoproteome	regulated
SIPA1	0.8112001172415061	Proteome-Phosphoproteome	regulated
SIPA1L1	0.8082277565159793	Proteome-Phosphoproteome	regulated
SIRPA	0.1701803796766302	Proteome-Phosphoproteome	regulated
SLC16A7	0.7066255980146808	Proteome-Phosphoproteome	regulated
SLC20A1	0.7328644628175647	Proteome-Phosphoproteome	regulated
SLC26A2	0.678829503497656	Proteome-Phosphoproteome	regulated
SNCG	0.8523706531454063	Proteome-Phosphoproteome	regulated
SORBS2	0.8427291619115733	Proteome-Phosphoproteome	regulated
SPEG	0.3046751856637657	Proteome-Phosphoproteome	regulated
SQSTM1	0.9245480568035981	Proteome-Phosphoproteome	regulated
SRGAP2	0.41930911826555595	Proteome-Phosphoproteome	regulated
ST13	0.10275668165247827	Proteome-Phosphoproteome	regulated
ST5	0.974225911966075	Proteome-Phosphoproteome	regulated
SUSD5	-0.6610274588020173	Proteome-Phosphoproteome	regulated
TACC2	0.8597934860495963	Proteome-Phosphoproteome	regulated
TCOF1	0.8093689653154558	Proteome-Phosphoproteome	regulated
TGM1	0.9185963924838704	Proteome-Phosphoproteome	regulated
TMEM159	0.9184835507939288	Proteome-Phosphoproteome	regulated
TMEM184B	0.8215330484780824	Proteome-Phosphoproteome	regulated
TMPO	0.12074782264236081	Proteome-Phosphoproteome	regulated
TNC	0.9701180492400788	Proteome-Phosphoproteome	regulated
TOP2A	0.5789422115784586	Proteome-Phosphoproteome	regulated
TPX2	0.8760449027322063	Proteome-Phosphoproteome	regulated
TRAFD1	0.7190899259727687	Proteome-Phosphoproteome	regulated
TRIM24	0.4495145395104103	Proteome-Phosphoproteome	regulated
TTYH3	0.8837757328936665	Proteome-Phosphoproteome	regulated
USP36	0.8536198424948113	Proteome-Phosphoproteome	regulated
VCAN	0.9268738878576718	Proteome-Phosphoproteome	regulated
VIM	0.9007506233740745	Proteome-Phosphoproteome	regulated
WHSC1L1	-0.4119736644598424	Proteome-Phosphoproteome	regulated
YEATS2	-0.30631795516752874	Proteome-Phosphoproteome	regulated
YIPF1	0.3101269509912722	Proteome-Phosphoproteome	regulated
ZNF106	0.05307887236031117	Proteome-Phosphoproteome	regulated
