# Supplementary material for: Parallelized multidimensional analytic framework applied to mammary epithelial cells uncovers regulatory principles in EMT
Source: Nat Commun. 2023 Feb 8;14:688. doi: 10.1038/s41467-023-36122-x (PMC9908882; doi:10.1038/s41467-023-36122-x)
Supplement: Supplementary file 12 — Source Data files [file 41467_2023_36122_MOESM12_ESM.zip › Source_Data_files/Source Data file ΓÇô Supp Fig 7e.txt]

Drug	Eccentricity
APCP	0.8648473582377978
APCP	0.8816635185720627
APCP	0.9156273845305177
APCP	0.6026735430491614
APCP	1.6027988345160418
APCP	0.9045894396746186
APCP	1.2872208508738479
APCP	0.9770129917149086
APCP	0.5495124718117498
APCP	1.1563534345568298
APCP	0.9105617776649255
APCP	1.0824316844106858
APCP	1.3064065057731358
APCP	1.0262899784526383
APCP	0.9578085091076005
APCP	0.8187983332198514
APCP	1.1119361263648129
APCP	0.9617911545324189
APCP	0.9840836456484209
APCP	1.032185699107834
APCP	3.6299194086651507
APCP	0.6058023955825437
APCP	1.3592968596980295
APCP	0.7769349984836813
APCP	0.5508327612864262
APCP	1.5274930200631824
APCP	0.6612295536022087
APCP	1.450541692916092
APCP	0.9469795275323132
APCP	0.8847041855764354
APCP	0.9393561989211384
APCP	0.8641396933412567
APCP	0.9366207475641108
APCP	1.0287419354232783
APCP	1.288336367044808
APCP	0.9035051537156027
APCP	0.7552157092187598
APCP	1.5628640910489333
APCP	1.279437106226578
APCP	0.6160420021179194
APCP	1.1168176073968654
APCP	0.9305546709899816
APCP	1.5980013987121715
APCP	0.9604158514396692
APCP	0.6174265969941247
APCP	1.1844438341555044
APCP	1.0809979551944375
APCP	0.9340120314260861
APCP	0.8949944243746837
APCP	1.1649180893976654
APCP	0.6462030073640824
APCP	0.9911560418662771
APCP	0.8580933442417034
APCP	0.7023440342734056
APCP	1.0230057850624248
APCP	1.0976187791875132
APCP	8.593235965265743
APCP	0.9283518502516632
APCP	0.8956567494185269
APCP	1.0706733174103469
APCP	0.6457390054028448
APCP	0.7128185470408768
APCP	1.8914190444082672
APCP	0.8107696776509248
APCP	1.3350344694381948
APCP	1.1921068659175516
APCP	1.987545036117238
APCP	0.6376068679184423
APCP	0.4604380032677997
APCP	0.9575110505039965
APCP	1.3475553782110528
APCP	1.1445442649509228
APCP	1.287865966464392
APCP	0.9723314290193332
APCP	1.0093584737631036
APCP	0.9588343257358161
APCP	0.8187152954785615
APCP	1.0134677175907372
APCP	1.018213590630737
APCP	0.9146458927594604
APCP	0.8336295940223991
APCP	1.080352685748498
APCP	1.0871241990588782
APCP	1.1299390922439432
APCP	1.0458808018735435
APCP	0.9039652900105561
APCP	0.9766095538335384
APCP	1.1061685606849734
APCP	0.8377297447067904
APCP	0.6910654869157757
APCP	1.7673554184009386
APCP	1.1333413745394372
APCP	1.0780474378772014
APCP	1.1359701554200174
APCP	1.3089744150288318
APCP	0.9825560006992167
APCP	1.654320217030493
APCP	1.505907711610489
APCP	0.59021245813988
APCP	1.3773598177297308
APCP	1.0073905502624727
APCP	0.6398848614204306
APCP	0.9545009296080952
APCP	0.8404941515553891
APCP	1.116120794524631
APCP	0.577185824637139
APCP	0.812871986284187
APCP	0.9551551245672634
APCP	1.7205404487047662
APCP	1.0334821521872573
APCP	1.4593523345489536
APCP	0.9250655306560611
APCP	1.0488645353076849
APCP	1.2238887274719665
APCP	0.4973859187881045
APCP	1.2930886134051476
APCP	0.8646246132372222
APCP	0.8750806650633727
APCP	1.065477523693512
APCP	1.2803156656385994
APCP	1.0546896295445658
APCP	1.3020766981558078
APCP	0.885823755841951
APCP	1.1953824627113219
APCP	1.6384124230424526
APCP	0.7725976790928177
APCP	1.30349187284171
APCP	2.5732794746562218
APCP	1.31798935186747
APCP	1.0951210146142478
APCP	0.9773211766527495
APCP	0.9642273367962485
APCP	1.9633694580892742
APCP	1.023632515234098
APCP	0.8803392386322046
APCP	0.8943891376631058
APCP	1.2476299455689543
APCP	0.9038116949551963
APCP	0.4507747222151014
APCP	0.7713699183441263
APCP	1.7307120900443749
APCP	1.0221016810901027
APCP	1.3876554076019276
APCP	1.0688149027600227
APCP	1.1125566860444174
APCP	0.7849770205483085
APCP	1.1250508141985756
APCP	1.8342262000823448
APCP	0.5699629825740371
APCP	0.8561219147361994
APCP	1.1254186600280585
APCP	1.3398173908811226
APCP	0.8449561278196628
APCP	0.9548740465057372
APCP	2.6209984161526596
APCP	0.9579796394554791
APCP	1.1329496392521836
APCP	0.9282388756420819
APCP	0.9171033075215544
APCP	1.0365803282853132
APCP	0.783933198355098
APCP	0.8996789494755789
APCP	2.013593729369222
APCP	1.104616833047975
APCP	1.2852139277838484
APCP	1.2835278675472301
APCP	1.4744821670872397
APCP	0.7825891749885976
APCP	1.154181457551352
APCP	1.0693939711656884
APCP	1.1370661999417502
APCP	0.999422496787822
APCP	0.9107224316383701
APCP	1.8136433948585067
APCP	0.5656753165349353
APCP	1.2545381268300075
APCP	1.7181803110016747
APCP	1.4196662423370263
APCP	0.9248533725154646
APCP	1.0007250981212723
APCP	1.1948745981199593
APCP	1.0511915470466808
APCP	0.9710086949792095
APCP	0.9925050324276558
APCP	1.0834854255542954
APCP	0.8016540306319044
APCP	0.6469861518593638
APCP	0.5588431313251586
APCP	0.6086142184446732
APCP	1.0960260480231807
APCP	1.0637155378632215
APCP	1.5154939458819954
APCP	1.3831145315865747
APCP	1.5857153527136962
APCP	1.024398126240063
APCP	1.2400200574812934
APCP	1.6499111178539345
APCP	0.9754270215675414
APCP	0.6351365529780868
APCP	0.8828977051766065
APCP	1.1178392695280075
APCP	1.2813232144586417
APCP	1.0870178981516314
APCP	0.8620115736365584
APCP	1.0791105549880489
APCP	0.8789548596460242
APCP	1.163395995464261
APCP	1.018332052773631
APCP	0.8667444953155912
APCP	1.526175055545847
APCP	0.8549658765384478
APCP	1.1924598626195628
APCP	1.6311302982209568
APCP	1.709995238790984
APCP	0.9574830150000274
APCP	1.1748618628743972
APCP	1.2944388277878451
APCP	1.1888728664487183
APCP	1.2058403145219396
APCP	1.1382585884780205
APCP	1.3828682741105975
APCP	1.0145477469313
APCP	0.7673727610602443
APCP	1.1487659085481707
APCP	1.3182427955483034
APCP	1.3898258051439727
APCP	1.204740458028447
APCP	1.945469078243676
APCP	1.153082128631007
APCP	0.8174929725776806
APCP	1.0324160294225415
APCP	0.9157210796932875
APCP	1.1295603802530836
APCP	1.0215289504864213
APCP	0.5483834814408072
APCP	0.6149052114068201
APCP	1.3968348254900969
APCP	1.3871215635389216
APCP	1.3182033935311606
APCP	1.0701186902512765
APCP	0.9951557245810305
APCP	0.9293015598719985
APCP	1.4105453451742538
APCP	0.8802181186583785
APCP	1.3395474493710846
APCP	1.4993681428862629
APCP	1.0491250114051145
APCP	1.1163852993419079
APCP	1.0277205031408916
APCP	2.5222963643293053
APCP	0.8984366498040266
APCP	2.5693760250320983
APCP	1.253740042668161
APCP	1.303262290814711
APCP	1.214384667504887
APCP	0.9413677958963692
APCP	1.5768214884548686
APCP	0.8623354195802739
APCP	0.89735850330291
APCP	1.1960420057527381
APCP	0.9547440874641018
APCP	1.020665286326128
APCP	1.1018624409986528
APCP	0.9704891579677397
APCP	0.5109437229934221
APCP	1.3741052837646177
APCP	1.3144478425084887
APCP	0.8549401098094939
APCP	1.0814148149707208
APCP	1.0314772464966382
APCP	1.106717132262921
APCP	0.7720704770289012
APCP	0.6244567857809709
APCP	0.49558025476482936
APCP	0.8365960949895861
APCP	0.8126799391417769
APCP	1.680580649054432
APCP	0.925030867817091
APCP	1.0519257523321421
APCP	0.6760962679119275
APCP	2.084261468839252
APCP	1.1803896688615272
APCP	1.2888837316966404
APCP	1.0688890781886167
APCP	1.2615524682950612
APCP	0.813183733438368
APCP	0.819741063595719
APCP	0.5929968976739555
APCP	1.1674445538850842
APCP	1.1906618449227528
APCP	0.6825897700226132
APCP	2.248177661861275
APCP	1.2243809870864848
APCP	1.036243584127771
APCP	0.4574546519331932
APCP	0.9940059982067743
APCP	0.9760477357809408
APCP	0.8859025217495872
APCP	1.6887522373211463
APCP	0.9679784903260878
APCP	1.0022811101282896
APCP	1.0159806186852973
APCP	0.8594362526373607
APCP	1.1477356864040702
APCP	0.9711799204101002
APCP	0.7759724168770054
APCP	1.243824460590314
APCP	1.0192115088395188
APCP	0.702349777312058
APCP	1.1443589970143222
APCP	1.0465960318798744
APCP	1.6233472624433554
APCP	1.0117854399375241
APCP	1.049229699882816
APCP	1.1855522774927993
APCP	0.9122414327136416
APCP	1.0522369434967564
APCP	1.0238963146686575
APCP	0.4532105419619272
APCP	1.003981075322126
APCP	0.7095882957137104
APCP	0.8521194681234929
APCP	1.2414776349936523
APCP	1.1584239275319173
APCP	0.9937880896939868
APCP	1.9051285532220257
APCP	0.5184894244097246
APCP	1.0282176434663082
APCP	1.090835514046494
APCP	1.2254778610696144
APCP	0.6521805535063636
APCP	0.7985013771141908
APCP	1.3777777644396483
APCP	0.9835713270679853
APCP	1.063006085863845
APCP	1.5367303209250562
APCP	1.0266290362208512
APCP	0.6755753964302066
APCP	0.923798949587503
APCP	1.242468302526055
APCP	1.1843776252169715
APCP	0.9000927120736134
APCP	0.8045323106557432
APCP	1.158924152663981
APCP	1.3316054197140095
APCP	0.8705359988602405
APCP	1.2305053193732753
APCP	1.1271300342496449
APCP	0.5733645731894639
APCP	0.8860522881273418
APCP	0.4732135831398642
APCP	0.9463567201560668
APCP	0.9335364434423099
APCP	1.6674026811791722
APCP	0.8986254717365345
APCP	1.043537934716359
APCP	1.1485582224173079
APCP	1.5124124397525223
APCP	1.15088499092509
APCP	0.37476684451670955
APCP	0.9692508240292359
APCP	1.7360767258969503
APCP	1.2414979011581786
APCP	1.8379777603960687
APCP	0.9933034913551035
APCP	1.0264743091825668
APCP	1.013367057385696
APCP	0.9501944773306373
APCP	1.033439099906727
APCP	0.9294120739823963
APCP	1.0138391044512236
APCP	1.0225242635517453
APCP	1.6386183038316415
APCP	1.3291981583826264
APCP	0.435235756671165
APCP	2.081664968245241
APCP	0.765236743924186
APCP	1.0791290509417724
APCP	1.2200235898890628
APCP	1.0830753210109547
APCP	0.9767709276659216
APCP	1.1966876255568546
APCP	1.1561778051860476
APCP	2.005804750742477
APCP	1.1584450081704065
APCP	0.9833903252671095
APCP	0.8413165697816637
APCP	1.0306003342649632
APCP	1.0152407932439789
APCP	0.8230114066585675
APCP	0.24761024394190734
APCP	1.2507343713095593
APCP	1.1760761863928255
APCP	1.029476136917136
APCP	1.062784629381202
APCP	0.9525381599275214
APCP	0.6576831776169088
APCP	0.910932372804472
APCP	0.8835055847748846
APCP	1.0841360128684003
APCP	1.4386207274780412
APCP	1.0526247382698168
APCP	1.0298222418528398
APCP	0.7653621709398946
APCP	1.8644452946074854
APCP	1.0537540281881657
APCP	1.0591888078024645
APCP	1.7371653774697828
APCP	1.0470736187694654
APCP	1.009129664249743
APCP	0.9778359425062662
APCP	0.7373451868424657
APCP	0.3617197681986778
APCP	0.809952454048561
APCP	1.5143601789298848
APCP	1.1666622183434265
APCP	1.1702989502983183
APCP	0.6821979145633267
APCP	0.8263577180932575
APCP	1.1697597333536152
APCP	0.8873279312196845
APCP	1.025666498727291
APCP	0.9772007953924063
APCP	2.383699229019266
APCP	1.1370234469428744
APCP	1.0345040771276293
APCP	1.161353515037693
APCP	0.943551604026193
APCP	0.9938977990330726
APCP	1.6788886388701292
APCP	0.9677428694019142
APCP	0.9722888250861728
APCP	0.8928916279446707
APCP	1.0710735069484723
APCP	1.0421206861828798
APCP	1.454368407053124
APCP	0.9427452703045069
APCP	1.451997900208429
APCP	0.8874075818949367
APCP	1.0948585908228048
APCP	1.5373456391214644
APCP	0.855974492459328
APCP	1.1311895733549522
APCP	1.0486250156592916
APCP	1.2827662944953941
APCP	0.983706797770782
APCP	1.0402792920108013
APCP	1.2884386503210372
APCP	1.0792033590707657
APCP	1.3795262195492553
APCP	0.9407718176309079
APCP	1.4660191695914324
APCP	1.3269013573114974
APCP	1.4723974015794081
APCP	1.2807825251191205
APCP	1.17237830629013
APCP	0.9804593081338623
APCP	1.0322487611478421
APCP	1.1942902956924224
APCP	0.9380963190887448
APCP	0.8540225551359377
APCP	0.7924692356644906
APCP	1.3653004045697592
APCP	1.2972669671684003
APCP	1.1412468714864166
APCP	0.7137004787662079
APCP	0.5952986288234271
APCP	0.9302889821344155
APCP	0.9899015560423111
APCP	0.9615225053052531
APCP	1.0834337030187298
APCP	0.8717770270246487
APCP	2.1758305784290197
APCP	1.1484300606910742
APCP	1.0905207910851464
APCP	1.0425577565212785
APCP	1.6222773457712198
APCP	1.0393923794339428
APCP	1.0613908480602519
APCP	0.942755863309283
APCP	1.052478586447879
APCP	0.800527329823752
APCP	1.9491989080996979
APCP	0.9742174584864542
APCP	1.9679911714641496
APCP	1.3200127031718472
APCP	0.989042108504459
APCP	0.9554660913013345
APCP	0.9660325820602558
APCP	1.9581032234456852
APCP	0.8682955648153144
APCP	0.8240752816583128
APCP	1.195800860212569
APCP	0.8395369522720788
APCP	0.5076491542345091
APCP	1.3121304082649325
APCP	0.9730954432676553
APCP	0.9418239205070172
APCP	1.3907097965582804
APCP	1.0097790099911932
APCP	0.849741930845398
APCP	0.608419994106958
APCP	1.1668989976635433
APCP	0.7829667540158328
APCP	0.9031343291145153
APCP	1.1579132147140487
APCP	1.2934221616280361
APCP	0.6777863819334092
APCP	0.946602417456456
APCP	1.2124634068189497
APCP	0.9419428945669894
APCP	0.9951921413734971
APCP	1.030830466597859
APCP	1.938708913164583
APCP	1.0181089143322843
APCP	0.859697740887249
APCP	1.146012883618313
APCP	0.905711947666194
APCP	1.4225490273719896
APCP	1.8583354979987514
APCP	0.9233028002735375
APCP	0.8136294885531914
APCP	0.9655421892732244
APCP	1.1319447361965824
APCP	0.6655193421294218
APCP	1.2648532983468372
APCP	1.1869502316588494
APCP	1.0333851690198215
APCP	1.166061672259739
APCP	1.3837588782132058
APCP	1.6509160852583424
APCP	1.1182243401824878
APCP	0.8569891935409797
APCP	1.3236480214285855
APCP	0.5813688596183852
APCP	1.3413689826555095
APCP	1.3116954433349826
APCP	1.1334014286164982
APCP	0.8828902507496945
APCP	1.0582819436950353
APCP	0.9967181809780422
APCP	0.6003159739863451
APCP	0.997743232829322
APCP	1.270972564228431
APCP	1.525023102794011
APCP	1.059622495450341
APCP	0.8225217895400496
APCP	1.0621761923762938
APCP	1.014791455025268
APCP	0.8682939929232729
APCP	0.615464701859439
APCP	1.005100113944334
APCP	0.7640126293326953
APCP	0.8639206387329269
APCP	1.018176082864001
APCP	1.091936461163826
APCP	1.0467056536583061
APCP	0.6002216141111099
APCP	6.934938125397634
APCP	0.9454573009046953
APCP	0.9959002839794384
APCP	0.95806790321114
APCP	0.9834943607107096
APCP	1.0981015806001528
APCP	1.234800664841591
APCP	0.9619923241787057
APCP	0.8981779386796666
APCP	0.8793049304488947
APCP	1.2578276928513976
APCP	0.7386884595268803
APCP	0.9453603335952232
APCP	0.8486102022794181
APCP	1.1180937870265537
APCP	0.8595616909984028
APCP	1.211687656369548
APCP	1.237030435462242
APCP	1.1384730298135473
APCP	0.7684333076528513
APCP	1.0516017753907807
APCP	1.3067465034757026
APCP	1.0250590125046002
APCP	1.3151818483187463
APCP	1.1764430722367232
APCP	1.0081216798754584
APCP	0.5825206355902568
APCP	1.504944458630743
APCP	1.0299732664348589
APCP	1.1317745875242269
APCP	1.2889372586565135
APCP	1.395712745085882
APCP	1.1119898433321052
APCP	0.9534077284860676
APCP	1.2945708509403835
APCP	1.3159827660647696
APCP	1.0416571087570607
APCP	1.1524165488292637
APCP	0.8559178203714289
APCP	1.039114223335955
APCP	0.8328298255428264
APCP	1.1451665721083983
APCP	0.6599185809192791
APCP	0.49219705386148155
APCP	1.836436346382487
APCP	1.0974807738979597
APCP	1.0109055233095774
APCP	0.8494619778271523
APCP	0.7181381891695405
APCP	0.9371717197988935
APCP	0.7203245226991867
APCP	0.7410701651696325
APCP	1.0300488617690056
APCP	4.36805189667858
APCP	1.3404093557444832
APCP	0.8887608995257301
APCP	0.6901063705026299
APCP	0.961580110434225
APCP	1.4663590777468885
APCP	2.0817013777323785
APCP	1.3699841155130643
APCP	1.1207813887506024
APCP	1.7786164704645353
APCP	1.1099676956694298
APCP	1.30784139537731
APCP	0.9880431700379527
APCP	0.9104735312914726
APCP	0.8990385181079911
APCP	1.511466860863868
APCP	1.4353166410875537
APCP	1.0873958098325245
APCP	0.6611131128411406
APCP	1.0716338633940248
APCP	0.9668659248446584
APCP	1.3814466872266946
APCP	1.9335044969310442
APCP	0.6888010766013166
APCP	0.9667492318318619
APCP	1.0228355723912514
APCP	0.9085423708206224
APCP	0.8391471152040625
APCP	0.8430180045529548
APCP	1.053625060552722
APCP	1.0251244405242763
APCP	0.8961232582999775
APCP	0.911127301151412
APCP	1.0217583656154643
APCP	0.955176787999777
APCP	1.0326000278252108
APCP	2.2762623828707977
APCP	0.9575999830455212
APCP	0.8298453409725469
APCP	0.9088547714744096
APCP	0.8600285856576705
APCP	1.3350191019616566
APCP	0.671633897073386
APCP	1.3293430512684814
APCP	1.2643634999979256
APCP	1.1194772986727293
APCP	1.3968010227144043
APCP	0.8894398529668932
APCP	0.940864052368246
APCP	0.6414140738976243
APCP	1.8658460625606992
APCP	0.9979058886464938
APCP	0.8624903912292853
APCP	1.330516887920674
APCP	1.834223479387972
APCP	1.0697529441866738
APCP	0.8839604131880227
APCP	0.9014169737954983
APCP	1.1175330822457383
APCP	0.9942985019681064
APCP	1.1396782670616108
APCP	1.1469743168458613
APCP	1.496236400492548
APCP	1.3615978839988632
APCP	1.579796721759974
APCP	1.244761343662933
APCP	0.7615446230185628
APCP	1.071924224591614
APCP	1.25408867309898
APCP	0.999496816347519
APCP	1.2209985930919516
APCP	1.435515412179765
APCP	1.2214306741663756
APCP	1.3263721969060414
APCP	1.4583592434725539
APCP	0.78664697383111
APCP	1.1140463796611617
APCP	2.024738020832739
APCP	1.094030868752614
APCP	0.9802363403962315
APCP	1.5347547230854173
APCP	0.9635867572479698
APCP	0.959999731285329
APCP	0.8083752478480964
APCP	1.0513130677264162
APCP	0.9909786424238524
APCP	0.9150915036596855
APCP	0.8067062638862074
APCP	1.3293130698476174
APCP	1.0979242123185142
APCP	1.1540044356153005
APCP	1.0603010769287768
APCP	1.1366776490410504
APCP	1.8347043449873166
APCP	1.0983598111150994
APCP	1.6788668354614964
APCP	1.0424600654540086
APCP	1.0399517152533413
APCP	1.0782385766833422
APCP	1.6108305694200102
APCP	1.0591579979486516
APCP	0.8054475493686295
APCP	1.0490259683489265
APCP	1.1889089847044023
APCP	0.9480556840562502
APCP	0.920859379216422
APCP	1.3975480071551236
APCP	1.0420993473303717
APCP	0.8379823767252438
APCP	1.196511618220537
APCP	3.2362514510132336
APCP	0.7924160436165972
APCP	0.6506998931784886
APCP	0.9755513601684893
APCP	1.1325136648507128
APCP	1.495383902973232
APCP	0.999689382786752
APCP	0.8078600582387967
APCP	1.173844734585857
APCP	1.2016677534027498
APCP	1.4199275252800052
APCP	1.479014827012487
APCP	0.9065500091548141
APCP	0.9254087642484279
APCP	2.2070128194762595
APCP	1.9430816064947967
APCP	1.0740304884967096
APCP	1.0565475165752902
APCP	1.0941725488921301
APCP	1.6601691287100115
APCP	2.5626868280945496
APCP	1.0032560052064154
APCP	1.3376555889156607
APCP	1.9179355910821965
APCP	1.0323403137060194
APCP	0.8369274137072509
APCP	1.541384042949184
APCP	1.2773783602648119
APCP	0.9512684586743926
APCP	1.2762036068456726
APCP	1.209685035316829
APCP	1.6732734899061992
APCP	2.2537135745612384
APCP	2.016107590538895
APCP	1.0715854489931853
APCP	1.141795062514603
APCP	1.305533634226679
APCP	0.8966589258637486
APCP	1.3451686635188504
APCP	2.031180488277216
APCP	1.0155299095865973
APCP	1.05729600915152
APCP	2.396361244159468
APCP	0.8946867214172577
APCP	1.4437660885900367
APCP	1.7745928171596868
APCP	1.1775671896112796
APCP	0.9527761703829939
APCP	1.0590179815170109
APCP	1.303923523960463
APCP	1.674724840011265
APCP	1.4001618340299786
APCP	0.909398301762733
APCP	1.0067211136820886
APCP	0.9179714507210103
APCP	0.957107469275849
APCP	1.4344085735293277
APCP	0.9644434120123923
APCP	1.7245580862870502
APCP	1.0349222047045878
APCP	1.1272768391518289
APCP	0.5233624459944641
APCP	0.7959777666894996
APCP	0.9706929812642893
APCP	1.2998887067287843
APCP	1.2031411416596731
APCP	0.964117803359491
APCP	0.9992588005416795
APCP	1.3366549004867154
APCP	1.106029244543919
APCP	0.8892418421327439
APCP	2.9200266501273995
APCP	1.130095955678847
APCP	0.923032880166929
APCP	1.0192756980815605
APCP	0.6511464411486858
APCP	2.2021461341919
APCP	0.9930896775032814
APCP	1.3446183561160292
APCP	1.1083466096928205
APCP	0.8467306576280786
APCP	0.8234593411240501
APCP	0.7882520303565184
APCP	0.6422165454431306
APCP	0.842166218767248
APCP	0.9420828296251909
APCP	0.8865223225513061
APCP	0.7913087069507307
APCP	1.0164785330423305
APCP	0.7252274656180495
APCP	0.9755755548539748
APCP	1.4047409041571945
APCP	1.2721948728182322
APCP	1.2783605188588043
APCP	1.239475800348034
APCP	1.0453928019627208
APCP	0.811451885462889
APCP	0.9434560806898022
APCP	1.1315120024643357
APCP	0.971081125602501
APCP	1.039078385199634
APCP	0.7943523549634534
APCP	1.4897936698871672
APCP	1.4216668652896842
APCP	0.725533124314778
APCP	0.8215333516822594
APCP	0.6143122258764667
APCP	1.0817199386268916
APCP	1.226687802192243
APCP	0.7752039101429797
APCP	0.9391202777782731
APCP	0.9000257613134857
APCP	1.7339983135154275
APCP	1.5120480507429215
APCP	2.104480027430978
APCP	1.0710541857754121
APCP	1.296916349329884
APCP	1.674577963115844
APCP	0.9235175171833213
APCP	0.5536466150653948
APCP	1.0088894789239202
APCP	1.0785867601818324
APCP	2.4210059751564947
APCP	1.0760385777625083
APCP	0.6503942399903976
APCP	3.505578531158938
APCP	1.0660955857248207
APCP	0.8719383195315866
APCP	0.70630419001383
APCP	0.9811049854217888
APCP	0.6308179267637084
APCP	1.080778128705388
APCP	1.0146119268308569
APCP	0.8520630917351522
APCP	0.985625519468137
APCP	1.10063559937883
APCP	0.9829426389772992
APCP	0.6199955625192762
APCP	0.808339529754156
APCP	2.007879754914493
APCP	0.6917589500100876
APCP	0.7611598058913142
APCP	1.111110156249384
APCP	0.7081473101759138
APCP	1.6030339112856977
APCP	1.227631175160589
APCP	0.9638025887250997
APCP	0.6485044823932203
APCP	0.4260967302999254
APCP	0.8432005999582505
APCP	1.2202299847502402
APCP	0.9545801580247955
APCP	1.2214676932323785
APCP	1.293622878129962
APCP	1.0208597599195344
APCP	1.032279371241889
APCP	0.7735532176968591
APCP	0.9695441877971686
APCP	1.1560524172605502
APCP	0.992414939226133
APCP	0.966872144244746
APCP	1.2429274325065818
APCP	2.1091292530256425
APCP	1.6171380773201691
APCP	0.9054324120010042
APCP	1.6475259407442742
APCP	1.5755050416028074
APCP	1.312413619476679
APCP	0.8932819526334165
APCP	0.6681228951947565
APCP	1.0019481370856453
APCP	1.0186984991062153
APCP	1.0677016335702312
APCP	1.017097430270649
APCP	0.9854037587813089
APCP	0.9267630991287273
APCP	1.0461497125542638
APCP	1.0179763294056796
APCP	1.3438125618355707
APCP	0.7609036394119176
APCP	1.058404329024231
APCP	0.5726924749835972
APCP	1.2116337986352512
APCP	0.7959662105521484
APCP	0.9619961254536271
APCP	0.6342780647068461
APCP	0.8150527981250547
APCP	0.681244554560197
APCP	1.0843386438081741
APCP	1.0211947054678723
APCP	0.7464204180914467
APCP	0.9885036011417369
APCP	0.8412594975720197
APCP	0.8409073182247426
APCP	0.8143875938195652
APCP	0.9247119440289252
APCP	0.8740680391928516
APCP	0.847729762756687
APCP	0.8085665632503163
APCP	0.8583679404774425
APCP	1.5348233571867358
APCP	1.0330656114013397
APCP	1.4366128591964566
APCP	1.3946303908528055
APCP	1.0369066232373954
APCP	1.1307422980423683
APCP	1.0706611860403814
APCP	0.7322492195282168
APCP	1.0636979031919667
APCP	0.8041146965092626
APCP	0.999758271503797
APCP	1.4044104657542613
APCP	1.1990744061772836
APCP	1.0902670311586689
APCP	0.8755505044622157
APCP	1.1739253671713066
APCP	0.8758068979548976
APCP	0.45351636841192716
APCP	0.7122847240597545
APCP	1.3447311192868885
APCP	1.1539658452258834
APCP	0.9459734263411033
APCP	1.2183236787883558
APCP	0.7767706242762175
APCP	0.9230736691676069
APCP	1.4942441226281282
APCP	1.0106759739320024
APCP	0.5818078271958685
APCP	0.8931072529510687
APCP	1.098063184864323
APCP	0.9638666456952508
APCP	0.9102027325675891
APCP	1.0461713233066794
APCP	0.8052640056921413
APCP	0.8521795904847786
APCP	0.7251018632877763
APCP	1.0968529263549793
APCP	1.0566788685870674
APCP	0.8723944648086366
APCP	0.9735529206819253
APCP	0.8321509078611254
APCP	1.4074084779977223
APCP	1.4052223413704497
APCP	0.8815883982207069
APCP	1.047476174599229
APCP	0.9907502816213086
APCP	0.7151903175725677
APCP	0.9848430163529209
APCP	1.3131994706316314
APCP	0.8202909933774961
APCP	1.2685835507677277
APCP	0.9848565396458614
APCP	0.9712005676223027
APCP	0.5740115179240638
APCP	1.1955104490206059
APCP	1.4571279970430648
APCP	1.2009120842836138
APCP	0.774673048540208
APCP	1.0041191406062224
APCP	0.8324711754325319
APCP	1.2156394424361014
APCP	0.9013460331247855
APCP	0.6759512079066105
APCP	1.5170185375879612
APCP	0.7292109919455265
APCP	0.787903811806978
APCP	0.6196808350619273
APCP	0.5424748718566866
APCP	0.9059075344851479
APCP	0.7777113331378608
APCP	0.8719450239364956
APCP	1.1830622389966117
APCP	0.895133721450752
APCP	0.9801525472578384
APCP	1.2411911883466722
APCP	0.8491759152715117
APCP	1.0246312576751273
APCP	0.6757701436765657
APCP	1.2936988381907377
APCP	1.348763986827386
APCP	0.7110489397040174
APCP	0.9959228928835792
APCP	0.75674873721544
APCP	0.8452893938979913
APCP	1.0144309167688192
APCP	1.3852021579375764
APCP	0.8269859968709454
APCP	0.9250199249847642
APCP	1.00072100819986
APCP	0.7800666904116623
APCP	1.0077641533071986
APCP	1.117416084237993
APCP	0.8500013380193475
APCP	1.1790143565987672
APCP	0.9866892589092668
APCP	1.1515392977345544
APCP	1.7511771214672176
APCP	1.3261825618293324
APCP	0.7871829530575504
APCP	1.075303851744329
APCP	0.9749428383895631
APCP	0.5108262889890487
APCP	1.153007534584161
APCP	1.1038531519007542
APCP	0.9505223148953549
APCP	1.3911579798294473
APCP	3.8100003314399578
APCP	1.274542085963869
APCP	0.6521836308499579
APCP	0.9318597756474707
APCP	0.9305244720195658
APCP	1.0065209205846581
APCP	1.1868297041786957
APCP	0.5992664946800185
APCP	0.759816964359059
APCP	1.0941533641728551
APCP	0.9653014646682663
APCP	0.7374962530272736
APCP	0.8495588296816649
APCP	1.2923394541884028
APCP	1.4116264385141528
APCP	0.7964235880479329
APCP	0.9638421666536686
APCP	1.0195571169064555
APCP	1.1686639213682417
APCP	1.1870887264041057
APCP	0.9556723642182622
APCP	0.9823958127165731
APCP	0.5999095329205011
APCP	0.8465269468371052
APCP	1.380279728139879
APCP	0.94924152951286
APCP	0.9282703390604065
APCP	0.9721979205990674
APCP	1.8293255305537224
APCP	1.2153215046933419
APCP	0.9524945614034087
APCP	1.14519354338264
APCP	0.9278958126921301
APCP	0.9877728134757428
APCP	1.1773623981776622
APCP	1.4618296247052223
APCP	1.2252209456540084
APCP	0.454908731569271
APCP	1.0313991011134518
APCP	1.5086307651642388
APCP	0.868182365539955
APCP	1.2086556460806763
APCP	1.4690728590177957
APCP	1.1317292072261167
APCP	0.7676346033699494
APCP	0.6790156271905813
APCP	0.6418010325801862
APCP	0.7592697036202747
APCP	0.6480075339366311
APCP	1.1104223874028818
APCP	1.2328069033967857
APCP	1.1150682007555675
APCP	0.775393167446808
APCP	1.1494535848702472
APCP	0.9187761198944913
APCP	1.0163488717071945
APCP	1.1178487769379448
APCP	0.9986099836763158
APCP	0.9348437358322044
APCP	1.011449451093292
APCP	0.6731274653946784
APCP	0.8971716684933838
APCP	1.0895047031002334
APCP	0.7964798302043853
APCP	0.9856450084644925
APCP	1.0591347183770676
APCP	0.8682388448095189
APCP	0.4696219293150299
APCP	0.9630224829294107
APCP	1.023962857310705
APCP	0.9780636739361249
APCP	0.927703650341577
APCP	0.9783831836975453
APCP	0.9448654327449126
APCP	0.9958402183744145
APCP	1.2171877514808165
APCP	0.934945528497009
APCP	1.1198847657269093
APCP	1.2843530955240408
APCP	0.9231522501511589
APCP	0.8785041517951578
APCP	0.8324710571164788
APCP	1.0869592874288097
APCP	0.9450248507351433
APCP	1.0525105777067993
APCP	1.79606687602787
APCP	1.6026631245925016
APCP	1.1955811115804689
APCP	1.0494994348509288
APCP	0.9239051456602339
APCP	1.1113737913854487
APCP	0.5463680751489111
APCP	1.0499001767233291
APCP	1.4715600545915013
APCP	0.9768856092990126
APCP	1.1325532493418147
APCP	0.9561234726988257
APCP	0.9553516283675402
APCP	1.0976584101918563
APCP	0.6533138996495205
APCP	1.085382746698779
APCP	1.1671251316808446
APCP	0.8709755068686719
APCP	0.7850580277457224
APCP	0.6837548018222159
APCP	1.1198021258063053
APCP	1.1499107234787884
APCP	0.9912829785544723
APCP	1.0435480426299482
APCP	0.9702547245776171
APCP	0.5041878880748164
APCP	0.8267990114568423
APCP	1.6549245696848196
APCP	1.4008825610861368
APCP	1.721292942764178
APCP	0.7728019645332805
APCP	1.070844970828052
APCP	1.4997701779462693
APCP	0.8337373057959266
APCP	0.9872770968551081
APCP	1.6636163500535186
APCP	0.3676188015206172
APCP	1.3152670542452372
APCP	0.702159303341556
APCP	1.645913030374322
APCP	0.9860920449127776
APCP	1.1614564090212471
APCP	0.9910135372212286
APCP	1.0000782088393132
APCP	1.2975191607595575
APCP	1.36711214729044
APCP	1.446221960149262
APCP	0.6289085036776063
APCP	1.6023223783671743
APCP	0.8902773796701585
APCP	0.9179790162949029
APCP	1.2504237922118921
APCP	1.3128561979751436
APCP	1.1125491188638605
APCP	0.9112766583530622
APCP	1.0960712987413181
APCP	0.9943745294689814
APCP	2.6876635560471644
APCP	1.1304908480313094
APCP	3.74247653084879
APCP	0.9079342977777293
APCP	1.3299214314612333
APCP	0.4352036592042427
APCP	1.1077160075902066
APCP	0.8866982642185048
APCP	2.0930067991322554
APCP	1.8486097072827334
APCP	1.082271375486558
APCP	1.1065938699106248
APCP	0.7878700444205732
APCP	1.3030106616620127
APCP	1.2429322281488546
APCP	1.588905429566166
APCP	1.4213027333151003
APCP	0.8005417132458166
APCP	1.3018749063170993
APCP	0.8772757139302637
APCP	0.6579673557927087
APCP	0.2984886754016745
APCP	1.058047363867692
APCP	1.4441494737413023
APCP	1.1018224565629131
APCP	0.9843061978447701
APCP	0.9726596681968587
APCP	0.623242563618784
APCP	1.0394879690819654
APCP	1.096853937941668
APCP	1.206884846477977
APCP	0.9221228790371497
APCP	2.0938704669324077
APCP	1.1005001454005818
APCP	0.836586450634465
APCP	3.4398310569404145
APCP	1.3358224184685004
APCP	1.219885253420556
APCP	0.9292765698862933
APCP	0.8922661260775113
APCP	1.096683818193682
APCP	1.426637862941506
APCP	0.9802401884239078
APCP	0.3929662079892142
APCP	0.8556631103785161
APCP	1.1297117263058942
APCP	1.5444242086834068
APCP	1.4257274954953354
APCP	0.8471879018974057
APCP	0.8747137124763863
APCP	1.2610958690573641
APCP	1.1366511365204537
APCP	1.1670539150103523
APCP	1.0523293315576008
APCP	1.797803066416487
APCP	0.998712732376691
APCP	0.9427321906528852
APCP	1.0622155477218305
APCP	1.0470142389317167
APCP	1.2283907224464208
APCP	0.7144481802227226
APCP	1.03896159467048
APCP	0.9399915305763421
APCP	0.8023114382072426
APCP	1.150076412180309
APCP	1.0124108020074905
APCP	1.7942475403416183
APCP	1.1419692494208682
APCP	1.1138109153388136
APCP	0.9726648567584913
APCP	1.4852853166523607
APCP	0.8362133809400328
APCP	1.1961255247401594
APCP	1.1769632545734274
APCP	1.0404174702348845
APCP	1.6872943461233627
APCP	1.1453847262213745
APCP	1.0750532187467872
APCP	1.1736940149830575
APCP	0.9985758783955543
APCP	1.0874491584060153
APCP	0.8388731411682837
APCP	1.0898431572555718
APCP	1.0450027558001298
APCP	1.0327495372370552
APCP	1.0894526828068114
APCP	1.1896433667015414
APCP	1.3169346044709813
APCP	1.4684532509732966
APCP	1.0734793316883815
APCP	0.9579154969804949
APCP	1.033918044066643
APCP	1.1392825978322405
APCP	1.280663920106741
APCP	0.8747407110123592
APCP	1.156229719972125
APCP	0.6992337234493095
APCP	0.6460236244513134
APCP	0.9042317027376557
APCP	1.093808073184636
APCP	0.8680614650829411
APCP	1.1258202124184802
APCP	0.8140131703072923
APCP	1.0169864600456406
APCP	1.0699136309474473
APCP	0.8977091516473991
APCP	1.0270300292117123
APCP	1.0712877467443445
APCP	1.0886593293768265
APCP	0.8987675013700037
APCP	2.320315392442035
APCP	0.9955054392160587
APCP	0.6641831148726609
APCP	0.9682178582184144
APCP	1.1662832337743427
APCP	1.3303738709014503
APCP	1.4934215624886686
APCP	1.0822965276060994
APCP	1.2070203953483585
APCP	0.9784007568338733
APCP	0.9761912941040707
APCP	0.9240849393011096
APCP	0.7629172407863803
APCP	1.0694412429173823
APCP	0.8177232183859106
APCP	0.39694487986605453
APCP	1.219608859490881
APCP	1.4762953324522257
APCP	0.7743193746758311
APCP	1.2174790046029085
APCP	0.7342912733477208
APCP	0.8959032956097907
APCP	0.5018061714449437
APCP	1.0519931104081723
APCP	0.7315155956101982
APCP	0.8432809995212603
APCP	1.2462669453130886
APCP	0.8431629207005615
APCP	0.6834149989782264
APCP	0.9210393527030987
APCP	1.3621811931036527
APCP	0.8524700170564041
APCP	0.9318651777097178
APCP	1.197985082870559
APCP	0.5404993245306543
APCP	0.9167210098961216
APCP	0.9462807048061969
APCP	0.7159753024223782
APCP	1.0517159781708139
APCP	1.1228633254859417
APCP	0.6773097545823159
APCP	0.9475458153971421
APCP	0.780628966997336
APCP	0.9515223489636958
APCP	0.9471028138144673
APCP	0.5774234654189333
APCP	0.8167917083155859
APCP	2.193170533039979
APCP	0.8877182582123037
APCP	1.4066765794737268
APCP	1.076696959045445
APCP	0.9405678116785774
APCP	1.0037372061035834
APCP	0.8181698278409341
APCP	1.1068976447067704
APCP	1.2230017297642948
APCP	1.0224168513929894
APCP	0.9154971408338055
APCP	0.9767211653211197
APCP	1.4202975900508537
APCP	1.1018470645433385
APCP	0.9576069367854408
APCP	0.5786641362921312
APCP	0.9542944483145681
APCP	0.9157844931994638
APCP	1.0564575458567016
APCP	0.751475855745365
APCP	0.7865271705724628
APCP	1.147741799564986
APCP	0.9597360795483443
APCP	0.9463560499306598
APCP	0.6018002346430783
APCP	0.7974369380756368
APCP	0.7464505947416097
APCP	0.6867097332535501
APCP	1.1328413749639004
APCP	1.413039099922443
APCP	0.9310803613032791
APCP	0.6940842819645487
APCP	0.9798893073806206
APCP	0.9650194123224068
APCP	1.4425496886979028
APCP	1.0941090096857833
APCP	0.9265656627619442
APCP	0.9085632730985603
APCP	1.038005685845228
APCP	0.9405426509124533
APCP	1.124248443133841
APCP	1.448195216537202
APCP	1.3151153291085853
APCP	0.6979206315700345
APCP	0.9565511273386408
APCP	0.7339960741576175
APCP	1.0373873616105176
APCP	0.8205399378882979
APCP	0.8049592897421833
APCP	1.3317493633439144
APCP	1.3726235140450085
APCP	0.979712854176966
APCP	1.127632633612568
APCP	1.775994746161062
APCP	1.28956294510916
APCP	0.8684698024195999
APCP	1.9645200365536852
APCP	3.3467692967201543
APCP	0.7961775796556538
APCP	1.3425755146886356
APCP	1.0923579395323346
APCP	1.9623201622050463
APCP	1.0570883209507012
APCP	0.9503132223341374
APCP	0.94294997503823
APCP	1.5704245794288758
APCP	0.827108601450832
APCP	1.1418722390348242
APCP	1.2203715843769798
APCP	1.6606880018084538
APCP	0.7828336067819784
APCP	0.56538801850653
APCP	0.8398943327004501
APCP	1.240855615830289
APCP	0.6428879715123803
APCP	0.7746470656757473
APCP	1.0482257553745469
APCP	1.0213207446104797
APCP	0.9819616386143105
APCP	0.9725380912448083
APCP	0.7557290947365457
APCP	0.9866520378760419
APCP	0.7889106154667178
APCP	0.7411110460981315
APCP	1.8799702191890335
APCP	1.4289092249596986
APCP	1.43050314817934
APCP	1.0087104137525338
APCP	0.75548906364012125
APCP	1.4104388727700445
APCP	1.22625446634891
APCP	1.3975334638948518
APCP	1.2444921255664045
APCP	1.2771038297336683
APCP	1.0743705541921351
APCP	1.0319629648438302
APCP	1.5509871597878924
APCP	1.1637025318208138
APCP	1.0338333813793068
APCP	0.8719863517304309
APCP	1.22918455648736
APCP	1.170744853320953
APCP	0.9991746177736305
APCP	0.7990874936128269
APCP	1.1388783107444007
APCP	1.3717275554324317
APCP	1.094292464195007
APCP	1.0971465336346393
APCP	0.770246465771985
APCP	1.2624706642528074
APCP	0.949208444303606
APCP	3.5108860121641428
APCP	1.0058814648791856
APCP	1.2384625005542889
APCP	1.0099150485844
APCP	1.0912367408843096
APCP	0.8544222755559826
APCP	0.8781398468092304
APCP	0.9958631473461659
APCP	1.0694892050048468
APCP	1.203490226731003
APCP	1.2653414575050785
APCP	1.1081051247591474
APCP	1.0726485503321264
APCP	1.0942443943927407
APCP	0.9745398222598364
APCP	1.0261448540217697
APCP	0.6358210129371038
APCP	1.2036858093450544
APCP	1.1128868473293643
APCP	0.905986917093622
APCP	1.1215492087755807
APCP	0.9293419859723824
APCP	0.8183386127503185
APCP	0.5638392343752002
APCP	1.2046739074899409
APCP	1.033994474105797
APCP	0.7983021457662215
APCP	0.9316253119904179
APCP	0.9283665955260475
APCP	0.9111949604289599
APCP	0.6392130109694205
APCP	1.0415728723195552
APCP	1.1628949966930753
APCP	1.0215503815551892
APCP	0.9214234805354443
APCP	1.1797184190565388
APCP	0.984049662615179
APCP	1.0551601030878495
APCP	0.8679280305117313
APCP	0.9569734766765634
APCP	0.6012356914470335
APCP	1.0443515859425176
APCP	0.9112268427817427
APCP	1.0069174097489502
APCP	0.8972426054987332
APCP	0.9406906490458289
APCP	7.339226017403541
APCP	0.8290429369469239
APCP	0.8679008545002954
APCP	0.6971089592644842
APCP	0.709840116407377
APCP	0.7589479786979301
APCP	1.0057662047841562
APCP	1.2079712354594148
APCP	1.4402447427931968
APCP	1.1883544619984983
APCP	0.8677154950438865
APCP	1.32784079647983
APCP	1.1061336854272013
APCP	1.1043293901357047
APCP	1.2067543272429018
APCP	1.20753656094907
APCP	1.2089387339443216
APCP	1.8613277002190898
APCP	1.1733807507673237
APCP	1.2239802632087575
APCP	1.2373052405679947
APCP	0.9298975960836479
APCP	1.2776856833306012
APCP	0.617767786913639
APCP	1.2024477602981118
APCP	0.9914021875140181
APCP	1.2261740140584774
APCP	1.7043218158516635
APCP	0.6468248289179412
APCP	0.644220816771724
APCP	1.1433162415454123
APCP	1.7340666245109178
APCP	1.0789685956034862
APCP	1.072302555855914
APCP	0.8537159937709513
APCP	1.0371522403393092
APCP	0.9321889319525557
APCP	1.1133924900343861
APCP	0.9170734525326869
APCP	0.7840322819527829
APCP	0.9356882565217588
APCP	0.7277544133957352
APCP	1.6969217980531295
APCP	0.8448616278663497
APCP	1.0051369221875122
APCP	0.7122148373981327
APCP	0.8042017666795447
APCP	0.9073184489087983
APCP	0.9656232715681605
APCP	0.9423786947381215
APCP	0.8706629401244926
APCP	0.9128718389109074
APCP	0.9408918182365803
APCP	1.1006796190242074
APCP	0.9354323883330788
APCP	0.48129562772494744
APCP	0.8664109121511079
APCP	0.9574675154126706
APCP	0.9678207853982644
APCP	0.8972270639719511
APCP	0.9315701020346899
APCP	0.8728378089475854
APCP	0.9750889948937498
APCP	0.4792204765093734
APCP	0.9142273749159028
APCP	1.1486594054039165
APCP	0.7162380413822896
APCP	0.8160423821504265
APCP	0.9430622021950502
APCP	0.9644099516690298
APCP	0.9827855986513429
APCP	1.0808600873715408
APCP	0.6618142918587931
APCP	1.1930070458618172
APCP	0.9391046271776597
APCP	0.7172544606426967
APCP	0.9502309321279475
APCP	0.8950906389033919
APCP	0.8265519144554737
APCP	1.679647673356687
APCP	1.0186716518472654
APCP	0.7583688348394535
APCP	0.9854854944656738
APCP	1.1643858782251797
APCP	1.2258570444927936
APCP	0.7808564264328786
APCP	1.034564430102908
APCP	0.7153983954643037
APCP	1.026639583551314
APCP	1.4250453876232883
APCP	0.8651124022740606
APCP	0.9102435299253437
APCP	1.3581550638762276
APCP	1.0650270852997588
APCP	0.9540477246881705
APCP	0.8202162454275532
APCP	1.034043316214141
APCP	0.8718978020058399
APCP	1.0731160000985522
APCP	0.4686608957358749
APCP	1.120788944975991
APCP	1.2919831452298831
APCP	1.1858719060632077
APCP	1.3387226309490885
APCP	0.8546736802112487
APCP	1.1402174190141425
APCP	0.9448258836135008
APCP	1.0886652318190981
APCP	0.9620536168565141
APCP	1.3896263320398161
APCP	1.116436892193619
APCP	1.0523194664359914
APCP	0.7299405945039678
APCP	0.6308007844997319
APCP	0.9892750750338252
APCP	1.4895688770150883
APCP	1.2506173552703905
APCP	1.0363987062962177
APCP	0.8235616480561249
APCP	0.8730498135400645
APCP	0.8066160047728321
APCP	0.6469661266650836
APCP	0.8836005554494686
APCP	0.9189906492356628
APCP	0.8209534675466708
APCP	0.7022224623541758
APCP	0.8087525704703703
APCP	1.0246230684352375
APCP	0.8515772995659175
APCP	2.7377958230335566
APCP	1.0422066751740227
APCP	1.165299877334327
APCP	1.4783797221012458
APCP	1.4941730965539357
APCP	1.0341063366032215
APCP	1.738512524078825
APCP	1.084418271389742
APCP	2.433187490600841
APCP	0.9798040134382398
APCP	0.5846850519821342
APCP	0.9546742838526623
APCP	0.8105062279086579
APCP	0.6627589558815641
APCP	0.7686656712234746
APCP	0.651818494127929
APCP	0.9877289753439994
APCP	0.8306839909874428
APCP	0.8500758490336748
APCP	0.88124911981167
APCP	0.7372974207233786
APCP	1.1272742139841005
APCP	1.4703382752174954
APCP	1.067165970640652
APCP	1.1073629987822615
APCP	0.8376899648673168
APCP	1.192787568885989
APCP	0.9446032738402979
APCP	0.6607072142043703
APCP	1.277920755764588
APCP	1.011825705693265
APCP	1.8314087764398295
APCP	1.160143293797246
APCP	1.1131564355629222
APCP	1.0693454089846226
APCP	1.093908637016321
APCP	1.5968038737361003
APCP	1.1674336209863698
APCP	0.9088517255853105
APCP	0.6028250710110054
APCP	1.3824682590309316
APCP	1.252103339234158
APCP	0.6677263163031181
APCP	1.0208257581110367
APCP	1.6835915174110907
APCP	1.0205011887150326
APCP	0.47962421552714024
APCP	0.7617659788127579
APCP	1.0114179761671962
APCP	1.155412031795114
APCP	0.6595748482114722
APCP	0.981949302120785
APCP	0.6938618331081053
APCP	1.2215319028800469
APCP	1.689492799077436
APCP	1.7630382562392892
APCP	0.8367730086528035
APCP	0.577677964497283
APCP	1.034798303826307
APCP	1.3333052012604487
APCP	0.6972948632013837
APCP	1.408707734226919
APCP	0.8914516500891073
APCP	0.9895839378626465
APCP	0.8690427338731055
APCP	0.769359785508314
APCP	0.7640707780464302
APCP	1.2748907649792889
APCP	1.2009454609852184
APCP	0.8247627110483512
APCP	1.131790113002064
APCP	1.1888828562756286
APCP	1.1344778860914955
APCP	0.9252188843767558
APCP	1.7442224264217794
APCP	0.8634480734443166
APCP	0.8800298421666534
APCP	1.1547809401062188
APCP	1.053149117664253
APCP	1.084423002842836
APCP	0.9489748280185146
APCP	1.3700414361478657
APCP	2.3342615827577697
APCP	1.2561979617302002
APCP	0.9072927994170737
APCP	1.4077721462016417
APCP	1.515080297541714
APCP	1.1358397333637085
APCP	0.7464266181618476
APCP	1.0509154243682848
APCP	1.0981086066186503
APCP	1.1825952386291056
APCP	0.7620150824786471
APCP	1.0883274216850887
APCP	0.7202731423697787
APCP	0.7968769714665837
APCP	0.6502805055871737
APCP	0.9139337835343203
APCP	0.9957385452746416
APCP	1.027285685450407
APCP	1.004700913817497
APCP	0.9694507281933689
APCP	0.8748476415461565
APCP	0.6445723442153268
APCP	0.9075355460521205
APCP	0.9187411252775808
APCP	1.2233098225246735
APCP	0.7589474768361671
APCP	1.2203953521300295
APCP	1.1496225339895618
APCP	1.093123747871835
APCP	1.082461413519144
APCP	3.290968035444275
APCP	1.1294887408856393
APCP	0.8479096168541465
APCP	1.174866725053091
APCP	0.7139626439582135
APCP	2.3104475843095087
APCP	0.850399213770943
APCP	0.8388015154997985
APCP	1.1050441250808734
APCP	1.7176645878649404
APCP	1.4286010396477626
APCP	1.180119158903256
APCP	1.1469176407908186
APCP	1.1568690831221071
APCP	1.1713282359653643
APCP	0.9702974201916783
APCP	0.7773973496187617
APCP	0.9394103725758073
APCP	1.0154107090370434
APCP	1.051705634241219
APCP	1.1333117879246215
APCP	1.0290636611189516
APCP	0.9464530134428164
APCP	0.9517962333717925
APCP	1.465106929820374
APCP	0.8248982732670074
APCP	0.9778887553771002
APCP	2.248402533078624
APCP	0.9937291459034409
APCP	0.9803090728030122
APCP	1.1998414045734784
APCP	0.8033662608221175
APCP	1.0554160949882399
APCP	0.8171095145295807
APCP	1.7113384779365415
APCP	0.8262663287636618
APCP	1.189271454077673
APCP	0.8764040948358941
APCP	0.8976748673615611
APCP	1.3010981470192475
APCP	1.3501072546034194
APCP	1.0826428474303498
APCP	1.0249256484255527
APCP	0.9253182523405002
APCP	0.840549618954281
APCP	1.1419535390383238
APCP	1.236359366426507
APCP	1.3392777177862774
APCP	0.9938179002576104
APCP	0.9759340943475255
APCP	1.555172212598358
APCP	0.5407992512785369
APCP	0.9505476653931811
APCP	1.4224187925515395
APCP	1.2443644675205576
APCP	1.516169001945618
APCP	1.2613974288533416
APCP	0.9069745146924425
APCP	1.6663718106893868
APCP	0.8439348658290539
APCP	0.7348741409675618
APCP	1.283957840697388
APCP	1.0573823321701532
APCP	0.9039764505816379
APCP	0.6968999697356412
APCP	0.6737970911235183
APCP	0.9994591475047707
APCP	0.8000115115458168
APCP	1.2252949996676743
APCP	1.0630586211551207
APCP	1.0095624458321046
APCP	1.160571742307792
APCP	1.136455349775334
APCP	0.9207188787452757
APCP	1.0906026787251826
APCP	0.5696427264269456
APCP	1.2475859076243876
APCP	1.0692661441485274
APCP	1.2069606599760936
APCP	1.0416464262164205
APCP	1.2308641535194917
APCP	0.9929452127592201
APCP	0.8566349681151435
APCP	1.3604642880687416
APCP	0.9165831144969141
APCP	0.8251086616547454
APCP	0.8857757915457678
APCP	0.8122009672369963
APCP	0.9994472610775726
APCP	1.8155005629476957
APCP	1.5939374187408477
APCP	0.992741370891729
APCP	1.856869152865592
APCP	1.393967349749869
APCP	1.1825494640369607
APCP	1.3254701012504053
APCP	0.8475609221126708
APCP	1.1586716950441625
APCP	0.8278626971941273
APCP	0.8875022513007711
APCP	1.074788803559095
APCP	0.9529175658586568
APCP	1.1697618483986532
APCP	1.2798152225094261
APCP	0.921256673841279
APCP	2.406732967888109
APCP	0.7679019236869947
APCP	1.0573335822360395
APCP	1.0801992755642809
APCP	1.1253922408371477
APCP	1.2972991003014385
APCP	0.5972758362317504
APCP	0.6322160860562402
APCP	1.2202734886371789
APCP	1.0891950533983155
APCP	0.9656614912829912
APCP	0.9370688414929951
APCP	1.0490413480391982
APCP	0.8921107788743384
APCP	0.6898326429046104
APCP	1.1229015715401802
APCP	1.2709529332980671
APCP	1.289352222515218
APCP	0.9476275749986378
APCP	1.2294414710335526
APCP	1.2489184865722167
APCP	0.7361360469630237
APCP	1.2978689514774275
APCP	1.1634382458778667
APCP	0.9734742690812739
APCP	1.2892149808025364
APCP	1.066823435792909
APCP	0.9542910573877237
APCP	2.2001313794159096
APCP	0.7580675462632499
APCP	2.591138910561956
APCP	1.0608993939873415
APCP	0.8856909793079067
APCP	1.3142031361263498
APCP	1.3252753394180157
APCP	1.6063571461460748
APCP	0.48677525013148887
APCP	1.0773888316496942
APCP	1.1523802466019055
APCP	1.1532069479345515
APCP	1.8761465693170376
APCP	1.2094305276525414
APCP	1.0302682849436757
APCP	0.6982363170814061
APCP	0.652777596839662
APCP	0.5684884996291238
APCP	1.2475034519233354
APCP	0.669426280519156
APCP	1.473888843761969
APCP	1.051215927063262
APCP	1.431122359137884
APCP	0.8042770981510209
APCP	1.2642931720388857
APCP	1.0022446386254469
APCP	2.8947448700787994
APCP	1.0917093798779707
APCP	1.094389696939313
APCP	0.9219688743636271
APCP	1.5199777452120995
APCP	0.8329078681235386
APCP	1.5376290368530263
APCP	1.1312740175628269
APCP	0.7072581774429233
APCP	1.4771497764884645
APCP	1.2439854989657968
APCP	0.8544799952039718
APCP	0.5301385524667968
APCP	1.0297031357796897
APCP	1.0928385455968328
APCP	0.8687743287644099
APCP	2.403419979786981
APCP	1.7215301521692954
APCP	1.7057190452636235
APCP	1.0746473806576875
APCP	0.96938699566934206
APCP	2.533896885832806
APCP	1.0451775684191502
APCP	1.2109145273391784
APCP	0.9436024852305104
APCP	1.0335572107382527
APCP	0.7237929848568174
APCP	1.3936496990910352
APCP	0.9002705601181703
APCP	1.033295325304278
APCP	1.1816587832940229
APCP	1.18709529206992
APCP	1.2649371390101083
APCP	1.0109750745716863
APCP	1.2176085843068176
APCP	1.4052952231575926
APCP	0.6429060048054176
APCP	0.8850200993170767
APCP	0.838280294065194
APCP	0.9327009458487217
APCP	1.0780785126285592
APCP	1.2202362823847974
APCP	0.990769067235927
APCP	1.121030417190628
APCP	0.496837142705845
APCP	1.0893989879550545
APCP	1.8637168872485879
APCP	1.154257166844021
APCP	0.7942380372072221
APCP	0.7561822615769478
APCP	0.918875457515591
APCP	1.451093552315209
APCP	1.5841131973853493
APCP	0.9125019911933728
APCP	0.9266666366790087
APCP	0.5257039229802751
APCP	0.6325187566109363
APCP	1.1676474204147014
APCP	1.2543682433000307
APCP	1.0324314778948713
APCP	0.7897221071529977
APCP	1.1882003423945393
APCP	1.136119898514866
APCP	1.2177210357024781
APCP	1.6827079162978544
APCP	1.1574383404335764
APCP	0.3668052843425037
APCP	1.7398975722859726
APCP	0.5882449746650391
APCP	1.1477359665497946
APCP	1.020101277853405
APCP	0.8979459912804374
APCP	1.3233719562943873
APCP	1.0141056519342795
APCP	1.2468680583685137
APCP	1.4085665070061804
APCP	1.2054720274926283
APCP	0.4875461799423411
APCP	1.083483248218649
APCP	1.2322773048361257
APCP	1.0099446470768565
APCP	1.299315125337271
APCP	1.2949220384486844
APCP	1.147810336170441
APCP	1.0130452917216373
APCP	1.2510144080401255
APCP	0.9604015598886814
APCP	1.2781549909411691
APCP	1.2646857145552994
APCP	1.1130839150382819
APCP	0.9669707067622854
APCP	1.1319696859407165
APCP	0.40351817562534714
APCP	1.1240209652416577
APCP	1.0610440075528327
APCP	1.2280343274514343
APCP	0.992118084865677
APCP	1.3789111354651247
APCP	1.4579878592964168
APCP	0.7584268545811966
APCP	1.1419120059773362
APCP	0.9403877889138992
APCP	1.3313344734071606
APCP	1.3408508273123374
APCP	0.8946801702049932
APCP	1.0988201082480875
APCP	0.8954837667822909
APCP	0.8242780241926614
APCP	0.411097288983007
APCP	1.0486406198207954
APCP	1.4151111112685342
APCP	1.164496173950285
APCP	1.4172959210669953
APCP	0.8643724473068798
APCP	0.8033893345189262
APCP	1.0966552312006956
[truncated: 84,055 more rows]
