# Supplementary material for: Parallelized multidimensional analytic framework applied to mammary epithelial cells uncovers regulatory principles in EMT
Source: Nat Commun. 2023 Feb 8;14:688. doi: 10.1038/s41467-023-36122-x (PMC9908882; doi:10.1038/s41467-023-36122-x)
Supplement: Supplementary file 12 — Source Data files [file 41467_2023_36122_MOESM12_ESM.zip › Source_Data_files/Source Data file ΓÇô Fig 4f.txt]

Term	Adjusted.P.value	P.value
cytoskeleton	11.569213263587422	2.70e-12
actin cytoskeleton	10.345951043985107	4.51e-11
intermediate filament cytoskeleton	4.441796225715324	3.62e-05
actomyosin	4.231191656614247	5.87e-05
nuclear heterochromatin	3.9349475823735784	1.16e-04
bicellular tight junction	3.6852056975484104	2.06e-04
U2-type prespliceosome	3.0533797793421886	8.84e-04
polymeric cytoskeletal fiber	2.7230505570021895	1.89e-03
nuclear inner membrane	2.352510333758741	4.44e-03
spliceosomal snRNP complex	2.1638034102909014	6.86e-03
nuclear body	19.87156037881039	1.34e-20
nuclear speck	17.16282392273369	6.87e-18
nucleolus	16.06529149162253	8.60e-17
focal adhesion	13.110593563622176	7.75e-14
chromatin	12.732637373913223	1.85e-13
nuclear chromatin	11.418322561095591	3.82e-12
nuclear chromosome part	11.006575429852912	9.85e-12
heterochromatin	9.563328044615071	2.73e-10
spliceosomal complex	8.469638943688365	3.39e-09
preribosome	6.285261750120651	5.18e-07
microtubule organizing center	5.410812022955542	3.88e-06
chromosome, telomeric region	5.018283264660635	9.59e-06
centrosome	3.6018249974879835	2.50e-04
nuclear chromosome, telomeric region	3.5427292383275106	2.87e-04
small-subunit processome	3.5427292383275106	2.87e-04
chromosome, centromeric region	3.1436346299452964	7.18e-04
BAF-type complex	3.1158389012488032	7.66e-04
pericentric heterochromatin	2.898081956289055	1.26e-03
nuclear periphery	2.7179599848615665	1.91e-03
microtubule cytoskeleton	2.5846011168033205	2.60e-03
nucleoplasm part	2.562680016855027	2.74e-03
nuclear matrix	2.562680016855027	2.74e-03
U2-type spliceosomal complex	2.5341433608663695	2.92e-03
SWI/SNF complex	2.4992673295447236	3.17e-03
chromosome	2.4992673295447236	3.17e-03
nuclear chromosome	2.4088483493461825	3.90e-03
CHD-type complex	2.4088483493461825	3.90e-03
nuclear cyclin-dependent protein kinase holoenzyme complex	2.4088483493461825	3.90e-03
nuclear euchromatin	2.1726019547122326	6.72e-03
intermediate filament	2.1704413798872837	6.75e-03
preribosome, large subunit precursor	2.1704413798872837	6.75e-03
nuclear inclusion body	2.1704413798872837	6.75e-03
npBAF complex	2.1704413798872837	6.75e-03
small nucleolar ribonucleoprotein complex	2.03070736218173	9.32e-03
