# Supplementary material for: Parallelized multidimensional analytic framework applied to mammary epithelial cells uncovers regulatory principles in EMT
Source: Nat Commun. 2023 Feb 8;14:688. doi: 10.1038/s41467-023-36122-x (PMC9908882; doi:10.1038/s41467-023-36122-x)
Supplement: Supplementary file 12 — Source Data files [file 41467_2023_36122_MOESM12_ESM.zip › Source_Data_files/Source Data file ΓÇô Fig 5b.txt]

Gene.names	Met.names	Cor
DDX17_S599	C00559	-0.47372116725402086
ACSS2_S28	C00559	-0.1700373671180589
ACSS2_S30	C00559	-0.21110973147923875
NDUFS1_S362	C00559	0.8280940023211646
UGP2_S2	C00559	-0.5246243855114459
DDX41_S23	C00559	-0.7534104500123756
ATP11A_S159	C00559	-0.10224145969330319
ATP11A_S161	C00559	-0.42359501293841206
EIF4A3_S12	C00559	-0.05045299899374497
SETD1A_S1103	C00559	-0.5128704792594112
PFKFB2_S466	C00559	0.5090632083304142
EPRS_S885	C00559	-0.384827518842642
EPRS_S886	C00559	-0.3803940736893226
GYS1_S653	C00559	-0.3972690407148987
PCYT1A_S362	C00559	0.004347165464277506
PCYT1A_S319	C00559	-0.628048279030993
PCYT1A_S323	C00559	-0.35447769628462145
MCM2_S139	C00559	-0.2875079822805605
MCM2_S26	C00559	-0.16118474882403128
MCM2_S27	C00559	-0.347478308939346
ACLY_S481	C00559	-0.19074630173589674
KMT2A_S3511	C00559	0.5940761508457764
GFPT1_S261	C00559	0.45658087321340846
G3BP1_S232	C00559	-0.42423596576310335
PTPN14_S760	C00559	0.09920724466692386
PTPN14_S593	C00559	0.01726739693266917
PTPN14_S594	C00559	0.32987300363616795
MICAL3_S685	C00559	-0.2622717724073207
CMAS_S113	C00559	-0.2978237403158718
SSH3_S85	C00559	-0.07653234654748955
SSH3_S87	C00559	-0.006158315711047931
MYBBP1A_S1163	C00559	-0.4739383517147124
PRMT8_S359	C00559	-0.5399582793131125
DDX21_S121	C00559	-0.2242647114627817
PNKP_T118	C00559	-0.2982511058793263
SSH3_T79	C00559	-0.19983200413645164
CTDP1_S750	C00559	0.4482174490012667
CTDP1_S753	C00559	0.4482174490012667
NAV2_S1461	C00559	0.8026061828731447
NAV2_S1465	C00559	0.8018825216157167
DHX16_S103	C00559	-0.26500287508423526
DHX16_S106	C00559	-0.12443985275440138
DHX16_S107	C00559	-0.2552528237681176
DDX41_S21	C00559	-0.09218945826149755
DDX20_S285	C00559	-0.051634232220176574
DDX20_S286	C00559	-0.051634232220176574
LIG1_S66	C00559	-0.07233299274174858
LIG1_S76	C00559	-0.07233299274174858
BCKDHA_S371	C00559	-0.7167389519857704
BCKDHA_S381	C00559	-0.7167389519857704
CHD9_S994	C00559	0.5349980284427359
CHD9_S998	C00559	0.5349980284427359
CHD9_S1585	C00559	-0.42430292306718004
CHD9_S1601	C00559	0.23382040025127285
CHD9_S1605	C00559	0.23382040025127285
MCM3_S167	C00559	0.14284701727156304
CHD2_S1369	C00559	0.6183989720697903
CHD2_S1373	C00559	0.6183989720697903
CHD2_S207	C00559	0.7159334122659182
CHD2_S208	C00559	0.7159334122659182
ATRX_S849	C00559	0.6722397893649938
ATRX_S850	C00559	0.66769748197573775
ATRX_S856	C00559	0.6522539223979001
ATRX_S974	C00559	0.6806137988327728
ATRX_S978	C00559	0.706779089527158
ATRX_S1073	C00559	0.6891958506539434
ATRX_S1076	C00559	0.6987426155751479
ATRX_S1348	C00559	0.6960457316482271
ATRX_S1352	C00559	0.6681028172944444
ATRX_S788	C00559	0.5216903835058603
PLA2G4A_S437	C00559	-0.5483942339516275
PCYT1A_S333	C00559	-0.29921297862281865
PCYT1A_S321	C00559	-0.5394411107742574
ATP7A_S353	C00559	0.012533037920906634
ATP7A_S357	C00559	0.04394109450254496
CHD3_S1601	C00559	-0.030709068647093822
CHD3_S1605	C00559	0.018979588979588635
EZH2_S363	C00559	-0.20193053146835932
MICAL3_S687	C00559	0.4218447473321675
NSD1_S483	C00559	0.4486786153959455
NSD1_S486	C00559	0.4486786153959455
SMARCAD1_S124	C00559	-0.3134241360646095
SMARCAD1_S127	C00559	-0.3134241360646095
SMARCAD1_S211	C00559	0.3493071918228146
SMARCAD1_S214	C00559	0.249905100630822
SMARCAD1_S239	C00559	-0.06597790823200556
SMARCAD1_S242	C00559	-0.06597790823200556
CHD8_S550	C00559	-0.527937639295329
CHD8_S553	C00559	-0.5968176173652956
DUOX1_S634	C00559	0.4564463064213554
DUOX1_S637	C00559	0.4564463064213554
CHD4_T1542	C00559	-0.1709930671926039
CHD4_T1546	C00559	-0.3069344368226395
PTPN3_T376	C00559	-0.38696654121723945
MCM3_T169	C00559	0.14284701727156304
ATRX_T977	C00559	0.6796051009272793
ATRX_T1346	C00559	0.643517090712481
CHD3_T1595	C00559	-0.01770390076133741
CHD3_T1557	C00559	-0.5910735716150856
EZH2_T367	C00559	-0.2082951608012723
MICAL3_T684	C00559	0.1698017996156409
CYBRD1_Y252	C00559	0.6944327089931773
CHD4_S1528	C00559	0.6484774841685744
CHD4_S1530	C00559	0.6378788297159695
GYS1_S641	C00559	-0.2837709472314171
GYS1_S645	C00559	-0.28100519938701596
GYS1_S649	C00559	-0.28100519938701596
PCYT1A_S315	C00559	0.39206270159909423
CHD3_S1545	C00559	0.6440927371412067
CHD4_T1533	C00559	0.6825541689253358
CHD3_T1541	C00559	0.6390147478069809
DDX17_S599	C07086	0.4411099343186048
ACSS2_S28	C07086	-0.4938483816452165
ACSS2_S30	C07086	-0.5592792619051867
NDUFS1_S362	C07086	-0.17071370548592407
UGP2_S2	C07086	-0.43692734850377474
DDX41_S23	C07086	0.008935286362233856
ATP11A_S159	C07086	0.5439314842262714
ATP11A_S161	C07086	0.23586344483163824
EIF4A3_S12	C07086	-0.30767558642634346
SETD1A_S1103	C07086	-0.505782539773145
PFKFB2_S466	C07086	-0.3427490344635486
EPRS_S885	C07086	-0.36424970872226287
EPRS_S886	C07086	-0.33312460513081343
GYS1_S653	C07086	-0.20681297955055508
PCYT1A_S362	C07086	0.38226795941489267
PCYT1A_S319	C07086	-0.47336152928921377
PCYT1A_S323	C07086	-0.49842053539901415
MCM2_S139	C07086	0.3743284014518294
MCM2_S26	C07086	0.43757346885931897
MCM2_S27	C07086	0.3525390613841444
ACLY_S481	C07086	0.3777473066639225
KMT2A_S3511	C07086	-0.053955741894968975
GFPT1_S261	C07086	-0.45509308722353087
G3BP1_S232	C07086	0.39614349313091846
PTPN14_S760	C07086	0.5300824073901116
PTPN14_S593	C07086	0.4463981622436436
PTPN14_S594	C07086	0.14511460324360007
MICAL3_S685	C07086	0.1989119491266062
CMAS_S113	C07086	0.35405905994886266
SSH3_S85	C07086	-0.5312835003268382
SSH3_S87	C07086	-0.5730085151187791
MYBBP1A_S1163	C07086	0.28673555323029687
PRMT8_S359	C07086	-0.2892380598775285
DDX21_S121	C07086	-0.4464152754068276
PNKP_T118	C07086	0.4690649394868331
SSH3_T79	C07086	-0.5202394627504805
CTDP1_S750	C07086	0.21588206881649913
CTDP1_S753	C07086	0.21588206881649913
NAV2_S1461	C07086	-0.12094437549793041
NAV2_S1465	C07086	-0.1351658015303773
DHX16_S103	C07086	0.33920638241755013
DHX16_S106	C07086	0.377190703487068
DHX16_S107	C07086	0.4029901010230809
DDX41_S21	C07086	0.312717157950082
DDX20_S285	C07086	-0.40521618482139293
DDX20_S286	C07086	-0.40521618482139293
LIG1_S66	C07086	0.3261671506055261
LIG1_S76	C07086	0.3261671506055261
BCKDHA_S371	C07086	0.11906818097605189
BCKDHA_S381	C07086	0.11906818097605189
CHD9_S994	C07086	0.23367699343166254
CHD9_S998	C07086	0.23367699343166254
CHD9_S1585	C07086	0.34177523939354126
CHD9_S1601	C07086	0.4456054952346795
CHD9_S1605	C07086	0.4456054952346795
MCM3_S167	C07086	0.34833250163626867
CHD2_S1369	C07086	-0.049665317718120085
CHD2_S1373	C07086	-0.049665317718120085
CHD2_S207	C07086	0.0857250924613272
CHD2_S208	C07086	0.0857250924613272
ATRX_S849	C07086	0.07127022211980051
ATRX_S850	C07086	0.055984761502996916
ATRX_S856	C07086	0.058274341812579455
ATRX_S974	C07086	0.02996443918410053
ATRX_S978	C07086	0.006988643812460814
ATRX_S1073	C07086	0.09163747794540146
ATRX_S1076	C07086	0.09480163109803168
ATRX_S1348	C07086	0.022040668754857412
ATRX_S1352	C07086	-0.036482390754085846
ATRX_S788	C07086	0.27148766793241147
PLA2G4A_S437	C07086	-0.20050470821860195
PCYT1A_S333	C07086	0.37518970167171567
PCYT1A_S321	C07086	0.2020756131005282
ATP7A_S353	C07086	0.20553247520051132
ATP7A_S357	C07086	0.23541427643459797
CHD3_S1601	C07086	0.37871003474777765
CHD3_S1605	C07086	0.3650980903834301
EZH2_S363	C07086	0.40974399833859876
MICAL3_S687	C07086	0.17762887691961715
NSD1_S483	C07086	0.2569699201460158
NSD1_S486	C07086	0.2569699201460158
SMARCAD1_S124	C07086	0.5695464547879723
SMARCAD1_S127	C07086	0.5695464547879723
SMARCAD1_S211	C07086	0.34206433987322477
SMARCAD1_S214	C07086	0.4506338629179633
SMARCAD1_S239	C07086	0.5438048038910904
SMARCAD1_S242	C07086	0.5438048038910904
CHD8_S550	C07086	0.20359953922588278
CHD8_S553	C07086	0.18019587614219135
DUOX1_S634	C07086	-0.38556125992708956
DUOX1_S637	C07086	-0.38556125992708956
CHD4_T1542	C07086	0.4506515695490854
CHD4_T1546	C07086	0.3543134476507158
PTPN3_T376	C07086	-0.24599127170810747
MCM3_T169	C07086	0.34833250163626867
ATRX_T977	C07086	0.013405418873322188
ATRX_T1346	C07086	-0.04076729998451768
CHD3_T1595	C07086	0.34079563332953233
CHD3_T1557	C07086	0.1711554716829627
EZH2_T367	C07086	0.40244788714467883
MICAL3_T684	C07086	0.1212104841835793
CYBRD1_Y252	C07086	-0.2563975953936745
CHD4_S1528	C07086	-0.0730133448434906
CHD4_S1530	C07086	-0.09479300172348294
GYS1_S641	C07086	0.4189359976986668
GYS1_S645	C07086	0.4052283318343377
GYS1_S649	C07086	0.4052283318343377
PCYT1A_S315	C07086	0.5519120040426664
CHD3_S1545	C07086	0.05903022636046687
CHD4_T1533	C07086	-0.09633800510307115
CHD3_T1541	C07086	0.06823685141019231
DDX17_S599	C05139	-0.4859668385755182
ACSS2_S28	C05139	0.11488787932128333
ACSS2_S30	C05139	0.08176263128024591
NDUFS1_S362	C05139	0.5079906783488124
UGP2_S2	C05139	-0.13666668960397427
DDX41_S23	C05139	-0.4388712900509343
ATP11A_S159	C05139	-0.17716574236571156
ATP11A_S161	C05139	-0.5292785573243698
EIF4A3_S12	C05139	-0.01402917537352257
SETD1A_S1103	C05139	-0.4623588760706744
PFKFB2_S466	C05139	0.5583520062123603
EPRS_S885	C05139	-0.02455990667769669
EPRS_S886	C05139	0.04707650153306103
GYS1_S653	C05139	0.16659917870756252
PCYT1A_S362	C05139	-0.12088473960046578
PCYT1A_S319	C05139	-0.26018793838243415
PCYT1A_S323	C05139	-0.12345500357201128
MCM2_S139	C05139	-0.38505177791089346
MCM2_S26	C05139	-0.33987267932937876
MCM2_S27	C05139	-0.3890700064374156
ACLY_S481	C05139	-0.40194901246406156
KMT2A_S3511	C05139	0.38375706296785
GFPT1_S261	C05139	0.3273121871326055
G3BP1_S232	C05139	-0.20139379759333736
PTPN14_S760	C05139	-0.20948362272313645
PTPN14_S593	C05139	-0.2550608171777126
PTPN14_S594	C05139	-0.09972118031053333
MICAL3_S685	C05139	-0.5137037365733298
CMAS_S113	C05139	-0.4241977838118782
SSH3_S85	C05139	0.12287300184186395
SSH3_S87	C05139	0.09810249050722941
MYBBP1A_S1163	C05139	-0.5531899140230183
PRMT8_S359	C05139	0.09861613782649137
DDX21_S121	C05139	-0.023815337383176354
PNKP_T118	C05139	-0.3024770246567652
SSH3_T79	C05139	0.028817305271370865
CTDP1_S750	C05139	0.05852541122076401
CTDP1_S753	C05139	0.05852541122076401
NAV2_S1461	C05139	0.5144227620914026
NAV2_S1465	C05139	0.5066476012991217
DHX16_S103	C05139	-0.32786000936750404
DHX16_S106	C05139	-0.24463542565525911
DHX16_S107	C05139	-0.22943039571118526
DDX41_S21	C05139	-0.42379697435834174
DDX20_S285	C05139	0.2582652578163133
DDX20_S286	C05139	0.2582652578163133
LIG1_S66	C05139	-0.48461525968013364
LIG1_S76	C05139	-0.48461525968013364
BCKDHA_S371	C05139	-0.46876688547152784
BCKDHA_S381	C05139	-0.46876688547152784
CHD9_S994	C05139	0.22350133379753392
CHD9_S998	C05139	0.22350133379753392
CHD9_S1585	C05139	-0.3025012646645111
CHD9_S1601	C05139	-0.1391723598392986
CHD9_S1605	C05139	-0.1391723598392986
MCM3_S167	C05139	-0.41242983395441263
CHD2_S1369	C05139	0.518087416243094
CHD2_S1373	C05139	0.518087416243094
CHD2_S207	C05139	0.5050894866764687
CHD2_S208	C05139	0.5050894866764687
ATRX_S849	C05139	0.3752680890815639
ATRX_S850	C05139	0.3667772633225335
ATRX_S856	C05139	0.37297734791474924
ATRX_S974	C05139	0.43680986430871765
ATRX_S978	C05139	0.46115990949436575
ATRX_S1073	C05139	0.40160347596459284
ATRX_S1076	C05139	0.412703474543271
ATRX_S1348	C05139	0.40270159777482367
ATRX_S1352	C05139	0.3166455190693008
ATRX_S788	C05139	0.13439851338321707
PLA2G4A_S437	C05139	-0.0818349456059736
PCYT1A_S333	C05139	-0.42157818402569924
PCYT1A_S321	C05139	-0.4885340275195159
ATP7A_S353	C05139	-0.37559124746129957
ATP7A_S357	C05139	-0.3264930078394954
CHD3_S1601	C05139	-0.2553802914415535
CHD3_S1605	C05139	-0.22928907215783367
EZH2_S363	C05139	-0.3555873091123215
MICAL3_S687	C05139	-0.12965171318946797
NSD1_S483	C05139	0.021461741526947506
NSD1_S486	C05139	0.021461741526947506
SMARCAD1_S124	C05139	-0.31563150368506027
SMARCAD1_S127	C05139	-0.31563150368506027
SMARCAD1_S211	C05139	-0.08789853784486928
SMARCAD1_S214	C05139	-0.0602120013259412
SMARCAD1_S239	C05139	-0.2741926549382962
SMARCAD1_S242	C05139	-0.2741926549382962
CHD8_S550	C05139	-0.3360740763991599
CHD8_S553	C05139	-0.4460686157440505
DUOX1_S634	C05139	0.36853713747659217
DUOX1_S637	C05139	0.36853713747659217
CHD4_T1542	C05139	-0.30882382321186697
CHD4_T1546	C05139	-0.3886262656037646
PTPN3_T376	C05139	0.13198369533160445
MCM3_T169	C05139	-0.41242983395441263
ATRX_T977	C05139	0.4504812066036573
ATRX_T1346	C05139	0.33920097867391147
CHD3_T1595	C05139	-0.3011419524515351
CHD3_T1557	C05139	-0.28941765939292513
EZH2_T367	C05139	-0.3671707210589758
MICAL3_T684	C05139	-0.3691477550532665
CYBRD1_Y252	C05139	0.10375655483164871
CHD4_S1528	C05139	0.5037448332167522
CHD4_S1530	C05139	0.553861872740296
GYS1_S641	C05139	-0.25906937855188866
GYS1_S645	C05139	-0.26272331467105775
GYS1_S649	C05139	-0.26272331467105775
PCYT1A_S315	C05139	0.10186789166369352
CHD3_S1545	C05139	0.409263755875234
CHD4_T1533	C05139	0.538523942853585
CHD3_T1541	C05139	0.4139916760105993
DDX17_S599	C11457	0.18621439231960235
ACSS2_S28	C11457	-0.7173279132119922
ACSS2_S30	C11457	-0.7413466527804868
NDUFS1_S362	C11457	0.11667756786086447
UGP2_S2	C11457	-0.7855766704479822
DDX41_S23	C11457	-0.035640650017452626
ATP11A_S159	C11457	0.5773596996831147
ATP11A_S161	C11457	0.08904432786537814
EIF4A3_S12	C11457	-0.6064501396003411
SETD1A_S1103	C11457	-0.8189540431126878
PFKFB2_S466	C11457	-0.16775699357713114
EPRS_S885	C11457	-0.6929597956826419
EPRS_S886	C11457	-0.6636521901298861
GYS1_S653	C11457	-0.41986379386191514
PCYT1A_S362	C11457	0.570517581404871
PCYT1A_S319	C11457	-0.719457644548378
PCYT1A_S323	C11457	-0.7839520572478589
MCM2_S139	C11457	0.2919432525461061
MCM2_S26	C11457	0.3168678873908438
MCM2_S27	C11457	0.21196698456326724
ACLY_S481	C11457	0.37226081372360303
KMT2A_S3511	C11457	0.2120536700104628
GFPT1_S261	C11457	-0.16827535221474396
G3BP1_S232	C11457	0.15624809638148937
PTPN14_S760	C11457	0.5959758640316235
PTPN14_S593	C11457	0.48860714069127503
PTPN14_S594	C11457	0.4976827530630993
MICAL3_S685	C11457	0.2947920224549292
CMAS_S113	C11457	0.2245468300307057
SSH3_S85	C11457	-0.6826540535815602
SSH3_S87	C11457	-0.6492635029698348
MYBBP1A_S1163	C11457	-0.0019752998594838476
PRMT8_S359	C11457	-0.5192148529218013
DDX21_S121	C11457	-0.7332989371150789
PNKP_T118	C11457	0.3246850001390069
SSH3_T79	C11457	-0.7458769843279439
CTDP1_S750	C11457	0.6065327601522975
CTDP1_S753	C11457	0.6065327601522975
NAV2_S1461	C11457	0.2434655320186925
NAV2_S1465	C11457	0.22564957878329467
DHX16_S103	C11457	0.3188814626854677
DHX16_S106	C11457	0.45217379010619785
DHX16_S107	C11457	0.3972561287511446
DDX41_S21	C11457	0.42085187006617975
DDX20_S285	C11457	-0.5949366741925414
DDX20_S286	C11457	-0.5949366741925414
LIG1_S66	C11457	0.36249831940226684
LIG1_S76	C11457	0.36249831940226684
BCKDHA_S371	C11457	-0.021276361089843758
BCKDHA_S381	C11457	-0.021276361089843758
CHD9_S994	C11457	0.49145016803156233
CHD9_S998	C11457	0.49145016803156233
CHD9_S1585	C11457	0.03037521318364617
CHD9_S1601	C11457	0.7237055232468772
CHD9_S1605	C11457	0.7237055232468772
MCM3_S167	C11457	0.4242474155114464
CHD2_S1369	C11457	0.21904299031541405
CHD2_S1373	C11457	0.21904299031541405
CHD2_S207	C11457	0.4474753264039682
CHD2_S208	C11457	0.4474753264039682
ATRX_S849	C11457	0.4428568464434005
ATRX_S850	C11457	0.42829144633157856
ATRX_S856	C11457	0.4013258219854182
ATRX_S974	C11457	0.3173037382911561
ATRX_S978	C11457	0.3223311939580979
ATRX_S1073	C11457	0.43365256642061195
ATRX_S1076	C11457	0.43612840308741374
ATRX_S1348	C11457	0.3637456710406152
ATRX_S1352	C11457	0.320936094698356
ATRX_S788	C11457	0.6556326791121942
PLA2G4A_S437	C11457	-0.6254697940355783
PCYT1A_S333	C11457	0.2927173575994078
PCYT1A_S321	C11457	-0.07377035594407728
ATP7A_S353	C11457	0.5155235922660746
ATP7A_S357	C11457	0.5182174951581731
CHD3_S1601	C11457	0.47679610442669795
CHD3_S1605	C11457	0.5267313526496264
EZH2_S363	C11457	0.4089310782638984
MICAL3_S687	C11457	0.6166019318943602
NSD1_S483	C11457	0.6454303654864142
NSD1_S486	C11457	0.6454303654864142
SMARCAD1_S124	C11457	0.4024623574101598
SMARCAD1_S127	C11457	0.4024623574101598
SMARCAD1_S211	C11457	0.46720832808016605
SMARCAD1_S214	C11457	0.6162788315451285
SMARCAD1_S239	C11457	0.5699414900197494
SMARCAD1_S242	C11457	0.5699414900197494
CHD8_S550	C11457	-0.025428635401169943
CHD8_S553	C11457	-0.0757077833954681
DUOX1_S634	C11457	-0.21188244896234656
DUOX1_S637	C11457	-0.21188244896234656
CHD4_T1542	C11457	0.43157118680656126
CHD4_T1546	C11457	0.24616276050437125
PTPN3_T376	C11457	-0.5230726568491575
MCM3_T169	C11457	0.4242474155114464
ATRX_T977	C11457	0.3077824795999796
ATRX_T1346	C11457	0.2729895907632529
CHD3_T1595	C11457	0.4798156491040175
CHD3_T1557	C11457	-0.1587909969309704
EZH2_T367	C11457	0.39332606969201467
MICAL3_T684	C11457	0.4646346266578554
CYBRD1_Y252	C11457	0.2040650538235477
CHD4_S1528	C11457	0.230359474960291
CHD4_S1530	C11457	0.16424214472274687
GYS1_S641	C11457	0.43264535975363483
GYS1_S645	C11457	0.4216591744981544
GYS1_S649	C11457	0.4216591744981544
PCYT1A_S315	C11457	0.7713456001762253
CHD3_S1545	C11457	0.3039629348400235
CHD4_T1533	C11457	0.1723780465477515
CHD3_T1541	C11457	0.324882482994657
DDX17_S599	C05607	0.18621439231960235
ACSS2_S28	C05607	-0.7173279132119922
ACSS2_S30	C05607	-0.7413466527804868
NDUFS1_S362	C05607	0.11667756786086447
UGP2_S2	C05607	-0.7855766704479822
DDX41_S23	C05607	-0.035640650017452626
ATP11A_S159	C05607	0.5773596996831147
ATP11A_S161	C05607	0.08904432786537814
EIF4A3_S12	C05607	-0.6064501396003411
SETD1A_S1103	C05607	-0.8189540431126878
PFKFB2_S466	C05607	-0.16775699357713114
EPRS_S885	C05607	-0.6929597956826419
EPRS_S886	C05607	-0.6636521901298861
GYS1_S653	C05607	-0.41986379386191514
PCYT1A_S362	C05607	0.570517581404871
PCYT1A_S319	C05607	-0.719457644548378
PCYT1A_S323	C05607	-0.7839520572478589
MCM2_S139	C05607	0.2919432525461061
MCM2_S26	C05607	0.3168678873908438
MCM2_S27	C05607	0.21196698456326724
ACLY_S481	C05607	0.37226081372360303
KMT2A_S3511	C05607	0.2120536700104628
GFPT1_S261	C05607	-0.16827535221474396
G3BP1_S232	C05607	0.15624809638148937
PTPN14_S760	C05607	0.5959758640316235
PTPN14_S593	C05607	0.48860714069127503
PTPN14_S594	C05607	0.4976827530630993
MICAL3_S685	C05607	0.2947920224549292
CMAS_S113	C05607	0.2245468300307057
SSH3_S85	C05607	-0.6826540535815602
SSH3_S87	C05607	-0.6492635029698348
MYBBP1A_S1163	C05607	-0.0019752998594838476
PRMT8_S359	C05607	-0.5192148529218013
DDX21_S121	C05607	-0.7332989371150789
PNKP_T118	C05607	0.3246850001390069
SSH3_T79	C05607	-0.7458769843279439
CTDP1_S750	C05607	0.6065327601522975
CTDP1_S753	C05607	0.6065327601522975
NAV2_S1461	C05607	0.2434655320186925
NAV2_S1465	C05607	0.22564957878329467
DHX16_S103	C05607	0.3188814626854677
DHX16_S106	C05607	0.45217379010619785
DHX16_S107	C05607	0.3972561287511446
DDX41_S21	C05607	0.42085187006617975
DDX20_S285	C05607	-0.5949366741925414
DDX20_S286	C05607	-0.5949366741925414
LIG1_S66	C05607	0.36249831940226684
LIG1_S76	C05607	0.36249831940226684
BCKDHA_S371	C05607	-0.021276361089843758
BCKDHA_S381	C05607	-0.021276361089843758
CHD9_S994	C05607	0.49145016803156233
CHD9_S998	C05607	0.49145016803156233
CHD9_S1585	C05607	0.03037521318364617
CHD9_S1601	C05607	0.7237055232468772
CHD9_S1605	C05607	0.7237055232468772
MCM3_S167	C05607	0.4242474155114464
CHD2_S1369	C05607	0.21904299031541405
CHD2_S1373	C05607	0.21904299031541405
CHD2_S207	C05607	0.4474753264039682
CHD2_S208	C05607	0.4474753264039682
ATRX_S849	C05607	0.4428568464434005
ATRX_S850	C05607	0.42829144633157856
ATRX_S856	C05607	0.4013258219854182
ATRX_S974	C05607	0.3173037382911561
ATRX_S978	C05607	0.3223311939580979
ATRX_S1073	C05607	0.43365256642061195
ATRX_S1076	C05607	0.43612840308741374
ATRX_S1348	C05607	0.3637456710406152
ATRX_S1352	C05607	0.320936094698356
ATRX_S788	C05607	0.6556326791121942
PLA2G4A_S437	C05607	-0.6254697940355783
PCYT1A_S333	C05607	0.2927173575994078
PCYT1A_S321	C05607	-0.07377035594407728
ATP7A_S353	C05607	0.5155235922660746
ATP7A_S357	C05607	0.5182174951581731
CHD3_S1601	C05607	0.47679610442669795
CHD3_S1605	C05607	0.5267313526496264
EZH2_S363	C05607	0.4089310782638984
MICAL3_S687	C05607	0.6166019318943602
NSD1_S483	C05607	0.6454303654864142
NSD1_S486	C05607	0.6454303654864142
SMARCAD1_S124	C05607	0.4024623574101598
SMARCAD1_S127	C05607	0.4024623574101598
SMARCAD1_S211	C05607	0.46720832808016605
SMARCAD1_S214	C05607	0.6162788315451285
SMARCAD1_S239	C05607	0.5699414900197494
SMARCAD1_S242	C05607	0.5699414900197494
CHD8_S550	C05607	-0.025428635401169943
CHD8_S553	C05607	-0.0757077833954681
DUOX1_S634	C05607	-0.21188244896234656
DUOX1_S637	C05607	-0.21188244896234656
CHD4_T1542	C05607	0.43157118680656126
CHD4_T1546	C05607	0.24616276050437125
PTPN3_T376	C05607	-0.5230726568491575
MCM3_T169	C05607	0.4242474155114464
ATRX_T977	C05607	0.3077824795999796
ATRX_T1346	C05607	0.2729895907632529
CHD3_T1595	C05607	0.4798156491040175
CHD3_T1557	C05607	-0.1587909969309704
EZH2_T367	C05607	0.39332606969201467
MICAL3_T684	C05607	0.4646346266578554
CYBRD1_Y252	C05607	0.2040650538235477
CHD4_S1528	C05607	0.230359474960291
CHD4_S1530	C05607	0.16424214472274687
GYS1_S641	C05607	0.43264535975363483
GYS1_S645	C05607	0.4216591744981544
GYS1_S649	C05607	0.4216591744981544
PCYT1A_S315	C05607	0.7713456001762253
CHD3_S1545	C05607	0.3039629348400235
CHD4_T1533	C05607	0.1723780465477515
CHD3_T1541	C05607	0.324882482994657
DDX17_S599	C05607.1	0.18621439231960235
ACSS2_S28	C05607.1	-0.7173279132119922
ACSS2_S30	C05607.1	-0.7413466527804868
NDUFS1_S362	C05607.1	0.11667756786086447
UGP2_S2	C05607.1	-0.7855766704479822
DDX41_S23	C05607.1	-0.035640650017452626
ATP11A_S159	C05607.1	0.5773596996831147
ATP11A_S161	C05607.1	0.08904432786537814
EIF4A3_S12	C05607.1	-0.6064501396003411
SETD1A_S1103	C05607.1	-0.8189540431126878
PFKFB2_S466	C05607.1	-0.16775699357713114
EPRS_S885	C05607.1	-0.6929597956826419
EPRS_S886	C05607.1	-0.6636521901298861
GYS1_S653	C05607.1	-0.41986379386191514
PCYT1A_S362	C05607.1	0.570517581404871
PCYT1A_S319	C05607.1	-0.719457644548378
PCYT1A_S323	C05607.1	-0.7839520572478589
MCM2_S139	C05607.1	0.2919432525461061
MCM2_S26	C05607.1	0.3168678873908438
MCM2_S27	C05607.1	0.21196698456326724
ACLY_S481	C05607.1	0.37226081372360303
KMT2A_S3511	C05607.1	0.2120536700104628
GFPT1_S261	C05607.1	-0.16827535221474396
G3BP1_S232	C05607.1	0.15624809638148937
PTPN14_S760	C05607.1	0.5959758640316235
PTPN14_S593	C05607.1	0.48860714069127503
PTPN14_S594	C05607.1	0.4976827530630993
MICAL3_S685	C05607.1	0.2947920224549292
CMAS_S113	C05607.1	0.2245468300307057
SSH3_S85	C05607.1	-0.6826540535815602
SSH3_S87	C05607.1	-0.6492635029698348
MYBBP1A_S1163	C05607.1	-0.0019752998594838476
PRMT8_S359	C05607.1	-0.5192148529218013
DDX21_S121	C05607.1	-0.7332989371150789
PNKP_T118	C05607.1	0.3246850001390069
SSH3_T79	C05607.1	-0.7458769843279439
CTDP1_S750	C05607.1	0.6065327601522975
CTDP1_S753	C05607.1	0.6065327601522975
NAV2_S1461	C05607.1	0.2434655320186925
NAV2_S1465	C05607.1	0.22564957878329467
DHX16_S103	C05607.1	0.3188814626854677
DHX16_S106	C05607.1	0.45217379010619785
DHX16_S107	C05607.1	0.3972561287511446
DDX41_S21	C05607.1	0.42085187006617975
DDX20_S285	C05607.1	-0.5949366741925414
DDX20_S286	C05607.1	-0.5949366741925414
LIG1_S66	C05607.1	0.36249831940226684
LIG1_S76	C05607.1	0.36249831940226684
BCKDHA_S371	C05607.1	-0.021276361089843758
BCKDHA_S381	C05607.1	-0.021276361089843758
CHD9_S994	C05607.1	0.49145016803156233
CHD9_S998	C05607.1	0.49145016803156233
CHD9_S1585	C05607.1	0.03037521318364617
CHD9_S1601	C05607.1	0.7237055232468772
CHD9_S1605	C05607.1	0.7237055232468772
MCM3_S167	C05607.1	0.4242474155114464
CHD2_S1369	C05607.1	0.21904299031541405
CHD2_S1373	C05607.1	0.21904299031541405
CHD2_S207	C05607.1	0.4474753264039682
CHD2_S208	C05607.1	0.4474753264039682
ATRX_S849	C05607.1	0.4428568464434005
ATRX_S850	C05607.1	0.42829144633157856
ATRX_S856	C05607.1	0.4013258219854182
ATRX_S974	C05607.1	0.3173037382911561
ATRX_S978	C05607.1	0.3223311939580979
ATRX_S1073	C05607.1	0.43365256642061195
ATRX_S1076	C05607.1	0.43612840308741374
ATRX_S1348	C05607.1	0.3637456710406152
ATRX_S1352	C05607.1	0.320936094698356
ATRX_S788	C05607.1	0.6556326791121942
PLA2G4A_S437	C05607.1	-0.6254697940355783
PCYT1A_S333	C05607.1	0.2927173575994078
PCYT1A_S321	C05607.1	-0.07377035594407728
ATP7A_S353	C05607.1	0.5155235922660746
ATP7A_S357	C05607.1	0.5182174951581731
CHD3_S1601	C05607.1	0.47679610442669795
CHD3_S1605	C05607.1	0.5267313526496264
EZH2_S363	C05607.1	0.4089310782638984
MICAL3_S687	C05607.1	0.6166019318943602
NSD1_S483	C05607.1	0.6454303654864142
NSD1_S486	C05607.1	0.6454303654864142
SMARCAD1_S124	C05607.1	0.4024623574101598
SMARCAD1_S127	C05607.1	0.4024623574101598
SMARCAD1_S211	C05607.1	0.46720832808016605
SMARCAD1_S214	C05607.1	0.6162788315451285
SMARCAD1_S239	C05607.1	0.5699414900197494
SMARCAD1_S242	C05607.1	0.5699414900197494
CHD8_S550	C05607.1	-0.025428635401169943
CHD8_S553	C05607.1	-0.0757077833954681
DUOX1_S634	C05607.1	-0.21188244896234656
DUOX1_S637	C05607.1	-0.21188244896234656
CHD4_T1542	C05607.1	0.43157118680656126
CHD4_T1546	C05607.1	0.24616276050437125
PTPN3_T376	C05607.1	-0.5230726568491575
MCM3_T169	C05607.1	0.4242474155114464
ATRX_T977	C05607.1	0.3077824795999796
ATRX_T1346	C05607.1	0.2729895907632529
CHD3_T1595	C05607.1	0.4798156491040175
CHD3_T1557	C05607.1	-0.1587909969309704
EZH2_T367	C05607.1	0.39332606969201467
MICAL3_T684	C05607.1	0.4646346266578554
CYBRD1_Y252	C05607.1	0.2040650538235477
CHD4_S1528	C05607.1	0.230359474960291
CHD4_S1530	C05607.1	0.16424214472274687
GYS1_S641	C05607.1	0.43264535975363483
GYS1_S645	C05607.1	0.4216591744981544
GYS1_S649	C05607.1	0.4216591744981544
PCYT1A_S315	C05607.1	0.7713456001762253
CHD3_S1545	C05607.1	0.3039629348400235
CHD4_T1533	C05607.1	0.1723780465477515
CHD3_T1541	C05607.1	0.324882482994657
DDX17_S599	C02592	-0.24511381110808772
ACSS2_S28	C02592	0.15080942265097844
ACSS2_S30	C02592	0.18804026205059132
NDUFS1_S362	C02592	0.3869814750563532
UGP2_S2	C02592	0.24299306066902707
DDX41_S23	C02592	0.0030545733998668684
ATP11A_S159	C02592	-0.0987067559060319
ATP11A_S161	C02592	-0.04840101530940307
EIF4A3_S12	C02592	0.09489583029291816
SETD1A_S1103	C02592	-0.056867103672495055
PFKFB2_S466	C02592	0.23039677441153517
EPRS_S885	C02592	0.09354260229675672
EPRS_S886	C02592	0.21091140081020776
GYS1_S653	C02592	0.336841239699169
PCYT1A_S362	C02592	-0.12575066766213752
PCYT1A_S319	C02592	0.08294858284878301
PCYT1A_S323	C02592	0.15082542165169982
MCM2_S139	C02592	-0.1395203197034096
MCM2_S26	C02592	-0.22176735648461315
MCM2_S27	C02592	-0.16352691050116389
ACLY_S481	C02592	-0.13863226001715892
KMT2A_S3511	C02592	-0.27014515824654023
GFPT1_S261	C02592	0.10916243341342528
G3BP1_S232	C02592	0.056674231195766506
PTPN14_S760	C02592	-0.1945479667137417
PTPN14_S593	C02592	-0.10116810418232766
PTPN14_S594	C02592	-0.10135082614829664
MICAL3_S685	C02592	-0.10904672716252625
CMAS_S113	C02592	-0.07699578382261857
SSH3_S85	C02592	0.12256760280730182
SSH3_S87	C02592	0.07808586807098615
MYBBP1A_S1163	C02592	-0.12010080770330428
PRMT8_S359	C02592	0.22631933013970484
DDX21_S121	C02592	0.053231337250288877
PNKP_T118	C02592	-0.110610503586656
SSH3_T79	C02592	0.04931387706111838
CTDP1_S750	C02592	-0.28874851040952804
CTDP1_S753	C02592	-0.28874851040952804
NAV2_S1461	C02592	0.12240844530341914
NAV2_S1465	C02592	0.135015519689204
DHX16_S103	C02592	-0.00418104607220339
DHX16_S106	C02592	-0.03236476281757299
DHX16_S107	C02592	-0.02953230225945145
DDX41_S21	C02592	-0.1272252523324728
DDX20_S285	C02592	0.10576373227071457
DDX20_S286	C02592	0.10576373227071457
LIG1_S66	C02592	-0.2773507747801723
LIG1_S76	C02592	-0.2773507747801723
BCKDHA_S371	C02592	0.07912160633591689
BCKDHA_S381	C02592	0.07912160633591689
CHD9_S994	C02592	-0.3309467666532375
CHD9_S998	C02592	-0.3309467666532375
CHD9_S1585	C02592	0.02669047772793789
CHD9_S1601	C02592	-0.29569728571489035
CHD9_S1605	C02592	-0.29569728571489035
MCM3_S167	C02592	-0.5572923337222923
CHD2_S1369	C02592	-0.02529027058672128
CHD2_S1373	C02592	-0.02529027058672128
CHD2_S207	C02592	-0.13772998187512825
CHD2_S208	C02592	-0.13772998187512825
ATRX_S849	C02592	-0.14199720360100063
ATRX_S850	C02592	-0.1341501448308308
ATRX_S856	C02592	-0.17353433393571335
ATRX_S974	C02592	-0.21666079916675351
ATRX_S978	C02592	-0.16473747635122787
ATRX_S1073	C02592	-0.17132820362796453
ATRX_S1076	C02592	-0.16639955639830645
ATRX_S1348	C02592	-0.08089732729630689
ATRX_S1352	C02592	-0.061987298542402584
ATRX_S788	C02592	-0.16857120950987062
PLA2G4A_S437	C02592	0.29003090384928293
PCYT1A_S333	C02592	-0.14714488244280113
PCYT1A_S321	C02592	-0.11050333721407798
ATP7A_S353	C02592	-0.14296167269293233
ATP7A_S357	C02592	-0.10021658315588435
CHD3_S1601	C02592	7.299342180902486e-7
CHD3_S1605	C02592	0.009634026792148467
EZH2_S363	C02592	-0.09924022877713623
MICAL3_S687	C02592	-0.21695899627816748
NSD1_S483	C02592	-0.1089727485244345
NSD1_S486	C02592	-0.1089727485244345
SMARCAD1_S124	C02592	-0.3318182601181901
SMARCAD1_S127	C02592	-0.3318182601181901
SMARCAD1_S211	C02592	-0.46617106107142936
SMARCAD1_S214	C02592	-0.4696900572422614
SMARCAD1_S239	C02592	-0.3098647865485335
SMARCAD1_S242	C02592	-0.3098647865485335
CHD8_S550	C02592	0.08529338506811072
CHD8_S553	C02592	-0.027483133106045415
DUOX1_S634	C02592	0.09741561840820842
DUOX1_S637	C02592	0.09741561840820842
CHD4_T1542	C02592	-0.06945052033282952
CHD4_T1546	C02592	0.005883027588773373
PTPN3_T376	C02592	0.45513241760799067
MCM3_T169	C02592	-0.5572923337222923
ATRX_T977	C02592	-0.1968203042230515
ATRX_T1346	C02592	-0.0947386699721184
CHD3_T1595	C02592	-0.03149223981500415
CHD3_T1557	C02592	0.08748254910004225
EZH2_T367	C02592	-0.09386618903195651
MICAL3_T684	C02592	-0.10496113019653829
CYBRD1_Y252	C02592	0.27132532121969843
CHD4_S1528	C02592	-0.060793894239365036
CHD4_S1530	C02592	-0.005438142225170976
GYS1_S641	C02592	-0.11846684213036164
GYS1_S645	C02592	-0.1030991359569307
GYS1_S649	C02592	-0.1030991359569307
PCYT1A_S315	C02592	-0.5801317723042156
CHD3_S1545	C02592	-0.11282952329962957
CHD4_T1533	C02592	-0.009737197653718735
CHD3_T1541	C02592	-0.1116711917688417
DDX17_S599	C05607.2	0.18621439231960235
ACSS2_S28	C05607.2	-0.7173279132119922
ACSS2_S30	C05607.2	-0.7413466527804868
NDUFS1_S362	C05607.2	0.11667756786086447
UGP2_S2	C05607.2	-0.7855766704479822
DDX41_S23	C05607.2	-0.035640650017452626
ATP11A_S159	C05607.2	0.5773596996831147
ATP11A_S161	C05607.2	0.08904432786537814
EIF4A3_S12	C05607.2	-0.6064501396003411
SETD1A_S1103	C05607.2	-0.8189540431126878
PFKFB2_S466	C05607.2	-0.16775699357713114
EPRS_S885	C05607.2	-0.6929597956826419
EPRS_S886	C05607.2	-0.6636521901298861
GYS1_S653	C05607.2	-0.41986379386191514
PCYT1A_S362	C05607.2	0.570517581404871
PCYT1A_S319	C05607.2	-0.719457644548378
PCYT1A_S323	C05607.2	-0.7839520572478589
MCM2_S139	C05607.2	0.2919432525461061
MCM2_S26	C05607.2	0.3168678873908438
MCM2_S27	C05607.2	0.21196698456326724
ACLY_S481	C05607.2	0.37226081372360303
KMT2A_S3511	C05607.2	0.2120536700104628
GFPT1_S261	C05607.2	-0.16827535221474396
G3BP1_S232	C05607.2	0.15624809638148937
PTPN14_S760	C05607.2	0.5959758640316235
PTPN14_S593	C05607.2	0.48860714069127503
PTPN14_S594	C05607.2	0.4976827530630993
MICAL3_S685	C05607.2	0.2947920224549292
CMAS_S113	C05607.2	0.2245468300307057
SSH3_S85	C05607.2	-0.6826540535815602
SSH3_S87	C05607.2	-0.6492635029698348
MYBBP1A_S1163	C05607.2	-0.0019752998594838476
PRMT8_S359	C05607.2	-0.5192148529218013
DDX21_S121	C05607.2	-0.7332989371150789
PNKP_T118	C05607.2	0.3246850001390069
SSH3_T79	C05607.2	-0.7458769843279439
CTDP1_S750	C05607.2	0.6065327601522975
CTDP1_S753	C05607.2	0.6065327601522975
NAV2_S1461	C05607.2	0.2434655320186925
NAV2_S1465	C05607.2	0.22564957878329467
DHX16_S103	C05607.2	0.3188814626854677
DHX16_S106	C05607.2	0.45217379010619785
DHX16_S107	C05607.2	0.3972561287511446
DDX41_S21	C05607.2	0.42085187006617975
DDX20_S285	C05607.2	-0.5949366741925414
DDX20_S286	C05607.2	-0.5949366741925414
LIG1_S66	C05607.2	0.36249831940226684
LIG1_S76	C05607.2	0.36249831940226684
BCKDHA_S371	C05607.2	-0.021276361089843758
BCKDHA_S381	C05607.2	-0.021276361089843758
CHD9_S994	C05607.2	0.49145016803156233
CHD9_S998	C05607.2	0.49145016803156233
CHD9_S1585	C05607.2	0.03037521318364617
CHD9_S1601	C05607.2	0.7237055232468772
CHD9_S1605	C05607.2	0.7237055232468772
MCM3_S167	C05607.2	0.4242474155114464
CHD2_S1369	C05607.2	0.21904299031541405
CHD2_S1373	C05607.2	0.21904299031541405
CHD2_S207	C05607.2	0.4474753264039682
CHD2_S208	C05607.2	0.4474753264039682
ATRX_S849	C05607.2	0.4428568464434005
ATRX_S850	C05607.2	0.42829144633157856
ATRX_S856	C05607.2	0.4013258219854182
ATRX_S974	C05607.2	0.3173037382911561
ATRX_S978	C05607.2	0.3223311939580979
ATRX_S1073	C05607.2	0.43365256642061195
ATRX_S1076	C05607.2	0.43612840308741374
ATRX_S1348	C05607.2	0.3637456710406152
ATRX_S1352	C05607.2	0.320936094698356
ATRX_S788	C05607.2	0.6556326791121942
PLA2G4A_S437	C05607.2	-0.6254697940355783
PCYT1A_S333	C05607.2	0.2927173575994078
PCYT1A_S321	C05607.2	-0.07377035594407728
ATP7A_S353	C05607.2	0.5155235922660746
ATP7A_S357	C05607.2	0.5182174951581731
CHD3_S1601	C05607.2	0.47679610442669795
CHD3_S1605	C05607.2	0.5267313526496264
EZH2_S363	C05607.2	0.4089310782638984
MICAL3_S687	C05607.2	0.6166019318943602
NSD1_S483	C05607.2	0.6454303654864142
NSD1_S486	C05607.2	0.6454303654864142
SMARCAD1_S124	C05607.2	0.4024623574101598
SMARCAD1_S127	C05607.2	0.4024623574101598
SMARCAD1_S211	C05607.2	0.46720832808016605
SMARCAD1_S214	C05607.2	0.6162788315451285
SMARCAD1_S239	C05607.2	0.5699414900197494
SMARCAD1_S242	C05607.2	0.5699414900197494
CHD8_S550	C05607.2	-0.025428635401169943
CHD8_S553	C05607.2	-0.0757077833954681
DUOX1_S634	C05607.2	-0.21188244896234656
DUOX1_S637	C05607.2	-0.21188244896234656
CHD4_T1542	C05607.2	0.43157118680656126
CHD4_T1546	C05607.2	0.24616276050437125
PTPN3_T376	C05607.2	-0.5230726568491575
MCM3_T169	C05607.2	0.4242474155114464
ATRX_T977	C05607.2	0.3077824795999796
ATRX_T1346	C05607.2	0.2729895907632529
CHD3_T1595	C05607.2	0.4798156491040175
CHD3_T1557	C05607.2	-0.1587909969309704
EZH2_T367	C05607.2	0.39332606969201467
MICAL3_T684	C05607.2	0.4646346266578554
CYBRD1_Y252	C05607.2	0.2040650538235477
CHD4_S1528	C05607.2	0.230359474960291
CHD4_S1530	C05607.2	0.16424214472274687
GYS1_S641	C05607.2	0.43264535975363483
GYS1_S645	C05607.2	0.4216591744981544
GYS1_S649	C05607.2	0.4216591744981544
PCYT1A_S315	C05607.2	0.7713456001762253
CHD3_S1545	C05607.2	0.3039629348400235
CHD4_T1533	C05607.2	0.1723780465477515
CHD3_T1541	C05607.2	0.324882482994657
DDX17_S599	C05607.3	0.18621439231960235
ACSS2_S28	C05607.3	-0.7173279132119922
ACSS2_S30	C05607.3	-0.7413466527804868
NDUFS1_S362	C05607.3	0.11667756786086447
UGP2_S2	C05607.3	-0.7855766704479822
DDX41_S23	C05607.3	-0.035640650017452626
ATP11A_S159	C05607.3	0.5773596996831147
ATP11A_S161	C05607.3	0.08904432786537814
EIF4A3_S12	C05607.3	-0.6064501396003411
SETD1A_S1103	C05607.3	-0.8189540431126878
PFKFB2_S466	C05607.3	-0.16775699357713114
EPRS_S885	C05607.3	-0.6929597956826419
EPRS_S886	C05607.3	-0.6636521901298861
GYS1_S653	C05607.3	-0.41986379386191514
PCYT1A_S362	C05607.3	0.570517581404871
PCYT1A_S319	C05607.3	-0.719457644548378
PCYT1A_S323	C05607.3	-0.7839520572478589
MCM2_S139	C05607.3	0.2919432525461061
MCM2_S26	C05607.3	0.3168678873908438
MCM2_S27	C05607.3	0.21196698456326724
ACLY_S481	C05607.3	0.37226081372360303
KMT2A_S3511	C05607.3	0.2120536700104628
GFPT1_S261	C05607.3	-0.16827535221474396
G3BP1_S232	C05607.3	0.15624809638148937
PTPN14_S760	C05607.3	0.5959758640316235
PTPN14_S593	C05607.3	0.48860714069127503
PTPN14_S594	C05607.3	0.4976827530630993
MICAL3_S685	C05607.3	0.2947920224549292
CMAS_S113	C05607.3	0.2245468300307057
SSH3_S85	C05607.3	-0.6826540535815602
SSH3_S87	C05607.3	-0.6492635029698348
MYBBP1A_S1163	C05607.3	-0.0019752998594838476
PRMT8_S359	C05607.3	-0.5192148529218013
DDX21_S121	C05607.3	-0.7332989371150789
PNKP_T118	C05607.3	0.3246850001390069
SSH3_T79	C05607.3	-0.7458769843279439
CTDP1_S750	C05607.3	0.6065327601522975
CTDP1_S753	C05607.3	0.6065327601522975
NAV2_S1461	C05607.3	0.2434655320186925
NAV2_S1465	C05607.3	0.22564957878329467
DHX16_S103	C05607.3	0.3188814626854677
DHX16_S106	C05607.3	0.45217379010619785
DHX16_S107	C05607.3	0.3972561287511446
DDX41_S21	C05607.3	0.42085187006617975
DDX20_S285	C05607.3	-0.5949366741925414
DDX20_S286	C05607.3	-0.5949366741925414
LIG1_S66	C05607.3	0.36249831940226684
LIG1_S76	C05607.3	0.36249831940226684
BCKDHA_S371	C05607.3	-0.021276361089843758
BCKDHA_S381	C05607.3	-0.021276361089843758
CHD9_S994	C05607.3	0.49145016803156233
CHD9_S998	C05607.3	0.49145016803156233
CHD9_S1585	C05607.3	0.03037521318364617
CHD9_S1601	C05607.3	0.7237055232468772
CHD9_S1605	C05607.3	0.7237055232468772
MCM3_S167	C05607.3	0.4242474155114464
CHD2_S1369	C05607.3	0.21904299031541405
CHD2_S1373	C05607.3	0.21904299031541405
CHD2_S207	C05607.3	0.4474753264039682
CHD2_S208	C05607.3	0.4474753264039682
ATRX_S849	C05607.3	0.4428568464434005
ATRX_S850	C05607.3	0.42829144633157856
ATRX_S856	C05607.3	0.4013258219854182
ATRX_S974	C05607.3	0.3173037382911561
ATRX_S978	C05607.3	0.3223311939580979
ATRX_S1073	C05607.3	0.43365256642061195
ATRX_S1076	C05607.3	0.43612840308741374
ATRX_S1348	C05607.3	0.3637456710406152
ATRX_S1352	C05607.3	0.320936094698356
ATRX_S788	C05607.3	0.6556326791121942
PLA2G4A_S437	C05607.3	-0.6254697940355783
PCYT1A_S333	C05607.3	0.2927173575994078
PCYT1A_S321	C05607.3	-0.07377035594407728
ATP7A_S353	C05607.3	0.5155235922660746
ATP7A_S357	C05607.3	0.5182174951581731
CHD3_S1601	C05607.3	0.47679610442669795
CHD3_S1605	C05607.3	0.5267313526496264
EZH2_S363	C05607.3	0.4089310782638984
MICAL3_S687	C05607.3	0.6166019318943602
NSD1_S483	C05607.3	0.6454303654864142
NSD1_S486	C05607.3	0.6454303654864142
SMARCAD1_S124	C05607.3	0.4024623574101598
SMARCAD1_S127	C05607.3	0.4024623574101598
SMARCAD1_S211	C05607.3	0.46720832808016605
SMARCAD1_S214	C05607.3	0.6162788315451285
SMARCAD1_S239	C05607.3	0.5699414900197494
SMARCAD1_S242	C05607.3	0.5699414900197494
CHD8_S550	C05607.3	-0.025428635401169943
CHD8_S553	C05607.3	-0.0757077833954681
DUOX1_S634	C05607.3	-0.21188244896234656
DUOX1_S637	C05607.3	-0.21188244896234656
CHD4_T1542	C05607.3	0.43157118680656126
CHD4_T1546	C05607.3	0.24616276050437125
PTPN3_T376	C05607.3	-0.5230726568491575
MCM3_T169	C05607.3	0.4242474155114464
ATRX_T977	C05607.3	0.3077824795999796
ATRX_T1346	C05607.3	0.2729895907632529
CHD3_T1595	C05607.3	0.4798156491040175
CHD3_T1557	C05607.3	-0.1587909969309704
EZH2_T367	C05607.3	0.39332606969201467
MICAL3_T684	C05607.3	0.4646346266578554
CYBRD1_Y252	C05607.3	0.2040650538235477
CHD4_S1528	C05607.3	0.230359474960291
CHD4_S1530	C05607.3	0.16424214472274687
GYS1_S641	C05607.3	0.43264535975363483
GYS1_S645	C05607.3	0.4216591744981544
GYS1_S649	C05607.3	0.4216591744981544
PCYT1A_S315	C05607.3	0.7713456001762253
CHD3_S1545	C05607.3	0.3039629348400235
CHD4_T1533	C05607.3	0.1723780465477515
CHD3_T1541	C05607.3	0.324882482994657
DDX17_S599	C05629	0.04270654190949219
ACSS2_S28	C05629	-0.38918756895030443
ACSS2_S30	C05629	-0.3844550549460628
NDUFS1_S362	C05629	0.3742287615769946
UGP2_S2	C05629	-0.38002177961069267
DDX41_S23	C05629	-0.05478944533461467
ATP11A_S159	C05629	0.35868312511061884
ATP11A_S161	C05629	0.06226810934412057
EIF4A3_S12	C05629	-0.06560167684788329
SETD1A_S1103	C05629	-0.6154912737026785
PFKFB2_S466	C05629	0.03896114243776039
EPRS_S885	C05629	-0.1782633676621707
EPRS_S886	C05629	-0.09919472045799184
GYS1_S653	C05629	-0.026626625222002605
PCYT1A_S362	C05629	0.3993469002024902
PCYT1A_S319	C05629	-0.29146814309463154
PCYT1A_S323	C05629	-0.2826331414009055
MCM2_S139	C05629	0.2583346366034228
MCM2_S26	C05629	0.3344752349730975
MCM2_S27	C05629	0.2590871343327412
ACLY_S481	C05629	0.1685676930394165
KMT2A_S3511	C05629	0.04511131955677287
GFPT1_S261	C05629	-0.22152228793604772
G3BP1_S232	C05629	0.3266907022484432
PTPN14_S760	C05629	0.32039681406062015
PTPN14_S593	C05629	0.3566462771461303
PTPN14_S594	C05629	-0.02089189479517329
MICAL3_S685	C05629	0.06373083054164116
CMAS_S113	C05629	0.15523357445874716
SSH3_S85	C05629	-0.3588515679447301
SSH3_S87	C05629	-0.3701072472140188
MYBBP1A_S1163	C05629	-0.004482018439463338
PRMT8_S359	C05629	-0.16858896183638972
DDX21_S121	C05629	-0.4622454994435883
PNKP_T118	C05629	0.292834572061659
SSH3_T79	C05629	-0.4736968694206268
CTDP1_S750	C05629	0.047439040491785496
CTDP1_S753	C05629	0.047439040491785496
NAV2_S1461	C05629	0.07484346413622005
NAV2_S1465	C05629	0.05975435694428279
DHX16_S103	C05629	0.2597046861995516
DHX16_S106	C05629	0.3568396624544353
DHX16_S107	C05629	0.38862677867975914
DDX41_S21	C05629	0.11355253413410805
DDX20_S285	C05629	-0.23407853528771844
DDX20_S286	C05629	-0.23407853528771844
LIG1_S66	C05629	0.035724533909441566
LIG1_S76	C05629	0.035724533909441566
BCKDHA_S371	C05629	-0.056863722989538984
BCKDHA_S381	C05629	-0.056863722989538984
CHD9_S994	C05629	0.014612019149751524
CHD9_S998	C05629	0.014612019149751524
CHD9_S1585	C05629	0.21081885343599074
CHD9_S1601	C05629	0.26729238892459095
CHD9_S1605	C05629	0.26729238892459095
MCM3_S167	C05629	-0.0563453300128421
CHD2_S1369	C05629	0.028403825307756245
CHD2_S1373	C05629	0.028403825307756245
CHD2_S207	C05629	0.18623904555814577
CHD2_S208	C05629	0.18623904555814577
ATRX_S849	C05629	0.07223170072318516
ATRX_S850	C05629	0.0544806754072736
ATRX_S856	C05629	0.05119791792083267
ATRX_S974	C05629	0.09781547707698374
ATRX_S978	C05629	0.1261088440051579
ATRX_S1073	C05629	0.09434950209813552
ATRX_S1076	C05629	0.10401479924568509
ATRX_S1348	C05629	0.03843777264608965
ATRX_S1352	C05629	-0.04953622639428532
ATRX_S788	C05629	0.11350773661744623
PLA2G4A_S437	C05629	-0.1154520022422764
PCYT1A_S333	C05629	0.2058839487462085
PCYT1A_S321	C05629	0.06572990797309584
ATP7A_S353	C05629	0.1402984205775001
ATP7A_S357	C05629	0.1433801146988539
CHD3_S1601	C05629	0.19736290988720967
CHD3_S1605	C05629	0.21376425653990833
EZH2_S363	C05629	0.1928835127380243
MICAL3_S687	C05629	0.10810269956080458
NSD1_S483	C05629	0.11427155015543775
NSD1_S486	C05629	0.11427155015543775
SMARCAD1_S124	C05629	0.24405600189744622
SMARCAD1_S127	C05629	0.24405600189744622
SMARCAD1_S211	C05629	-0.08347289076286342
SMARCAD1_S214	C05629	0.04274476863933229
SMARCAD1_S239	C05629	0.1816919787943921
SMARCAD1_S242	C05629	0.1816919787943921
CHD8_S550	C05629	0.2036325846686933
CHD8_S553	C05629	0.102255309227823
DUOX1_S634	C05629	-0.24380501719696676
DUOX1_S637	C05629	-0.24380501719696676
CHD4_T1542	C05629	0.22444457672466298
CHD4_T1546	C05629	0.1469781527659551
PTPN3_T376	C05629	0.028871066705289095
MCM3_T169	C05629	-0.0563453300128421
ATRX_T977	C05629	0.09796029610415473
ATRX_T1346	C05629	-0.05551769102282296
CHD3_T1595	C05629	0.13466932693210704
CHD3_T1557	C05629	0.1343639298564273
EZH2_T367	C05629	0.17805104072605984
MICAL3_T684	C05629	0.03206116122948414
CYBRD1_Y252	C05629	-0.1511072433416795
CHD4_S1528	C05629	0.029157566630673135
CHD4_S1530	C05629	0.03293870336723629
GYS1_S641	C05629	0.3303861106737899
GYS1_S645	C05629	0.3165948941827967
GYS1_S649	C05629	0.3165948941827967
PCYT1A_S315	C05629	0.34826333356165895
CHD3_S1545	C05629	-0.024477204431652713
CHD4_T1533	C05629	0.04654574496821282
CHD3_T1541	C05629	-0.020444167379086393
DDX17_S599	C01479	0.18621439231960235
ACSS2_S28	C01479	-0.7173279132119922
ACSS2_S30	C01479	-0.7413466527804868
NDUFS1_S362	C01479	0.11667756786086447
UGP2_S2	C01479	-0.7855766704479822
DDX41_S23	C01479	-0.035640650017452626
ATP11A_S159	C01479	0.5773596996831147
ATP11A_S161	C01479	0.08904432786537814
EIF4A3_S12	C01479	-0.6064501396003411
SETD1A_S1103	C01479	-0.8189540431126878
PFKFB2_S466	C01479	-0.16775699357713114
EPRS_S885	C01479	-0.6929597956826419
EPRS_S886	C01479	-0.6636521901298861
GYS1_S653	C01479	-0.41986379386191514
PCYT1A_S362	C01479	0.570517581404871
PCYT1A_S319	C01479	-0.719457644548378
PCYT1A_S323	C01479	-0.7839520572478589
MCM2_S139	C01479	0.2919432525461061
MCM2_S26	C01479	0.3168678873908438
MCM2_S27	C01479	0.21196698456326724
ACLY_S481	C01479	0.37226081372360303
KMT2A_S3511	C01479	0.2120536700104628
GFPT1_S261	C01479	-0.16827535221474396
G3BP1_S232	C01479	0.15624809638148937
PTPN14_S760	C01479	0.5959758640316235
PTPN14_S593	C01479	0.48860714069127503
PTPN14_S594	C01479	0.4976827530630993
MICAL3_S685	C01479	0.2947920224549292
CMAS_S113	C01479	0.2245468300307057
SSH3_S85	C01479	-0.6826540535815602
SSH3_S87	C01479	-0.6492635029698348
MYBBP1A_S1163	C01479	-0.0019752998594838476
PRMT8_S359	C01479	-0.5192148529218013
DDX21_S121	C01479	-0.7332989371150789
PNKP_T118	C01479	0.3246850001390069
SSH3_T79	C01479	-0.7458769843279439
CTDP1_S750	C01479	0.6065327601522975
CTDP1_S753	C01479	0.6065327601522975
NAV2_S1461	C01479	0.2434655320186925
NAV2_S1465	C01479	0.22564957878329467
DHX16_S103	C01479	0.3188814626854677
DHX16_S106	C01479	0.45217379010619785
DHX16_S107	C01479	0.3972561287511446
DDX41_S21	C01479	0.42085187006617975
DDX20_S285	C01479	-0.5949366741925414
DDX20_S286	C01479	-0.5949366741925414
LIG1_S66	C01479	0.36249831940226684
LIG1_S76	C01479	0.36249831940226684
BCKDHA_S371	C01479	-0.021276361089843758
BCKDHA_S381	C01479	-0.021276361089843758
CHD9_S994	C01479	0.49145016803156233
CHD9_S998	C01479	0.49145016803156233
CHD9_S1585	C01479	0.03037521318364617
CHD9_S1601	C01479	0.7237055232468772
CHD9_S1605	C01479	0.7237055232468772
MCM3_S167	C01479	0.4242474155114464
CHD2_S1369	C01479	0.21904299031541405
CHD2_S1373	C01479	0.21904299031541405
CHD2_S207	C01479	0.4474753264039682
CHD2_S208	C01479	0.4474753264039682
ATRX_S849	C01479	0.4428568464434005
ATRX_S850	C01479	0.42829144633157856
ATRX_S856	C01479	0.4013258219854182
ATRX_S974	C01479	0.3173037382911561
ATRX_S978	C01479	0.3223311939580979
ATRX_S1073	C01479	0.43365256642061195
ATRX_S1076	C01479	0.43612840308741374
ATRX_S1348	C01479	0.3637456710406152
ATRX_S1352	C01479	0.320936094698356
ATRX_S788	C01479	0.6556326791121942
PLA2G4A_S437	C01479	-0.6254697940355783
PCYT1A_S333	C01479	0.2927173575994078
PCYT1A_S321	C01479	-0.07377035594407728
ATP7A_S353	C01479	0.5155235922660746
ATP7A_S357	C01479	0.5182174951581731
CHD3_S1601	C01479	0.47679610442669795
CHD3_S1605	C01479	0.5267313526496264
EZH2_S363	C01479	0.4089310782638984
MICAL3_S687	C01479	0.6166019318943602
NSD1_S483	C01479	0.6454303654864142
NSD1_S486	C01479	0.6454303654864142
SMARCAD1_S124	C01479	0.4024623574101598
SMARCAD1_S127	C01479	0.4024623574101598
SMARCAD1_S211	C01479	0.46720832808016605
SMARCAD1_S214	C01479	0.6162788315451285
SMARCAD1_S239	C01479	0.5699414900197494
SMARCAD1_S242	C01479	0.5699414900197494
CHD8_S550	C01479	-0.025428635401169943
CHD8_S553	C01479	-0.0757077833954681
DUOX1_S634	C01479	-0.21188244896234656
DUOX1_S637	C01479	-0.21188244896234656
CHD4_T1542	C01479	0.43157118680656126
CHD4_T1546	C01479	0.24616276050437125
PTPN3_T376	C01479	-0.5230726568491575
MCM3_T169	C01479	0.4242474155114464
ATRX_T977	C01479	0.3077824795999796
ATRX_T1346	C01479	0.2729895907632529
CHD3_T1595	C01479	0.4798156491040175
CHD3_T1557	C01479	-0.1587909969309704
EZH2_T367	C01479	0.39332606969201467
MICAL3_T684	C01479	0.4646346266578554
CYBRD1_Y252	C01479	0.2040650538235477
CHD4_S1528	C01479	0.230359474960291
CHD4_S1530	C01479	0.16424214472274687
GYS1_S641	C01479	0.43264535975363483
GYS1_S645	C01479	0.4216591744981544
GYS1_S649	C01479	0.4216591744981544
PCYT1A_S315	C01479	0.7713456001762253
CHD3_S1545	C01479	0.3039629348400235
CHD4_T1533	C01479	0.1723780465477515
CHD3_T1541	C01479	0.324882482994657
DDX17_S599	C05598	-0.20362575133825317
ACSS2_S28	C05598	-0.16396390565716334
ACSS2_S30	C05598	-0.11188023513742659
NDUFS1_S362	C05598	0.3416374552731092
UGP2_S2	C05598	-0.36772785638960775
DDX41_S23	C05598	0.031020118924611845
ATP11A_S159	C05598	0.05173334290585978
ATP11A_S161	C05598	-0.13145647593844484
EIF4A3_S12	C05598	-0.010501497280846688
SETD1A_S1103	C05598	-0.5208876223865229
PFKFB2_S466	C05598	0.22459345646196877
EPRS_S885	C05598	-0.0931841596927593
EPRS_S886	C05598	0.02948598124643023
GYS1_S653	C05598	-0.06374218956745721
PCYT1A_S362	C05598	0.36966849846169547
PCYT1A_S319	C05598	-0.06241235950635974
PCYT1A_S323	C05598	-0.15662881330529507
MCM2_S139	C05598	0.08839018536952735
MCM2_S26	C05598	0.14640692582584786
MCM2_S27	C05598	0.10925202763453772
ACLY_S481	C05598	0.01562533410486989
KMT2A_S3511	C05598	0.2337064766108225
GFPT1_S261	C05598	0.04469372007998686
G3BP1_S232	C05598	0.0666445901148542
PTPN14_S760	C05598	0.10767617965401628
PTPN14_S593	C05598	0.14157000960816193
PTPN14_S594	C05598	0.10604239982711125
MICAL3_S685	C05598	-0.013729377267745415
CMAS_S113	C05598	-0.028091323063982897
SSH3_S85	C05598	-0.1332929747629541
SSH3_S87	C05598	-0.10712878280144651
MYBBP1A_S1163	C05598	-0.22325580637591536
PRMT8_S359	C05598	-0.1936531603643128
DDX21_S121	C05598	-0.3616364914295756
PNKP_T118	C05598	0.08327620187475661
SSH3_T79	C05598	-0.18994214889186137
CTDP1_S750	C05598	0.15358435209817087
CTDP1_S753	C05598	0.15358435209817087
NAV2_S1461	C05598	0.18502180140931923
NAV2_S1465	C05598	0.16687909809874246
DHX16_S103	C05598	0.10115281218748862
DHX16_S106	C05598	0.21806748002812024
DHX16_S107	C05598	0.21260238870743087
DDX41_S21	C05598	-0.03546094093210894
DDX20_S285	C05598	-0.02242155894030467
DDX20_S286	C05598	-0.02242155894030467
LIG1_S66	C05598	-0.026576905477061173
LIG1_S76	C05598	-0.026576905477061173
BCKDHA_S371	C05598	-0.22748918178774935
BCKDHA_S381	C05598	-0.22748918178774935
CHD9_S994	C05598	0.03912533284719192
CHD9_S998	C05598	0.03912533284719192
CHD9_S1585	C05598	-0.008405815547160064
CHD9_S1601	C05598	0.14887794548969147
CHD9_S1605	C05598	0.14887794548969147
MCM3_S167	C05598	-0.0933054442398404
CHD2_S1369	C05598	0.1009263109724402
CHD2_S1373	C05598	0.1009263109724402
CHD2_S207	C05598	0.24385845061901193
CHD2_S208	C05598	0.24385845061901193
ATRX_S849	C05598	0.1180315973850393
ATRX_S850	C05598	0.1062241517735977
ATRX_S856	C05598	0.11203736146376952
ATRX_S974	C05598	0.1997096456070821
ATRX_S978	C05598	0.2098692855982992
ATRX_S1073	C05598	0.14293538812705375
ATRX_S1076	C05598	0.15415367388877757
ATRX_S1348	C05598	0.09853081500586226
ATRX_S1352	C05598	0.03229916786013277
ATRX_S788	C05598	0.042755711147560584
PLA2G4A_S437	C05598	-0.08961581534919198
PCYT1A_S333	C05598	0.03221552666004834
PCYT1A_S321	C05598	0.005832431713194034
ATP7A_S353	C05598	0.0489159568933283
ATP7A_S357	C05598	0.07678529289310325
CHD3_S1601	C05598	0.05482522821041995
CHD3_S1605	C05598	0.06664123790752276
EZH2_S363	C05598	0.007460310032394243
MICAL3_S687	C05598	0.1137033899613374
NSD1_S483	C05598	0.08054181047163309
NSD1_S486	C05598	0.08054181047163309
SMARCAD1_S124	C05598	0.08309720116387595
SMARCAD1_S127	C05598	0.08309720116387595
SMARCAD1_S211	C05598	-0.12773915102533703
SMARCAD1_S214	C05598	0.006020612578890353
SMARCAD1_S239	C05598	0.02798302272962862
SMARCAD1_S242	C05598	0.02798302272962862
CHD8_S550	C05598	-0.008767564162574092
CHD8_S553	C05598	-0.020746480362016366
DUOX1_S634	C05598	0.01260255029617335
DUOX1_S637	C05598	0.01260255029617335
CHD4_T1542	C05598	-0.0034882577848406714
CHD4_T1546	C05598	-0.07397210820155337
PTPN3_T376	C05598	0.058869159082655165
MCM3_T169	C05598	-0.0933054442398404
ATRX_T977	C05598	0.20612323581776154
ATRX_T1346	C05598	0.010892044529017757
CHD3_T1595	C05598	0.0011541118395523172
CHD3_T1557	C05598	0.023470810533792248
EZH2_T367	C05598	-0.010293486889137041
MICAL3_T684	C05598	0.01000187848666327
CYBRD1_Y252	C05598	-0.21829185604535353
CHD4_S1528	C05598	0.23522579771347923
CHD4_S1530	C05598	0.2288677662529216
GYS1_S641	C05598	0.22120197260838603
GYS1_S645	C05598	0.21470838111799911
GYS1_S649	C05598	0.21470838111799911
PCYT1A_S315	C05598	0.34611406092923036
CHD3_S1545	C05598	0.06921694395383807
CHD4_T1533	C05598	0.19163103045447494
CHD3_T1541	C05598	0.0747911052196372
DDX17_S599	C00325	0.6313564942947573
ACSS2_S28	C00325	-0.636671873748208
ACSS2_S30	C00325	-0.6208655420499142
NDUFS1_S362	C00325	-0.29383511256363465
UGP2_S2	C00325	-0.39765700217015904
DDX41_S23	C00325	0.6979515605355121
ATP11A_S159	C00325	0.6956389518597024
ATP11A_S161	C00325	0.7155328544706893
EIF4A3_S12	C00325	-0.5334191061573608
SETD1A_S1103	C00325	-0.2868232510400337
PFKFB2_S466	C00325	-0.6846043572673112
EPRS_S885	C00325	-0.5233301541566355
EPRS_S886	C00325	-0.34591784638030365
GYS1_S653	C00325	-0.3314989543694214
PCYT1A_S362	C00325	0.5620903110297536
PCYT1A_S319	C00325	-0.30324271591931473
PCYT1A_S323	C00325	-0.47981032727730255
MCM2_S139	C00325	0.6878370244320507
MCM2_S26	C00325	0.6291589307456296
MCM2_S27	C00325	0.6028721303087649
ACLY_S481	C00325	0.7282159283742435
KMT2A_S3511	C00325	-0.5911003363993
GFPT1_S261	C00325	-0.6893047685141814
G3BP1_S232	C00325	0.6656748448085329
PTPN14_S760	C00325	0.6705012856477822
PTPN14_S593	C00325	0.7466213661271083
PTPN14_S594	C00325	0.33900771620282094
MICAL3_S685	C00325	0.7434292161946029
CMAS_S113	C00325	0.7273396520004735
SSH3_S85	C00325	-0.73822097707966
SSH3_S87	C00325	-0.7538553025566036
MYBBP1A_S1163	C00325	0.6625546934462658
PRMT8_S359	C00325	-0.2765520624697069
DDX21_S121	C00325	-0.6162458922797882
PNKP_T118	C00325	0.751701712085751
SSH3_T79	C00325	-0.7436729990284546
CTDP1_S750	C00325	0.11705327575168965
CTDP1_S753	C00325	0.11705327575168965
NAV2_S1461	C00325	-0.4001221450438947
NAV2_S1465	C00325	-0.40577503884059923
DHX16_S103	C00325	0.7910444863280234
DHX16_S106	C00325	0.7840658565206237
DHX16_S107	C00325	0.7715136480063475
DDX41_S21	C00325	0.7300438940296384
DDX20_S285	C00325	-0.7372519156551262
DDX20_S286	C00325	-0.7372519156551262
LIG1_S66	C00325	0.6329380933956752
LIG1_S76	C00325	0.6329380933956752
BCKDHA_S371	C00325	0.7107959675649913
BCKDHA_S381	C00325	0.7107959675649913
CHD9_S994	C00325	-0.18229793300008884
CHD9_S998	C00325	-0.18229793300008884
CHD9_S1585	C00325	0.6020711724915739
CHD9_S1601	C00325	0.5187300246445598
CHD9_S1605	C00325	0.5187300246445598
MCM3_S167	C00325	0.2723444545967652
CHD2_S1369	C00325	-0.5167287874886554
CHD2_S1373	C00325	-0.5167287874886554
CHD2_S207	C00325	-0.40562185673098555
CHD2_S208	C00325	-0.40562185673098555
ATRX_S849	C00325	-0.28807129722775027
ATRX_S850	C00325	-0.28954957959246286
ATRX_S856	C00325	-0.34613320835125994
ATRX_S974	C00325	-0.5324574199965285
ATRX_S978	C00325	-0.5191206739733935
ATRX_S1073	C00325	-0.3416745414924891
ATRX_S1076	C00325	-0.3426014145068569
ATRX_S1348	C00325	-0.3145573402919524
ATRX_S1352	C00325	-0.2701209585381313
ATRX_S788	C00325	0.18934497244022983
PLA2G4A_S437	C00325	0.02303430949852564
PCYT1A_S333	C00325	0.7607900198131116
PCYT1A_S321	C00325	0.555853563721854
ATP7A_S353	C00325	0.6219994449723782
ATP7A_S357	C00325	0.6483397819258071
CHD3_S1601	C00325	0.7990901023455681
CHD3_S1605	C00325	0.7966310235913397
EZH2_S363	C00325	0.7790636583263525
MICAL3_S687	C00325	0.3225287240062268
NSD1_S483	C00325	0.4260416976602208
NSD1_S486	C00325	0.4260416976602208
SMARCAD1_S124	C00325	0.5718496275079444
SMARCAD1_S127	C00325	0.5718496275079444
SMARCAD1_S211	C00325	0.044099489986748355
SMARCAD1_S214	C00325	0.2044704737456081
SMARCAD1_S239	C00325	0.6413567435032475
SMARCAD1_S242	C00325	0.6413567435032475
CHD8_S550	C00325	0.6394491479290662
CHD8_S553	C00325	0.6171277322720007
DUOX1_S634	C00325	-0.6801542413782213
DUOX1_S637	C00325	-0.6801542413782213
CHD4_T1542	C00325	0.811364700661117
CHD4_T1546	C00325	0.8297854594101625
PTPN3_T376	C00325	-0.005886080438837319
MCM3_T169	C00325	0.2723444545967652
ATRX_T977	C00325	-0.5419255265518742
ATRX_T1346	C00325	-0.37133674866034416
CHD3_T1595	C00325	0.7799489054782973
CHD3_T1557	C00325	0.4854972507695179
EZH2_T367	C00325	0.7807592458727446
MICAL3_T684	C00325	0.5749818347439863
CYBRD1_Y252	C00325	0.019891601479203568
CHD4_S1528	C00325	-0.49480735032836043
CHD4_S1530	C00325	-0.5390844810826234
GYS1_S641	C00325	0.7406559824093635
GYS1_S645	C00325	0.7397212397018308
GYS1_S649	C00325	0.7397212397018308
PCYT1A_S315	C00325	0.05301947913871591
CHD3_S1545	C00325	-0.34839179789160274
CHD4_T1533	C00325	-0.576004488378324
CHD3_T1541	C00325	-0.3444555854253306
DDX17_S599	C00921	0.4238374471141927
ACSS2_S28	C00921	0.07760411378896094
ACSS2_S30	C00921	0.06403357823279987
NDUFS1_S362	C00921	-0.46056888282853264
UGP2_S2	C00921	0.2232319030833818
DDX41_S23	C00921	0.608528849111242
ATP11A_S159	C00921	0.15517921381542202
ATP11A_S161	C00921	0.4198946237836
EIF4A3_S12	C00921	-0.012057727677694658
SETD1A_S1103	C00921	0.21866576514933803
PFKFB2_S466	C00921	-0.4088382030297988
EPRS_S885	C00921	0.1310325302653548
EPRS_S886	C00921	0.3388877413621116
GYS1_S653	C00921	0.12051896193063137
PCYT1A_S362	C00921	0.026084869084297257
PCYT1A_S319	C00921	0.2375281132802096
PCYT1A_S323	C00921	0.12988240438120344
MCM2_S139	C00921	0.32975499539097114
MCM2_S26	C00921	0.3065443230908994
MCM2_S27	C00921	0.34411370372673117
ACLY_S481	C00921	0.25748550742996146
KMT2A_S3511	C00921	-0.6102231604485836
GFPT1_S261	C00921	-0.5835758579771854
G3BP1_S232	C00921	0.5719934986618324
PTPN14_S760	C00921	0.10198742495080755
PTPN14_S593	C00921	0.21392178007400067
PTPN14_S594	C00921	-0.23454656449347686
MICAL3_S685	C00921	0.19869373138038385
CMAS_S113	C00921	0.40535739505026286
SSH3_S85	C00921	-0.10707748647518353
SSH3_S87	C00921	-0.20026028095203222
MYBBP1A_S1163	C00921	0.5235267963089462
PRMT8_S359	C00921	0.27217753810348333
DDX21_S121	C00921	0.04742798394128618
PNKP_T118	C00921	0.4659221448932056
SSH3_T79	C00921	-0.030865684247078803
CTDP1_S750	C00921	-0.4217630846984017
CTDP1_S753	C00921	-0.4217630846984017
NAV2_S1461	C00921	-0.552905338020046
NAV2_S1465	C00921	-0.5548588155366369
DHX16_S103	C00921	0.39065524205465896
DHX16_S106	C00921	0.2864580877907225
DHX16_S107	C00921	0.3770802919608383
DDX41_S21	C00921	0.12316008161718901
DDX20_S285	C00921	-0.04122426993392869
DDX20_S286	C00921	-0.04122426993392869
LIG1_S66	C00921	0.1289613626626932
LIG1_S76	C00921	0.1289613626626932
BCKDHA_S371	C00921	0.5480535046266276
BCKDHA_S381	C00921	0.5480535046266276
CHD9_S994	C00921	-0.47895379216708533
CHD9_S998	C00921	-0.47895379216708533
CHD9_S1585	C00921	0.5814415008831713
CHD9_S1601	C00921	-0.19037687237227463
CHD9_S1605	C00921	-0.19037687237227463
MCM3_S167	C00921	-0.20886836640290773
CHD2_S1369	C00921	-0.5372041896922001
CHD2_S1373	C00921	-0.5372041896922001
CHD2_S207	C00921	-0.6318157278559077
CHD2_S208	C00921	-0.6318157278559077
ATRX_S849	C00921	-0.5950913598709467
ATRX_S850	C00921	-0.5930305834703997
ATRX_S856	C00921	-0.5967788802117427
ATRX_S974	C00921	-0.6435448665803197
ATRX_S978	C00921	-0.6587096155295743
ATRX_S1073	C00921	-0.6021414351789302
ATRX_S1076	C00921	-0.59853118419134
ATRX_S1348	C00921	-0.5455164325023769
ATRX_S1352	C00921	-0.5357305666914883
ATRX_S788	C00921	-0.41369482670759633
PLA2G4A_S437	C00921	0.654331027038936
PCYT1A_S333	C00921	0.3888716379025462
PCYT1A_S321	C00921	0.542067139182394
ATP7A_S353	C00921	-0.1505324625923334
ATP7A_S357	C00921	-0.07474322783718286
CHD3_S1601	C00921	0.25410072543026835
CHD3_S1605	C00921	0.18463138973098064
EZH2_S363	C00921	0.30210141721642947
MICAL3_S687	C00921	-0.43817711822468475
NSD1_S483	C00921	-0.2341438668107126
NSD1_S486	C00921	-0.2341438668107126
SMARCAD1_S124	C00921	0.30853074846655615
SMARCAD1_S127	C00921	0.30853074846655615
SMARCAD1_S211	C00921	-0.3179447817529032
SMARCAD1_S214	C00921	-0.23532897651204632
SMARCAD1_S239	C00921	0.14884092573167113
SMARCAD1_S242	C00921	0.14884092573167113
CHD8_S550	C00921	0.5748569470283826
CHD8_S553	C00921	0.5920837874444536
DUOX1_S634	C00921	-0.4325175344098209
DUOX1_S637	C00921	-0.4325175344098209
CHD4_T1542	C00921	0.34459605683572
CHD4_T1546	C00921	0.4851448650160403
PTPN3_T376	C00921	0.5443418238407896
MCM3_T169	C00921	-0.20886836640290773
ATRX_T977	C00921	-0.64574027150718
ATRX_T1346	C00921	-0.560867517838185
CHD3_T1595	C00921	0.1824928228834259
CHD3_T1557	C00921	0.6401999392284973
EZH2_T367	C00921	0.31002711870018274
MICAL3_T684	C00921	-0.18895794933754692
CYBRD1_Y252	C00921	-0.5197028881420536
CHD4_S1528	C00921	-0.5074852837809751
CHD4_S1530	C00921	-0.4626714499309953
GYS1_S641	C00921	0.3393635225385893
GYS1_S645	C00921	0.3390450107891889
GYS1_S649	C00921	0.3390450107891889
PCYT1A_S315	C00921	-0.4127492646229876
CHD3_S1545	C00921	-0.4410948995855502
CHD4_T1533	C00921	-0.5494884326685116
CHD3_T1541	C00921	-0.4539348845765894
DDX17_S599	C03117	0.6313564942947573
ACSS2_S28	C03117	-0.636671873748208
ACSS2_S30	C03117	-0.6208655420499142
NDUFS1_S362	C03117	-0.29383511256363465
UGP2_S2	C03117	-0.39765700217015904
DDX41_S23	C03117	0.6979515605355121
ATP11A_S159	C03117	0.6956389518597024
ATP11A_S161	C03117	0.7155328544706893
EIF4A3_S12	C03117	-0.5334191061573608
SETD1A_S1103	C03117	-0.2868232510400337
PFKFB2_S466	C03117	-0.6846043572673112
EPRS_S885	C03117	-0.5233301541566355
EPRS_S886	C03117	-0.34591784638030365
GYS1_S653	C03117	-0.3314989543694214
PCYT1A_S362	C03117	0.5620903110297536
PCYT1A_S319	C03117	-0.30324271591931473
PCYT1A_S323	C03117	-0.47981032727730255
MCM2_S139	C03117	0.6878370244320507
MCM2_S26	C03117	0.6291589307456296
MCM2_S27	C03117	0.6028721303087649
ACLY_S481	C03117	0.7282159283742435
KMT2A_S3511	C03117	-0.5911003363993
GFPT1_S261	C03117	-0.6893047685141814
G3BP1_S232	C03117	0.6656748448085329
PTPN14_S760	C03117	0.6705012856477822
PTPN14_S593	C03117	0.7466213661271083
PTPN14_S594	C03117	0.33900771620282094
MICAL3_S685	C03117	0.7434292161946029
CMAS_S113	C03117	0.7273396520004735
SSH3_S85	C03117	-0.73822097707966
SSH3_S87	C03117	-0.7538553025566036
MYBBP1A_S1163	C03117	0.6625546934462658
PRMT8_S359	C03117	-0.2765520624697069
DDX21_S121	C03117	-0.6162458922797882
PNKP_T118	C03117	0.751701712085751
SSH3_T79	C03117	-0.7436729990284546
CTDP1_S750	C03117	0.11705327575168965
CTDP1_S753	C03117	0.11705327575168965
NAV2_S1461	C03117	-0.4001221450438947
NAV2_S1465	C03117	-0.40577503884059923
DHX16_S103	C03117	0.7910444863280234
DHX16_S106	C03117	0.7840658565206237
DHX16_S107	C03117	0.7715136480063475
DDX41_S21	C03117	0.7300438940296384
DDX20_S285	C03117	-0.7372519156551262
DDX20_S286	C03117	-0.7372519156551262
LIG1_S66	C03117	0.6329380933956752
LIG1_S76	C03117	0.6329380933956752
BCKDHA_S371	C03117	0.7107959675649913
BCKDHA_S381	C03117	0.7107959675649913
CHD9_S994	C03117	-0.18229793300008884
CHD9_S998	C03117	-0.18229793300008884
CHD9_S1585	C03117	0.6020711724915739
CHD9_S1601	C03117	0.5187300246445598
CHD9_S1605	C03117	0.5187300246445598
MCM3_S167	C03117	0.2723444545967652
CHD2_S1369	C03117	-0.5167287874886554
CHD2_S1373	C03117	-0.5167287874886554
CHD2_S207	C03117	-0.40562185673098555
CHD2_S208	C03117	-0.40562185673098555
ATRX_S849	C03117	-0.28807129722775027
ATRX_S850	C03117	-0.28954957959246286
ATRX_S856	C03117	-0.34613320835125994
ATRX_S974	C03117	-0.5324574199965285
ATRX_S978	C03117	-0.5191206739733935
ATRX_S1073	C03117	-0.3416745414924891
ATRX_S1076	C03117	-0.3426014145068569
ATRX_S1348	C03117	-0.3145573402919524
ATRX_S1352	C03117	-0.2701209585381313
ATRX_S788	C03117	0.18934497244022983
PLA2G4A_S437	C03117	0.02303430949852564
PCYT1A_S333	C03117	0.7607900198131116
PCYT1A_S321	C03117	0.555853563721854
ATP7A_S353	C03117	0.6219994449723782
ATP7A_S357	C03117	0.6483397819258071
CHD3_S1601	C03117	0.7990901023455681
CHD3_S1605	C03117	0.7966310235913397
EZH2_S363	C03117	0.7790636583263525
MICAL3_S687	C03117	0.3225287240062268
NSD1_S483	C03117	0.4260416976602208
NSD1_S486	C03117	0.4260416976602208
SMARCAD1_S124	C03117	0.5718496275079444
SMARCAD1_S127	C03117	0.5718496275079444
SMARCAD1_S211	C03117	0.044099489986748355
SMARCAD1_S214	C03117	0.2044704737456081
SMARCAD1_S239	C03117	0.6413567435032475
SMARCAD1_S242	C03117	0.6413567435032475
CHD8_S550	C03117	0.6394491479290662
CHD8_S553	C03117	0.6171277322720007
DUOX1_S634	C03117	-0.6801542413782213
DUOX1_S637	C03117	-0.6801542413782213
CHD4_T1542	C03117	0.811364700661117
CHD4_T1546	C03117	0.8297854594101625
PTPN3_T376	C03117	-0.005886080438837319
MCM3_T169	C03117	0.2723444545967652
ATRX_T977	C03117	-0.5419255265518742
ATRX_T1346	C03117	-0.37133674866034416
CHD3_T1595	C03117	0.7799489054782973
CHD3_T1557	C03117	0.4854972507695179
EZH2_T367	C03117	0.7807592458727446
MICAL3_T684	C03117	0.5749818347439863
CYBRD1_Y252	C03117	0.019891601479203568
CHD4_S1528	C03117	-0.49480735032836043
CHD4_S1530	C03117	-0.5390844810826234
GYS1_S641	C03117	0.7406559824093635
GYS1_S645	C03117	0.7397212397018308
GYS1_S649	C03117	0.7397212397018308
PCYT1A_S315	C03117	0.05301947913871591
CHD3_S1545	C03117	-0.34839179789160274
CHD4_T1533	C03117	-0.576004488378324
CHD3_T1541	C03117	-0.3444555854253306
DDX17_S599	C09727	-0.2706759329602817
ACSS2_S28	C09727	0.6324314394235082
ACSS2_S30	C09727	0.6277472325752375
NDUFS1_S362	C09727	-0.13229528249949762
UGP2_S2	C09727	0.706703341044034
DDX41_S23	C09727	0.10380717187749205
ATP11A_S159	C09727	-0.47230821987349814
ATP11A_S161	C09727	-0.21344077680596577
EIF4A3_S12	C09727	0.19863764209879606
SETD1A_S1103	C09727	0.594338527598965
PFKFB2_S466	C09727	0.22889506612827565
EPRS_S885	C09727	0.4621946181581328
EPRS_S886	C09727	0.48737132149991985
GYS1_S653	C09727	0.5007402846672812
PCYT1A_S362	C09727	-0.6193926337554171
PCYT1A_S319	C09727	0.4551446578941279
PCYT1A_S323	C09727	0.5178087697929019
MCM2_S139	C09727	-0.4318526020473828
MCM2_S26	C09727	-0.5398389661762475
MCM2_S27	C09727	-0.41530957661961826
ACLY_S481	C09727	-0.4517490452819489
KMT2A_S3511	C09727	-0.2355768518477493
GFPT1_S261	C09727	0.20795982416375025
G3BP1_S232	C09727	-0.1501214533488973
PTPN14_S760	C09727	-0.623076464097074
PTPN14_S593	C09727	-0.5512000407907374
PTPN14_S594	C09727	-0.444525805530879
MICAL3_S685	C09727	-0.37859839272070933
CMAS_S113	C09727	-0.33848846935427
SSH3_S85	C09727	0.5483475104431641
SSH3_S87	C09727	0.4863347085976056
MYBBP1A_S1163	C09727	-0.16294308290331863
PRMT8_S359	C09727	0.7115443133586394
DDX21_S121	C09727	0.6315625884253087
PNKP_T118	C09727	-0.3784670730016438
SSH3_T79	C09727	0.5621954887673621
CTDP1_S750	C09727	-0.506964440310896
CTDP1_S753	C09727	-0.506964440310896
NAV2_S1461	C09727	-0.07880758021394219
NAV2_S1465	C09727	-0.062498051714375655
DHX16_S103	C09727	-0.3446512523957841
DHX16_S106	C09727	-0.4675916451400148
DHX16_S107	C09727	-0.39542392903027945
DDX41_S21	C09727	-0.45823098599108253
DDX20_S285	C09727	0.5000919995738953
DDX20_S286	C09727	0.5000919995738953
LIG1_S66	C09727	-0.5446205373122734
LIG1_S76	C09727	-0.5446205373122734
BCKDHA_S371	C09727	0.1476126411406937
BCKDHA_S381	C09727	0.1476126411406937
CHD9_S994	C09727	-0.36482721047638395
CHD9_S998	C09727	-0.36482721047638395
CHD9_S1585	C09727	-0.1483983024301219
CHD9_S1601	C09727	-0.6719861550729154
CHD9_S1605	C09727	-0.6719861550729154
MCM3_S167	C09727	-0.657927680393926
CHD2_S1369	C09727	-0.005766255589528955
CHD2_S1373	C09727	-0.005766255589528955
CHD2_S207	C09727	-0.2793366420574766
CHD2_S208	C09727	-0.2793366420574766
ATRX_S849	C09727	-0.2547119889581779
ATRX_S850	C09727	-0.2397956770181727
ATRX_S856	C09727	-0.24043321561077582
ATRX_S974	C09727	-0.2666505585357171
ATRX_S978	C09727	-0.2468861282150824
ATRX_S1073	C09727	-0.27853333451059514
ATRX_S1076	C09727	-0.28189284810035714
ATRX_S1348	C09727	-0.17474921625829964
ATRX_S1352	C09727	-0.1409887054182724
ATRX_S788	C09727	-0.4181331569390266
PLA2G4A_S437	C09727	0.5438369733428252
PCYT1A_S333	C09727	-0.3944473349983778
PCYT1A_S321	C09727	-0.18800010076964144
ATP7A_S353	C09727	-0.5207751193831766
ATP7A_S357	C09727	-0.5096564985538876
CHD3_S1601	C09727	-0.4054606046832178
CHD3_S1605	C09727	-0.41849236264313927
EZH2_S363	C09727	-0.407030639229125
MICAL3_S687	C09727	-0.5903267277489832
NSD1_S483	C09727	-0.4335208333470143
NSD1_S486	C09727	-0.4335208333470143
SMARCAD1_S124	C09727	-0.5282477017177755
SMARCAD1_S127	C09727	-0.5282477017177755
SMARCAD1_S211	C09727	-0.4686964405317525
SMARCAD1_S214	C09727	-0.550729948825431
SMARCAD1_S239	C09727	-0.5618273510592038
SMARCAD1_S242	C09727	-0.5618273510592038
CHD8_S550	C09727	-0.026148598136986747
CHD8_S553	C09727	-0.06942466790233337
DUOX1_S634	C09727	0.25897354778521753
DUOX1_S637	C09727	0.25897354778521753
CHD4_T1542	C09727	-0.3846444046526466
CHD4_T1546	C09727	-0.2361209544109398
PTPN3_T376	C09727	0.566806873455419
MCM3_T169	C09727	-0.657927680393926
ATRX_T977	C09727	-0.2475444059405479
ATRX_T1346	C09727	-0.10890538862836861
CHD3_T1595	C09727	-0.40466887019701764
CHD3_T1557	C09727	0.041171903863393026
EZH2_T367	C09727	-0.39400431090118193
MICAL3_T684	C09727	-0.496323016051508
CYBRD1_Y252	C09727	0.04537854941821578
CHD4_S1528	C09727	-0.10006600825661491
CHD4_S1530	C09727	-0.021084813540781868
GYS1_S641	C09727	-0.44529588133674536
GYS1_S645	C09727	-0.4349063130573625
GYS1_S649	C09727	-0.4349063130573625
PCYT1A_S315	C09727	-0.8505613003503507
CHD3_S1545	C09727	-0.1315389779751643
CHD4_T1533	C09727	-0.051543189027247006
CHD3_T1541	C09727	-0.14068163941669015
DDX17_S599	C01517	0.11887808037127115
ACSS2_S28	C01517	0.020580848418391782
ACSS2_S30	C01517	-0.007508071802849163
NDUFS1_S362	C01517	-0.006519226300742482
UGP2_S2	C01517	0.07355796102447662
DDX41_S23	C01517	0.02791385777123692
ATP11A_S159	C01517	-0.025884220352188212
ATP11A_S161	C01517	0.13260655968402466
EIF4A3_S12	C01517	0.2962384878857266
SETD1A_S1103	C01517	0.3958922002291716
PFKFB2_S466	C01517	-0.091005177133914
EPRS_S885	C01517	0.2851635818820785
EPRS_S886	C01517	0.17752482657142138
GYS1_S653	C01517	-0.17075219440237965
PCYT1A_S362	C01517	-0.10714825761487264
PCYT1A_S319	C01517	0.17753524294147846
PCYT1A_S323	C01517	0.284997630289491
MCM2_S139	C01517	0.16032797237500665
MCM2_S26	C01517	0.3180494077476028
MCM2_S27	C01517	0.21668081189117255
ACLY_S481	C01517	-0.016116147498739224
KMT2A_S3511	C01517	0.09711813623392929
GFPT1_S261	C01517	-0.2112479393398787
G3BP1_S232	C01517	0.13513623808966685
PTPN14_S760	C01517	-0.0030363262775829625
PTPN14_S593	C01517	0.11373916097057074
PTPN14_S594	C01517	-0.48664537541496633
MICAL3_S685	C01517	0.008227289294425153
CMAS_S113	C01517	0.039558109335588384
SSH3_S85	C01517	0.06848225456034167
SSH3_S87	C01517	0.11746377335269842
MYBBP1A_S1163	C01517	0.1939267254363722
PRMT8_S359	C01517	0.15651456991998725
DDX21_S121	C01517	0.1846605469304293
PNKP_T118	C01517	0.11436756121180525
SSH3_T79	C01517	-0.0265058141462664
CTDP1_S750	C01517	-0.2558364879851645
CTDP1_S753	C01517	-0.2558364879851645
NAV2_S1461	C01517	-0.2503163279013709
NAV2_S1465	C01517	-0.25823972517192556
DHX16_S103	C01517	0.017899965942673984
DHX16_S106	C01517	0.027952778443622955
DHX16_S107	C01517	0.10560184785395393
DDX41_S21	C01517	-0.043071555027521406
DDX20_S285	C01517	0.05687190200106343
DDX20_S286	C01517	0.05687190200106343
LIG1_S66	C01517	-0.012742319009239705
LIG1_S76	C01517	-0.012742319009239705
BCKDHA_S371	C01517	0.012185861445821917
BCKDHA_S381	C01517	0.012185861445821917
CHD9_S994	C01517	-0.11492581296336749
CHD9_S998	C01517	-0.11492581296336749
CHD9_S1585	C01517	0.1060584082335514
CHD9_S1601	C01517	-0.018933383500718007
CHD9_S1605	C01517	-0.018933383500718007
MCM3_S167	C01517	0.13728137031986884
CHD2_S1369	C01517	-0.13882231560228156
CHD2_S1373	C01517	-0.13882231560228156
CHD2_S207	C01517	-0.06929021253436166
CHD2_S208	C01517	-0.06929021253436166
ATRX_S849	C01517	-0.13236950824780858
ATRX_S850	C01517	-0.14422574854676085
ATRX_S856	C01517	-0.09709844662075141
ATRX_S974	C01517	0.008144079252249357
ATRX_S978	C01517	0.018726082825222173
ATRX_S1073	C01517	-0.09970853997706378
ATRX_S1076	C01517	-0.10179306120907937
ATRX_S1348	C01517	-0.15561942812298865
ATRX_S1352	C01517	-0.20694915681298706
ATRX_S788	C01517	-0.2047027298738425
PLA2G4A_S437	C01517	0.0771090366544836
PCYT1A_S333	C01517	0.1657341838377233
PCYT1A_S321	C01517	0.1765043736618031
ATP7A_S353	C01517	-0.022578130143041126
ATP7A_S357	C01517	-0.14150750730557785
CHD3_S1601	C01517	-0.22029087216215223
CHD3_S1605	C01517	-0.22032158258668455
EZH2_S363	C01517	-0.04236377243217223
MICAL3_S687	C01517	-0.11207458603783044
NSD1_S483	C01517	-0.23615140789923755
NSD1_S486	C01517	-0.23615140789923755
SMARCAD1_S124	C01517	0.04610760660428397
SMARCAD1_S127	C01517	0.04610760660428397
SMARCAD1_S211	C01517	-0.04214876827119913
SMARCAD1_S214	C01517	-0.10470988029883112
SMARCAD1_S239	C01517	-0.07475620623980021
SMARCAD1_S242	C01517	-0.07475620623980021
CHD8_S550	C01517	0.2576295177320399
CHD8_S553	C01517	0.24854484701493676
DUOX1_S634	C01517	-0.22667850114067137
DUOX1_S637	C01517	-0.22667850114067137
CHD4_T1542	C01517	-0.03612034138718385
CHD4_T1546	C01517	0.0018693029422907099
PTPN3_T376	C01517	-0.011373666711368868
MCM3_T169	C01517	0.13728137031986884
ATRX_T977	C01517	-0.004781972568839023
ATRX_T1346	C01517	-0.1374864315945554
CHD3_T1595	C01517	-0.21691656910046406
CHD3_T1557	C01517	0.1071286676897693
EZH2_T367	C01517	-0.04514560910033812
MICAL3_T684	C01517	-0.13935087011341327
CYBRD1_Y252	C01517	-0.23227394021996278
CHD4_S1528	C01517	-0.21419495665521854
CHD4_S1530	C01517	-0.21469303861308062
GYS1_S641	C01517	0.022517502458206537
GYS1_S645	C01517	-0.005896861202411834
GYS1_S649	C01517	-0.005896861202411834
PCYT1A_S315	C01517	0.08009808671736472
CHD3_S1545	C01517	-0.23642651218118987
CHD4_T1533	C01517	-0.16253831959057696
CHD3_T1541	C01517	-0.269695256911859
DDX17_S599	C07202	-0.34600146878707455
ACSS2_S28	C07202	-0.09557857647225906
ACSS2_S30	C07202	-0.07848000406403875
NDUFS1_S362	C07202	0.17140040826300793
UGP2_S2	C07202	-0.2536231426835792
DDX41_S23	C07202	-0.44514309191310936
ATP11A_S159	C07202	-0.05252882940360312
ATP11A_S161	C07202	-0.4793069844075259
EIF4A3_S12	C07202	-0.19858093639933982
SETD1A_S1103	C07202	-0.4897862506385948
PFKFB2_S466	C07202	0.35321555524355486
EPRS_S885	C07202	-0.19551268959933255
EPRS_S886	C07202	-0.3382895706576695
GYS1_S653	C07202	0.08222923643888401
PCYT1A_S362	C07202	0.11300927042145083
PCYT1A_S319	C07202	-0.241834073007756
PCYT1A_S323	C07202	-0.29837366187691916
MCM2_S139	C07202	-0.3299499870201316
MCM2_S26	C07202	-0.38487232060328025
MCM2_S27	C07202	-0.3385495018215364
ACLY_S481	C07202	-0.2306310551517007
KMT2A_S3511	C07202	0.5496250988575281
GFPT1_S261	C07202	0.5149385130141749
G3BP1_S232	C07202	-0.4757548152463561
PTPN14_S760	C07202	-0.08628427389023617
PTPN14_S593	C07202	-0.2768849478622929
PTPN14_S594	C07202	0.3447974381812345
MICAL3_S685	C07202	-0.23836440987758417
CMAS_S113	C07202	-0.39326542829678446
SSH3_S85	C07202	0.02955178682463766
SSH3_S87	C07202	0.06428944061316708
MYBBP1A_S1163	C07202	-0.579190419724719
PRMT8_S359	C07202	-0.18572255844731933
DDX21_S121	C07202	-0.16759046150449142
PNKP_T118	C07202	-0.3967859003340756
SSH3_T79	C07202	0.0395086024899307
CTDP1_S750	C07202	0.5046912891944613
CTDP1_S753	C07202	0.5046912891944613
NAV2_S1461	C07202	0.4801600902836279
NAV2_S1465	C07202	0.47467671420255503
DHX16_S103	C07202	-0.35228087695241345
DHX16_S106	C07202	-0.25641281433835206
DHX16_S107	C07202	-0.314046763141852
DDX41_S21	C07202	-0.15958024430308854
DDX20_S285	C07202	0.054395801691674836
DDX20_S286	C07202	0.054395801691674836
LIG1_S66	C07202	-0.1642257681572291
LIG1_S76	C07202	-0.1642257681572291
BCKDHA_S371	C07202	-0.44753846452436685
BCKDHA_S381	C07202	-0.44753846452436685
CHD9_S994	C07202	0.5241819123693876
CHD9_S998	C07202	0.5241819123693876
CHD9_S1585	C07202	-0.5216492121034408
CHD9_S1601	C07202	0.20512241286074667
CHD9_S1605	C07202	0.20512241286074667
MCM3_S167	C07202	0.11230133434921608
CHD2_S1369	C07202	0.5482467360894963
CHD2_S1373	C07202	0.5482467360894963
CHD2_S207	C07202	0.6277530488767589
CHD2_S208	C07202	0.6277530488767589
ATRX_S849	C07202	0.5719475789190841
ATRX_S850	C07202	0.568183491508792
ATRX_S856	C07202	0.5722479353526185
ATRX_S974	C07202	0.5999919191356792
ATRX_S978	C07202	0.5883561377939995
ATRX_S1073	C07202	0.5813450834174284
ATRX_S1076	C07202	0.5792166789132794
ATRX_S1348	C07202	0.505352940187325
ATRX_S1352	C07202	0.47482054456523304
ATRX_S788	C07202	0.4238576982141432
PLA2G4A_S437	C07202	-0.5976033393664577
PCYT1A_S333	C07202	-0.4056570792890428
PCYT1A_S321	C07202	-0.5176187286389773
ATP7A_S353	C07202	0.07248437437193621
ATP7A_S357	C07202	0.05741437857702433
CHD3_S1601	C07202	-0.17734265196086743
CHD3_S1605	C07202	-0.1244720153568188
EZH2_S363	C07202	-0.24515677751441126
MICAL3_S687	C07202	0.3433325845262124
NSD1_S483	C07202	0.22917274556246575
NSD1_S486	C07202	0.22917274556246575
SMARCAD1_S124	C07202	-0.11589516714715539
SMARCAD1_S127	C07202	-0.11589516714715539
SMARCAD1_S211	C07202	0.32056819256855545
SMARCAD1_S214	C07202	0.36285587281915344
SMARCAD1_S239	C07202	-0.013894182786444912
SMARCAD1_S242	C07202	-0.013894182786444912
CHD8_S550	C07202	-0.59637247237447355
CHD8_S553	C07202	-0.591348348661712
DUOX1_S634	C07202	0.4011346841194471
DUOX1_S637	C07202	0.4011346841194471
CHD4_T1542	C07202	-0.29012769063113064
CHD4_T1546	C07202	-0.4660739591880005
PTPN3_T376	C07202	-0.4711388502354224
MCM3_T169	C07202	0.11230133434921608
ATRX_T977	C07202	0.607006262099309
ATRX_T1346	C07202	0.49408501165381874
CHD3_T1595	C07202	-0.13547532639480098
CHD3_T1557	C07202	-0.5355619621409287
EZH2_T367	C07202	-0.2585716272034017
MICAL3_T684	C07202	0.06770326639702458
CYBRD1_Y252	C07202	0.1931134750648362
CHD4_S1528	C07202	0.5602141427296833
CHD4_S1530	C07202	0.5207683070120835
GYS1_S641	C07202	-0.20061108274640924
GYS1_S645	C07202	-0.1966575928027781
GYS1_S649	C07202	-0.1966575928027781
PCYT1A_S315	C07202	0.5388191182979114
CHD3_S1545	C07202	0.483177864252829
CHD4_T1533	C07202	0.5490472381448759
CHD3_T1541	C07202	0.5189885598814034
DDX17_S599	C05198	-0.47372116725402086
[truncated: 15,837 more rows]
