# Supplementary material for: Parallelized multidimensional analytic framework applied to mammary epithelial cells uncovers regulatory principles in EMT
Source: Nat Commun. 2023 Feb 8;14:688. doi: 10.1038/s41467-023-36122-x (PMC9908882; doi:10.1038/s41467-023-36122-x)
Supplement: Supplementary file 12 — Source Data files [file 41467_2023_36122_MOESM12_ESM.zip › Source_Data_files/Source Data file ΓÇô Fig 4c.txt]

Gene.names	fc_T1	fc_T2	fc_T3	fc_T4	fc_T5	fc_T6	fc_T7	fc_T8	fc_T9
S10	-0.060880967189297586	0.006788904674022156	0.23754766309413267	0.41314719345757567	0.594105000516933	1.0493804496271668	1.3546757515741161	1.853211451196083	2.4809608496907396
S214	-0.06938960385507009	-0.29334267144874104	0.6103904033577372	0.7382847011233551	1.1935886287979347	1.6367207168309772	2.1114525713194983	2.304453001403786	2.950770191707271
S325	0.04762181089465578	-0.08999834746660618	0.8118455888325933	0.9676899945107404	1.4054701703646462	1.8882315662764597	2.1546221983325466	2.387344001178521	2.7473647597756656
S339	0.06048854323215558	0.21206816353447167	0.22209814752815227	0.46088285453299704	0.7048882605571549	0.9988916518549331	1.2476141917419863	1.6858783719405057	2.5947828353400624
S39	-0.1264259811561761	-0.30394169468514143	0.08728046440272408	0.07983825800071465	0.8347135219956261	1.2638877720609862	1.7926582621417033	2.13084634086551	2.872010378819949
S459	-0.15714195364725292	0.017950841403090223	-0.19194707978195957	-0.12522977125050794	-0.07856299162029146	0.10871168467962633	0.3497644689848016	0.2030116624452205	0.2876646883207812
S5	-0.09325840823649845	-0.17508401684196429	0.086667106651797	0.17940627079068605	0.3078241744681147	0.7080644760150072	1.0672039846523091	1.4770373191590664	2.0373408314007353
S72	-0.15671623541074453	-0.05975298677999241	0.1830301316064471	0.400060530004513	0.7581143957853378	1.3514272963037879	1.8391154142355504	2.1812391842920267	2.736514999780219
S73	-0.13619169445164303	-0.11969382525983896	0.562977615943133	0.7798728339202743	1.3043365882177262	1.9750593589486645	2.383273056200075	2.8631447924346105	3.5571486985244576
