# Supplementary material for: Parallelized multidimensional analytic framework applied to mammary epithelial cells uncovers regulatory principles in EMT
Source: Nat Commun. 2023 Feb 8;14:688. doi: 10.1038/s41467-023-36122-x (PMC9908882; doi:10.1038/s41467-023-36122-x)
Supplement: Supplementary file 12 — Source Data files [file 41467_2023_36122_MOESM12_ESM.zip › Source_Data_files/Source Data file ΓÇô Fig 4b.txt]

Gene.names	Time	Fraction
A0A0J9YWL0	fc_T1	NA
A0A0J9YWL0	fc_T2	NA
A0A0J9YWL0	fc_T3	NA
A0A0J9YWL0	fc_T4	NA
A0A0J9YWL0	fc_T5	NA
A0A0J9YWL0	fc_T6	NA
A0A0J9YWL0	fc_T7	NA
A0A0J9YWL0	fc_T8	NA
A0A0J9YWL0	fc_T9	NA
A0A1B0GTL5	fc_T1	NA
A0A1B0GTL5	fc_T2	NA
A0A1B0GTL5	fc_T3	28.57142857142857
A0A1B0GTL5	fc_T4	28.57142857142857
A0A1B0GTL5	fc_T5	28.57142857142857
A0A1B0GTL5	fc_T6	28.57142857142857
A0A1B0GTL5	fc_T7	28.57142857142857
A0A1B0GTL5	fc_T8	NA
A0A1B0GTL5	fc_T9	14.285714285714285
A0A1B0GVI3	fc_T1	NA
A0A1B0GVI3	fc_T2	NA
A0A1B0GVI3	fc_T3	NA
A0A1B0GVI3	fc_T4	NA
A0A1B0GVI3	fc_T5	NA
A0A1B0GVI3	fc_T6	NA
A0A1B0GVI3	fc_T7	NA
A0A1B0GVI3	fc_T8	NA
A0A1B0GVI3	fc_T9	NA
A0A1B0GW05	fc_T1	NA
A0A1B0GW05	fc_T2	NA
A0A1B0GW05	fc_T3	NA
A0A1B0GW05	fc_T4	NA
A0A1B0GW05	fc_T5	NA
A0A1B0GW05	fc_T6	NA
A0A1B0GW05	fc_T7	NA
A0A1B0GW05	fc_T8	NA
A0A1B0GW05	fc_T9	NA
A0A1P0AZG4	fc_T1	NA
A0A1P0AZG4	fc_T2	NA
A0A1P0AZG4	fc_T3	NA
A0A1P0AZG4	fc_T4	NA
A0A1P0AZG4	fc_T5	NA
A0A1P0AZG4	fc_T6	NA
A0A1P0AZG4	fc_T7	NA
A0A1P0AZG4	fc_T8	NA
A0A1P0AZG4	fc_T9	NA
A0A1W2PNU3	fc_T1	NA
A0A1W2PNU3	fc_T2	NA
A0A1W2PNU3	fc_T3	NA
A0A1W2PNU3	fc_T4	NA
A0A1W2PNU3	fc_T5	NA
A0A1W2PNU3	fc_T6	NA
A0A1W2PNU3	fc_T7	NA
A0A1W2PNU3	fc_T8	NA
A0A1W2PNU3	fc_T9	NA
A0A1W2PPU9	fc_T1	NA
A0A1W2PPU9	fc_T2	NA
A0A1W2PPU9	fc_T3	NA
A0A1W2PPU9	fc_T4	NA
A0A1W2PPU9	fc_T5	NA
A0A1W2PPU9	fc_T6	NA
A0A1W2PPU9	fc_T7	NA
A0A1W2PPU9	fc_T8	NA
A0A1W2PPU9	fc_T9	NA
A0A2R8Y424	fc_T1	NA
A0A2R8Y424	fc_T2	NA
A0A2R8Y424	fc_T3	NA
A0A2R8Y424	fc_T4	NA
A0A2R8Y424	fc_T5	NA
A0A2R8Y424	fc_T6	NA
A0A2R8Y424	fc_T7	NA
A0A2R8Y424	fc_T8	NA
A0A2R8Y424	fc_T9	NA
A0A2R8Y611	fc_T1	NA
A0A2R8Y611	fc_T2	NA
A0A2R8Y611	fc_T3	NA
A0A2R8Y611	fc_T4	NA
A0A2R8Y611	fc_T5	NA
A0A2R8Y611	fc_T6	NA
A0A2R8Y611	fc_T7	NA
A0A2R8Y611	fc_T8	NA
A0A2R8Y611	fc_T9	NA
A0A2R8Y7C9	fc_T1	NA
A0A2R8Y7C9	fc_T2	NA
A0A2R8Y7C9	fc_T3	NA
A0A2R8Y7C9	fc_T4	NA
A0A2R8Y7C9	fc_T5	NA
A0A2R8Y7C9	fc_T6	NA
A0A2R8Y7C9	fc_T7	NA
A0A2R8Y7C9	fc_T8	NA
A0A2R8Y7C9	fc_T9	NA
A0A2R8Y7Y8	fc_T1	NA
A0A2R8Y7Y8	fc_T2	NA
A0A2R8Y7Y8	fc_T3	NA
A0A2R8Y7Y8	fc_T4	NA
A0A2R8Y7Y8	fc_T5	NA
A0A2R8Y7Y8	fc_T6	NA
A0A2R8Y7Y8	fc_T7	NA
A0A2R8Y7Y8	fc_T8	NA
A0A2R8Y7Y8	fc_T9	NA
AAGAB	fc_T1	NA
AAGAB	fc_T2	NA
AAGAB	fc_T3	NA
AAGAB	fc_T4	NA
AAGAB	fc_T5	NA
AAGAB	fc_T6	NA
AAGAB	fc_T7	NA
AAGAB	fc_T8	NA
AAGAB	fc_T9	NA
AAK1	fc_T1	NA
AAK1	fc_T2	NA
AAK1	fc_T3	NA
AAK1	fc_T4	NA
AAK1	fc_T5	NA
AAK1	fc_T6	20
AAK1	fc_T7	20
AAK1	fc_T8	20
AAK1	fc_T9	40
AATF	fc_T1	NA
AATF	fc_T2	NA
AATF	fc_T3	NA
AATF	fc_T4	NA
AATF	fc_T5	NA
AATF	fc_T6	NA
AATF	fc_T7	NA
AATF	fc_T8	66.66666666666666
AATF	fc_T9	66.66666666666666
ABCA2	fc_T1	NA
ABCA2	fc_T2	NA
ABCA2	fc_T3	NA
ABCA2	fc_T4	NA
ABCA2	fc_T5	NA
ABCA2	fc_T6	NA
ABCA2	fc_T7	NA
ABCA2	fc_T8	NA
ABCA2	fc_T9	NA
ABCC1	fc_T1	NA
ABCC1	fc_T2	NA
ABCC1	fc_T3	NA
ABCC1	fc_T4	NA
ABCC1	fc_T5	NA
ABCC1	fc_T6	NA
ABCC1	fc_T7	NA
ABCC1	fc_T8	40
ABCC1	fc_T9	40
ABCC3	fc_T1	NA
ABCC3	fc_T2	NA
ABCC3	fc_T3	NA
ABCC3	fc_T4	NA
ABCC3	fc_T5	33.33333333333333
ABCC3	fc_T6	66.66666666666666
ABCC3	fc_T7	33.33333333333333
ABCC3	fc_T8	NA
ABCC3	fc_T9	NA
ABCC5	fc_T1	NA
ABCC5	fc_T2	NA
ABCC5	fc_T3	NA
ABCC5	fc_T4	66.66666666666666
ABCC5	fc_T5	NA
ABCC5	fc_T6	66.66666666666666
ABCC5	fc_T7	NA
ABCC5	fc_T8	NA
ABCC5	fc_T9	NA
ABCF1	fc_T1	NA
ABCF1	fc_T2	NA
ABCF1	fc_T3	NA
ABCF1	fc_T4	NA
ABCF1	fc_T5	16.666666666666664
ABCF1	fc_T6	16.666666666666664
ABCF1	fc_T7	16.666666666666664
ABCF1	fc_T8	16.666666666666664
ABCF1	fc_T9	16.666666666666664
ABI1	fc_T1	NA
ABI1	fc_T2	NA
ABI1	fc_T3	NA
ABI1	fc_T4	NA
ABI1	fc_T5	NA
ABI1	fc_T6	NA
ABI1	fc_T7	NA
ABI1	fc_T8	NA
ABI1	fc_T9	NA
ABLIM1	fc_T1	NA
ABLIM1	fc_T2	12.5
ABLIM1	fc_T3	NA
ABLIM1	fc_T4	NA
ABLIM1	fc_T5	NA
ABLIM1	fc_T6	NA
ABLIM1	fc_T7	NA
ABLIM1	fc_T8	NA
ABLIM1	fc_T9	12.5
ABLIM3	fc_T1	NA
ABLIM3	fc_T2	NA
ABLIM3	fc_T3	NA
ABLIM3	fc_T4	NA
ABLIM3	fc_T5	NA
ABLIM3	fc_T6	15
ABLIM3	fc_T7	NA
ABLIM3	fc_T8	45
ABLIM3	fc_T9	60
ACAP2	fc_T1	NA
ACAP2	fc_T2	NA
ACAP2	fc_T3	NA
ACAP2	fc_T4	NA
ACAP2	fc_T5	NA
ACAP2	fc_T6	NA
ACAP2	fc_T7	NA
ACAP2	fc_T8	NA
ACAP2	fc_T9	NA
ACBD5	fc_T1	NA
ACBD5	fc_T2	NA
ACBD5	fc_T3	66.66666666666666
ACBD5	fc_T4	NA
ACBD5	fc_T5	66.66666666666666
ACBD5	fc_T6	66.66666666666666
ACBD5	fc_T7	66.66666666666666
ACBD5	fc_T8	66.66666666666666
ACBD5	fc_T9	NA
ACD	fc_T1	NA
ACD	fc_T2	NA
ACD	fc_T3	NA
ACD	fc_T4	NA
ACD	fc_T5	NA
ACD	fc_T6	NA
ACD	fc_T7	NA
ACD	fc_T8	NA
ACD	fc_T9	NA
ACIN1	fc_T1	NA
ACIN1	fc_T2	12
ACIN1	fc_T3	NA
ACIN1	fc_T4	NA
ACIN1	fc_T5	NA
ACIN1	fc_T6	4
ACIN1	fc_T7	4
ACIN1	fc_T8	24
ACIN1	fc_T9	32
ACKR3	fc_T1	NA
ACKR3	fc_T2	NA
ACKR3	fc_T3	NA
ACKR3	fc_T4	NA
ACKR3	fc_T5	NA
ACKR3	fc_T6	NA
ACKR3	fc_T7	NA
ACKR3	fc_T8	NA
ACKR3	fc_T9	NA
ACLY	fc_T1	NA
ACLY	fc_T2	NA
ACLY	fc_T3	NA
ACLY	fc_T4	NA
ACLY	fc_T5	NA
ACLY	fc_T6	NA
ACLY	fc_T7	NA
ACLY	fc_T8	NA
ACLY	fc_T9	NA
ACSS2	fc_T1	NA
ACSS2	fc_T2	NA
ACSS2	fc_T3	NA
ACSS2	fc_T4	NA
ACSS2	fc_T5	NA
ACSS2	fc_T6	NA
ACSS2	fc_T7	NA
ACSS2	fc_T8	NA
ACSS2	fc_T9	NA
ACTL6A	fc_T1	NA
ACTL6A	fc_T2	NA
ACTL6A	fc_T3	NA
ACTL6A	fc_T4	NA
ACTL6A	fc_T5	NA
ACTL6A	fc_T6	NA
ACTL6A	fc_T7	NA
ACTL6A	fc_T8	NA
ACTL6A	fc_T9	NA
ADAM17	fc_T1	NA
ADAM17	fc_T2	NA
ADAM17	fc_T3	NA
ADAM17	fc_T4	NA
ADAM17	fc_T5	NA
ADAM17	fc_T6	NA
ADAM17	fc_T7	NA
ADAM17	fc_T8	NA
ADAM17	fc_T9	NA
ADAM9	fc_T1	NA
ADAM9	fc_T2	NA
ADAM9	fc_T3	NA
ADAM9	fc_T4	NA
ADAM9	fc_T5	NA
ADAM9	fc_T6	NA
ADAM9	fc_T7	NA
ADAM9	fc_T8	NA
ADAM9	fc_T9	NA
ADAR	fc_T1	NA
ADAR	fc_T2	NA
ADAR	fc_T3	NA
ADAR	fc_T4	NA
ADAR	fc_T5	NA
ADAR	fc_T6	NA
ADAR	fc_T7	NA
ADAR	fc_T8	NA
ADAR	fc_T9	NA
ADD1	fc_T1	NA
ADD1	fc_T2	NA
ADD1	fc_T3	NA
ADD1	fc_T4	NA
ADD1	fc_T5	NA
ADD1	fc_T6	NA
ADD1	fc_T7	NA
ADD1	fc_T8	NA
ADD1	fc_T9	NA
ADD3	fc_T1	NA
ADD3	fc_T2	NA
ADD3	fc_T3	NA
ADD3	fc_T4	NA
ADD3	fc_T5	NA
ADD3	fc_T6	NA
ADD3	fc_T7	11.11111111111111
ADD3	fc_T8	11.11111111111111
ADD3	fc_T9	44.44444444444444
ADGRL2	fc_T1	NA
ADGRL2	fc_T2	NA
ADGRL2	fc_T3	NA
ADGRL2	fc_T4	NA
ADGRL2	fc_T5	NA
ADGRL2	fc_T6	NA
ADGRL2	fc_T7	NA
ADGRL2	fc_T8	NA
ADGRL2	fc_T9	NA
ADNP	fc_T1	NA
ADNP	fc_T2	NA
ADNP	fc_T3	NA
ADNP	fc_T4	NA
ADNP	fc_T5	NA
ADNP	fc_T6	NA
ADNP	fc_T7	NA
ADNP	fc_T8	50
ADNP	fc_T9	50
ADRB2	fc_T1	NA
ADRB2	fc_T2	NA
ADRB2	fc_T3	NA
ADRB2	fc_T4	NA
ADRB2	fc_T5	NA
ADRB2	fc_T6	NA
ADRB2	fc_T7	NA
ADRB2	fc_T8	NA
ADRB2	fc_T9	NA
AFAP1	fc_T1	NA
AFAP1	fc_T2	NA
AFAP1	fc_T3	NA
AFAP1	fc_T4	NA
AFAP1	fc_T5	NA
AFAP1	fc_T6	25
AFAP1	fc_T7	50
AFAP1	fc_T8	50
AFAP1	fc_T9	75
AFF1	fc_T1	NA
AFF1	fc_T2	NA
AFF1	fc_T3	NA
AFF1	fc_T4	NA
AFF1	fc_T5	NA
AFF1	fc_T6	NA
AFF1	fc_T7	NA
AFF1	fc_T8	NA
AFF1	fc_T9	NA
AFF4	fc_T1	NA
AFF4	fc_T2	NA
AFF4	fc_T3	NA
AFF4	fc_T4	NA
AFF4	fc_T5	NA
AFF4	fc_T6	NA
AFF4	fc_T7	NA
AFF4	fc_T8	NA
AFF4	fc_T9	NA
AGAP3	fc_T1	NA
AGAP3	fc_T2	NA
AGAP3	fc_T3	NA
AGAP3	fc_T4	NA
AGAP3	fc_T5	NA
AGAP3	fc_T6	NA
AGAP3	fc_T7	NA
AGAP3	fc_T8	NA
AGAP3	fc_T9	NA
AGFG1	fc_T1	NA
AGFG1	fc_T2	NA
AGFG1	fc_T3	NA
AGFG1	fc_T4	NA
AGFG1	fc_T5	NA
AGFG1	fc_T6	NA
AGFG1	fc_T7	NA
AGFG1	fc_T8	NA
AGFG1	fc_T9	NA
AGGF1	fc_T1	NA
AGGF1	fc_T2	NA
AGGF1	fc_T3	NA
AGGF1	fc_T4	NA
AGGF1	fc_T5	NA
AGGF1	fc_T6	NA
AGGF1	fc_T7	NA
AGGF1	fc_T8	NA
AGGF1	fc_T9	NA
AHCTF1	fc_T1	NA
AHCTF1	fc_T2	NA
AHCTF1	fc_T3	NA
AHCTF1	fc_T4	NA
AHCTF1	fc_T5	NA
AHCTF1	fc_T6	NA
AHCTF1	fc_T7	NA
AHCTF1	fc_T8	6.25
AHCTF1	fc_T9	31.25
AHNAK	fc_T1	1.7543859649122806
AHNAK	fc_T2	NA
AHNAK	fc_T3	5.263157894736842
AHNAK	fc_T4	5.263157894736842
AHNAK	fc_T5	14.035087719298245
AHNAK	fc_T6	17.543859649122805
AHNAK	fc_T7	21.052631578947366
AHNAK	fc_T8	57.89473684210527
AHNAK	fc_T9	57.89473684210527
AHNAK2	fc_T1	NA
AHNAK2	fc_T2	NA
AHNAK2	fc_T3	NA
AHNAK2	fc_T4	NA
AHNAK2	fc_T5	14.285714285714285
AHNAK2	fc_T6	14.285714285714285
AHNAK2	fc_T7	14.285714285714285
AHNAK2	fc_T8	14.285714285714285
AHNAK2	fc_T9	14.285714285714285
AIFM1	fc_T1	NA
AIFM1	fc_T2	NA
AIFM1	fc_T3	NA
AIFM1	fc_T4	NA
AIFM1	fc_T5	NA
AIFM1	fc_T6	NA
AIFM1	fc_T7	NA
AIFM1	fc_T8	NA
AIFM1	fc_T9	NA
AIM1	fc_T1	NA
AIM1	fc_T2	NA
AIM1	fc_T3	33.33333333333333
AIM1	fc_T4	16.666666666666664
AIM1	fc_T5	33.33333333333333
AIM1	fc_T6	16.666666666666664
AIM1	fc_T7	33.33333333333333
AIM1	fc_T8	33.33333333333333
AIM1	fc_T9	66.66666666666666
AJUBA	fc_T1	NA
AJUBA	fc_T2	NA
AJUBA	fc_T3	NA
AJUBA	fc_T4	NA
AJUBA	fc_T5	NA
AJUBA	fc_T6	NA
AJUBA	fc_T7	NA
AJUBA	fc_T8	NA
AJUBA	fc_T9	NA
AKAP13	fc_T1	NA
AKAP13	fc_T2	NA
AKAP13	fc_T3	NA
AKAP13	fc_T4	NA
AKAP13	fc_T5	NA
AKAP13	fc_T6	NA
AKAP13	fc_T7	NA
AKAP13	fc_T8	33.33333333333333
AKAP13	fc_T9	33.33333333333333
AKAP17A	fc_T1	NA
AKAP17A	fc_T2	NA
AKAP17A	fc_T3	NA
AKAP17A	fc_T4	NA
AKAP17A	fc_T5	NA
AKAP17A	fc_T6	NA
AKAP17A	fc_T7	NA
AKAP17A	fc_T8	NA
AKAP17A	fc_T9	NA
AKAP2	fc_T1	NA
AKAP2	fc_T2	NA
AKAP2	fc_T3	NA
AKAP2	fc_T4	NA
AKAP2	fc_T5	NA
AKAP2	fc_T6	NA
AKAP2	fc_T7	NA
AKAP2	fc_T8	33.33333333333333
AKAP2	fc_T9	NA
AKAP8	fc_T1	NA
AKAP8	fc_T2	NA
AKAP8	fc_T3	NA
AKAP8	fc_T4	NA
AKAP8	fc_T5	NA
AKAP8	fc_T6	NA
AKAP8	fc_T7	NA
AKAP8	fc_T8	NA
AKAP8	fc_T9	NA
AKAP8L	fc_T1	NA
AKAP8L	fc_T2	NA
AKAP8L	fc_T3	NA
AKAP8L	fc_T4	NA
AKAP8L	fc_T5	NA
AKAP8L	fc_T6	NA
AKAP8L	fc_T7	NA
AKAP8L	fc_T8	NA
AKAP8L	fc_T9	NA
AKT1	fc_T1	NA
AKT1	fc_T2	NA
AKT1	fc_T3	NA
AKT1	fc_T4	NA
AKT1	fc_T5	NA
AKT1	fc_T6	NA
AKT1	fc_T7	NA
AKT1	fc_T8	NA
AKT1	fc_T9	60
AKT1S1	fc_T1	NA
AKT1S1	fc_T2	NA
AKT1S1	fc_T3	NA
AKT1S1	fc_T4	NA
AKT1S1	fc_T5	NA
AKT1S1	fc_T6	NA
AKT1S1	fc_T7	NA
AKT1S1	fc_T8	NA
AKT1S1	fc_T9	NA
AKT2	fc_T1	NA
AKT2	fc_T2	NA
AKT2	fc_T3	NA
AKT2	fc_T4	NA
AKT2	fc_T5	NA
AKT2	fc_T6	NA
AKT2	fc_T7	NA
AKT2	fc_T8	NA
AKT2	fc_T9	NA
ALG3	fc_T1	NA
ALG3	fc_T2	NA
ALG3	fc_T3	NA
ALG3	fc_T4	NA
ALG3	fc_T5	NA
ALG3	fc_T6	NA
ALG3	fc_T7	NA
ALG3	fc_T8	NA
ALG3	fc_T9	NA
ALKBH5	fc_T1	NA
ALKBH5	fc_T2	NA
ALKBH5	fc_T3	NA
ALKBH5	fc_T4	NA
ALKBH5	fc_T5	NA
ALKBH5	fc_T6	NA
ALKBH5	fc_T7	NA
ALKBH5	fc_T8	NA
ALKBH5	fc_T9	NA
ANKHD1	fc_T1	NA
ANKHD1	fc_T2	NA
ANKHD1	fc_T3	NA
ANKHD1	fc_T4	NA
ANKHD1	fc_T5	NA
ANKHD1	fc_T6	NA
ANKHD1	fc_T7	NA
ANKHD1	fc_T8	NA
ANKHD1	fc_T9	NA
ANKIB1	fc_T1	NA
ANKIB1	fc_T2	NA
ANKIB1	fc_T3	NA
ANKIB1	fc_T4	NA
ANKIB1	fc_T5	NA
ANKIB1	fc_T6	NA
ANKIB1	fc_T7	NA
ANKIB1	fc_T8	NA
ANKIB1	fc_T9	NA
ANKRD17	fc_T1	NA
ANKRD17	fc_T2	NA
ANKRD17	fc_T3	NA
ANKRD17	fc_T4	NA
ANKRD17	fc_T5	NA
ANKRD17	fc_T6	NA
ANKRD17	fc_T7	NA
ANKRD17	fc_T8	NA
ANKRD17	fc_T9	NA
ANKZF1	fc_T1	NA
ANKZF1	fc_T2	NA
ANKZF1	fc_T3	NA
ANKZF1	fc_T4	NA
ANKZF1	fc_T5	NA
ANKZF1	fc_T6	NA
ANKZF1	fc_T7	NA
ANKZF1	fc_T8	NA
ANKZF1	fc_T9	NA
ANO6	fc_T1	NA
ANO6	fc_T2	NA
ANO6	fc_T3	NA
ANO6	fc_T4	NA
ANO6	fc_T5	NA
ANO6	fc_T6	NA
ANO6	fc_T7	NA
ANO6	fc_T8	NA
ANO6	fc_T9	NA
ANP32B	fc_T1	NA
ANP32B	fc_T2	NA
ANP32B	fc_T3	NA
ANP32B	fc_T4	NA
ANP32B	fc_T5	NA
ANP32B	fc_T6	NA
ANP32B	fc_T7	NA
ANP32B	fc_T8	NA
ANP32B	fc_T9	NA
ANTXR1	fc_T1	NA
ANTXR1	fc_T2	NA
ANTXR1	fc_T3	NA
ANTXR1	fc_T4	NA
ANTXR1	fc_T5	NA
ANTXR1	fc_T6	NA
ANTXR1	fc_T7	NA
ANTXR1	fc_T8	NA
ANTXR1	fc_T9	NA
ANXA2	fc_T1	NA
ANXA2	fc_T2	NA
ANXA2	fc_T3	NA
ANXA2	fc_T4	NA
ANXA2	fc_T5	NA
ANXA2	fc_T6	NA
ANXA2	fc_T7	NA
ANXA2	fc_T8	NA
ANXA2	fc_T9	NA
AP3B1	fc_T1	NA
AP3B1	fc_T2	66.66666666666666
AP3B1	fc_T3	NA
AP3B1	fc_T4	NA
AP3B1	fc_T5	NA
AP3B1	fc_T6	NA
AP3B1	fc_T7	NA
AP3B1	fc_T8	NA
AP3B1	fc_T9	NA
APBB2	fc_T1	NA
APBB2	fc_T2	NA
APBB2	fc_T3	NA
APBB2	fc_T4	NA
APBB2	fc_T5	NA
APBB2	fc_T6	NA
APBB2	fc_T7	33.33333333333333
APBB2	fc_T8	NA
APBB2	fc_T9	NA
API5	fc_T1	NA
API5	fc_T2	NA
API5	fc_T3	NA
API5	fc_T4	NA
API5	fc_T5	NA
API5	fc_T6	NA
API5	fc_T7	NA
API5	fc_T8	NA
API5	fc_T9	NA
APTX	fc_T1	NA
APTX	fc_T2	NA
APTX	fc_T3	NA
APTX	fc_T4	NA
APTX	fc_T5	NA
APTX	fc_T6	NA
APTX	fc_T7	NA
APTX	fc_T8	NA
APTX	fc_T9	NA
AREL1	fc_T1	NA
AREL1	fc_T2	NA
AREL1	fc_T3	NA
AREL1	fc_T4	NA
AREL1	fc_T5	50
AREL1	fc_T6	NA
AREL1	fc_T7	NA
AREL1	fc_T8	NA
AREL1	fc_T9	NA
ARFGEF1	fc_T1	NA
ARFGEF1	fc_T2	NA
ARFGEF1	fc_T3	NA
ARFGEF1	fc_T4	NA
ARFGEF1	fc_T5	NA
ARFGEF1	fc_T6	NA
ARFGEF1	fc_T7	NA
ARFGEF1	fc_T8	NA
ARFGEF1	fc_T9	NA
ARGLU1	fc_T1	NA
ARGLU1	fc_T2	NA
ARGLU1	fc_T3	NA
ARGLU1	fc_T4	NA
ARGLU1	fc_T5	NA
ARGLU1	fc_T6	16.666666666666664
ARGLU1	fc_T7	NA
ARGLU1	fc_T8	16.666666666666664
ARGLU1	fc_T9	NA
ARHGAP1	fc_T1	NA
ARHGAP1	fc_T2	NA
ARHGAP1	fc_T3	NA
ARHGAP1	fc_T4	NA
ARHGAP1	fc_T5	NA
ARHGAP1	fc_T6	NA
ARHGAP1	fc_T7	NA
ARHGAP1	fc_T8	80
ARHGAP1	fc_T9	80
ARHGAP10	fc_T1	NA
ARHGAP10	fc_T2	NA
ARHGAP10	fc_T3	NA
ARHGAP10	fc_T4	NA
ARHGAP10	fc_T5	NA
ARHGAP10	fc_T6	NA
ARHGAP10	fc_T7	NA
ARHGAP10	fc_T8	NA
ARHGAP10	fc_T9	NA
ARHGAP12	fc_T1	NA
ARHGAP12	fc_T2	NA
ARHGAP12	fc_T3	NA
ARHGAP12	fc_T4	NA
ARHGAP12	fc_T5	NA
ARHGAP12	fc_T6	NA
ARHGAP12	fc_T7	NA
ARHGAP12	fc_T8	NA
ARHGAP12	fc_T9	NA
ARHGAP27	fc_T1	NA
ARHGAP27	fc_T2	NA
ARHGAP27	fc_T3	NA
ARHGAP27	fc_T4	NA
ARHGAP27	fc_T5	NA
ARHGAP27	fc_T6	NA
ARHGAP27	fc_T7	50
ARHGAP27	fc_T8	50
ARHGAP27	fc_T9	NA
ARHGAP32	fc_T1	NA
ARHGAP32	fc_T2	NA
ARHGAP32	fc_T3	NA
ARHGAP32	fc_T4	33.33333333333333
ARHGAP32	fc_T5	NA
ARHGAP32	fc_T6	NA
ARHGAP32	fc_T7	NA
ARHGAP32	fc_T8	NA
ARHGAP32	fc_T9	NA
ARHGAP5	fc_T1	NA
ARHGAP5	fc_T2	NA
ARHGAP5	fc_T3	NA
ARHGAP5	fc_T4	NA
ARHGAP5	fc_T5	NA
ARHGAP5	fc_T6	NA
ARHGAP5	fc_T7	NA
ARHGAP5	fc_T8	NA
ARHGAP5	fc_T9	25
ARHGEF11	fc_T1	NA
ARHGEF11	fc_T2	NA
ARHGEF11	fc_T3	NA
ARHGEF11	fc_T4	NA
ARHGEF11	fc_T5	NA
ARHGEF11	fc_T6	6.25
ARHGEF11	fc_T7	6.25
ARHGEF11	fc_T8	12.5
ARHGEF11	fc_T9	37.5
ARHGEF12	fc_T1	NA
ARHGEF12	fc_T2	NA
ARHGEF12	fc_T3	NA
ARHGEF12	fc_T4	NA
ARHGEF12	fc_T5	NA
ARHGEF12	fc_T6	NA
ARHGEF12	fc_T7	NA
ARHGEF12	fc_T8	NA
ARHGEF12	fc_T9	NA
ARHGEF16	fc_T1	NA
ARHGEF16	fc_T2	NA
ARHGEF16	fc_T3	NA
ARHGEF16	fc_T4	NA
ARHGEF16	fc_T5	NA
ARHGEF16	fc_T6	NA
ARHGEF16	fc_T7	NA
ARHGEF16	fc_T8	NA
ARHGEF16	fc_T9	NA
ARHGEF17	fc_T1	NA
ARHGEF17	fc_T2	NA
ARHGEF17	fc_T3	NA
ARHGEF17	fc_T4	NA
ARHGEF17	fc_T5	NA
ARHGEF17	fc_T6	NA
ARHGEF17	fc_T7	NA
ARHGEF17	fc_T8	NA
ARHGEF17	fc_T9	NA
ARHGEF2	fc_T1	NA
ARHGEF2	fc_T2	NA
ARHGEF2	fc_T3	11.11111111111111
ARHGEF2	fc_T4	NA
ARHGEF2	fc_T5	NA
ARHGEF2	fc_T6	NA
ARHGEF2	fc_T7	NA
ARHGEF2	fc_T8	NA
ARHGEF2	fc_T9	NA
ARHGEF37	fc_T1	NA
ARHGEF37	fc_T2	NA
ARHGEF37	fc_T3	NA
ARHGEF37	fc_T4	NA
ARHGEF37	fc_T5	NA
ARHGEF37	fc_T6	NA
ARHGEF37	fc_T7	NA
ARHGEF37	fc_T8	NA
ARHGEF37	fc_T9	NA
ARHGEF7	fc_T1	NA
ARHGEF7	fc_T2	NA
ARHGEF7	fc_T3	NA
ARHGEF7	fc_T4	NA
ARHGEF7	fc_T5	NA
ARHGEF7	fc_T6	NA
ARHGEF7	fc_T7	NA
ARHGEF7	fc_T8	NA
ARHGEF7	fc_T9	NA
ARID1A	fc_T1	NA
ARID1A	fc_T2	NA
ARID1A	fc_T3	12.5
ARID1A	fc_T4	12.5
ARID1A	fc_T5	12.5
ARID1A	fc_T6	12.5
ARID1A	fc_T7	12.5
ARID1A	fc_T8	NA
ARID1A	fc_T9	37.5
ARID1B	fc_T1	NA
ARID1B	fc_T2	NA
ARID1B	fc_T3	NA
ARID1B	fc_T4	NA
ARID1B	fc_T5	NA
ARID1B	fc_T6	NA
ARID1B	fc_T7	NA
ARID1B	fc_T8	NA
ARID1B	fc_T9	NA
ARID4A	fc_T1	NA
ARID4A	fc_T2	NA
ARID4A	fc_T3	NA
ARID4A	fc_T4	NA
ARID4A	fc_T5	NA
ARID4A	fc_T6	NA
ARID4A	fc_T7	NA
ARID4A	fc_T8	NA
ARID4A	fc_T9	NA
ARID4B	fc_T1	NA
ARID4B	fc_T2	NA
ARID4B	fc_T3	NA
ARID4B	fc_T4	NA
ARID4B	fc_T5	NA
ARID4B	fc_T6	50
ARID4B	fc_T7	50
ARID4B	fc_T8	50
ARID4B	fc_T9	NA
ARL6IP4	fc_T1	NA
ARL6IP4	fc_T2	NA
ARL6IP4	fc_T3	25
ARL6IP4	fc_T4	25
ARL6IP4	fc_T5	25
ARL6IP4	fc_T6	25
ARL6IP4	fc_T7	25
ARL6IP4	fc_T8	75
ARL6IP4	fc_T9	75
ARMC10	fc_T1	NA
ARMC10	fc_T2	NA
ARMC10	fc_T3	NA
ARMC10	fc_T4	NA
ARMC10	fc_T5	NA
ARMC10	fc_T6	NA
ARMC10	fc_T7	NA
ARMC10	fc_T8	NA
ARMC10	fc_T9	NA
ARVCF	fc_T1	NA
ARVCF	fc_T2	NA
ARVCF	fc_T3	NA
ARVCF	fc_T4	NA
ARVCF	fc_T5	NA
ARVCF	fc_T6	NA
ARVCF	fc_T7	NA
ARVCF	fc_T8	NA
ARVCF	fc_T9	50
ASAP2	fc_T1	NA
ASAP2	fc_T2	NA
ASAP2	fc_T3	NA
ASAP2	fc_T4	NA
ASAP2	fc_T5	NA
ASAP2	fc_T6	NA
ASAP2	fc_T7	NA
ASAP2	fc_T8	NA
ASAP2	fc_T9	NA
ASAP3	fc_T1	NA
ASAP3	fc_T2	NA
ASAP3	fc_T3	NA
ASAP3	fc_T4	NA
ASAP3	fc_T5	NA
ASAP3	fc_T6	NA
ASAP3	fc_T7	NA
ASAP3	fc_T8	NA
ASAP3	fc_T9	NA
ASPH	fc_T1	NA
ASPH	fc_T2	NA
ASPH	fc_T3	NA
ASPH	fc_T4	NA
ASPH	fc_T5	NA
ASPH	fc_T6	NA
ASPH	fc_T7	NA
ASPH	fc_T8	NA
ASPH	fc_T9	NA
ASXL2	fc_T1	NA
ASXL2	fc_T2	NA
ASXL2	fc_T3	NA
ASXL2	fc_T4	NA
ASXL2	fc_T5	NA
ASXL2	fc_T6	NA
ASXL2	fc_T7	NA
ASXL2	fc_T8	NA
ASXL2	fc_T9	NA
ATAD1	fc_T1	NA
ATAD1	fc_T2	NA
ATAD1	fc_T3	NA
ATAD1	fc_T4	NA
ATAD1	fc_T5	NA
ATAD1	fc_T6	NA
ATAD1	fc_T7	NA
ATAD1	fc_T8	NA
ATAD1	fc_T9	NA
ATAD2B	fc_T1	NA
ATAD2B	fc_T2	NA
ATAD2B	fc_T3	NA
ATAD2B	fc_T4	NA
ATAD2B	fc_T5	NA
ATAD2B	fc_T6	NA
ATAD2B	fc_T7	NA
ATAD2B	fc_T8	NA
ATAD2B	fc_T9	NA
ATF2	fc_T1	NA
ATF2	fc_T2	NA
ATF2	fc_T3	NA
ATF2	fc_T4	NA
ATF2	fc_T5	NA
ATF2	fc_T6	NA
ATF2	fc_T7	NA
ATF2	fc_T8	NA
ATF2	fc_T9	NA
ATF7IP	fc_T1	NA
ATF7IP	fc_T2	NA
ATF7IP	fc_T3	NA
ATF7IP	fc_T4	NA
ATF7IP	fc_T5	NA
ATF7IP	fc_T6	NA
ATF7IP	fc_T7	NA
ATF7IP	fc_T8	NA
ATF7IP	fc_T9	NA
ATG2B	fc_T1	NA
ATG2B	fc_T2	NA
ATG2B	fc_T3	NA
ATG2B	fc_T4	NA
ATG2B	fc_T5	NA
ATG2B	fc_T6	NA
ATG2B	fc_T7	NA
ATG2B	fc_T8	NA
ATG2B	fc_T9	NA
ATG9A	fc_T1	NA
ATG9A	fc_T2	NA
ATG9A	fc_T3	NA
ATG9A	fc_T4	NA
ATG9A	fc_T5	NA
ATG9A	fc_T6	NA
ATG9A	fc_T7	NA
ATG9A	fc_T8	NA
ATG9A	fc_T9	NA
ATL1	fc_T1	NA
ATL1	fc_T2	NA
ATL1	fc_T3	NA
ATL1	fc_T4	NA
ATL1	fc_T5	NA
ATL1	fc_T6	NA
ATL1	fc_T7	NA
ATL1	fc_T8	20
ATL1	fc_T9	20
ATN1	fc_T1	NA
ATN1	fc_T2	NA
ATN1	fc_T3	NA
ATN1	fc_T4	NA
ATN1	fc_T5	NA
ATN1	fc_T6	NA
ATN1	fc_T7	NA
ATN1	fc_T8	NA
ATN1	fc_T9	NA
ATP11A	fc_T1	NA
ATP11A	fc_T2	NA
ATP11A	fc_T3	NA
ATP11A	fc_T4	NA
ATP11A	fc_T5	NA
ATP11A	fc_T6	25
ATP11A	fc_T7	NA
ATP11A	fc_T8	25
ATP11A	fc_T9	50
ATP11B	fc_T1	NA
ATP11B	fc_T2	NA
ATP11B	fc_T3	NA
ATP11B	fc_T4	NA
ATP11B	fc_T5	NA
ATP11B	fc_T6	NA
ATP11B	fc_T7	NA
ATP11B	fc_T8	NA
ATP11B	fc_T9	NA
ATP11C	fc_T1	NA
ATP11C	fc_T2	NA
ATP11C	fc_T3	NA
ATP11C	fc_T4	NA
ATP11C	fc_T5	NA
ATP11C	fc_T6	NA
ATP11C	fc_T7	NA
ATP11C	fc_T8	NA
ATP11C	fc_T9	NA
ATP2A2	fc_T1	NA
ATP2A2	fc_T2	NA
ATP2A2	fc_T3	NA
ATP2A2	fc_T4	NA
ATP2A2	fc_T5	NA
ATP2A2	fc_T6	NA
ATP2A2	fc_T7	NA
ATP2A2	fc_T8	NA
ATP2A2	fc_T9	NA
ATP2B1	fc_T1	NA
ATP2B1	fc_T2	NA
ATP2B1	fc_T3	NA
ATP2B1	fc_T4	NA
ATP2B1	fc_T5	NA
ATP2B1	fc_T6	NA
ATP2B1	fc_T7	NA
ATP2B1	fc_T8	NA
ATP2B1	fc_T9	NA
ATP2B4	fc_T1	NA
ATP2B4	fc_T2	NA
ATP2B4	fc_T3	NA
ATP2B4	fc_T4	NA
ATP2B4	fc_T5	NA
ATP2B4	fc_T6	NA
ATP2B4	fc_T7	NA
ATP2B4	fc_T8	NA
ATP2B4	fc_T9	NA
ATP5B	fc_T1	NA
ATP5B	fc_T2	NA
ATP5B	fc_T3	NA
ATP5B	fc_T4	NA
ATP5B	fc_T5	NA
ATP5B	fc_T6	NA
ATP5B	fc_T7	NA
ATP5B	fc_T8	NA
ATP5B	fc_T9	NA
ATP7A	fc_T1	NA
ATP7A	fc_T2	NA
ATP7A	fc_T3	NA
ATP7A	fc_T4	NA
ATP7A	fc_T5	66.66666666666666
ATP7A	fc_T6	66.66666666666666
ATP7A	fc_T7	66.66666666666666
ATP7A	fc_T8	33.33333333333333
ATP7A	fc_T9	66.66666666666666
ATRX	fc_T1	NA
ATRX	fc_T2	27.586206896551722
ATRX	fc_T3	NA
ATRX	fc_T4	NA
ATRX	fc_T5	NA
ATRX	fc_T6	3.4482758620689653
ATRX	fc_T7	3.4482758620689653
ATRX	fc_T8	20.689655172413794
ATRX	fc_T9	48.275862068965516
ATXN1	fc_T1	NA
ATXN1	fc_T2	NA
ATXN1	fc_T3	NA
ATXN1	fc_T4	NA
ATXN1	fc_T5	NA
ATXN1	fc_T6	NA
ATXN1	fc_T7	NA
ATXN1	fc_T8	NA
ATXN1	fc_T9	NA
ATXN2L	fc_T1	NA
ATXN2L	fc_T2	NA
ATXN2L	fc_T3	NA
ATXN2L	fc_T4	NA
ATXN2L	fc_T5	NA
ATXN2L	fc_T6	NA
ATXN2L	fc_T7	NA
ATXN2L	fc_T8	NA
ATXN2L	fc_T9	NA
ATXN7	fc_T1	NA
ATXN7	fc_T2	NA
ATXN7	fc_T3	NA
ATXN7	fc_T4	NA
ATXN7	fc_T5	NA
ATXN7	fc_T6	NA
ATXN7	fc_T7	NA
ATXN7	fc_T8	NA
ATXN7	fc_T9	NA
ATXN7L3	fc_T1	NA
ATXN7L3	fc_T2	NA
ATXN7L3	fc_T3	NA
ATXN7L3	fc_T4	NA
ATXN7L3	fc_T5	NA
ATXN7L3	fc_T6	NA
ATXN7L3	fc_T7	NA
ATXN7L3	fc_T8	NA
ATXN7L3	fc_T9	NA
BABAM1	fc_T1	NA
BABAM1	fc_T2	NA
BABAM1	fc_T3	NA
BABAM1	fc_T4	NA
BABAM1	fc_T5	50
BABAM1	fc_T6	50
BABAM1	fc_T7	50
BABAM1	fc_T8	50
BABAM1	fc_T9	50
BAD	fc_T1	NA
BAD	fc_T2	NA
BAD	fc_T3	NA
BAD	fc_T4	NA
BAD	fc_T5	NA
BAD	fc_T6	50
BAD	fc_T7	50
BAD	fc_T8	NA
BAD	fc_T9	50
BAG3	fc_T1	NA
BAG3	fc_T2	NA
BAG3	fc_T3	25
BAG3	fc_T4	NA
BAG3	fc_T5	NA
BAG3	fc_T6	NA
BAG3	fc_T7	NA
BAG3	fc_T8	25
BAG3	fc_T9	50
BAG4	fc_T1	NA
BAG4	fc_T2	NA
BAG4	fc_T3	NA
BAG4	fc_T4	NA
BAG4	fc_T5	NA
BAG4	fc_T6	NA
BAG4	fc_T7	NA
BAG4	fc_T8	NA
BAG4	fc_T9	NA
BAIAP2L1	fc_T1	NA
BAIAP2L1	fc_T2	NA
BAIAP2L1	fc_T3	42.857142857142854
BAIAP2L1	fc_T4	42.857142857142854
BAIAP2L1	fc_T5	71.42857142857143
BAIAP2L1	fc_T6	42.857142857142854
BAIAP2L1	fc_T7	14.285714285714285
BAIAP2L1	fc_T8	71.42857142857143
BAIAP2L1	fc_T9	42.857142857142854
BANF1	fc_T1	NA
BANF1	fc_T2	NA
BANF1	fc_T3	NA
BANF1	fc_T4	NA
BANF1	fc_T5	NA
BANF1	fc_T6	NA
BANF1	fc_T7	NA
BANF1	fc_T8	33.33333333333333
BANF1	fc_T9	NA
BAP1	fc_T1	NA
BAP1	fc_T2	NA
BAP1	fc_T3	NA
BAP1	fc_T4	NA
BAP1	fc_T5	NA
BAP1	fc_T6	NA
BAP1	fc_T7	NA
BAP1	fc_T8	NA
BAP1	fc_T9	NA
BASP1	fc_T1	NA
BASP1	fc_T2	NA
BASP1	fc_T3	NA
BASP1	fc_T4	NA
BASP1	fc_T5	NA
BASP1	fc_T6	NA
BASP1	fc_T7	NA
BASP1	fc_T8	NA
BASP1	fc_T9	NA
BAT3	fc_T1	NA
BAT3	fc_T2	NA
BAT3	fc_T3	NA
BAT3	fc_T4	NA
BAT3	fc_T5	NA
BAT3	fc_T6	NA
BAT3	fc_T7	NA
BAT3	fc_T8	NA
BAT3	fc_T9	NA
BAZ1A	fc_T1	NA
BAZ1A	fc_T2	NA
BAZ1A	fc_T3	NA
BAZ1A	fc_T4	NA
BAZ1A	fc_T5	NA
BAZ1A	fc_T6	NA
BAZ1A	fc_T7	NA
BAZ1A	fc_T8	NA
BAZ1A	fc_T9	NA
BAZ1B	fc_T1	NA
BAZ1B	fc_T2	NA
BAZ1B	fc_T3	NA
BAZ1B	fc_T4	NA
BAZ1B	fc_T5	NA
BAZ1B	fc_T6	NA
BAZ1B	fc_T7	NA
BAZ1B	fc_T8	NA
BAZ1B	fc_T9	NA
BAZ2A	fc_T1	NA
BAZ2A	fc_T2	NA
BAZ2A	fc_T3	NA
BAZ2A	fc_T4	NA
BAZ2A	fc_T5	NA
BAZ2A	fc_T6	NA
BAZ2A	fc_T7	NA
BAZ2A	fc_T8	42.857142857142854
BAZ2A	fc_T9	NA
BBX	fc_T1	NA
BBX	fc_T2	NA
BBX	fc_T3	NA
BBX	fc_T4	NA
BBX	fc_T5	NA
BBX	fc_T6	NA
BBX	fc_T7	NA
BBX	fc_T8	NA
BBX	fc_T9	NA
BCAR2	fc_T1	NA
BCAR2	fc_T2	NA
BCAR2	fc_T3	NA
BCAR2	fc_T4	NA
BCAR2	fc_T5	NA
BCAR2	fc_T6	NA
BCAR2	fc_T7	NA
BCAR2	fc_T8	40
BCAR2	fc_T9	80
BCKDHA	fc_T1	NA
BCKDHA	fc_T2	NA
BCKDHA	fc_T3	NA
BCKDHA	fc_T4	NA
BCKDHA	fc_T5	NA
BCKDHA	fc_T6	NA
BCKDHA	fc_T7	NA
BCKDHA	fc_T8	NA
BCKDHA	fc_T9	66.66666666666666
BCKDK	fc_T1	NA
BCKDK	fc_T2	NA
BCKDK	fc_T3	NA
BCKDK	fc_T4	NA
BCKDK	fc_T5	NA
BCKDK	fc_T6	NA
BCKDK	fc_T7	NA
BCKDK	fc_T8	NA
BCKDK	fc_T9	NA
BCL2L12	fc_T1	NA
BCL2L12	fc_T2	NA
BCL2L12	fc_T3	NA
BCL2L12	fc_T4	NA
BCL2L12	fc_T5	NA
BCL2L12	fc_T6	NA
BCL2L12	fc_T7	NA
BCL2L12	fc_T8	NA
BCL2L12	fc_T9	NA
BCL2L13	fc_T1	NA
BCL2L13	fc_T2	NA
BCL2L13	fc_T3	NA
BCL2L13	fc_T4	NA
BCL2L13	fc_T5	28.57142857142857
BCL2L13	fc_T6	28.57142857142857
BCL2L13	fc_T7	57.14285714285714
BCL2L13	fc_T8	42.857142857142854
BCL2L13	fc_T9	42.857142857142854
BCL7A	fc_T1	NA
BCL7A	fc_T2	NA
BCL7A	fc_T3	NA
BCL7A	fc_T4	NA
BCL7A	fc_T5	NA
BCL7A	fc_T6	NA
BCL7A	fc_T7	NA
BCL7A	fc_T8	NA
BCL7A	fc_T9	NA
BCL7B	fc_T1	NA
BCL7B	fc_T2	NA
BCL7B	fc_T3	NA
BCL7B	fc_T4	NA
BCL7B	fc_T5	NA
BCL7B	fc_T6	NA
BCL7B	fc_T7	NA
BCL7B	fc_T8	NA
BCL7B	fc_T9	NA
BCL7C	fc_T1	NA
BCL7C	fc_T2	NA
BCL7C	fc_T3	20
BCL7C	fc_T4	20
BCL7C	fc_T5	40
BCL7C	fc_T6	40
BCL7C	fc_T7	20
BCL7C	fc_T8	80
BCL7C	fc_T9	80
BCL9L	fc_T1	NA
BCL9L	fc_T2	NA
BCL9L	fc_T3	NA
BCL9L	fc_T4	NA
BCL9L	fc_T5	42.857142857142854
BCL9L	fc_T6	42.857142857142854
BCL9L	fc_T7	14.285714285714285
BCL9L	fc_T8	42.857142857142854
BCL9L	fc_T9	14.285714285714285
BCLAF1	fc_T1	NA
BCLAF1	fc_T2	2.380952380952381
BCLAF1	fc_T3	16.666666666666664
BCLAF1	fc_T4	19.047619047619047
BCLAF1	fc_T5	26.190476190476193
BCLAF1	fc_T6	16.666666666666664
BCLAF1	fc_T7	19.047619047619047
BCLAF1	fc_T8	21.428571428571427
BCLAF1	fc_T9	21.428571428571427
BIRC6	fc_T1	NA
BIRC6	fc_T2	NA
BIRC6	fc_T3	NA
BIRC6	fc_T4	NA
BIRC6	fc_T5	NA
BIRC6	fc_T6	NA
BIRC6	fc_T7	NA
BIRC6	fc_T8	NA
BIRC6	fc_T9	NA
BIVM	fc_T1	NA
BIVM	fc_T2	NA
BIVM	fc_T3	NA
BIVM	fc_T4	NA
BIVM	fc_T5	NA
BIVM	fc_T6	NA
BIVM	fc_T7	NA
BIVM	fc_T8	NA
BIVM	fc_T9	NA
BLOC1S3	fc_T1	NA
BLOC1S3	fc_T2	NA
BLOC1S3	fc_T3	NA
BLOC1S3	fc_T4	NA
BLOC1S3	fc_T5	NA
BLOC1S3	fc_T6	NA
BLOC1S3	fc_T7	NA
BLOC1S3	fc_T8	NA
BLOC1S3	fc_T9	NA
BMP2K	fc_T1	NA
BMP2K	fc_T2	NA
BMP2K	fc_T3	NA
BMP2K	fc_T4	NA
BMP2K	fc_T5	NA
BMP2K	fc_T6	NA
BMP2K	fc_T7	NA
BMP2K	fc_T8	NA
BMP2K	fc_T9	NA
BNC1	fc_T1	NA
BNC1	fc_T2	NA
BNC1	fc_T3	NA
BNC1	fc_T4	NA
BNC1	fc_T5	NA
BNC1	fc_T6	NA
BNC1	fc_T7	NA
BNC1	fc_T8	NA
BNC1	fc_T9	NA
BNIP2	fc_T1	NA
BNIP2	fc_T2	NA
BNIP2	fc_T3	NA
BNIP2	fc_T4	NA
BNIP2	fc_T5	NA
BNIP2	fc_T6	NA
BNIP2	fc_T7	NA
BNIP2	fc_T8	NA
BNIP2	fc_T9	NA
BNIP3	fc_T1	NA
BNIP3	fc_T2	NA
BNIP3	fc_T3	NA
BNIP3	fc_T4	NA
BNIP3	fc_T5	NA
BNIP3	fc_T6	NA
BNIP3	fc_T7	NA
BNIP3	fc_T8	NA
BNIP3	fc_T9	NA
BNIP3L	fc_T1	NA
BNIP3L	fc_T2	NA
BNIP3L	fc_T3	NA
BNIP3L	fc_T4	NA
BNIP3L	fc_T5	NA
BNIP3L	fc_T6	NA
BNIP3L	fc_T7	NA
BNIP3L	fc_T8	NA
BNIP3L	fc_T9	NA
BOD1L1	fc_T1	NA
BOD1L1	fc_T2	NA
BOD1L1	fc_T3	NA
BOD1L1	fc_T4	NA
BOD1L1	fc_T5	NA
BOD1L1	fc_T6	NA
BOD1L1	fc_T7	NA
BOD1L1	fc_T8	33.33333333333333
BOD1L1	fc_T9	33.33333333333333
BOP1	fc_T1	NA
BOP1	fc_T2	NA
BOP1	fc_T3	NA
BOP1	fc_T4	NA
BOP1	fc_T5	NA
BOP1	fc_T6	50
BOP1	fc_T7	50
BOP1	fc_T8	NA
BOP1	fc_T9	NA
BPTF	fc_T1	NA
BPTF	fc_T2	NA
BPTF	fc_T3	NA
BPTF	fc_T4	NA
BPTF	fc_T5	NA
BPTF	fc_T6	NA
BPTF	fc_T7	NA
BPTF	fc_T8	NA
BPTF	fc_T9	NA
BRAF	fc_T1	NA
BRAF	fc_T2	NA
BRAF	fc_T3	NA
BRAF	fc_T4	NA
BRAF	fc_T5	NA
BRAF	fc_T6	NA
BRAF	fc_T7	NA
BRAF	fc_T8	NA
BRAF	fc_T9	NA
BRCA1	fc_T1	NA
BRCA1	fc_T2	NA
BRCA1	fc_T3	NA
BRCA1	fc_T4	NA
BRCA1	fc_T5	NA
BRCA1	fc_T6	NA
BRCA1	fc_T7	NA
BRCA1	fc_T8	NA
BRCA1	fc_T9	NA
BRD1	fc_T1	NA
BRD1	fc_T2	NA
BRD1	fc_T3	NA
BRD1	fc_T4	NA
BRD1	fc_T5	NA
BRD1	fc_T6	NA
BRD1	fc_T7	NA
BRD1	fc_T8	NA
BRD1	fc_T9	NA
BRD2	fc_T1	NA
BRD2	fc_T2	NA
BRD2	fc_T3	NA
BRD2	fc_T4	NA
BRD2	fc_T5	NA
BRD2	fc_T6	NA
BRD2	fc_T7	NA
BRD2	fc_T8	NA
BRD2	fc_T9	NA
BRD3	fc_T1	NA
BRD3	fc_T2	NA
BRD3	fc_T3	NA
BRD3	fc_T4	NA
BRD3	fc_T5	NA
BRD3	fc_T6	NA
BRD3	fc_T7	NA
BRD3	fc_T8	NA
BRD3	fc_T9	NA
BRD4	fc_T1	NA
BRD4	fc_T2	NA
BRD4	fc_T3	NA
BRD4	fc_T4	NA
BRD4	fc_T5	66.66666666666666
BRD4	fc_T6	66.66666666666666
BRD4	fc_T7	66.66666666666666
BRD4	fc_T8	66.66666666666666
BRD4	fc_T9	66.66666666666666
BRD8	fc_T1	NA
BRD8	fc_T2	NA
BRD8	fc_T3	NA
BRD8	fc_T4	NA
BRD8	fc_T5	NA
BRD8	fc_T6	NA
BRD8	fc_T7	NA
BRD8	fc_T8	NA
BRD8	fc_T9	NA
BRD9	fc_T1	NA
BRD9	fc_T2	NA
BRD9	fc_T3	NA
BRD9	fc_T4	NA
BRD9	fc_T5	NA
BRD9	fc_T6	NA
BRD9	fc_T7	NA
BRD9	fc_T8	NA
BRD9	fc_T9	NA
BRPF1	fc_T1	NA
BRPF1	fc_T2	NA
BRPF1	fc_T3	NA
BRPF1	fc_T4	NA
BRPF1	fc_T5	NA
BRPF1	fc_T6	NA
BRPF1	fc_T7	NA
BRPF1	fc_T8	NA
BRPF1	fc_T9	NA
BRWD1	fc_T1	NA
BRWD1	fc_T2	NA
BRWD1	fc_T3	NA
BRWD1	fc_T4	NA
BRWD1	fc_T5	NA
BRWD1	fc_T6	NA
BRWD1	fc_T7	NA
BRWD1	fc_T8	NA
BRWD1	fc_T9	NA
BSG	fc_T1	NA
BSG	fc_T2	NA
BSG	fc_T3	NA
BSG	fc_T4	NA
BSG	fc_T5	NA
BSG	fc_T6	NA
BSG	fc_T7	NA
BSG	fc_T8	NA
BSG	fc_T9	NA
BUD13	fc_T1	NA
BUD13	fc_T2	2.5
BUD13	fc_T3	NA
BUD13	fc_T4	NA
BUD13	fc_T5	10
BUD13	fc_T6	5
BUD13	fc_T7	12.5
BUD13	fc_T8	10
BUD13	fc_T9	12.5
BYSL	fc_T1	NA
BYSL	fc_T2	NA
BYSL	fc_T3	NA
BYSL	fc_T4	NA
BYSL	fc_T5	NA
BYSL	fc_T6	NA
BYSL	fc_T7	NA
BYSL	fc_T8	NA
BYSL	fc_T9	NA
C11orf30	fc_T1	NA
C11orf30	fc_T2	NA
C11orf30	fc_T3	NA
C11orf30	fc_T4	NA
C11orf30	fc_T5	NA
C11orf30	fc_T6	NA
C11orf30	fc_T7	NA
C11orf30	fc_T8	NA
C11orf30	fc_T9	NA
C11orf58	fc_T1	NA
C11orf58	fc_T2	NA
C11orf58	fc_T3	NA
C11orf58	fc_T4	NA
C11orf58	fc_T5	NA
C11orf58	fc_T6	NA
C11orf58	fc_T7	NA
C11orf58	fc_T8	NA
C11orf58	fc_T9	NA
C11orf84	fc_T1	NA
C11orf84	fc_T2	NA
C11orf84	fc_T3	NA
C11orf84	fc_T4	NA
C11orf84	fc_T5	NA
C11orf84	fc_T6	NA
C11orf84	fc_T7	NA
C11orf84	fc_T8	75
C11orf84	fc_T9	NA
C12orf43	fc_T1	NA
C12orf43	fc_T2	NA
C12orf43	fc_T3	NA
C12orf43	fc_T4	NA
C12orf43	fc_T5	NA
C12orf43	fc_T6	NA
C12orf43	fc_T7	NA
C12orf43	fc_T8	NA
C12orf43	fc_T9	NA
C14orf93	fc_T1	NA
C14orf93	fc_T2	NA
C14orf93	fc_T3	NA
C14orf93	fc_T4	NA
C14orf93	fc_T5	NA
C14orf93	fc_T6	NA
C14orf93	fc_T7	NA
C14orf93	fc_T8	NA
C14orf93	fc_T9	NA
C15orf52	fc_T1	NA
C15orf52	fc_T2	NA
C15orf52	fc_T3	NA
C15orf52	fc_T4	NA
C15orf52	fc_T5	NA
C15orf52	fc_T6	NA
C15orf52	fc_T7	NA
C15orf52	fc_T8	NA
C15orf52	fc_T9	50
C17orf85	fc_T1	NA
C17orf85	fc_T2	50
C17orf85	fc_T3	NA
C17orf85	fc_T4	NA
C17orf85	fc_T5	50
C17orf85	fc_T6	50
C17orf85	fc_T7	50
C17orf85	fc_T8	50
C17orf85	fc_T9	50
C18orf25	fc_T1	NA
C18orf25	fc_T2	NA
C18orf25	fc_T3	NA
C18orf25	fc_T4	NA
C18orf25	fc_T5	20
C18orf25	fc_T6	40
C18orf25	fc_T7	80
C18orf25	fc_T8	NA
C18orf25	fc_T9	NA
C19orf47	fc_T1	NA
C19orf47	fc_T2	NA
C19orf47	fc_T3	NA
C19orf47	fc_T4	NA
C19orf47	fc_T5	NA
C19orf47	fc_T6	NA
C19orf47	fc_T7	NA
C19orf47	fc_T8	NA
C19orf47	fc_T9	NA
C1orf106	fc_T1	NA
C1orf106	fc_T2	NA
C1orf106	fc_T3	33.33333333333333
C1orf106	fc_T4	33.33333333333333
C1orf106	fc_T5	NA
C1orf106	fc_T6	66.66666666666666
C1orf106	fc_T7	NA
C1orf106	fc_T8	66.66666666666666
C1orf106	fc_T9	33.33333333333333
C1orf21	fc_T1	NA
C1orf21	fc_T2	NA
C1orf21	fc_T3	NA
C1orf21	fc_T4	NA
C1orf21	fc_T5	NA
C1orf21	fc_T6	NA
C1orf21	fc_T7	33.33333333333333
C1orf21	fc_T8	NA
C1orf21	fc_T9	33.33333333333333
C1orf226	fc_T1	NA
C1orf226	fc_T2	NA
C1orf226	fc_T3	NA
C1orf226	fc_T4	NA
C1orf226	fc_T5	NA
C1orf226	fc_T6	NA
C1orf226	fc_T7	NA
C1orf226	fc_T8	NA
C1orf226	fc_T9	NA
C2CD5	fc_T1	NA
C2CD5	fc_T2	NA
C2CD5	fc_T3	NA
C2CD5	fc_T4	NA
C2CD5	fc_T5	25
C2CD5	fc_T6	50
C2CD5	fc_T7	50
C2CD5	fc_T8	50
C2CD5	fc_T9	50
C2orf49	fc_T1	NA
C2orf49	fc_T2	NA
C2orf49	fc_T3	NA
C2orf49	fc_T4	NA
C2orf49	fc_T5	75
C2orf49	fc_T6	NA
C2orf49	fc_T7	NA
C2orf49	fc_T8	NA
C2orf49	fc_T9	NA
C6orf132	fc_T1	NA
C6orf132	fc_T2	NA
C6orf132	fc_T3	NA
C6orf132	fc_T4	NA
C6orf132	fc_T5	16.666666666666664
C6orf132	fc_T6	16.666666666666664
C6orf132	fc_T7	NA
C6orf132	fc_T8	16.666666666666664
C6orf132	fc_T9	16.666666666666664
C6orf203	fc_T1	NA
C6orf203	fc_T2	NA
C6orf203	fc_T3	NA
C6orf203	fc_T4	NA
C6orf203	fc_T5	NA
C6orf203	fc_T6	NA
C6orf203	fc_T7	NA
C6orf203	fc_T8	NA
C6orf203	fc_T9	NA
C7orf50	fc_T1	NA
C7orf50	fc_T2	NA
C7orf50	fc_T3	NA
C7orf50	fc_T4	NA
C7orf50	fc_T5	NA
C7orf50	fc_T6	NA
C7orf50	fc_T7	NA
C7orf50	fc_T8	NA
C7orf50	fc_T9	NA
C9orf78	fc_T1	NA
C9orf78	fc_T2	NA
C9orf78	fc_T3	NA
C9orf78	fc_T4	NA
C9orf78	fc_T5	NA
C9orf78	fc_T6	NA
C9orf78	fc_T7	NA
C9orf78	fc_T8	NA
C9orf78	fc_T9	NA
CAAP1	fc_T1	NA
CAAP1	fc_T2	NA
CAAP1	fc_T3	NA
CAAP1	fc_T4	NA
CAAP1	fc_T5	NA
CAAP1	fc_T6	NA
CAAP1	fc_T7	NA
CAAP1	fc_T8	NA
CAAP1	fc_T9	NA
CACTIN	fc_T1	NA
CACTIN	fc_T2	NA
CACTIN	fc_T3	NA
CACTIN	fc_T4	NA
CACTIN	fc_T5	NA
CACTIN	fc_T6	NA
CACTIN	fc_T7	NA
CACTIN	fc_T8	NA
CACTIN	fc_T9	40
CALD1	fc_T1	NA
CALD1	fc_T2	25
CALD1	fc_T3	NA
CALD1	fc_T4	50
CALD1	fc_T5	75
CALD1	fc_T6	75
CALD1	fc_T7	NA
CALD1	fc_T8	NA
CALD1	fc_T9	NA
CAMK2D	fc_T1	NA
CAMK2D	fc_T2	NA
CAMK2D	fc_T3	NA
CAMK2D	fc_T4	NA
CAMK2D	fc_T5	NA
CAMK2D	fc_T6	33.33333333333333
CAMK2D	fc_T7	50
CAMK2D	fc_T8	NA
CAMK2D	fc_T9	NA
CAMKK2	fc_T1	NA
CAMKK2	fc_T2	NA
CAMKK2	fc_T3	NA
CAMKK2	fc_T4	NA
CAMKK2	fc_T5	NA
CAMKK2	fc_T6	50
CAMKK2	fc_T7	50
CAMKK2	fc_T8	NA
CAMKK2	fc_T9	NA
CAMSAP1	fc_T1	NA
CAMSAP1	fc_T2	NA
CAMSAP1	fc_T3	NA
CAMSAP1	fc_T4	NA
CAMSAP1	fc_T5	NA
CAMSAP1	fc_T6	NA
CAMSAP1	fc_T7	NA
CAMSAP1	fc_T8	NA
CAMSAP1	fc_T9	NA
CAMSAP2	fc_T1	NA
CAMSAP2	fc_T2	NA
CAMSAP2	fc_T3	NA
CAMSAP2	fc_T4	NA
CAMSAP2	fc_T5	NA
CAMSAP2	fc_T6	NA
CAMSAP2	fc_T7	NA
CAMSAP2	fc_T8	NA
CAMSAP2	fc_T9	NA
CAMSAP3	fc_T1	NA
CAMSAP3	fc_T2	NA
CAMSAP3	fc_T3	NA
CAMSAP3	fc_T4	33.33333333333333
CAMSAP3	fc_T5	NA
CAMSAP3	fc_T6	NA
CAMSAP3	fc_T7	NA
CAMSAP3	fc_T8	NA
CAMSAP3	fc_T9	33.33333333333333
CANX	fc_T1	NA
CANX	fc_T2	NA
CANX	fc_T3	NA
CANX	fc_T4	NA
CANX	fc_T5	NA
CANX	fc_T6	NA
CANX	fc_T7	NA
CANX	fc_T8	30
CANX	fc_T9	30
CAP1	fc_T1	NA
CAP1	fc_T2	NA
CAP1	fc_T3	NA
CAP1	fc_T4	NA
CAP1	fc_T5	NA
CAP1	fc_T6	NA
CAP1	fc_T7	NA
CAP1	fc_T8	NA
CAP1	fc_T9	NA
CARHSP1	fc_T1	NA
CARHSP1	fc_T2	NA
CARHSP1	fc_T3	NA
CARHSP1	fc_T4	NA
CARHSP1	fc_T5	NA
CARHSP1	fc_T6	NA
CARHSP1	fc_T7	NA
CARHSP1	fc_T8	NA
CARHSP1	fc_T9	NA
CASC3	fc_T1	NA
CASC3	fc_T2	NA
CASC3	fc_T3	NA
CASC3	fc_T4	NA
CASC3	fc_T5	NA
CASC3	fc_T6	NA
CASC3	fc_T7	NA
CASC3	fc_T8	NA
CASC3	fc_T9	NA
CASC4	fc_T1	NA
CASC4	fc_T2	NA
CASC4	fc_T3	NA
CASC4	fc_T4	66.66666666666666
CASC4	fc_T5	NA
CASC4	fc_T6	NA
CASC4	fc_T7	NA
CASC4	fc_T8	NA
CASC4	fc_T9	NA
CASK	fc_T1	NA
CASK	fc_T2	NA
CASK	fc_T3	NA
CASK	fc_T4	NA
CASK	fc_T5	NA
CASK	fc_T6	NA
CASK	fc_T7	NA
CASK	fc_T8	NA
CASK	fc_T9	NA
CASKIN2	fc_T1	NA
CASKIN2	fc_T2	NA
CASKIN2	fc_T3	NA
CASKIN2	fc_T4	NA
CASKIN2	fc_T5	NA
CASKIN2	fc_T6	NA
CASKIN2	fc_T7	NA
CASKIN2	fc_T8	NA
CASKIN2	fc_T9	NA
CAST	fc_T1	NA
CAST	fc_T2	NA
CAST	fc_T3	NA
CAST	fc_T4	NA
CAST	fc_T5	NA
CAST	fc_T6	NA
CAST	fc_T7	66.66666666666666
CAST	fc_T8	66.66666666666666
CAST	fc_T9	66.66666666666666
CASZ1	fc_T1	NA
CASZ1	fc_T2	NA
CASZ1	fc_T3	NA
CASZ1	fc_T4	NA
CASZ1	fc_T5	NA
CASZ1	fc_T6	NA
CASZ1	fc_T7	NA
CASZ1	fc_T8	NA
CASZ1	fc_T9	NA
CAV1	fc_T1	NA
CAV1	fc_T2	NA
CAV1	fc_T3	NA
CAV1	fc_T4	NA
CAV1	fc_T5	NA
CAV1	fc_T6	NA
CAV1	fc_T7	50
CAV1	fc_T8	50
CAV1	fc_T9	50
CAV2	fc_T1	NA
CAV2	fc_T2	NA
CAV2	fc_T3	NA
CAV2	fc_T4	NA
CAV2	fc_T5	NA
CAV2	fc_T6	NA
CAV2	fc_T7	16.666666666666664
CAV2	fc_T8	NA
CAV2	fc_T9	NA
CBFB	fc_T1	NA
CBFB	fc_T2	NA
CBFB	fc_T3	NA
CBFB	fc_T4	NA
CBFB	fc_T5	NA
CBFB	fc_T6	NA
CBFB	fc_T7	NA
CBFB	fc_T8	NA
CBFB	fc_T9	NA
CBX1	fc_T1	NA
CBX1	fc_T2	50
CBX1	fc_T3	NA
CBX1	fc_T4	NA
CBX1	fc_T5	NA
CBX1	fc_T6	NA
CBX1	fc_T7	NA
CBX1	fc_T8	75
CBX1	fc_T9	NA
CBX3	fc_T1	NA
CBX3	fc_T2	NA
CBX3	fc_T3	11.11111111111111
CBX3	fc_T4	NA
CBX3	fc_T5	NA
CBX3	fc_T6	NA
CBX3	fc_T7	NA
CBX3	fc_T8	NA
CBX3	fc_T9	33.33333333333333
CBX8	fc_T1	NA
CBX8	fc_T2	NA
CBX8	fc_T3	NA
CBX8	fc_T4	NA
CBX8	fc_T5	NA
CBX8	fc_T6	NA
CBX8	fc_T7	NA
CBX8	fc_T8	NA
CBX8	fc_T9	NA
CCAR2	fc_T1	NA
CCAR2	fc_T2	NA
CCAR2	fc_T3	NA
CCAR2	fc_T4	NA
CCAR2	fc_T5	NA
CCAR2	fc_T6	11.11111111111111
CCAR2	fc_T7	NA
CCAR2	fc_T8	44.44444444444444
CCAR2	fc_T9	44.44444444444444
CCDC120	fc_T1	NA
CCDC120	fc_T2	NA
CCDC120	fc_T3	NA
CCDC120	fc_T4	NA
CCDC120	fc_T5	NA
CCDC120	fc_T6	NA
CCDC120	fc_T7	NA
CCDC120	fc_T8	NA
CCDC120	fc_T9	NA
CCDC132	fc_T1	NA
CCDC132	fc_T2	NA
CCDC132	fc_T3	NA
CCDC132	fc_T4	NA
CCDC132	fc_T5	NA
CCDC132	fc_T6	NA
CCDC132	fc_T7	NA
CCDC132	fc_T8	NA
CCDC132	fc_T9	57.14285714285714
CCDC137	fc_T1	NA
CCDC137	fc_T2	NA
CCDC137	fc_T3	NA
CCDC137	fc_T4	NA
CCDC137	fc_T5	NA
CCDC137	fc_T6	NA
CCDC137	fc_T7	NA
CCDC137	fc_T8	NA
CCDC137	fc_T9	NA
CCDC171	fc_T1	NA
CCDC171	fc_T2	NA
CCDC171	fc_T3	NA
CCDC171	fc_T4	NA
CCDC171	fc_T5	NA
CCDC171	fc_T6	NA
CCDC171	fc_T7	NA
CCDC171	fc_T8	NA
CCDC171	fc_T9	NA
CCDC55	fc_T1	NA
CCDC55	fc_T2	NA
CCDC55	fc_T3	NA
CCDC55	fc_T4	25
CCDC55	fc_T5	25
CCDC55	fc_T6	25
CCDC55	fc_T7	25
CCDC55	fc_T8	25
CCDC55	fc_T9	25
CCDC6	fc_T1	NA
CCDC6	fc_T2	NA
CCDC6	fc_T3	NA
CCDC6	fc_T4	NA
CCDC6	fc_T5	NA
CCDC6	fc_T6	16.666666666666664
CCDC6	fc_T7	16.666666666666664
CCDC6	fc_T8	66.66666666666666
CCDC6	fc_T9	66.66666666666666
CCDC61	fc_T1	NA
CCDC61	fc_T2	NA
CCDC61	fc_T3	NA
CCDC61	fc_T4	NA
CCDC61	fc_T5	33.33333333333333
CCDC61	fc_T6	66.66666666666666
CCDC61	fc_T7	NA
CCDC61	fc_T8	66.66666666666666
CCDC61	fc_T9	66.66666666666666
CCDC86	fc_T1	NA
CCDC86	fc_T2	NA
CCDC86	fc_T3	NA
CCDC86	fc_T4	NA
CCDC86	fc_T5	NA
CCDC86	fc_T6	NA
CCDC86	fc_T7	NA
CCDC86	fc_T8	NA
CCDC86	fc_T9	11.76470588235294
CCDC9	fc_T1	NA
CCDC9	fc_T2	NA
CCDC9	fc_T3	NA
CCDC9	fc_T4	NA
CCDC9	fc_T5	NA
CCDC9	fc_T6	NA
CCDC9	fc_T7	NA
CCDC9	fc_T8	NA
CCDC9	fc_T9	NA
CCNK	fc_T1	NA
CCNK	fc_T2	NA
CCNK	fc_T3	NA
CCNK	fc_T4	NA
CCNK	fc_T5	NA
CCNK	fc_T6	NA
CCNK	fc_T7	NA
CCNK	fc_T8	NA
CCNK	fc_T9	NA
CCNL1	fc_T1	NA
CCNL1	fc_T2	NA
CCNL1	fc_T3	NA
CCNL1	fc_T4	10
CCNL1	fc_T5	60
CCNL1	fc_T6	70
CCNL1	fc_T7	80
CCNL1	fc_T8	80
CCNL1	fc_T9	60
CCNT2	fc_T1	NA
CCNT2	fc_T2	NA
CCNT2	fc_T3	NA
CCNT2	fc_T4	NA
CCNT2	fc_T5	NA
CCNT2	fc_T6	NA
CCNT2	fc_T7	NA
CCNT2	fc_T8	NA
CCNT2	fc_T9	66.66666666666666
CCNY	fc_T1	NA
CCNY	fc_T2	NA
CCNY	fc_T3	20
CCNY	fc_T4	20
CCNY	fc_T5	60
CCNY	fc_T6	60
CCNY	fc_T7	60
CCNY	fc_T8	60
CCNY	fc_T9	60
CCNYL1	fc_T1	NA
[truncated: 12,950 more rows]
