# Supplementary material for: Parallelized multidimensional analytic framework applied to mammary epithelial cells uncovers regulatory principles in EMT
Source: Nat Commun. 2023 Feb 8;14:688. doi: 10.1038/s41467-023-36122-x (PMC9908882; doi:10.1038/s41467-023-36122-x)
Supplement: Supplementary file 12 — Source Data files [file 41467_2023_36122_MOESM12_ESM.zip › Source_Data_files/Source Data file ΓÇô Fig 6i.txt]

Gene_Symbol	Cell_line	Value	Lineage
ITGB5	MDAMB468	-0.270211496966019	ERneg HER2neg
ITGB4	MDAMB468	1.082140393576	ERneg HER2neg
LAMC2	MDAMB468	0.0744022102807185	ERneg HER2neg
COL17A1	MDAMB468	NA	ERneg HER2neg
CD44	MDAMB468	1.02586473365071	ERneg HER2neg
MMP7	MDAMB468	NA	ERneg HER2neg
MMP9	MDAMB468	NA	ERneg HER2neg
PLAUR	MDAMB468	-0.35152854431599	ERneg HER2neg
PLAUR	MDAMB468	NA	ERneg HER2neg
SERPINE1	MDAMB468	-1.14245855471199	ERneg HER2neg
ITGB5	SH4	0.74653710962792	NA
ITGB4	SH4	-0.911198121560114	NA
LAMC2	SH4	0.0276112521092989	NA
COL17A1	SH4	NA	NA
CD44	SH4	-0.182586753696415	NA
MMP7	SH4	NA	NA
MMP9	SH4	NA	NA
PLAUR	SH4	-0.581175859130514	NA
PLAUR	SH4	NA	NA
SERPINE1	SH4	-0.70321072442112	NA
ITGB5	AU565	-0.170500514286441	ERneg HER2pos
ITGB4	AU565	-0.257605573965913	ERneg HER2pos
LAMC2	AU565	0.312716598353068	ERneg HER2pos
COL17A1	AU565	NA	ERneg HER2pos
CD44	AU565	-1.79517380158972	ERneg HER2pos
MMP7	AU565	NA	ERneg HER2pos
MMP9	AU565	NA	ERneg HER2pos
PLAUR	AU565	-0.633793810543488	ERneg HER2pos
PLAUR	AU565	NA	ERneg HER2pos
SERPINE1	AU565	-0.633602296715918	ERneg HER2pos
ITGB5	KMRC1	-0.546375629712942	Clear Cell
ITGB4	KMRC1	-0.86618239617792	Clear Cell
LAMC2	KMRC1	0.18360579073231	Clear Cell
COL17A1	KMRC1	NA	Clear Cell
CD44	KMRC1	0.827084328577069	Clear Cell
MMP7	KMRC1	NA	Clear Cell
MMP9	KMRC1	NA	Clear Cell
PLAUR	KMRC1	0.961356635197279	Clear Cell
PLAUR	KMRC1	NA	Clear Cell
SERPINE1	KMRC1	2.34191132057472	Clear Cell
ITGB5	CAL51	-0.734837737472555	ERneg HER2neg
ITGB4	CAL51	0.153491201878223	ERneg HER2neg
LAMC2	CAL51	-0.300579599819401	ERneg HER2neg
COL17A1	CAL51	NA	ERneg HER2neg
CD44	CAL51	-0.882288386941002	ERneg HER2neg
MMP7	CAL51	NA	ERneg HER2neg
MMP9	CAL51	NA	ERneg HER2neg
PLAUR	CAL51	-0.89142184420524	ERneg HER2neg
PLAUR	CAL51	NA	ERneg HER2neg
SERPINE1	CAL51	-0.710812026305152	ERneg HER2neg
ITGB5	RPMI7951	1.05270513530112	NA
ITGB4	RPMI7951	-0.691198319596424	NA
LAMC2	RPMI7951	0.237690286804777	NA
COL17A1	RPMI7951	NA	NA
CD44	RPMI7951	1.15881260884748	NA
MMP7	RPMI7951	NA	NA
MMP9	RPMI7951	NA	NA
PLAUR	RPMI7951	1.68024417682509	NA
PLAUR	RPMI7951	NA	NA
SERPINE1	RPMI7951	0.887503156477289	NA
ITGB5	RERFLCMS	1.17687166224921	NSCLC Adenocarcinoma
ITGB4	RERFLCMS	0.564194483048999	NSCLC Adenocarcinoma
LAMC2	RERFLCMS	-0.484566802659488	NSCLC Adenocarcinoma
COL17A1	RERFLCMS	NA	NSCLC Adenocarcinoma
CD44	RERFLCMS	1.3155219641864	NSCLC Adenocarcinoma
MMP7	RERFLCMS	NA	NSCLC Adenocarcinoma
MMP9	RERFLCMS	NA	NSCLC Adenocarcinoma
PLAUR	RERFLCMS	0.588363871953444	NSCLC Adenocarcinoma
PLAUR	RERFLCMS	NA	NSCLC Adenocarcinoma
SERPINE1	RERFLCMS	0.0889472229004496	NSCLC Adenocarcinoma
ITGB5	IGR37	-0.882968157978641	NA
ITGB4	IGR37	-0.688418345811731	NA
LAMC2	IGR37	-0.556128966586187	NA
COL17A1	IGR37	NA	NA
CD44	IGR37	-0.20583121035776	NA
MMP7	IGR37	NA	NA
MMP9	IGR37	NA	NA
PLAUR	IGR37	-0.712463010382336	NA
PLAUR	IGR37	NA	NA
SERPINE1	IGR37	-0.983907670382689	NA
ITGB5	VMRCRCW	-0.0507893394413477	NA
ITGB4	VMRCRCW	0.166191188440372	NA
LAMC2	VMRCRCW	0.283347138646217	NA
COL17A1	VMRCRCW	NA	NA
CD44	VMRCRCW	-0.566783719574768	NA
MMP7	VMRCRCW	NA	NA
MMP9	VMRCRCW	NA	NA
PLAUR	VMRCRCW	0.208489507516482	NA
PLAUR	VMRCRCW	NA	NA
SERPINE1	VMRCRCW	0.634843399044908	NA
ITGB5	HEP3B217	0.00286785047285593	NA
ITGB4	HEP3B217	-1.13119420000077	NA
LAMC2	HEP3B217	-0.746262489747372	NA
COL17A1	HEP3B217	NA	NA
CD44	HEP3B217	-1.91182020212706	NA
MMP7	HEP3B217	NA	NA
MMP9	HEP3B217	NA	NA
PLAUR	HEP3B217	-1.27811346161351	NA
PLAUR	HEP3B217	-1.45809998210368	NA
SERPINE1	HEP3B217	-0.967462438797113	NA
ITGB5	HEPG2	0.293254248448531	NA
ITGB4	HEPG2	-1.18400443590762	NA
LAMC2	HEPG2	-0.638386435904405	NA
COL17A1	HEPG2	NA	NA
CD44	HEPG2	-2.27625874108345	NA
MMP7	HEPG2	NA	NA
MMP9	HEPG2	NA	NA
PLAUR	HEPG2	-1.28755304767673	NA
PLAUR	HEPG2	-1.5074431760393	NA
SERPINE1	HEPG2	-0.622660145627873	NA
ITGB5	SKHEP1	-0.198862890984913	NA
ITGB4	SKHEP1	0.685541951311656	NA
LAMC2	SKHEP1	1.05583101705164	NA
COL17A1	SKHEP1	NA	NA
CD44	SKHEP1	1.39435096076723	NA
MMP7	SKHEP1	NA	NA
MMP9	SKHEP1	NA	NA
PLAUR	SKHEP1	0.669519381198968	NA
PLAUR	SKHEP1	-0.0988210656618159	NA
SERPINE1	SKHEP1	2.52513201712331	NA
ITGB5	WM2664	0.94765941209741	NA
ITGB4	WM2664	-1.46788712776648	NA
LAMC2	WM2664	-1.10350213500644	NA
COL17A1	WM2664	NA	NA
CD44	WM2664	1.21054245917876	NA
MMP7	WM2664	NA	NA
MMP9	WM2664	NA	NA
PLAUR	WM2664	0.124961409413531	NA
PLAUR	WM2664	0.00634743422448764	NA
SERPINE1	WM2664	-0.960336075124991	NA
ITGB5	KMRC20	0.0681184983463345	NA
ITGB4	KMRC20	-1.17843580201415	NA
LAMC2	KMRC20	-0.655714018820698	NA
COL17A1	KMRC20	NA	NA
CD44	KMRC20	-0.791468787758962	NA
MMP7	KMRC20	NA	NA
MMP9	KMRC20	NA	NA
PLAUR	KMRC20	-0.933469596302268	NA
PLAUR	KMRC20	-1.01618449649348	NA
SERPINE1	KMRC20	0.569871810449531	NA
ITGB5	HS294T	0.757817029452791	NA
ITGB4	HS294T	-0.278900829407441	NA
LAMC2	HS294T	-0.789344214789894	NA
COL17A1	HS294T	NA	NA
CD44	HS294T	0.939631365504189	NA
MMP7	HS294T	NA	NA
MMP9	HS294T	NA	NA
PLAUR	HS294T	1.05690472904707	NA
PLAUR	HS294T	0.689304264553252	NA
SERPINE1	HS294T	0.284403163445678	NA
ITGB5	CAOV3	0.208778710403686	High Grade Serous
ITGB4	CAOV3	1.36075104893185	High Grade Serous
LAMC2	CAOV3	0.378233987530091	High Grade Serous
COL17A1	CAOV3	NA	High Grade Serous
CD44	CAOV3	-0.930721168059283	High Grade Serous
MMP7	CAOV3	NA	High Grade Serous
MMP9	CAOV3	NA	High Grade Serous
PLAUR	CAOV3	0.990866633267422	High Grade Serous
PLAUR	CAOV3	1.56328372644143	High Grade Serous
SERPINE1	CAOV3	-1.1315288150693	High Grade Serous
ITGB5	CAL120	-0.560838743426762	ERneg HER2neg
ITGB4	CAL120	1.16200225066021	ERneg HER2neg
LAMC2	CAL120	-0.0951646633248784	ERneg HER2neg
COL17A1	CAL120	NA	ERneg HER2neg
CD44	CAL120	1.16065521744575	ERneg HER2neg
MMP7	CAL120	NA	ERneg HER2neg
MMP9	CAL120	NA	ERneg HER2neg
PLAUR	CAL120	-0.56741489290475	ERneg HER2neg
PLAUR	CAL120	-0.112901499344567	ERneg HER2neg
SERPINE1	CAL120	0.289338714589944	ERneg HER2neg
ITGB5	JMSU1	-1.15966085182345	NA
ITGB4	JMSU1	1.27375827201288	NA
LAMC2	JMSU1	2.15117096742897	NA
COL17A1	JMSU1	NA	NA
CD44	JMSU1	1.40013768917431	NA
MMP7	JMSU1	NA	NA
MMP9	JMSU1	NA	NA
PLAUR	JMSU1	1.39192204772102	NA
PLAUR	JMSU1	2.12288696699658	NA
SERPINE1	JMSU1	0.0600559128484776	NA
ITGB5	PATU8988T	-0.594517472707657	Exocrine Adenocarcinoma
ITGB4	PATU8988T	0.215469885417124	Exocrine Adenocarcinoma
LAMC2	PATU8988T	-0.0583797180480262	Exocrine Adenocarcinoma
COL17A1	PATU8988T	NA	Exocrine Adenocarcinoma
CD44	PATU8988T	0.104164521088552	Exocrine Adenocarcinoma
MMP7	PATU8988T	NA	Exocrine Adenocarcinoma
MMP9	PATU8988T	NA	Exocrine Adenocarcinoma
PLAUR	PATU8988T	-0.261907546880142	Exocrine Adenocarcinoma
PLAUR	PATU8988T	NA	Exocrine Adenocarcinoma
SERPINE1	PATU8988T	1.67727989260631	Exocrine Adenocarcinoma
ITGB5	JIMT1	0.847821873494875	ERneg HER2pos
ITGB4	JIMT1	1.43536621853595	ERneg HER2pos
LAMC2	JIMT1	2.32103609750118	ERneg HER2pos
COL17A1	JIMT1	NA	ERneg HER2pos
CD44	JIMT1	2.15095340245218	ERneg HER2pos
MMP7	JIMT1	NA	ERneg HER2pos
MMP9	JIMT1	NA	ERneg HER2pos
PLAUR	JIMT1	0.152828961566043	ERneg HER2pos
PLAUR	JIMT1	NA	ERneg HER2pos
SERPINE1	JIMT1	1.44259163747414	ERneg HER2pos
ITGB5	COV362	0.12813391127348	High Grade Serous
ITGB4	COV362	0.605947353301144	High Grade Serous
LAMC2	COV362	2.11773815671751	High Grade Serous
COL17A1	COV362	NA	High Grade Serous
CD44	COV362	1.66908554882731	High Grade Serous
MMP7	COV362	NA	High Grade Serous
MMP9	COV362	NA	High Grade Serous
PLAUR	COV362	-0.618313595849606	High Grade Serous
PLAUR	COV362	NA	High Grade Serous
SERPINE1	COV362	-1.89086804129333	High Grade Serous
ITGB5	KPL1	-0.139564016356244	ERpos HER2neg
ITGB4	KPL1	0.0789053493895038	ERpos HER2neg
LAMC2	KPL1	-1.05247366321441	ERpos HER2neg
COL17A1	KPL1	NA	ERpos HER2neg
CD44	KPL1	-2.64758652232184	ERpos HER2neg
MMP7	KPL1	NA	ERpos HER2neg
MMP9	KPL1	NA	ERpos HER2neg
PLAUR	KPL1	-1.22420599051487	ERpos HER2neg
PLAUR	KPL1	NA	ERpos HER2neg
SERPINE1	KPL1	-1.5331708854476	ERpos HER2neg
ITGB5	A375	0.0799094812982661	NA
ITGB4	A375	-1.12238505217251	NA
LAMC2	A375	-1.08585427318886	NA
COL17A1	A375	NA	NA
CD44	A375	0.866374028028069	NA
MMP7	A375	NA	NA
MMP9	A375	NA	NA
PLAUR	A375	0.705247942749392	NA
PLAUR	A375	NA	NA
SERPINE1	A375	-1.43914984181863	NA
ITGB5	A2058	-0.0393958365565058	NA
ITGB4	A2058	-0.911200414680058	NA
LAMC2	A2058	-0.894683085905212	NA
COL17A1	A2058	NA	NA
CD44	A2058	0.652104121337739	NA
MMP7	A2058	NA	NA
MMP9	A2058	NA	NA
PLAUR	A2058	1.0029994436768	NA
PLAUR	A2058	NA	NA
SERPINE1	A2058	-1.17789312283526	NA
ITGB5	SW620	-0.513924515336949	NA
ITGB4	SW620	1.25016384993525	NA
LAMC2	SW620	-0.648159601850585	NA
COL17A1	SW620	NA	NA
CD44	SW620	-1.81293436387029	NA
MMP7	SW620	NA	NA
MMP9	SW620	NA	NA
PLAUR	SW620	-0.822388356658843	NA
PLAUR	SW620	NA	NA
SERPINE1	SW620	-0.440553680539525	NA
ITGB5	MDST8	0.247087967476071	NA
ITGB4	MDST8	-1.04880258592232	NA
LAMC2	MDST8	-0.253994772062565	NA
COL17A1	MDST8	NA	NA
CD44	MDST8	1.47970979104126	NA
MMP7	MDST8	NA	NA
MMP9	MDST8	NA	NA
PLAUR	MDST8	2.47334855155693	NA
PLAUR	MDST8	NA	NA
SERPINE1	MDST8	2.95727959895105	NA
ITGB5	HUH1	-0.380165623837542	HBs Antigen Carrier
ITGB4	HUH1	-0.908142906146251	HBs Antigen Carrier
LAMC2	HUH1	-0.835710015103933	HBs Antigen Carrier
COL17A1	HUH1	NA	HBs Antigen Carrier
CD44	HUH1	-1.98386552760586	HBs Antigen Carrier
MMP7	HUH1	NA	HBs Antigen Carrier
MMP9	HUH1	NA	HBs Antigen Carrier
PLAUR	HUH1	-1.39785433540513	HBs Antigen Carrier
PLAUR	HUH1	NA	HBs Antigen Carrier
SERPINE1	HUH1	0.0923649380644841	HBs Antigen Carrier
ITGB5	HCT116	-0.241770729668011	NA
ITGB4	HCT116	1.4024887786892	NA
LAMC2	HCT116	0.916707460159755	NA
COL17A1	HCT116	-1.34493647801548	NA
CD44	HCT116	1.09633076846956	NA
MMP7	HCT116	NA	NA
MMP9	HCT116	NA	NA
PLAUR	HCT116	0.450354106764314	NA
PLAUR	HCT116	0.0263582484961944	NA
SERPINE1	HCT116	-0.422167766706341	NA
ITGB5	HLF	1.11764647477419	NA
ITGB4	HLF	-0.944307155907903	NA
LAMC2	HLF	-0.612480451605118	NA
COL17A1	HLF	0.847183148889943	NA
CD44	HLF	3.15327934612821	NA
MMP7	HLF	NA	NA
MMP9	HLF	NA	NA
PLAUR	HLF	0.362520281666143	NA
PLAUR	HLF	0.142030352723292	NA
SERPINE1	HLF	4.29941472088162	NA
ITGB5	HT29	1.00504948554209	NA
ITGB4	HT29	1.99467873431676	NA
LAMC2	HT29	0.223209732624214	NA
COL17A1	HT29	1.43541824907234	NA
CD44	HT29	0.479202200922325	NA
MMP7	HT29	NA	NA
MMP9	HT29	NA	NA
PLAUR	HT29	0.716253420937085	NA
PLAUR	HT29	0.86296583808806	NA
SERPINE1	HT29	-1.30702291186548	NA
ITGB5	ABC1	-0.694359469801491	NSCLC Adenocarcinoma
ITGB4	ABC1	0.252924139810506	NSCLC Adenocarcinoma
LAMC2	ABC1	2.74566807078794	NSCLC Adenocarcinoma
COL17A1	ABC1	-0.647061629975263	NSCLC Adenocarcinoma
CD44	ABC1	-2.96375395872905	NSCLC Adenocarcinoma
MMP7	ABC1	NA	NSCLC Adenocarcinoma
MMP9	ABC1	NA	NSCLC Adenocarcinoma
PLAUR	ABC1	0.756057432278407	NSCLC Adenocarcinoma
PLAUR	ABC1	0.735908065071215	NSCLC Adenocarcinoma
SERPINE1	ABC1	-2.34701005309809	NSCLC Adenocarcinoma
ITGB5	CAMA1	0.0410052755234421	ERpos HER2neg
ITGB4	CAMA1	-1.05875712739992	ERpos HER2neg
LAMC2	CAMA1	-1.16442302485759	ERpos HER2neg
COL17A1	CAMA1	-0.754012424291742	ERpos HER2neg
CD44	CAMA1	-1.87977713890401	ERpos HER2neg
MMP7	CAMA1	NA	ERpos HER2neg
MMP9	CAMA1	NA	ERpos HER2neg
PLAUR	CAMA1	-1.4539634743975	ERpos HER2neg
PLAUR	CAMA1	-1.17310344495515	ERpos HER2neg
SERPINE1	CAMA1	-1.63516802900518	ERpos HER2neg
ITGB5	RKO	-0.50507053302646	NA
ITGB4	RKO	-1.52526333453725	NA
LAMC2	RKO	-1.27736788383642	NA
COL17A1	RKO	-1.28367113951532	NA
CD44	RKO	-0.104083190302182	NA
MMP7	RKO	NA	NA
MMP9	RKO	NA	NA
PLAUR	RKO	1.7583961097633	NA
PLAUR	RKO	1.66862416001111	NA
SERPINE1	RKO	3.16671940547277	NA
ITGB5	HT115	-0.446961380409588	NA
ITGB4	HT115	1.90158014629519	NA
LAMC2	HT115	1.35781964198622	NA
COL17A1	HT115	2.75197139740394	NA
CD44	HT115	0.412690457581263	NA
MMP7	HT115	NA	NA
MMP9	HT115	NA	NA
PLAUR	HT115	-1.18917091793237	NA
PLAUR	HT115	-0.628114021291066	NA
SERPINE1	HT115	-1.3378798702155	NA
ITGB5	JHH5	0.0853621471424377	NA
ITGB4	JHH5	-1.2159039021776	NA
LAMC2	JHH5	-1.3622667913842	NA
COL17A1	JHH5	-1.53898055502766	NA
CD44	JHH5	-1.71877173210038	NA
MMP7	JHH5	NA	NA
MMP9	JHH5	NA	NA
PLAUR	JHH5	-0.841171447182373	NA
PLAUR	JHH5	-0.675482811319017	NA
SERPINE1	JHH5	0.416471902605243	NA
ITGB5	SKMEL3	-0.330694053751012	NA
ITGB4	SKMEL3	-1.16187679994383	NA
LAMC2	SKMEL3	-1.65300852661517	NA
COL17A1	SKMEL3	-0.413263710142869	NA
CD44	SKMEL3	1.37009271803477	NA
MMP7	SKMEL3	NA	NA
MMP9	SKMEL3	NA	NA
PLAUR	SKMEL3	-1.18236209983948	NA
PLAUR	SKMEL3	-0.701395129619161	NA
SERPINE1	SKMEL3	-1.48592401794287	NA
ITGB5	NCIH358	0.731414413442674	NSCLC Adenocarcinoma
ITGB4	NCIH358	2.27239310129871	NSCLC Adenocarcinoma
LAMC2	NCIH358	2.79881447166323	NSCLC Adenocarcinoma
COL17A1	NCIH358	-0.422938183888648	NSCLC Adenocarcinoma
CD44	NCIH358	-0.382632802254647	NSCLC Adenocarcinoma
MMP7	NCIH358	NA	NSCLC Adenocarcinoma
MMP9	NCIH358	NA	NSCLC Adenocarcinoma
PLAUR	NCIH358	0.714444704334039	NSCLC Adenocarcinoma
PLAUR	NCIH358	-0.391080834874977	NSCLC Adenocarcinoma
SERPINE1	NCIH358	-0.824535191288389	NSCLC Adenocarcinoma
ITGB5	HT1197	0.616074538658491	NA
ITGB4	HT1197	1.12010317410819	NA
LAMC2	HT1197	2.69555288717841	NA
COL17A1	HT1197	2.75688967588184	NA
CD44	HT1197	-0.161412403568963	NA
MMP7	HT1197	NA	NA
MMP9	HT1197	NA	NA
PLAUR	HT1197	0.847163028326595	NA
PLAUR	HT1197	-0.2838292934004	NA
SERPINE1	HT1197	2.42683392202819	NA
ITGB5	HUH7	0.127903603221945	NA
ITGB4	HUH7	-1.25104363890919	NA
LAMC2	HUH7	-0.971029919519726	NA
COL17A1	HUH7	0.984620433724163	NA
CD44	HUH7	-2.11822833733904	NA
MMP7	HUH7	NA	NA
MMP9	HUH7	NA	NA
PLAUR	HUH7	-1.16060901653113	NA
PLAUR	HUH7	-0.557319884362263	NA
SERPINE1	HUH7	1.00469101983816	NA
ITGB5	HGC27	-1.58279934005142	NA
ITGB4	HGC27	-1.45178477982858	NA
LAMC2	HGC27	-1.52033660705474	NA
COL17A1	HGC27	-1.22478917922792	NA
CD44	HGC27	-0.636278463326344	NA
MMP7	HGC27	NA	NA
MMP9	HGC27	NA	NA
PLAUR	HGC27	-1.94875394974787	NA
PLAUR	HGC27	-0.586055034960975	NA
SERPINE1	HGC27	-1.59488859308015	NA
ITGB5	DMS273	-1.21760477525779	NA
ITGB4	DMS273	-1.28348075114248	NA
LAMC2	DMS273	-1.2551120653013501	NA
COL17A1	DMS273	-0.551906055967758	NA
CD44	DMS273	-1.36433149247665	NA
MMP7	DMS273	NA	NA
MMP9	DMS273	NA	NA
PLAUR	DMS273	-0.846857528030433	NA
PLAUR	DMS273	-0.0504394749577991	NA
SERPINE1	DMS273	-0.596278277022012	NA
ITGB5	NCIH1299	-0.281066137725877	NSCLC Large Cell
ITGB4	NCIH1299	-0.96373067434682	NSCLC Large Cell
LAMC2	NCIH1299	-0.291377661089898	NSCLC Large Cell
COL17A1	NCIH1299	-0.741793235593321	NSCLC Large Cell
CD44	NCIH1299	1.19327514351341	NSCLC Large Cell
MMP7	NCIH1299	NA	NSCLC Large Cell
MMP9	NCIH1299	NA	NSCLC Large Cell
PLAUR	NCIH1299	1.9497561991765	NSCLC Large Cell
PLAUR	NCIH1299	1.66734210915093	NSCLC Large Cell
SERPINE1	NCIH1299	1.64453605583698	NSCLC Large Cell
ITGB5	SKMEL28	1.55217315093889	NA
ITGB4	SKMEL28	-1.25636281758596	NA
LAMC2	SKMEL28	-1.23017690842721	NA
COL17A1	SKMEL28	-0.89990059878762	NA
CD44	SKMEL28	1.83254971948948	NA
MMP7	SKMEL28	NA	NA
MMP9	SKMEL28	NA	NA
PLAUR	SKMEL28	1.12936459744686	NA
PLAUR	SKMEL28	1.0425729249832	NA
SERPINE1	SKMEL28	-1.32036639183559	NA
ITGB5	CAKI2	0.0679309566657173	Clear Cell
ITGB4	CAKI2	-0.385969783535202	Clear Cell
LAMC2	CAKI2	-0.605875563251336	Clear Cell
COL17A1	CAKI2	-0.877082238117882	Clear Cell
CD44	CAKI2	1.5975531779416	Clear Cell
MMP7	CAKI2	NA	Clear Cell
MMP9	CAKI2	NA	Clear Cell
PLAUR	CAKI2	-0.117387589822879	Clear Cell
PLAUR	CAKI2	-0.351568461176981	Clear Cell
SERPINE1	CAKI2	-0.471653942430819	Clear Cell
ITGB5	HT55	0.00827984703627656	NA
ITGB4	HT55	2.50907800023693	NA
LAMC2	HT55	1.05190555421011	NA
COL17A1	HT55	1.08239485603764	NA
CD44	HT55	-0.0520093822129817	NA
MMP7	HT55	NA	NA
MMP9	HT55	NA	NA
PLAUR	HT55	0.194682188217923	NA
PLAUR	HT55	-0.243274980020013	NA
SERPINE1	HT55	-1.14741130842633	NA
ITGB5	NCIH1048	-0.0670475468895146	NA
ITGB4	NCIH1048	-0.892780414992792	NA
LAMC2	NCIH1048	-0.874756845183284	NA
COL17A1	NCIH1048	-1.01898535226104	NA
CD44	NCIH1048	-2.10968053464064	NA
MMP7	NCIH1048	-0.769395447712188	NA
MMP9	NCIH1048	NA	NA
PLAUR	NCIH1048	-1.18966573268467	NA
PLAUR	NCIH1048	NA	NA
SERPINE1	NCIH1048	-1.48169087512176	NA
ITGB5	HSC3	-0.581627599308765	NA
ITGB4	HSC3	2.41606978203925	NA
LAMC2	HSC3	3.18299076777804	NA
COL17A1	HSC3	3.06201400491687	NA
CD44	HSC3	0.831778023928946	NA
MMP7	HSC3	0.0092665747277277909	NA
MMP9	HSC3	NA	NA
PLAUR	HSC3	-0.667485525565673	NA
PLAUR	HSC3	NA	NA
SERPINE1	HSC3	0.149806605467879	NA
ITGB5	SW403	-0.383644029571835	NA
ITGB4	SW403	0.0934092565000038	NA
LAMC2	SW403	-1.0437773823268	NA
COL17A1	SW403	-0.187196158878184	NA
CD44	SW403	-0.863445431486554	NA
MMP7	SW403	-0.712800442350229	NA
MMP9	SW403	NA	NA
PLAUR	SW403	-0.835533996303402	NA
PLAUR	SW403	NA	NA
SERPINE1	SW403	-0.927874603823065	NA
ITGB5	BT549	-0.176632176271695	ERneg HER2neg
ITGB4	BT549	-1.30892486711771	ERneg HER2neg
LAMC2	BT549	-0.697283208637524	ERneg HER2neg
COL17A1	BT549	-1.01939445337071	ERneg HER2neg
CD44	BT549	1.45525094598495	ERneg HER2neg
MMP7	BT549	-0.325211484906651	ERneg HER2neg
MMP9	BT549	NA	ERneg HER2neg
PLAUR	BT549	0.972841992295884	ERneg HER2neg
PLAUR	BT549	NA	ERneg HER2neg
SERPINE1	BT549	2.64545060017874	ERneg HER2neg
ITGB5	HCC56	-0.368884182298788	NA
ITGB4	HCC56	0.971985719974941	NA
LAMC2	HCC56	-0.292863042751339	NA
COL17A1	HCC56	-0.111897802957581	NA
CD44	HCC56	-0.78197008458253	NA
MMP7	HCC56	-0.840060890180131	NA
MMP9	HCC56	NA	NA
PLAUR	HCC56	-0.453135217265042	NA
PLAUR	HCC56	NA	NA
SERPINE1	HCC56	-2.20469691589015	NA
ITGB5	CAL851	0.820023216734328	ERneg HER2neg
ITGB4	CAL851	0.547353729273934	ERneg HER2neg
LAMC2	CAL851	1.80703103670344	ERneg HER2neg
COL17A1	CAL851	0.63775782612463	ERneg HER2neg
CD44	CAL851	0.670197545298198	ERneg HER2neg
MMP7	CAL851	3.98165420321287	ERneg HER2neg
MMP9	CAL851	NA	ERneg HER2neg
PLAUR	CAL851	0.73272873840288	ERneg HER2neg
PLAUR	CAL851	NA	ERneg HER2neg
SERPINE1	CAL851	1.14973291865888	ERneg HER2neg
ITGB5	MDAMB157	-0.151835065821169	ERneg HER2neg
ITGB4	MDAMB157	-0.769384106807034	ERneg HER2neg
LAMC2	MDAMB157	-0.138124965372932	ERneg HER2neg
COL17A1	MDAMB157	-0.937495444562155	ERneg HER2neg
CD44	MDAMB157	0.678973461416032	ERneg HER2neg
MMP7	MDAMB157	-0.190105668141207	ERneg HER2neg
MMP9	MDAMB157	NA	ERneg HER2neg
PLAUR	MDAMB157	0.673466768731631	ERneg HER2neg
PLAUR	MDAMB157	NA	ERneg HER2neg
SERPINE1	MDAMB157	-0.932526193148036	ERneg HER2neg
ITGB5	SW48	-0.156558773831114	NA
ITGB4	SW48	0.662120137250768	NA
LAMC2	SW48	-0.204998155522675	NA
COL17A1	SW48	0.952276380284453	NA
CD44	SW48	-0.94165589152416	NA
MMP7	SW48	-0.320626671494718	NA
MMP9	SW48	NA	NA
PLAUR	SW48	0.471589983501908	NA
PLAUR	SW48	NA	NA
SERPINE1	SW48	-0.846051169827676	NA
ITGB5	IGR39	1.39395134179788	NA
ITGB4	IGR39	-1.01974158722307	NA
LAMC2	IGR39	-0.789250649297115	NA
COL17A1	IGR39	-0.527263298151423	NA
CD44	IGR39	2.02688467482869	NA
MMP7	IGR39	-0.772780528334379	NA
MMP9	IGR39	NA	NA
PLAUR	IGR39	1.79993299658539	NA
PLAUR	IGR39	NA	NA
SERPINE1	IGR39	1.17546809239688	NA
ITGB5	MCF7	0.559994000887017	ERpos HER2neg
ITGB4	MCF7	-0.314365569415457	ERpos HER2neg
LAMC2	MCF7	-0.676169141820325	ERpos HER2neg
COL17A1	MCF7	-0.18370772188666	ERpos HER2neg
CD44	MCF7	-1.1985604585024	ERpos HER2neg
MMP7	MCF7	NA	ERpos HER2neg
MMP9	MCF7	NA	ERpos HER2neg
PLAUR	MCF7	-1.03755002132233	ERpos HER2neg
PLAUR	MCF7	NA	ERpos HER2neg
SERPINE1	MCF7	-0.678701044485434	ERpos HER2neg
ITGB5	BICR6	0.0283114507951284	Oral
ITGB4	BICR6	2.74010374886079	Oral
LAMC2	BICR6	3.07864879249396	Oral
COL17A1	BICR6	3.24828578037666	Oral
CD44	BICR6	1.53206008062183	Oral
MMP7	BICR6	NA	Oral
MMP9	BICR6	NA	Oral
PLAUR	BICR6	-0.541519174656009	Oral
PLAUR	BICR6	NA	Oral
SERPINE1	BICR6	0.0930468840799734	Oral
ITGB5	WM1799	1.34709270901033	NA
ITGB4	WM1799	-1.26434995075802	NA
LAMC2	WM1799	-0.904958274551064	NA
COL17A1	WM1799	-0.572227026992531	NA
CD44	WM1799	0.973791585459231	NA
MMP7	WM1799	NA	NA
MMP9	WM1799	NA	NA
PLAUR	WM1799	0.00251557822766346	NA
PLAUR	WM1799	NA	NA
SERPINE1	WM1799	-1.13836857560825	NA
ITGB5	IPC298	-0.382750024112172	NA
ITGB4	IPC298	-1.3312220678565	NA
LAMC2	IPC298	-1.05388005342544	NA
COL17A1	IPC298	-0.797724523251805	NA
CD44	IPC298	0.973712462133908	NA
MMP7	IPC298	NA	NA
MMP9	IPC298	NA	NA
PLAUR	IPC298	0.578217891167044	NA
PLAUR	IPC298	NA	NA
SERPINE1	IPC298	-0.745608824397391	NA
ITGB5	NCIH1693	-0.423857305173346	NSCLC Adenocarcinoma
ITGB4	NCIH1693	0.0528115036860081	NSCLC Adenocarcinoma
LAMC2	NCIH1693	0.7890100230754	NSCLC Adenocarcinoma
COL17A1	NCIH1693	-0.214613840411438	NSCLC Adenocarcinoma
CD44	NCIH1693	-2.0632529382572	NSCLC Adenocarcinoma
MMP7	NCIH1693	NA	NSCLC Adenocarcinoma
MMP9	NCIH1693	NA	NSCLC Adenocarcinoma
PLAUR	NCIH1693	-0.32601246344904	NSCLC Adenocarcinoma
PLAUR	NCIH1693	NA	NSCLC Adenocarcinoma
SERPINE1	NCIH1693	-0.435877405318617	NSCLC Adenocarcinoma
ITGB5	HCC1954	0.652046935243705	ERneg HER2pos
ITGB4	HCC1954	0.846210519174498	ERneg HER2pos
LAMC2	HCC1954	-1.0060467061295	ERneg HER2pos
COL17A1	HCC1954	-0.343786322027391	ERneg HER2pos
CD44	HCC1954	0.516389048846012	ERneg HER2pos
MMP7	HCC1954	NA	ERneg HER2pos
MMP9	HCC1954	NA	ERneg HER2pos
PLAUR	HCC1954	0.942275399997691	ERneg HER2pos
PLAUR	HCC1954	NA	ERneg HER2pos
SERPINE1	HCC1954	-0.549184651718235	ERneg HER2pos
ITGB5	TYKNU	-0.906705309463392	High Grade Serous
ITGB4	TYKNU	-1.42825374268676	High Grade Serous
LAMC2	TYKNU	-0.944611781300744	High Grade Serous
COL17A1	TYKNU	-0.640817984771315	High Grade Serous
CD44	TYKNU	0.37513602927097	High Grade Serous
MMP7	TYKNU	NA	High Grade Serous
MMP9	TYKNU	NA	High Grade Serous
PLAUR	TYKNU	0.962474218472375	High Grade Serous
PLAUR	TYKNU	NA	High Grade Serous
SERPINE1	TYKNU	2.96618770212888	High Grade Serous
ITGB5	DMS114	-0.866671302040822	NA
ITGB4	DMS114	-1.14267174261457	NA
LAMC2	DMS114	-0.85804591711261	NA
COL17A1	DMS114	-0.284845794523689	NA
CD44	DMS114	-0.41518233487832	NA
MMP7	DMS114	NA	NA
MMP9	DMS114	NA	NA
PLAUR	DMS114	-0.786938886796863	NA
PLAUR	DMS114	NA	NA
SERPINE1	DMS114	-0.761711260225219	NA
ITGB5	TE1	-0.356265225400828	NA
ITGB4	TE1	1.65240442685683	NA
LAMC2	TE1	2.0106215488696	NA
COL17A1	TE1	-0.251883921505225	NA
CD44	TE1	-0.327470145941678	NA
MMP7	TE1	NA	NA
MMP9	TE1	NA	NA
PLAUR	TE1	-0.0508754332725346	NA
PLAUR	TE1	NA	NA
SERPINE1	TE1	0.720829201917659	NA
ITGB5	TCCPAN2	0.0306184162966053	Exocrine Adenocarcinoma
ITGB4	TCCPAN2	0.863496152672933	Exocrine Adenocarcinoma
LAMC2	TCCPAN2	-1.03217507830151	Exocrine Adenocarcinoma
COL17A1	TCCPAN2	-0.0879078518365998	Exocrine Adenocarcinoma
CD44	TCCPAN2	1.38883088573807	Exocrine Adenocarcinoma
MMP7	TCCPAN2	NA	Exocrine Adenocarcinoma
MMP9	TCCPAN2	NA	Exocrine Adenocarcinoma
PLAUR	TCCPAN2	0.323799198316145	Exocrine Adenocarcinoma
PLAUR	TCCPAN2	-0.184731540287869	Exocrine Adenocarcinoma
SERPINE1	TCCPAN2	1.53680739795045	Exocrine Adenocarcinoma
ITGB5	LUDLU1	-0.0845849490223216	NSCLC Squamous
ITGB4	LUDLU1	0.397334766383059	NSCLC Squamous
LAMC2	LUDLU1	2.50736842053044	NSCLC Squamous
COL17A1	LUDLU1	1.58235814699302	NSCLC Squamous
CD44	LUDLU1	0.036571917975828	NSCLC Squamous
MMP7	LUDLU1	NA	NSCLC Squamous
MMP9	LUDLU1	NA	NSCLC Squamous
PLAUR	LUDLU1	-0.0248094021082759	NSCLC Squamous
PLAUR	LUDLU1	-0.0378102965995626	NSCLC Squamous
SERPINE1	LUDLU1	2.53099249769087	NSCLC Squamous
ITGB5	MELJUSO	0.954635370025056	NA
ITGB4	MELJUSO	-2.32913182842228	NA
LAMC2	MELJUSO	-1.0656404883683	NA
COL17A1	MELJUSO	-1.92694757657289	NA
CD44	MELJUSO	1.80590631458855	NA
MMP7	MELJUSO	NA	NA
MMP9	MELJUSO	NA	NA
PLAUR	MELJUSO	1.21204779618097	NA
PLAUR	MELJUSO	-0.609864851186332	NA
SERPINE1	MELJUSO	-1.74858215840704	NA
ITGB5	T47D	0.513529378744644	ERpos HER2neg
ITGB4	T47D	-1.12532101920996	ERpos HER2neg
LAMC2	T47D	-1.21640992994994	ERpos HER2neg
COL17A1	T47D	-1.70071760910456	ERpos HER2neg
CD44	T47D	-2.55372162868973	ERpos HER2neg
MMP7	T47D	NA	ERpos HER2neg
MMP9	T47D	NA	ERpos HER2neg
PLAUR	T47D	-1.80855448815766	ERpos HER2neg
PLAUR	T47D	-0.856477112095224	ERpos HER2neg
SERPINE1	T47D	-1.93537305532953	ERpos HER2neg
ITGB5	LS411N	-0.411595397777827	NA
ITGB4	LS411N	0.674709286933942	NA
LAMC2	LS411N	0.209359749279506	NA
COL17A1	LS411N	-0.567389041649729	NA
CD44	LS411N	-0.538629732692318	NA
MMP7	LS411N	NA	NA
MMP9	LS411N	NA	NA
PLAUR	LS411N	0.419503707174046	NA
PLAUR	LS411N	0.0519720621430227	NA
SERPINE1	LS411N	-1.35500226720975	NA
ITGB5	PC3	-0.74474931864843	NA
ITGB4	PC3	0.401319622756831	NA
LAMC2	PC3	1.01551007714191	NA
COL17A1	PC3	-1.24407265345536	NA
CD44	PC3	0.274175077633379	NA
MMP7	PC3	NA	NA
MMP9	PC3	NA	NA
PLAUR	PC3	0.984252699218238	NA
PLAUR	PC3	1.21312277217365	NA
SERPINE1	PC3	0.512662902205329	NA
ITGB5	KYSE450	-1.13380781513459	NA
ITGB4	KYSE450	-0.746521384865229	NA
LAMC2	KYSE450	-0.065084419738574	NA
COL17A1	KYSE450	2.13052090993375	NA
CD44	KYSE450	0.658494400937564	NA
MMP7	KYSE450	NA	NA
MMP9	KYSE450	NA	NA
PLAUR	KYSE450	-1.3230088172001	NA
PLAUR	KYSE450	-0.0433378123546544	NA
SERPINE1	KYSE450	-1.01666057533695	NA
ITGB5	RT112	0.854231980429392	Bladder Transitional Cell
ITGB4	RT112	2.01898904616635	Bladder Transitional Cell
LAMC2	RT112	0.630355285105032	Bladder Transitional Cell
COL17A1	RT112	1.37750933360237	Bladder Transitional Cell
CD44	RT112	0.607832988945774	Bladder Transitional Cell
MMP7	RT112	NA	Bladder Transitional Cell
MMP9	RT112	NA	Bladder Transitional Cell
PLAUR	RT112	0.762803263858746	Bladder Transitional Cell
PLAUR	RT112	0.467621964118634	Bladder Transitional Cell
SERPINE1	RT112	1.37481357124986	Bladder Transitional Cell
ITGB5	LS513	-0.45245973961902	NA
ITGB4	LS513	0.560341521863273	NA
LAMC2	LS513	-0.233615423863475	NA
COL17A1	LS513	1.15133915581564	NA
CD44	LS513	-1.2083501332974	NA
MMP7	LS513	NA	NA
MMP9	LS513	NA	NA
PLAUR	LS513	-0.285408520178606	NA
PLAUR	LS513	0.08087699153883	NA
SERPINE1	LS513	-1.06226174689368	NA
ITGB5	HCC827	-0.385706045042808	NSCLC Adenocarcinoma
ITGB4	HCC827	0.253173757814389	NSCLC Adenocarcinoma
LAMC2	HCC827	2.0437759144233	NSCLC Adenocarcinoma
COL17A1	HCC827	1.25475748816428	NSCLC Adenocarcinoma
CD44	HCC827	-0.447802385376074	NSCLC Adenocarcinoma
MMP7	HCC827	-0.626070022068761	NSCLC Adenocarcinoma
MMP9	HCC827	NA	NSCLC Adenocarcinoma
PLAUR	HCC827	0.0887211557462744	NSCLC Adenocarcinoma
PLAUR	HCC827	NA	NSCLC Adenocarcinoma
SERPINE1	HCC827	-1.50312390774633	NSCLC Adenocarcinoma
ITGB5	NCIH2110	-0.0320419089828357	NA
ITGB4	NCIH2110	-0.168125505016059	NA
LAMC2	NCIH2110	0.113641503295684	NA
COL17A1	NCIH2110	0.0383808935564021	NA
CD44	NCIH2110	-2.07465697054983	NA
MMP7	NCIH2110	-0.558523845936693	NA
MMP9	NCIH2110	NA	NA
PLAUR	NCIH2110	0.87328773703390306	NA
PLAUR	NCIH2110	NA	NA
SERPINE1	NCIH2110	-1.71972866853734	NA
ITGB5	MIAPACA2	-0.303410104025357	Exocrine Adenocarcinoma
ITGB4	MIAPACA2	0.0199901677535811	Exocrine Adenocarcinoma
LAMC2	MIAPACA2	-1.80014037239535	Exocrine Adenocarcinoma
COL17A1	MIAPACA2	-0.278047022798908	Exocrine Adenocarcinoma
CD44	MIAPACA2	2.77962034179932	Exocrine Adenocarcinoma
MMP7	MIAPACA2	0.0941028343737469	Exocrine Adenocarcinoma
MMP9	MIAPACA2	NA	Exocrine Adenocarcinoma
PLAUR	MIAPACA2	-0.0286700065749272	Exocrine Adenocarcinoma
PLAUR	MIAPACA2	NA	Exocrine Adenocarcinoma
SERPINE1	MIAPACA2	0.158899289797953	Exocrine Adenocarcinoma
ITGB5	NCIH520	-0.947729302261771	NSCLC Squamous
ITGB4	NCIH520	-0.221462127738803	NSCLC Squamous
LAMC2	NCIH520	-0.209246561341334	NSCLC Squamous
COL17A1	NCIH520	-0.0391172997917033	NSCLC Squamous
CD44	NCIH520	0.930546570271755	NSCLC Squamous
MMP7	NCIH520	-0.111475164195642	NSCLC Squamous
MMP9	NCIH520	NA	NSCLC Squamous
PLAUR	NCIH520	0.31620448859872	NSCLC Squamous
PLAUR	NCIH520	NA	NSCLC Squamous
SERPINE1	NCIH520	-2.05762998270367	NSCLC Squamous
ITGB5	SW480	1.88359864428515	NA
ITGB4	SW480	2.08164355649272	NA
LAMC2	SW480	0.381398809163776	NA
COL17A1	SW480	0.0753152281485071	NA
CD44	SW480	0.365946596158579	NA
MMP7	SW480	-0.84902537244349	NA
MMP9	SW480	NA	NA
PLAUR	SW480	1.03456150404319	NA
PLAUR	SW480	NA	NA
SERPINE1	SW480	3.74629534041984	NA
ITGB5	OE33	0.489455638842671	NA
ITGB4	OE33	1.43526778485705	NA
LAMC2	OE33	1.62351588336168	NA
COL17A1	OE33	1.57358464588081	NA
CD44	OE33	1.12026526789513	NA
MMP7	OE33	3.56068447077639	NA
MMP9	OE33	NA	NA
PLAUR	OE33	1.33119748217526	NA
PLAUR	OE33	NA	NA
SERPINE1	OE33	0.443925733388873	NA
ITGB5	ZR751	-0.739959709333383	ERpos HER2neg
ITGB4	ZR751	-0.348337889214297	ERpos HER2neg
LAMC2	ZR751	-1.16600074482017	ERpos HER2neg
COL17A1	ZR751	0.0296563065616012	ERpos HER2neg
CD44	ZR751	-1.44495928147263	ERpos HER2neg
MMP7	ZR751	-0.38311779253191	ERpos HER2neg
MMP9	ZR751	NA	ERpos HER2neg
PLAUR	ZR751	-1.50481687810002	ERpos HER2neg
PLAUR	ZR751	NA	ERpos HER2neg
SERPINE1	ZR751	-0.906931445403519	ERpos HER2neg
ITGB5	COLO679	0.146621013601656	NA
ITGB4	COLO679	-1.69295267957949	NA
LAMC2	COLO679	-0.727087669417639	NA
COL17A1	COLO679	-1.14795677426316	NA
CD44	COLO679	-1.95484622452456	NA
MMP7	COLO679	-0.217964757933504	NA
MMP9	COLO679	NA	NA
PLAUR	COLO679	-0.174092607525049	NA
PLAUR	COLO679	NA	NA
SERPINE1	COLO679	-1.19964709721513	NA
ITGB5	786O	0.250691046058378	Clear Cell
ITGB4	786O	-1.4769420783969	Clear Cell
LAMC2	786O	-0.73754040272826	Clear Cell
COL17A1	786O	-0.845672303251267	Clear Cell
CD44	786O	1.04657669589918	Clear Cell
MMP7	786O	-0.261705743769914	Clear Cell
MMP9	786O	NA	Clear Cell
PLAUR	786O	-0.894178136538596	Clear Cell
PLAUR	786O	NA	Clear Cell
SERPINE1	786O	2.30365160938945	Clear Cell
ITGB5	HCC38	0.583758332322896	ERneg HER2neg
ITGB4	HCC38	0.454819204924902	ERneg HER2neg
LAMC2	HCC38	1.28205217474175	ERneg HER2neg
COL17A1	HCC38	-1.24146141639517	ERneg HER2neg
CD44	HCC38	0.189864388975357	ERneg HER2neg
MMP7	HCC38	4.22697749353333	ERneg HER2neg
MMP9	HCC38	NA	ERneg HER2neg
PLAUR	HCC38	-0.151508130385418	ERneg HER2neg
PLAUR	HCC38	NA	ERneg HER2neg
SERPINE1	HCC38	NA	ERneg HER2neg
ITGB5	QGP1	-0.848062002232656	Somatostatinoma
ITGB4	QGP1	-1.76647602031146	Somatostatinoma
LAMC2	QGP1	-0.0375995694832364	Somatostatinoma
COL17A1	QGP1	-1.43423935697211	Somatostatinoma
CD44	QGP1	-1.93536243803019	Somatostatinoma
MMP7	QGP1	-0.489211325506402	Somatostatinoma
MMP9	QGP1	NA	Somatostatinoma
PLAUR	QGP1	-2.4184186905374	Somatostatinoma
PLAUR	QGP1	NA	Somatostatinoma
SERPINE1	QGP1	NA	Somatostatinoma
ITGB5	HCC95	-1.45542786392743	NSCLC Squamous
ITGB4	HCC95	2.25780808080524	NSCLC Squamous
LAMC2	HCC95	1.02824918950085	NSCLC Squamous
COL17A1	HCC95	4.46485495879002	NSCLC Squamous
CD44	HCC95	3.1868940039546	NSCLC Squamous
MMP7	HCC95	0.10419972027029	NSCLC Squamous
MMP9	HCC95	NA	NSCLC Squamous
PLAUR	HCC95	-0.254134222502296	NSCLC Squamous
PLAUR	HCC95	NA	NSCLC Squamous
SERPINE1	HCC95	NA	NSCLC Squamous
ITGB5	SW948	-0.560350411016723	NA
ITGB4	SW948	1.55111033600188	NA
LAMC2	SW948	0.579355763615854	NA
COL17A1	SW948	0.882989959656251	NA
CD44	SW948	-0.829546066175834	NA
MMP7	SW948	-0.183687308371896	NA
MMP9	SW948	NA	NA
PLAUR	SW948	0.400913053657814	NA
PLAUR	SW948	NA	NA
SERPINE1	SW948	NA	NA
ITGB5	LK2	-1.3242592909095	NSCLC Squamous
ITGB4	LK2	-0.935657610557925	NSCLC Squamous
LAMC2	LK2	-1.02882203531816	NSCLC Squamous
COL17A1	LK2	-0.357380556846418	NSCLC Squamous
CD44	LK2	-0.392993501483531	NSCLC Squamous
MMP7	LK2	-0.80361768153481306	NSCLC Squamous
MMP9	LK2	NA	NSCLC Squamous
PLAUR	LK2	-0.937599511075438	NSCLC Squamous
PLAUR	LK2	NA	NSCLC Squamous
SERPINE1	LK2	NA	NSCLC Squamous
ITGB5	OVCAR4	0.411332340268986	High Grade Serous
ITGB4	OVCAR4	-0.917510099251618	High Grade Serous
LAMC2	OVCAR4	0.818699401513507	High Grade Serous
COL17A1	OVCAR4	-1.3788841938086	High Grade Serous
CD44	OVCAR4	-1.70907148210378	High Grade Serous
MMP7	OVCAR4	-0.475985023226643	High Grade Serous
MMP9	OVCAR4	NA	High Grade Serous
PLAUR	OVCAR4	1.290138051541	High Grade Serous
PLAUR	OVCAR4	NA	High Grade Serous
SERPINE1	OVCAR4	NA	High Grade Serous
ITGB5	COLO741	1.5342559577823	NA
ITGB4	COLO741	-1.68100421838829	NA
LAMC2	COLO741	-1.92995460648585	NA
COL17A1	COLO741	-1.21449263419706	NA
CD44	COLO741	1.1447539427632	NA
MMP7	COLO741	-1.22702326507861	NA
MMP9	COLO741	NA	NA
PLAUR	COLO741	-1.13269852074928	NA
PLAUR	COLO741	NA	NA
SERPINE1	COLO741	NA	NA
ITGB5	NCIH1650	1.20188036955995	NSCLC Adenocarcinoma
ITGB4	NCIH1650	2.18914615461578	NSCLC Adenocarcinoma
LAMC2	NCIH1650	-0.0507605534602765	NSCLC Adenocarcinoma
COL17A1	NCIH1650	2.15729593598689	NSCLC Adenocarcinoma
CD44	NCIH1650	0.211205877300748	NSCLC Adenocarcinoma
MMP7	NCIH1650	-0.36397912403241	NSCLC Adenocarcinoma
MMP9	NCIH1650	NA	NSCLC Adenocarcinoma
PLAUR	NCIH1650	0.846350315925862	NSCLC Adenocarcinoma
PLAUR	NCIH1650	NA	NSCLC Adenocarcinoma
SERPINE1	NCIH1650	NA	NSCLC Adenocarcinoma
ITGB5	UACC257	0.110298216937272	NA
ITGB4	UACC257	-1.73483571581937	NA
LAMC2	UACC257	-0.313026309918797	NA
COL17A1	UACC257	-1.7057358485567	NA
CD44	UACC257	0.499991059876406	NA
MMP7	UACC257	-0.864396739257411	NA
MMP9	UACC257	NA	NA
PLAUR	UACC257	1.0012549566334	NA
PLAUR	UACC257	NA	NA
SERPINE1	UACC257	NA	NA
ITGB5	NCIH1573	0.0797959824715195	NSCLC Adenocarcinoma
ITGB4	NCIH1573	1.90395707261059	NSCLC Adenocarcinoma
LAMC2	NCIH1573	2.34216482425293	NSCLC Adenocarcinoma
COL17A1	NCIH1573	3.81914335668417	NSCLC Adenocarcinoma
CD44	NCIH1573	-0.981527071297468	NSCLC Adenocarcinoma
MMP7	NCIH1573	0.866592061184865	NSCLC Adenocarcinoma
MMP9	NCIH1573	NA	NSCLC Adenocarcinoma
PLAUR	NCIH1573	0.612138234038045	NSCLC Adenocarcinoma
PLAUR	NCIH1573	NA	NSCLC Adenocarcinoma
SERPINE1	NCIH1573	-1.18110920033478	NSCLC Adenocarcinoma
ITGB5	A549	1.93573141000901	NSCLC Adenocarcinoma
ITGB4	A549	-0.683092762319222	NSCLC Adenocarcinoma
LAMC2	A549	-0.7726522233174	NSCLC Adenocarcinoma
COL17A1	A549	-2.31345458625241	NSCLC Adenocarcinoma
CD44	A549	1.5674862026052	NSCLC Adenocarcinoma
MMP7	A549	1.15884130056432	NSCLC Adenocarcinoma
MMP9	A549	NA	NSCLC Adenocarcinoma
PLAUR	A549	1.75897950660653	NSCLC Adenocarcinoma
PLAUR	A549	NA	NSCLC Adenocarcinoma
SERPINE1	A549	2.18097127304846	NSCLC Adenocarcinoma
ITGB5	SU8686	1.15920436793161	Exocrine Adenocarcinoma
ITGB4	SU8686	1.27719039349263	Exocrine Adenocarcinoma
LAMC2	SU8686	2.52406761407472	Exocrine Adenocarcinoma
COL17A1	SU8686	-1.68911501416926	Exocrine Adenocarcinoma
CD44	SU8686	1.53258423761316	Exocrine Adenocarcinoma
MMP7	SU8686	2.99105858799906	Exocrine Adenocarcinoma
MMP9	SU8686	NA	Exocrine Adenocarcinoma
PLAUR	SU8686	1.69452654475867	Exocrine Adenocarcinoma
PLAUR	SU8686	NA	Exocrine Adenocarcinoma
SERPINE1	SU8686	2.37961881629104	Exocrine Adenocarcinoma
ITGB5	TE14	-1.56922827285552	NA
ITGB4	TE14	1.36350772293963	NA
LAMC2	TE14	0.753302729888582	NA
COL17A1	TE14	2.84625301723697	NA
CD44	TE14	-0.13538181174124	NA
MMP7	TE14	2.25686354357767	NA
MMP9	TE14	NA	NA
PLAUR	TE14	1.00968098937559	NA
PLAUR	TE14	NA	NA
SERPINE1	TE14	-0.736448388745833	NA
ITGB5	NCIH2170	-0.0204518286368433	NSCLC Squamous
ITGB4	NCIH2170	-1.13710585304763	NSCLC Squamous
LAMC2	NCIH2170	0.733832803970772	NSCLC Squamous
COL17A1	NCIH2170	-1.68599494209577	NSCLC Squamous
CD44	NCIH2170	-3.15563425551108	NSCLC Squamous
MMP7	NCIH2170	-3.19980694461505	NSCLC Squamous
MMP9	NCIH2170	NA	NSCLC Squamous
PLAUR	NCIH2170	0.451026496202119	NSCLC Squamous
PLAUR	NCIH2170	NA	NSCLC Squamous
SERPINE1	NCIH2170	-1.57557796270995	NSCLC Squamous
ITGB5	HCC1500	-0.263603643912318	ERpos HER2neg
ITGB4	HCC1500	-2.53954227001465	ERpos HER2neg
LAMC2	HCC1500	-2.74208603228438	ERpos HER2neg
COL17A1	HCC1500	-1.358650767688	ERpos HER2neg
CD44	HCC1500	-0.394238565622502	ERpos HER2neg
MMP7	HCC1500	-2.31795274314882	ERpos HER2neg
MMP9	HCC1500	NA	ERpos HER2neg
PLAUR	HCC1500	-2.5451917937205	ERpos HER2neg
PLAUR	HCC1500	NA	ERpos HER2neg
SERPINE1	HCC1500	-1.46364025449796	ERpos HER2neg
ITGB5	MDAMB436	-0.985223208016533	ERneg HER2neg
ITGB4	MDAMB436	-1.53374776027372	ERneg HER2neg
LAMC2	MDAMB436	-2.16637715669374	ERneg HER2neg
COL17A1	MDAMB436	-1.45674707595278	ERneg HER2neg
CD44	MDAMB436	1.68069598976523	ERneg HER2neg
MMP7	MDAMB436	-1.46230213376263	ERneg HER2neg
MMP9	MDAMB436	NA	ERneg HER2neg
PLAUR	MDAMB436	-3.46556125967485	ERneg HER2neg
PLAUR	MDAMB436	NA	ERneg HER2neg
SERPINE1	MDAMB436	2.76301064944974	ERneg HER2neg
ITGB5	DV90	-0.0569540373169358	NSCLC Adenocarcinoma
ITGB4	DV90	0.679366076786789	NSCLC Adenocarcinoma
LAMC2	DV90	-0.402029309256903	NSCLC Adenocarcinoma
COL17A1	DV90	-0.272319586379288	NSCLC Adenocarcinoma
CD44	DV90	0.453855929388276	NSCLC Adenocarcinoma
MMP7	DV90	-2.83576886590559	NSCLC Adenocarcinoma
MMP9	DV90	NA	NSCLC Adenocarcinoma
PLAUR	DV90	-1.92513275106758	NSCLC Adenocarcinoma
PLAUR	DV90	NA	NSCLC Adenocarcinoma
SERPINE1	DV90	-2.22467640254125	NSCLC Adenocarcinoma
ITGB5	SNU61	-0.790699509028654	NA
ITGB4	SNU61	0.959144747229334	NA
LAMC2	SNU61	0.701499433827551	NA
COL17A1	SNU61	1.78624574468716	NA
CD44	SNU61	-0.307575122639186	NA
MMP7	SNU61	2.7313790949166	NA
MMP9	SNU61	NA	NA
PLAUR	SNU61	-0.558104293729069	NA
PLAUR	SNU61	NA	NA
SERPINE1	SNU61	-1.53159339042888	NA
ITGB5	SBC5	-0.343114845208978	NA
ITGB4	SBC5	-2.02825667033611	NA
LAMC2	SBC5	-1.94379136421111	NA
COL17A1	SBC5	-1.57552096465918	NA
CD44	SBC5	-3.69739991830169	NA
MMP7	SBC5	-0.571205113237813	NA
MMP9	SBC5	NA	NA
PLAUR	SBC5	-1.20207629377101	NA
PLAUR	SBC5	-2.41941397079	NA
SERPINE1	SBC5	-4.16576020493186	NA
ITGB5	HT1376	-1.48734756521893	NA
ITGB4	HT1376	2.18775472602062	NA
LAMC2	HT1376	2.05640655015082	NA
COL17A1	HT1376	3.44714403395431	NA
CD44	HT1376	1.95301041656081	NA
MMP7	HT1376	-1.27455831378054	NA
MMP9	HT1376	NA	NA
PLAUR	HT1376	-0.778877183155599	NA
PLAUR	HT1376	-0.730302373091582	NA
SERPINE1	HT1376	3.15516802232271	NA
ITGB5	CFPAC1	0.0129436570819238	Exocrine Adenocarcinoma
ITGB4	CFPAC1	1.45817432141786	Exocrine Adenocarcinoma
LAMC2	CFPAC1	2.5581971511103	Exocrine Adenocarcinoma
COL17A1	CFPAC1	2.11859688474928	Exocrine Adenocarcinoma
CD44	CFPAC1	1.33902492468709	Exocrine Adenocarcinoma
MMP7	CFPAC1	4.43643457956051	Exocrine Adenocarcinoma
MMP9	CFPAC1	NA	Exocrine Adenocarcinoma
PLAUR	CFPAC1	0.933947602653786	Exocrine Adenocarcinoma
PLAUR	CFPAC1	1.84674923362418	Exocrine Adenocarcinoma
SERPINE1	CFPAC1	0.407035538584241	Exocrine Adenocarcinoma
ITGB5	NCIH3255	-0.0288646076039049	NSCLC Adenocarcinoma
ITGB4	NCIH3255	-0.272274434556138	NSCLC Adenocarcinoma
LAMC2	NCIH3255	0.012992986509726	NSCLC Adenocarcinoma
COL17A1	NCIH3255	-2.34005375103518	NSCLC Adenocarcinoma
CD44	NCIH3255	-0.536164414310225	NSCLC Adenocarcinoma
MMP7	NCIH3255	-1.07007827039268	NSCLC Adenocarcinoma
MMP9	NCIH3255	NA	NSCLC Adenocarcinoma
PLAUR	NCIH3255	1.03771445092331	NSCLC Adenocarcinoma
PLAUR	NCIH3255	1.84817189979675	NSCLC Adenocarcinoma
SERPINE1	NCIH3255	-1.93968113068111	NSCLC Adenocarcinoma
ITGB5	NCIH1975	0.226362984790895	NSCLC Adenocarcinoma
ITGB4	NCIH1975	-0.405297637845158	NSCLC Adenocarcinoma
LAMC2	NCIH1975	-0.321249864803541	NSCLC Adenocarcinoma
COL17A1	NCIH1975	0.575259954122522	NSCLC Adenocarcinoma
CD44	NCIH1975	1.66411967559445	NSCLC Adenocarcinoma
MMP7	NCIH1975	-0.5696089337764	NSCLC Adenocarcinoma
MMP9	NCIH1975	NA	NSCLC Adenocarcinoma
PLAUR	NCIH1975	-0.0760245875520682	NSCLC Adenocarcinoma
PLAUR	NCIH1975	1.66789243120003	NSCLC Adenocarcinoma
SERPINE1	NCIH1975	3.41201374720451	NSCLC Adenocarcinoma
ITGB5	COLO678	1.14495623099137	NA
ITGB4	COLO678	0.875247431592018	NA
LAMC2	COLO678	-0.816606684778331	NA
COL17A1	COLO678	1.54852973526861	NA
CD44	COLO678	-1.89778382175153	NA
MMP7	COLO678	-0.273377812035395	NA
MMP9	COLO678	NA	NA
PLAUR	COLO678	-1.36881836229927	NA
PLAUR	COLO678	-2.07970001240605	NA
SERPINE1	COLO678	-1.29867716123106	NA
ITGB5	SNU119	-0.295171098036989	High Grade Serous
ITGB4	SNU119	-1.03506705818392	High Grade Serous
LAMC2	SNU119	-0.612632327304877	High Grade Serous
COL17A1	SNU119	-2.20182352552189	High Grade Serous
CD44	SNU119	-2.78637434412614	High Grade Serous
MMP7	SNU119	-1.16494476203049	High Grade Serous
MMP9	SNU119	NA	High Grade Serous
PLAUR	SNU119	-1.20680346376565	High Grade Serous
PLAUR	SNU119	-2.38423296177689	High Grade Serous
SERPINE1	SNU119	0.388488743606772	High Grade Serous
ITGB5	CORL105	0.35014709795414	NSCLC Adenocarcinoma
ITGB4	CORL105	0.923450501988609	NSCLC Adenocarcinoma
LAMC2	CORL105	-0.743669276492398	NSCLC Adenocarcinoma
COL17A1	CORL105	-0.732446431119642	NSCLC Adenocarcinoma
CD44	CORL105	2.26873304816019	NSCLC Adenocarcinoma
MMP7	CORL105	0.430018270015262	NSCLC Adenocarcinoma
MMP9	CORL105	NA	NSCLC Adenocarcinoma
PLAUR	CORL105	1.84076278516785	NSCLC Adenocarcinoma
PLAUR	CORL105	1.24304981882717	NSCLC Adenocarcinoma
SERPINE1	CORL105	-1.82184715644378	NSCLC Adenocarcinoma
ITGB5	HCC70	0.452806916259026	ERneg HER2neg
ITGB4	HCC70	-1.21448804395268	ERneg HER2neg
LAMC2	HCC70	1.41818465285482	ERneg HER2neg
COL17A1	HCC70	-1.61708867670237	ERneg HER2neg
CD44	HCC70	0.928390320726642	ERneg HER2neg
MMP7	HCC70	-0.0966638451810281	ERneg HER2neg
MMP9	HCC70	NA	ERneg HER2neg
PLAUR	HCC70	0.831211011266014	ERneg HER2neg
PLAUR	HCC70	1.20310120908366	ERneg HER2neg
SERPINE1	HCC70	-1.64998530990093	ERneg HER2neg
ITGB5	AGS	-0.0803786696281149	NA
ITGB4	AGS	0.904905070849918	NA
LAMC2	AGS	0.0515871980132787	NA
COL17A1	AGS	-0.543063907366705	NA
CD44	AGS	-1.92054372431604	NA
MMP7	AGS	NA	NA
MMP9	AGS	-11.717153624201	NA
PLAUR	AGS	0.350444879659604	NA
PLAUR	AGS	NA	NA
SERPINE1	AGS	-1.52731013155404	NA
ITGB5	HCC1143	0.672485510681421	ERneg HER2neg
ITGB4	HCC1143	0.844420915668111	ERneg HER2neg
LAMC2	HCC1143	0.962968858150764	ERneg HER2neg
COL17A1	HCC1143	-1.68803099254221	ERneg HER2neg
CD44	HCC1143	1.11456622673756	ERneg HER2neg
MMP7	HCC1143	NA	ERneg HER2neg
MMP9	HCC1143	-0.73730571539031	ERneg HER2neg
PLAUR	HCC1143	2.46507833085359	ERneg HER2neg
PLAUR	HCC1143	NA	ERneg HER2neg
SERPINE1	HCC1143	-0.8163540859952	ERneg HER2neg
ITGB5	NCIH1666	-0.225997904054345	NSCLC Adenocarcinoma
ITGB4	NCIH1666	2.33046161508579	NSCLC Adenocarcinoma
LAMC2	NCIH1666	0.370402849118253	NSCLC Adenocarcinoma
COL17A1	NCIH1666	3.18968394253401	NSCLC Adenocarcinoma
CD44	NCIH1666	1.29993151551119	NSCLC Adenocarcinoma
MMP7	NCIH1666	NA	NSCLC Adenocarcinoma
MMP9	NCIH1666	-1.73664842447362	NSCLC Adenocarcinoma
PLAUR	NCIH1666	-0.406360355547782	NSCLC Adenocarcinoma
PLAUR	NCIH1666	NA	NSCLC Adenocarcinoma
SERPINE1	NCIH1666	-0.621925526545715	NSCLC Adenocarcinoma
ITGB5	NCIH2291	0.275835165793628	NSCLC Adenocarcinoma
ITGB4	NCIH2291	-0.205767648938092	NSCLC Adenocarcinoma
LAMC2	NCIH2291	0.139447877527787	NSCLC Adenocarcinoma
COL17A1	NCIH2291	1.31575200583883	NSCLC Adenocarcinoma
CD44	NCIH2291	-0.721112554701118	NSCLC Adenocarcinoma
MMP7	NCIH2291	NA	NSCLC Adenocarcinoma
MMP9	NCIH2291	-2.47358478775944	NSCLC Adenocarcinoma
PLAUR	NCIH2291	-0.125311420473892	NSCLC Adenocarcinoma
PLAUR	NCIH2291	NA	NSCLC Adenocarcinoma
SERPINE1	NCIH2291	-1.63837589077248	NSCLC Adenocarcinoma
ITGB5	NCIH747	-0.0757650831847047	NA
ITGB4	NCIH747	0.986101410946298	NA
LAMC2	NCIH747	0.241182643091717	NA
COL17A1	NCIH747	1.7209217850437	NA
CD44	NCIH747	-0.763015446046239	NA
MMP7	NCIH747	NA	NA
MMP9	NCIH747	-1.04230279731881	NA
PLAUR	NCIH747	-1.43492681952698	NA
PLAUR	NCIH747	NA	NA
SERPINE1	NCIH747	-0.99857559041291	NA
ITGB5	NCIH838	0.560653970835574	NSCLC Adenocarcinoma
ITGB4	NCIH838	-1.79758212082735	NSCLC Adenocarcinoma
LAMC2	NCIH838	-1.49543784317692	NSCLC Adenocarcinoma
COL17A1	NCIH838	-1.0822215465512	NSCLC Adenocarcinoma
CD44	NCIH838	0.26423222436056	NSCLC Adenocarcinoma
MMP7	NCIH838	NA	NSCLC Adenocarcinoma
MMP9	NCIH838	0.0327166447152336	NSCLC Adenocarcinoma
PLAUR	NCIH838	2.69594054467138	NSCLC Adenocarcinoma
PLAUR	NCIH838	NA	NSCLC Adenocarcinoma
SERPINE1	NCIH838	-0.0194871835393445	NSCLC Adenocarcinoma
ITGB5	FUOV1	0.16707663657237	High Grade Serous
ITGB4	FUOV1	-1.79295239036394	High Grade Serous
LAMC2	FUOV1	-0.982276257401519	High Grade Serous
COL17A1	FUOV1	-2.07346489095619	High Grade Serous
CD44	FUOV1	-1.96928688647545	High Grade Serous
MMP7	FUOV1	NA	High Grade Serous
MMP9	FUOV1	1.00349896700847	High Grade Serous
PLAUR	FUOV1	-2.02149432946204	High Grade Serous
PLAUR	FUOV1	NA	High Grade Serous
SERPINE1	FUOV1	0.242857137984145	High Grade Serous
ITGB5	RERFLCSQ1	1.07210041273928	NSCLC Squamous
ITGB4	RERFLCSQ1	-1.77259639131345	NSCLC Squamous
LAMC2	RERFLCSQ1	1.13357984907583	NSCLC Squamous
COL17A1	RERFLCSQ1	-1.93611134985734	NSCLC Squamous
CD44	RERFLCSQ1	1.14029112086201	NSCLC Squamous
MMP7	RERFLCSQ1	NA	NSCLC Squamous
MMP9	RERFLCSQ1	5.55033661567537	NSCLC Squamous
PLAUR	RERFLCSQ1	0.149292842688457	NSCLC Squamous
PLAUR	RERFLCSQ1	NA	NSCLC Squamous
SERPINE1	RERFLCSQ1	4.70058125852221	NSCLC Squamous
ITGB5	DETROIT562	-1.84704077135162	Pharynx
ITGB4	DETROIT562	0.77032836698693	Pharynx
LAMC2	DETROIT562	0.778527639561523	Pharynx
COL17A1	DETROIT562	1.58420674347186	Pharynx
CD44	DETROIT562	2.03825621860188	Pharynx
MMP7	DETROIT562	NA	Pharynx
MMP9	DETROIT562	-0.24571948885549	Pharynx
PLAUR	DETROIT562	-0.404666576004609	Pharynx
PLAUR	DETROIT562	NA	Pharynx
SERPINE1	DETROIT562	0.195364561183068	Pharynx
ITGB5	L33	-1.13762619192583	Exocrine Adenosquamous
ITGB4	L33	1.3482926930435	Exocrine Adenosquamous
LAMC2	L33	0.455198081079364	Exocrine Adenosquamous
COL17A1	L33	2.13720067134348	Exocrine Adenosquamous
CD44	L33	0.755536664557602	Exocrine Adenosquamous
MMP7	L33	NA	Exocrine Adenosquamous
MMP9	L33	NA	Exocrine Adenosquamous
PLAUR	L33	1.00098893622369	Exocrine Adenosquamous
PLAUR	L33	1.61021601155507	Exocrine Adenosquamous
SERPINE1	L33	-0.884306352553195	Exocrine Adenosquamous
ITGB5	MKN45	-0.914785448163738	Diffuse Gastric
ITGB4	MKN45	1.67932588253297	Diffuse Gastric
LAMC2	MKN45	0.677479515367419	Diffuse Gastric
COL17A1	MKN45	2.91383281396441	Diffuse Gastric
CD44	MKN45	1.51794349756995	Diffuse Gastric
MMP7	MKN45	NA	Diffuse Gastric
MMP9	MKN45	NA	Diffuse Gastric
PLAUR	MKN45	-0.248152194586994	Diffuse Gastric
PLAUR	MKN45	-0.750843835624319	Diffuse Gastric
SERPINE1	MKN45	-1.15536614658204	Diffuse Gastric
ITGB5	MKN7	1.02446055995564	Tubular
ITGB4	MKN7	1.36282502715598	Tubular
LAMC2	MKN7	2.98211857423007	Tubular
COL17A1	MKN7	-0.767420893545961	Tubular
CD44	MKN7	1.38128372931953	Tubular
MMP7	MKN7	NA	Tubular
MMP9	MKN7	NA	Tubular
PLAUR	MKN7	0.346315787490478	Tubular
PLAUR	MKN7	0.625276652166061	Tubular
SERPINE1	MKN7	3.32304388557893	Tubular
ITGB5	NCIH1793	0.906268248575756	NSCLC Adenocarcinoma
ITGB4	NCIH1793	-2.50270052858084	NSCLC Adenocarcinoma
LAMC2	NCIH1793	-1.72164186354164	NSCLC Adenocarcinoma
COL17A1	NCIH1793	-1.91452052532666	NSCLC Adenocarcinoma
CD44	NCIH1793	-1.92470336777897	NSCLC Adenocarcinoma
MMP7	NCIH1793	NA	NSCLC Adenocarcinoma
MMP9	NCIH1793	NA	NSCLC Adenocarcinoma
PLAUR	NCIH1793	-1.7764749215493	NSCLC Adenocarcinoma
PLAUR	NCIH1793	-2.32180992603347	NSCLC Adenocarcinoma
SERPINE1	NCIH1793	-0.864588330194303	NSCLC Adenocarcinoma
ITGB5	NCIH2126	1.14592356229263	NSCLC Adenocarcinoma
ITGB4	NCIH2126	-1.27915161759146	NSCLC Adenocarcinoma
LAMC2	NCIH2126	-0.714359814549503	NSCLC Adenocarcinoma
COL17A1	NCIH2126	0.172975263153216	NSCLC Adenocarcinoma
CD44	NCIH2126	0.0279894420425085	NSCLC Adenocarcinoma
MMP7	NCIH2126	NA	NSCLC Adenocarcinoma
MMP9	NCIH2126	NA	NSCLC Adenocarcinoma
PLAUR	NCIH2126	1.08814511392761	NSCLC Adenocarcinoma
PLAUR	NCIH2126	2.46603746703891	NSCLC Adenocarcinoma
SERPINE1	NCIH2126	-1.64664873484369	NSCLC Adenocarcinoma
ITGB5	NCIH2228	0.889719284091709	NSCLC Adenocarcinoma
ITGB4	NCIH2228	0.448139843518638	NSCLC Adenocarcinoma
LAMC2	NCIH2228	-0.607617930513531	NSCLC Adenocarcinoma
COL17A1	NCIH2228	-1.44801242221169	NSCLC Adenocarcinoma
CD44	NCIH2228	0.943014356732013	NSCLC Adenocarcinoma
MMP7	NCIH2228	NA	NSCLC Adenocarcinoma
MMP9	NCIH2228	NA	NSCLC Adenocarcinoma
PLAUR	NCIH2228	0.357077262289317	NSCLC Adenocarcinoma
PLAUR	NCIH2228	0.692224923430312	NSCLC Adenocarcinoma
SERPINE1	NCIH2228	0.540069927536158	NSCLC Adenocarcinoma
ITGB5	NCIH661	-1.37798636737854	NSCLC Large Cell
ITGB4	NCIH661	-1.66940712029682	NSCLC Large Cell
LAMC2	NCIH661	-1.82941183236067	NSCLC Large Cell
COL17A1	NCIH661	-1.90116921734636	NSCLC Large Cell
CD44	NCIH661	-2.07833415659805	NSCLC Large Cell
MMP7	NCIH661	NA	NSCLC Large Cell
MMP9	NCIH661	NA	NSCLC Large Cell
PLAUR	NCIH661	-0.596828972813743	NSCLC Large Cell
PLAUR	NCIH661	0.692382505710472	NSCLC Large Cell
SERPINE1	NCIH661	0.420103212010803	NSCLC Large Cell
ITGB5	SNUC2A	-0.48151671463814	NA
ITGB4	SNUC2A	0.902773547860608	NA
LAMC2	SNUC2A	0.737832527524483	NA
COL17A1	SNUC2A	-0.827139761860898	NA
CD44	SNUC2A	-1.12053896901188	NA
MMP7	SNUC2A	NA	NA
MMP9	SNUC2A	NA	NA
PLAUR	SNUC2A	0.737608018564865	NA
PLAUR	SNUC2A	0.266232869408432	NA
SERPINE1	SNUC2A	-1.25646115173361	NA
ITGB5	TE6	-1.10476497759533	NA
ITGB4	TE6	0.0593494048914242	NA
LAMC2	TE6	0.180050303597866	NA
COL17A1	TE6	1.88252387687713	NA
CD44	TE6	1.00710732429684	NA
MMP7	TE6	NA	NA
MMP9	TE6	NA	NA
PLAUR	TE6	-0.826242535769186	NA
PLAUR	TE6	-1.98891751411775	NA
SERPINE1	TE6	-0.83265650458044	NA
ITGB5	IGROV1	0.165205032990987	Mixed Endometrioid Clear Cell
ITGB4	IGROV1	0.551637321675779	Mixed Endometrioid Clear Cell
LAMC2	IGROV1	0.46156194494887	Mixed Endometrioid Clear Cell
COL17A1	IGROV1	0.200800819674311	Mixed Endometrioid Clear Cell
CD44	IGROV1	0.246397094331905	Mixed Endometrioid Clear Cell
MMP7	IGROV1	NA	Mixed Endometrioid Clear Cell
MMP9	IGROV1	NA	Mixed Endometrioid Clear Cell
PLAUR	IGROV1	-1.83636706544178	Mixed Endometrioid Clear Cell
PLAUR	IGROV1	-3.08130909006465	Mixed Endometrioid Clear Cell
SERPINE1	IGROV1	-1.60615028047776	Mixed Endometrioid Clear Cell
ITGB5	LCLC103H	0.531585999753303	NSCLC Large Cell
ITGB4	LCLC103H	-0.67625770645513	NSCLC Large Cell
LAMC2	LCLC103H	1.59311422236331	NSCLC Large Cell
COL17A1	LCLC103H	1.49583824136828	NSCLC Large Cell
CD44	LCLC103H	1.10832951702918	NSCLC Large Cell
MMP7	LCLC103H	NA	NSCLC Large Cell
MMP9	LCLC103H	NA	NSCLC Large Cell
PLAUR	LCLC103H	-0.297402374387452	NSCLC Large Cell
PLAUR	LCLC103H	1.01782941702604	NSCLC Large Cell
SERPINE1	LCLC103H	3.17428046258983	NSCLC Large Cell
ITGB5	LOXIMVI	-0.945712616817015	NA
ITGB4	LOXIMVI	-1.4108950009892	NA
LAMC2	LOXIMVI	-1.72215474940409	NA
COL17A1	LOXIMVI	-1.46135414147026	NA
CD44	LOXIMVI	0.994590942878831	NA
MMP7	LOXIMVI	NA	NA
MMP9	LOXIMVI	NA	NA
PLAUR	LOXIMVI	3.33409320147172	NA
PLAUR	LOXIMVI	2.38537910735499	NA
SERPINE1	LOXIMVI	2.49774607950974	NA
ITGB5	MDAMB453	-1.26631172861697	ERneg HER2neg
ITGB4	MDAMB453	-0.061669032855417	ERneg HER2neg
LAMC2	MDAMB453	-2.16479264612219	ERneg HER2neg
COL17A1	MDAMB453	-2.70509944504075	ERneg HER2neg
CD44	MDAMB453	-3.00522472207644	ERneg HER2neg
MMP7	MDAMB453	NA	ERneg HER2neg
MMP9	MDAMB453	NA	ERneg HER2neg
PLAUR	MDAMB453	-2.2020977723947	ERneg HER2neg
PLAUR	MDAMB453	-2.62420294511901	ERneg HER2neg
SERPINE1	MDAMB453	-1.40142321549583	ERneg HER2neg
ITGB5	NCIH1703	-0.110288663029824	NSCLC Squamous
ITGB4	NCIH1703	-0.907923160403056	NSCLC Squamous
LAMC2	NCIH1703	-1.09544795264008	NSCLC Squamous
COL17A1	NCIH1703	-2.07731043588281	NSCLC Squamous
CD44	NCIH1703	-2.42138567249666	NSCLC Squamous
MMP7	NCIH1703	NA	NSCLC Squamous
MMP9	NCIH1703	NA	NSCLC Squamous
PLAUR	NCIH1703	-0.564589027443149	NSCLC Squamous
PLAUR	NCIH1703	-1.08694381579924	NSCLC Squamous
SERPINE1	NCIH1703	0.315724514056956	NSCLC Squamous
ITGB5	NCIH196	2.42946169415868	NA
ITGB4	NCIH196	-1.12790722198336	NA
LAMC2	NCIH196	-1.97472446438983	NA
COL17A1	NCIH196	-2.23928617730388	NA
CD44	NCIH196	0.451888731374796	NA
MMP7	NCIH196	NA	NA
MMP9	NCIH196	NA	NA
PLAUR	NCIH196	0.172974180545339	NA
PLAUR	NCIH196	-0.770166016723757	NA
SERPINE1	NCIH196	-1.01947888150932	NA
ITGB5	NCIH2009	0.490599480479916	NSCLC Adenocarcinoma
ITGB4	NCIH2009	3.09066465373285	NSCLC Adenocarcinoma
LAMC2	NCIH2009	4.26213820077025	NSCLC Adenocarcinoma
COL17A1	NCIH2009	3.19418895252771	NSCLC Adenocarcinoma
CD44	NCIH2009	0.257733583071024	NSCLC Adenocarcinoma
MMP7	NCIH2009	NA	NSCLC Adenocarcinoma
MMP9	NCIH2009	NA	NSCLC Adenocarcinoma
PLAUR	NCIH2009	1.09665124616735	NSCLC Adenocarcinoma
PLAUR	NCIH2009	2.0559190928614	NSCLC Adenocarcinoma
SERPINE1	NCIH2009	-1.45652721461231	NSCLC Adenocarcinoma
ITGB5	NCIH2286	-0.572795493307709	NA
ITGB4	NCIH2286	-1.5206734553634	NA
LAMC2	NCIH2286	-0.462567807162531	NA
COL17A1	NCIH2286	-3.21935473725716	NA
CD44	NCIH2286	-0.260212127037439	NA
MMP7	NCIH2286	NA	NA
MMP9	NCIH2286	NA	NA
PLAUR	NCIH2286	1.98584969706375	NA
PLAUR	NCIH2286	2.19304055285166	NA
SERPINE1	NCIH2286	0.260419533683713	NA
ITGB5	SNUC1	-1.43971962978419	NA
ITGB4	SNUC1	1.12477469129856	NA
LAMC2	SNUC1	1.09840643453859	NA
COL17A1	SNUC1	5.28622609620945	NA
CD44	SNUC1	2.9076435912034	NA
MMP7	SNUC1	NA	NA
MMP9	SNUC1	NA	NA
PLAUR	SNUC1	-1.25714835552231	NA
PLAUR	SNUC1	-0.901596100925599	NA
SERPINE1	SNUC1	-1.16618774233437	NA
ITGB5	COLO205	-0.561563315911551	NA
ITGB4	COLO205	3.8632826329175	NA
LAMC2	COLO205	0.915776891897772	NA
COL17A1	COLO205	1.22418166344151	NA
CD44	COLO205	-0.583056756770458	NA
MMP7	COLO205	NA	NA
MMP9	COLO205	NA	NA
PLAUR	COLO205	-0.891658462870106	NA
PLAUR	COLO205	NA	NA
SERPINE1	COLO205	-0.748844741681152	NA
ITGB5	CORL47	-1.33513493660687	NA
ITGB4	CORL47	-1.2797028746354	NA
LAMC2	CORL47	-1.44325766934411	NA
COL17A1	CORL47	-1.07838977857874	NA
CD44	CORL47	-2.7361778458653	NA
MMP7	CORL47	NA	NA
MMP9	CORL47	NA	NA
PLAUR	CORL47	0.0410064249397846	NA
PLAUR	CORL47	NA	NA
SERPINE1	CORL47	-1.40127837195332	NA
ITGB5	HCC1187	0.28912607595724	ERneg HER2neg
ITGB4	HCC1187	-0.941106115541421	ERneg HER2neg
LAMC2	HCC1187	-0.310953233745252	ERneg HER2neg
COL17A1	HCC1187	-0.611794782734075	ERneg HER2neg
CD44	HCC1187	-1.92585280766509	ERneg HER2neg
MMP7	HCC1187	NA	ERneg HER2neg
MMP9	HCC1187	NA	ERneg HER2neg
PLAUR	HCC1187	-0.522801329755997	ERneg HER2neg
PLAUR	HCC1187	NA	ERneg HER2neg
SERPINE1	HCC1187	-1.0992460934325201	ERneg HER2neg
ITGB5	HUH6	1.39708249084372	NA
ITGB4	HUH6	-1.54288606352	NA
LAMC2	HUH6	-0.508982769952267	NA
COL17A1	HUH6	1.1290834217187	NA
CD44	HUH6	0.433628038681792	NA
MMP7	HUH6	NA	NA
MMP9	HUH6	NA	NA
PLAUR	HUH6	-0.712621964078894	NA
PLAUR	HUH6	NA	NA
SERPINE1	HUH6	-1.01836911962143	NA
ITGB5	NCIH146	-0.949900788744214	NA
ITGB4	NCIH146	-1.16678569214899	NA
LAMC2	NCIH146	-1.01947460660959	NA
COL17A1	NCIH146	-1.5623277213085	NA
CD44	NCIH146	-2.39020128356256	NA
MMP7	NCIH146	NA	NA
MMP9	NCIH146	NA	NA
PLAUR	NCIH146	0.456684145030836	NA
PLAUR	NCIH146	NA	NA
SERPINE1	NCIH146	-0.460103197153624	NA
ITGB5	SNU1	-0.889183744802048	NA
ITGB4	SNU1	-1.0168345616555	NA
LAMC2	SNU1	-1.24510144162496	NA
COL17A1	SNU1	-0.840215266407135	NA
CD44	SNU1	-1.78846914902321	NA
MMP7	SNU1	NA	NA
MMP9	SNU1	NA	NA
PLAUR	SNU1	-0.25256573868137	NA
PLAUR	SNU1	NA	NA
SERPINE1	SNU1	0.344664815999124	NA
ITGB5	NCIH23	0.5627443361087	NSCLC Adenocarcinoma
ITGB4	NCIH23	-0.816525893898101	NSCLC Adenocarcinoma
LAMC2	NCIH23	-0.899176764247573	NSCLC Adenocarcinoma
COL17A1	NCIH23	-1.47878995087249	NSCLC Adenocarcinoma
CD44	NCIH23	1.84351939039445	NSCLC Adenocarcinoma
MMP7	NCIH23	NA	NSCLC Adenocarcinoma
MMP9	NCIH23	NA	NSCLC Adenocarcinoma
PLAUR	NCIH23	1.79862071615507	NSCLC Adenocarcinoma
PLAUR	NCIH23	NA	NSCLC Adenocarcinoma
SERPINE1	NCIH23	-0.809221483740692	NSCLC Adenocarcinoma
ITGB5	OSRC2	0.553410228116225	NA
ITGB4	OSRC2	-0.558189532933373	NA
LAMC2	OSRC2	2.83028635723083	NA
COL17A1	OSRC2	-0.44831216491708	NA
CD44	OSRC2	2.89782347212899	NA
MMP7	OSRC2	NA	NA
MMP9	OSRC2	NA	NA
PLAUR	OSRC2	-0.0522627061550489	NA
PLAUR	OSRC2	NA	NA
SERPINE1	OSRC2	4.15533760445434	NA
ITGB5	SW948	0.0359585936350624	NA
ITGB4	SW948	2.32370466066157	NA
LAMC2	SW948	0.887562410043667	NA
COL17A1	SW948	2.18208271484308	NA
CD44	SW948	2.41004410553994	NA
MMP7	SW948	NA	NA
MMP9	SW948	NA	NA
PLAUR	SW948	-0.0770967555597455	NA
PLAUR	SW948	NA	NA
SERPINE1	SW948	-0.721934834296279	NA
ITGB5	CORL88	-1.91236989937746	NA
ITGB4	CORL88	-1.15879761531389	NA
LAMC2	CORL88	-1.39100446609147	NA
COL17A1	CORL88	-1.38868858725554	NA
CD44	CORL88	-2.84403301943947	NA
MMP7	CORL88	NA	NA
MMP9	CORL88	NA	NA
PLAUR	CORL88	-2.34121079624536	NA
PLAUR	CORL88	NA	NA
SERPINE1	CORL88	-1.36154677392396	NA
ITGB5	HCC2218	-1.6188446021703	ERneg HER2pos
ITGB4	HCC2218	-0.530158899425343	ERneg HER2pos
LAMC2	HCC2218	-1.39925415725982	ERneg HER2pos
COL17A1	HCC2218	-0.92587358175563494	ERneg HER2pos
CD44	HCC2218	-1.96657138665991	ERneg HER2pos
MMP7	HCC2218	NA	ERneg HER2pos
MMP9	HCC2218	NA	ERneg HER2pos
PLAUR	HCC2218	-1.2488375880461	ERneg HER2pos
PLAUR	HCC2218	NA	ERneg HER2pos
SERPINE1	HCC2218	-1.43933849348692	ERneg HER2pos
ITGB5	HCC44	0.490472119768065	NSCLC Adenocarcinoma
ITGB4	HCC44	-0.723619474041822	NSCLC Adenocarcinoma
LAMC2	HCC44	1.62027087368834	NSCLC Adenocarcinoma
COL17A1	HCC44	-0.783847444477885	NSCLC Adenocarcinoma
CD44	HCC44	1.21675978042781	NSCLC Adenocarcinoma
MMP7	HCC44	NA	NSCLC Adenocarcinoma
MMP9	HCC44	NA	NSCLC Adenocarcinoma
PLAUR	HCC44	1.69547286593485	NSCLC Adenocarcinoma
PLAUR	HCC44	NA	NSCLC Adenocarcinoma
SERPINE1	HCC44	1.48876190797951	NSCLC Adenocarcinoma
ITGB5	HSC4	-1.03910883327261	NA
ITGB4	HSC4	2.725158555993	NA
LAMC2	HSC4	2.55566850501497	NA
COL17A1	HSC4	3.87494483385671	NA
CD44	HSC4	1.88371759073398	NA
MMP7	HSC4	NA	NA
MMP9	HSC4	NA	NA
PLAUR	HSC4	-0.444107523392324	NA
PLAUR	HSC4	NA	NA
SERPINE1	HSC4	1.31535568266513	NA
ITGB5	NCIH2172	1.82680103736773	NA
ITGB4	NCIH2172	-1.13379173510634	NA
LAMC2	NCIH2172	-0.659511766415103	NA
COL17A1	NCIH2172	-0.303360852500301	NA
CD44	NCIH2172	0.168476491862442	NA
MMP7	NCIH2172	NA	NA
MMP9	NCIH2172	NA	NA
PLAUR	NCIH2172	1.24644758433396	NA
PLAUR	NCIH2172	NA	NA
SERPINE1	NCIH2172	-1.47136304182348	NA
ITGB5	TCCSUP	1.56423587127671	Bladder Transitional Cell
ITGB4	TCCSUP	0.0246950794558783	Bladder Transitional Cell
LAMC2	TCCSUP	-0.851866384607752	Bladder Transitional Cell
COL17A1	TCCSUP	-1.31958102497562	Bladder Transitional Cell
CD44	TCCSUP	1.61589001035034	Bladder Transitional Cell
MMP7	TCCSUP	NA	Bladder Transitional Cell
MMP9	TCCSUP	NA	Bladder Transitional Cell
PLAUR	TCCSUP	0.622494202650141	Bladder Transitional Cell
PLAUR	TCCSUP	NA	Bladder Transitional Cell
SERPINE1	TCCSUP	2.09242134813761	Bladder Transitional Cell
ITGB5	TE11	-0.170343971297742	NA
ITGB4	TE11	2.7293833915687	NA
LAMC2	TE11	3.20715283812416	NA
COL17A1	TE11	3.36321559951344	NA
CD44	TE11	1.55366580839034	NA
MMP7	TE11	NA	NA
MMP9	TE11	NA	NA
PLAUR	TE11	2.25507800056527	NA
PLAUR	TE11	NA	NA
SERPINE1	TE11	0.120867581644235	NA
ITGB5	UACC62	0.928816555363688	NA
ITGB4	UACC62	-1.05714043610713	NA
LAMC2	UACC62	-1.6267673983196	NA
COL17A1	UACC62	-1.26210537249694	NA
CD44	UACC62	0.98283142855348	NA
MMP7	UACC62	NA	NA
MMP9	UACC62	NA	NA
PLAUR	UACC62	0.72882922784806	NA
PLAUR	UACC62	NA	NA
SERPINE1	UACC62	-1.27628663840459	NA
ITGB5	VCAP	-0.792509742222112	NA
ITGB4	VCAP	-1.2798806870607	NA
LAMC2	VCAP	-1.25846811009594	NA
COL17A1	VCAP	-0.665160453064799	NA
CD44	VCAP	-2.07845724163649	NA
MMP7	VCAP	NA	NA
MMP9	VCAP	NA	NA
PLAUR	VCAP	-1.62255788821563	NA
PLAUR	VCAP	NA	NA
SERPINE1	VCAP	-1.04156904721529	NA
ITGB5	EFM19	0.487429754879859	ERpos HER2neg
ITGB4	EFM19	-1.55765750198108	ERpos HER2neg
LAMC2	EFM19	-1.39596309430172	ERpos HER2neg
COL17A1	EFM19	-1.48923757143922	ERpos HER2neg
CD44	EFM19	-2.36161333195148	ERpos HER2neg
MMP7	EFM19	NA	ERpos HER2neg
MMP9	EFM19	NA	ERpos HER2neg
PLAUR	EFM19	-2.10443998893337	ERpos HER2neg
PLAUR	EFM19	NA	ERpos HER2neg
SERPINE1	EFM19	-1.53203528551956	ERpos HER2neg
ITGB5	HUG1N	0.0469528712626024	Tubular
ITGB4	HUG1N	-0.0735197074095217	Tubular
LAMC2	HUG1N	-0.0660202000095779	Tubular
COL17A1	HUG1N	-0.86019501291424	Tubular
CD44	HUG1N	1.73833319662722	Tubular
MMP7	HUG1N	NA	Tubular
MMP9	HUG1N	NA	Tubular
PLAUR	HUG1N	0.658177385803382	Tubular
PLAUR	HUG1N	NA	Tubular
SERPINE1	HUG1N	-1.43879749786192	Tubular
ITGB5	KYSE510	-1.17013197473547	NA
ITGB4	KYSE510	0.754319891026021	NA
LAMC2	KYSE510	0.894325398298637	NA
COL17A1	KYSE510	-0.97213791371026	NA
CD44	KYSE510	0.191042239456981	NA
MMP7	KYSE510	NA	NA
MMP9	KYSE510	NA	NA
PLAUR	KYSE510	0.628760766238818	NA
PLAUR	KYSE510	NA	NA
SERPINE1	KYSE510	-0.655438593138289	NA
ITGB5	LU65	-0.881258279388775	NSCLC Large Cell
ITGB4	LU65	-0.374264560652392	NSCLC Large Cell
LAMC2	LU65	-0.0260794579425283	NSCLC Large Cell
COL17A1	LU65	0.89870462613691	NSCLC Large Cell
CD44	LU65	-0.00636438515821	NSCLC Large Cell
MMP7	LU65	NA	NSCLC Large Cell
MMP9	LU65	NA	NSCLC Large Cell
PLAUR	LU65	1.5852135821207	NSCLC Large Cell
PLAUR	LU65	NA	NSCLC Large Cell
SERPINE1	LU65	0.911091759648413	NSCLC Large Cell
ITGB5	NCIH460	2.03974233690295	NSCLC Large Cell
ITGB4	NCIH460	-0.451952354729748	NSCLC Large Cell
LAMC2	NCIH460	-0.590907795164006	NSCLC Large Cell
COL17A1	NCIH460	-0.317623246223824	NSCLC Large Cell
CD44	NCIH460	-0.240561562401771	NSCLC Large Cell
MMP7	NCIH460	NA	NSCLC Large Cell
MMP9	NCIH460	NA	NSCLC Large Cell
PLAUR	NCIH460	2.50312037346546	NSCLC Large Cell
PLAUR	NCIH460	NA	NSCLC Large Cell
SERPINE1	NCIH460	-0.50443937754139	NSCLC Large Cell
ITGB5	NCIH522	-0.54319448465684	NSCLC Adenocarcinoma
ITGB4	NCIH522	-1.36972359810105	NSCLC Adenocarcinoma
LAMC2	NCIH522	-1.55635469963928	NSCLC Adenocarcinoma
COL17A1	NCIH522	-0.711312215302118	NSCLC Adenocarcinoma
CD44	NCIH522	-2.2661865506098	NSCLC Adenocarcinoma
MMP7	NCIH522	NA	NSCLC Adenocarcinoma
MMP9	NCIH522	NA	NSCLC Adenocarcinoma
PLAUR	NCIH522	-0.242237931429091	NSCLC Adenocarcinoma
PLAUR	NCIH522	NA	NSCLC Adenocarcinoma
SERPINE1	NCIH522	-0.868100722095127	NSCLC Adenocarcinoma
ITGB5	PECAPJ34CLONEC12	0.157135121946429	Basaloid
ITGB4	PECAPJ34CLONEC12	2.07667276820964	Basaloid
LAMC2	PECAPJ34CLONEC12	3.64566216029195	Basaloid
COL17A1	PECAPJ34CLONEC12	3.32456271538784	Basaloid
CD44	PECAPJ34CLONEC12	0.488925194119002	Basaloid
MMP7	PECAPJ34CLONEC12	NA	Basaloid
MMP9	PECAPJ34CLONEC12	NA	Basaloid
PLAUR	PECAPJ34CLONEC12	-1.06722794616817	Basaloid
PLAUR	PECAPJ34CLONEC12	NA	Basaloid
SERPINE1	PECAPJ34CLONEC12	1.45561583473554	Basaloid
ITGB5	SKMEL30	-0.328721488762903	NA
ITGB4	SKMEL30	-1.51883391542954	NA
LAMC2	SKMEL30	-1.30031530095644	NA
COL17A1	SKMEL30	-0.25899937618688	NA
CD44	SKMEL30	1.02579554108155	NA
MMP7	SKMEL30	NA	NA
MMP9	SKMEL30	NA	NA
PLAUR	SKMEL30	-0.546563509577016	NA
PLAUR	SKMEL30	NA	NA
SERPINE1	SKMEL30	-0.597005285782173	NA
ITGB5	SW1990	-0.572011075475096	Exocrine Adenocarcinoma
ITGB4	SW1990	2.53573242162181	Exocrine Adenocarcinoma
LAMC2	SW1990	1.40323398912466	Exocrine Adenocarcinoma
COL17A1	SW1990	0.390246557307057	Exocrine Adenocarcinoma
CD44	SW1990	1.68392955494425	Exocrine Adenocarcinoma
MMP7	SW1990	NA	Exocrine Adenocarcinoma
MMP9	SW1990	NA	Exocrine Adenocarcinoma
PLAUR	SW1990	1.15167802329049	Exocrine Adenocarcinoma
PLAUR	SW1990	NA	Exocrine Adenocarcinoma
SERPINE1	SW1990	1.19591950693784	Exocrine Adenocarcinoma
ITGB5	A673	1.40670884829173	NA
ITGB4	A673	-1.39081710477463	NA
LAMC2	A673	-1.1051493550612	NA
COL17A1	A673	-0.499040363546724	NA
CD44	A673	-1.33139880433259	NA
MMP7	A673	NA	NA
MMP9	A673	NA	NA
PLAUR	A673	-1.22057415114198	NA
PLAUR	A673	NA	NA
SERPINE1	A673	0.079049190314423	NA
ITGB5	MDAMB231	1.26021676060294	ERneg HER2neg
ITGB4	MDAMB231	3.65585479106606	ERneg HER2neg
LAMC2	MDAMB231	2.02545805424449	ERneg HER2neg
COL17A1	MDAMB231	-0.481955195289143	ERneg HER2neg
CD44	MDAMB231	2.38870307888085	ERneg HER2neg
MMP7	MDAMB231	NA	ERneg HER2neg
MMP9	MDAMB231	NA	ERneg HER2neg
PLAUR	MDAMB231	1.25623839284637	ERneg HER2neg
PLAUR	MDAMB231	NA	ERneg HER2neg
SERPINE1	MDAMB231	1.86539490071726	ERneg HER2neg
ITGB5	HEYA8	0.219264065304251	Low Grade Serous
ITGB4	HEYA8	-1.60955601483848	Low Grade Serous
LAMC2	HEYA8	4.65515851351464	Low Grade Serous
COL17A1	HEYA8	-0.922364424426915	Low Grade Serous
CD44	HEYA8	1.81171632238945	Low Grade Serous
MMP7	HEYA8	NA	Low Grade Serous
MMP9	HEYA8	NA	Low Grade Serous
PLAUR	HEYA8	2.17493233260956	Low Grade Serous
PLAUR	HEYA8	NA	Low Grade Serous
SERPINE1	HEYA8	1.7609085766555	Low Grade Serous
ITGB5	RH41	-0.176613870757496	Alveolar
ITGB4	RH41	-2.14836435097062	Alveolar
LAMC2	RH41	-1.6083637932134	Alveolar
COL17A1	RH41	-0.201520283064981	Alveolar
CD44	RH41	-1.99230822109409	Alveolar
MMP7	RH41	NA	Alveolar
MMP9	RH41	NA	Alveolar
PLAUR	RH41	-2.96206280264561	Alveolar
PLAUR	RH41	NA	Alveolar
SERPINE1	RH41	-0.395428952118354	Alveolar
ITGB5	KMS12BM	-2.77103003071177	NA
ITGB4	KMS12BM	-0.840792868085219	NA
LAMC2	KMS12BM	-1.08680323928101	NA
COL17A1	KMS12BM	1.18195381088165	NA
CD44	KMS12BM	-0.414399465470556	NA
MMP7	KMS12BM	NA	NA
MMP9	KMS12BM	NA	NA
PLAUR	KMS12BM	-2.63399446725883	NA
PLAUR	KMS12BM	NA	NA
SERPINE1	KMS12BM	-0.726900982854154	NA
ITGB5	LN229	0.803195098549193	Glioblastoma
ITGB4	LN229	-1.34601953879328	Glioblastoma
LAMC2	LN229	-1.31541127177982	Glioblastoma
COL17A1	LN229	-0.482415301101126	Glioblastoma
CD44	LN229	1.85936747254075	Glioblastoma
MMP7	LN229	NA	Glioblastoma
MMP9	LN229	NA	Glioblastoma
PLAUR	LN229	2.35399898051126	Glioblastoma
PLAUR	LN229	NA	Glioblastoma
SERPINE1	LN229	-0.0469347480979621	Glioblastoma
ITGB5	LS180	0.110137464199293	NA
ITGB4	LS180	3.82177130459223	NA
LAMC2	LS180	1.40559319383884	NA
COL17A1	LS180	2.58120886416505	NA
CD44	LS180	1.56567371757261	NA
MMP7	LS180	NA	NA
MMP9	LS180	NA	NA
PLAUR	LS180	-0.188795884625922	NA
PLAUR	LS180	NA	NA
SERPINE1	LS180	-0.546724325980306	NA
ITGB5	MOLM13	0.47576032796539097	NA
ITGB4	MOLM13	-1.06682557172096	NA
LAMC2	MOLM13	-1.83312730121417	NA
COL17A1	MOLM13	-1.68397514086999	NA
CD44	MOLM13	-0.583397526715318	NA
MMP7	MOLM13	NA	NA
MMP9	MOLM13	NA	NA
PLAUR	MOLM13	1.05015020361522	NA
PLAUR	MOLM13	NA	NA
SERPINE1	MOLM13	-2.29459704003995	NA
ITGB5	KARPAS299	-2.18227172486812	T-cell ALCL
ITGB4	KARPAS299	-1.32070306218619	T-cell ALCL
LAMC2	KARPAS299	-1.41661790525405	T-cell ALCL
COL17A1	KARPAS299	-0.0341127425461693	T-cell ALCL
CD44	KARPAS299	-3.00842329258046	T-cell ALCL
MMP7	KARPAS299	NA	T-cell ALCL
MMP9	KARPAS299	NA	T-cell ALCL
PLAUR	KARPAS299	0.819791260441903	T-cell ALCL
PLAUR	KARPAS299	NA	T-cell ALCL
SERPINE1	KARPAS299	0.038001275027817	T-cell ALCL
ITGB5	CAL120	0.810497439494865	ERneg HER2neg
ITGB4	CAL120	2.06046752764084	ERneg HER2neg
LAMC2	CAL120	0.562685311758763	ERneg HER2neg
COL17A1	CAL120	NA	ERneg HER2neg
CD44	CAL120	2.75311220313178	ERneg HER2neg
MMP7	CAL120	NA	ERneg HER2neg
MMP9	CAL120	NA	ERneg HER2neg
PLAUR	CAL120	0.453989093757307	ERneg HER2neg
PLAUR	CAL120	1.73941150313052	ERneg HER2neg
SERPINE1	CAL120	1.10682714085985	ERneg HER2neg
ITGB5	DU145	1.16712056409891	NA
ITGB4	DU145	1.11401724383342	NA
LAMC2	DU145	2.54169893841782	NA
COL17A1	DU145	NA	NA
CD44	DU145	-0.01702577930923	NA
MMP7	DU145	NA	NA
MMP9	DU145	NA	NA
PLAUR	DU145	1.86470334447383	NA
PLAUR	DU145	-0.026876901628581	NA
SERPINE1	DU145	-0.984839151913681	NA
ITGB5	G401	0.746167425136133	NA
ITGB4	G401	-1.94271556196645	NA
LAMC2	G401	-0.358040453871938	NA
COL17A1	G401	NA	NA
CD44	G401	-3.00385020078581	NA
MMP7	G401	NA	NA
MMP9	G401	NA	NA
PLAUR	G401	-1.90680379850624	NA
PLAUR	G401	-1.29540482571196	NA
SERPINE1	G401	1.54918749879814	NA
ITGB5	IM95	-0.413572444685792	NA
ITGB4	IM95	2.70630349183194	NA
LAMC2	IM95	2.72254217104303	NA
COL17A1	IM95	NA	NA
CD44	IM95	0.467111111196849	NA
MMP7	IM95	NA	NA
MMP9	IM95	NA	NA
PLAUR	IM95	-0.117567101560003	NA
PLAUR	IM95	1.23670966158722	NA
SERPINE1	IM95	-1.1156156427575	NA
ITGB5	JHUEM2	0.748414139959373	NA
ITGB4	JHUEM2	-1.86375164444502	NA
LAMC2	JHUEM2	-2.18652489572893	NA
COL17A1	JHUEM2	NA	NA
CD44	JHUEM2	-1.52919549919868	NA
MMP7	JHUEM2	NA	NA
MMP9	JHUEM2	NA	NA
PLAUR	JHUEM2	-3.13277993300734	NA
PLAUR	JHUEM2	-2.6874420972013	NA
SERPINE1	JHUEM2	-0.934916593778763	NA
ITGB5	KARPAS422	-3.71159656578591	DLBCL
ITGB4	KARPAS422	-1.69544609611031	DLBCL
LAMC2	KARPAS422	-2.17515428417597	DLBCL
COL17A1	KARPAS422	NA	DLBCL
CD44	KARPAS422	-2.4370845316562	DLBCL
MMP7	KARPAS422	NA	DLBCL
MMP9	KARPAS422	NA	DLBCL
PLAUR	KARPAS422	-1.783849182123	DLBCL
PLAUR	KARPAS422	-2.48291058780899	DLBCL
SERPINE1	KARPAS422	-1.67722897571203	DLBCL
ITGB5	KASUMI1	-3.69466698431766	M2
ITGB4	KASUMI1	-1.97522498443583	M2
LAMC2	KASUMI1	-2.27949884425459	M2
COL17A1	KASUMI1	NA	M2
CD44	KASUMI1	0.496563653824376	M2
MMP7	KASUMI1	NA	M2
MMP9	KASUMI1	NA	M2
PLAUR	KASUMI1	-0.393269497300981	M2
PLAUR	KASUMI1	-0.912839154370279	M2
SERPINE1	KASUMI1	-1.61995236452403	M2
ITGB5	HCC15	1.91694274864158	NSCLC Squamous
ITGB4	HCC15	1.811502172008	NSCLC Squamous
LAMC2	HCC15	0.417240376145853	NSCLC Squamous
COL17A1	HCC15	NA	NSCLC Squamous
CD44	HCC15	0.653166878228099	NSCLC Squamous
MMP7	HCC15	NA	NSCLC Squamous
MMP9	HCC15	NA	NSCLC Squamous
PLAUR	HCC15	2.12150257812231	NSCLC Squamous
PLAUR	HCC15	1.16358230764414	NSCLC Squamous
SERPINE1	HCC15	-0.580060479239924	NSCLC Squamous
ITGB5	U87MG	1.02175829151629	Astrocytoma
ITGB4	U87MG	-1.69993536399463	Astrocytoma
LAMC2	U87MG	0.194098886690197	Astrocytoma
COL17A1	U87MG	NA	Astrocytoma
CD44	U87MG	2.81834009837524	Astrocytoma
MMP7	U87MG	NA	Astrocytoma
MMP9	U87MG	NA	Astrocytoma
PLAUR	U87MG	3.08774423848005	Astrocytoma
PLAUR	U87MG	3.36528880007553	Astrocytoma
SERPINE1	U87MG	3.61642325238153	Astrocytoma
ITGB5	ASPC1	-0.135643601728165	Exocrine Adenocarcinoma
ITGB4	ASPC1	1.10287895209949	Exocrine Adenocarcinoma
LAMC2	ASPC1	1.82463354920572	Exocrine Adenocarcinoma
COL17A1	ASPC1	3.3180607457143	Exocrine Adenocarcinoma
CD44	ASPC1	-0.614296204987214	Exocrine Adenocarcinoma
MMP7	ASPC1	NA	Exocrine Adenocarcinoma
MMP9	ASPC1	NA	Exocrine Adenocarcinoma
PLAUR	ASPC1	1.92278196332903	Exocrine Adenocarcinoma
PLAUR	ASPC1	1.08016284590108	Exocrine Adenocarcinoma
SERPINE1	ASPC1	-0.0646332454633269	Exocrine Adenocarcinoma
ITGB5	SNU719	0.499708823146165	Tubular
ITGB4	SNU719	2.75548477409463	Tubular
LAMC2	SNU719	2.45313890215711	Tubular
COL17A1	SNU719	2.77000637876227	Tubular
CD44	SNU719	0.446990455140352	Tubular
MMP7	SNU719	NA	Tubular
MMP9	SNU719	NA	Tubular
PLAUR	SNU719	2.12048655278328	Tubular
PLAUR	SNU719	1.76929899787463	Tubular
SERPINE1	SNU719	-1.18642052855239	Tubular
ITGB5	CORL23	0.219296118134225	NSCLC Large Cell
ITGB4	CORL23	0.0259363779100673	NSCLC Large Cell
LAMC2	CORL23	3.43003632729173	NSCLC Large Cell
COL17A1	CORL23	-1.29444467832714	NSCLC Large Cell
CD44	CORL23	0.803199027392214	NSCLC Large Cell
MMP7	CORL23	NA	NSCLC Large Cell
MMP9	CORL23	NA	NSCLC Large Cell
PLAUR	CORL23	0.670423641143408	NSCLC Large Cell
PLAUR	CORL23	0.45797212807686	NSCLC Large Cell
SERPINE1	CORL23	1.45974625071598	NSCLC Large Cell
ITGB5	F36P	-0.918555489122951	M6
ITGB4	F36P	-2.59714855882516	M6
LAMC2	F36P	-1.6342178401062	M6
COL17A1	F36P	-2.83867816728333	M6
CD44	F36P	-2.01249958784471	M6
MMP7	F36P	NA	M6
MMP9	F36P	NA	M6
PLAUR	F36P	-1.85121063638639	M6
PLAUR	F36P	-1.94138468264643	M6
SERPINE1	F36P	-1.21101156331932	M6
ITGB5	HEC50B	-0.969621329382992	NA
ITGB4	HEC50B	-1.96045713360646	NA
LAMC2	HEC50B	-1.96537293393354	NA
COL17A1	HEC50B	-0.940286763051135	NA
CD44	HEC50B	0.686549191473665	NA
MMP7	HEC50B	NA	NA
MMP9	HEC50B	NA	NA
PLAUR	HEC50B	-0.859585948426711	NA
PLAUR	HEC50B	-0.548813987039437	NA
SERPINE1	HEC50B	-0.328597298662993	NA
ITGB5	KNS81	1.17931954821699	Glioblastoma
ITGB4	KNS81	1.70739721173021	Glioblastoma
LAMC2	KNS81	-1.46632821988085	Glioblastoma
COL17A1	KNS81	-0.817451627420408	Glioblastoma
CD44	KNS81	1.86952292179625	Glioblastoma
MMP7	KNS81	NA	Glioblastoma
MMP9	KNS81	NA	Glioblastoma
PLAUR	KNS81	-0.473905548434911	Glioblastoma
PLAUR	KNS81	-0.128675243038183	Glioblastoma
SERPINE1	KNS81	3.2651830261817	Glioblastoma
ITGB5	OCIAML5	-0.4188353566079	NA
ITGB4	OCIAML5	-1.79964650006151	NA
LAMC2	OCIAML5	-2.14737964446181	NA
COL17A1	OCIAML5	-1.58033465809793	NA
CD44	OCIAML5	-0.365215198954931	NA
MMP7	OCIAML5	NA	NA
MMP9	OCIAML5	NA	NA
PLAUR	OCIAML5	0.0643165960504919	NA
PLAUR	OCIAML5	0.417029582084296	NA
SERPINE1	OCIAML5	-1.5769696792257	NA
ITGB5	TE10	-0.255885905601826	NA
ITGB4	TE10	2.47566471501142	NA
LAMC2	TE10	3.44612938986103	NA
COL17A1	TE10	3.99380261070512	NA
CD44	TE10	0.0813971399304372	NA
MMP7	TE10	NA	NA
MMP9	TE10	NA	NA
PLAUR	TE10	-0.39742294661455	NA
PLAUR	TE10	-0.486801345580212	NA
SERPINE1	TE10	-1.19673932912703	NA
ITGB5	WM115	1.2385608347533	NA
ITGB4	WM115	-1.85457010489791	NA
LAMC2	WM115	-2.52586548713662	NA
COL17A1	WM115	-1.86002131864647	NA
CD44	WM115	0.633860526893556	NA
MMP7	WM115	NA	NA
MMP9	WM115	NA	NA
PLAUR	WM115	0.999549684825956	NA
PLAUR	WM115	1.14822266782816	NA
SERPINE1	WM115	0.403053118444681	NA
ITGB5	EOL1	-3.14419729663834	M5
ITGB4	EOL1	-1.86518071572941	M5
LAMC2	EOL1	-0.0802974514258656	M5
COL17A1	EOL1	NA	M5
CD44	EOL1	-0.459887222335479	M5
MMP7	EOL1	NA	M5
MMP9	EOL1	0.606942073484166	M5
PLAUR	EOL1	0.759524675980431	M5
PLAUR	EOL1	1.30523826098519	M5
SERPINE1	EOL1	-1.66224880173305	M5
ITGB5	SW1573	0.819570144385207	NSCLC Adenocarcinoma
ITGB4	SW1573	1.11995559556208	NSCLC Adenocarcinoma
LAMC2	SW1573	-1.18839606278274	NSCLC Adenocarcinoma
COL17A1	SW1573	NA	NSCLC Adenocarcinoma
CD44	SW1573	1.2669956407813	NSCLC Adenocarcinoma
MMP7	SW1573	NA	NSCLC Adenocarcinoma
MMP9	SW1573	-0.419103094177602	NSCLC Adenocarcinoma
PLAUR	SW1573	0.78332592255937	NSCLC Adenocarcinoma
PLAUR	SW1573	0.901333728136334	NSCLC Adenocarcinoma
SERPINE1	SW1573	1.84186452851681	NSCLC Adenocarcinoma
ITGB5	HEL9217	-1.09389287866881	M6
ITGB4	HEL9217	-1.98449448812002	M6
LAMC2	HEL9217	-1.43664248921315	M6
COL17A1	HEL9217	NA	M6
CD44	HEL9217	-0.0395610882179264	M6
MMP7	HEL9217	NA	M6
MMP9	HEL9217	-0.738288465185601	M6
PLAUR	HEL9217	-0.584479002282543	M6
PLAUR	HEL9217	-1.88620940412434	M6
SERPINE1	HEL9217	-2.01658448285612	M6
ITGB5	K029AX	-0.491015885966855	NA
ITGB4	K029AX	-2.24617897972125	NA
LAMC2	K029AX	-1.60457930246703	NA
COL17A1	K029AX	NA	NA
CD44	K029AX	0.382528489520077	NA
MMP7	K029AX	NA	NA
MMP9	K029AX	-0.169686685990093	NA
PLAUR	K029AX	-1.71215919046269	NA
PLAUR	K029AX	-0.855177475938925	NA
SERPINE1	K029AX	-1.48326810326298	NA
ITGB5	JHOS2	1.15427598800192	High Grade Serous
ITGB4	JHOS2	2.3796855980449	High Grade Serous
LAMC2	JHOS2	1.36138491482115	High Grade Serous
COL17A1	JHOS2	NA	High Grade Serous
CD44	JHOS2	0.943939622880743	High Grade Serous
MMP7	JHOS2	NA	High Grade Serous
MMP9	JHOS2	0.0421710845906831	High Grade Serous
PLAUR	JHOS2	-1.12953484559184	High Grade Serous
PLAUR	JHOS2	-1.38049436252065	High Grade Serous
SERPINE1	JHOS2	0.878058246234279	High Grade Serous
ITGB5	SNU685	-0.0382474959614555	NA
ITGB4	SNU685	-1.2312719747839	NA
LAMC2	SNU685	-1.27656060331282	NA
COL17A1	SNU685	NA	NA
CD44	SNU685	1.06803824727998	NA
MMP7	SNU685	NA	NA
MMP9	SNU685	0.144157461044985	NA
PLAUR	SNU685	1.11755039521751	NA
PLAUR	SNU685	0.781412641501177	NA
SERPINE1	SNU685	2.09476896059531	NA
ITGB5	NIHOVCAR3	1.34761618040033	High Grade Serous
ITGB4	NIHOVCAR3	0.434599100237834	High Grade Serous
LAMC2	NIHOVCAR3	1.47203951058081	High Grade Serous
COL17A1	NIHOVCAR3	NA	High Grade Serous
CD44	NIHOVCAR3	-2.22319778558408	High Grade Serous
MMP7	NIHOVCAR3	NA	High Grade Serous
MMP9	NIHOVCAR3	-0.881452099305275	High Grade Serous
PLAUR	NIHOVCAR3	-0.547337024703017	High Grade Serous
PLAUR	NIHOVCAR3	-0.776774978489011	High Grade Serous
SERPINE1	NIHOVCAR3	-1.6704841216996	High Grade Serous
ITGB5	SAOS2	1.32902908317813	NA
ITGB4	SAOS2	1.12893803062324	NA
LAMC2	SAOS2	-0.460456992654802	NA
COL17A1	SAOS2	NA	NA
CD44	SAOS2	0.355523676211757	NA
MMP7	SAOS2	NA	NA
MMP9	SAOS2	-0.317440714769631	NA
PLAUR	SAOS2	3.20259409232042	NA
PLAUR	SAOS2	3.46157734425255	NA
SERPINE1	SAOS2	0.308661052294929	NA
ITGB5	TE4	0.638475873481478	NA
ITGB4	TE4	0.929920585810511	NA
LAMC2	TE4	3.43153067813292	NA
COL17A1	TE4	NA	NA
CD44	TE4	-0.844186660447462	NA
MMP7	TE4	NA	NA
MMP9	TE4	-0.0539642526978377	NA
PLAUR	TE4	-0.134982767329529	NA
PLAUR	TE4	-0.750471099095376	NA
SERPINE1	TE4	0.722116289117629	NA
ITGB5	JHH1	-0.69010624310405	NA
ITGB4	JHH1	-0.601179536536071	NA
LAMC2	JHH1	0.796148144026884	NA
COL17A1	JHH1	-0.871696223519805	NA
CD44	JHH1	-1.3836491487244	NA
MMP7	JHH1	NA	NA
MMP9	JHH1	NA	NA
PLAUR	JHH1	-1.93122302290288	NA
PLAUR	JHH1	-1.93548112574189	NA
SERPINE1	JHH1	-1.47703305838517	NA
ITGB5	SW1271	1.4442090672392	NA
ITGB4	SW1271	1.1136722828363	NA
LAMC2	SW1271	-1.95012798265891	NA
COL17A1	SW1271	-1.38126328309597	NA
CD44	SW1271	1.04962255601036	NA
MMP7	SW1271	NA	NA
MMP9	SW1271	NA	NA
PLAUR	SW1271	0.197948459348804	NA
PLAUR	SW1271	0.721682500705001	NA
[truncated: 1,781 more rows]
