# Supplementary material for: Parallelized multidimensional analytic framework applied to mammary epithelial cells uncovers regulatory principles in EMT
Source: Nat Commun. 2023 Feb 8;14:688. doi: 10.1038/s41467-023-36122-x (PMC9908882; doi:10.1038/s41467-023-36122-x)
Supplement: Supplementary file 12 — Source Data files [file 41467_2023_36122_MOESM12_ESM.zip › Source_Data_files/Source Data file ΓÇô Fig 4a.txt]

paul2023	dsouza2014	kagiali2019	lu2019
HDGFRP3_S91	PUM2_S80	KRT5_S64	TMF1_S340
MBD1_S198	BET1L_S9	VIM_S419	FARP1_S370
MATR3_S631	TP53I11_S14	KRT14_S435	ATP2B1_S1177
ELF1_S187	RANBP1_S60	MARCKS_S145	ZNF326_S270
A0A2R8Y611_S661	PPIG_S386	MARCKS_T150	F11R_S285
ARID1B_S163	C15orf52_S387	IRS2_S594	CCNK_S341
SPTBN2_S715	WDFY3_S2473	KRT5_S18	ZBTB7A_S331
ATF2_S152	IWS1_S440	KRT5_S16	CD74_S102
RFTN1_S220	NA_S26	TNS4_S350	ARAF_S580
RBM5_S78	MKI67_T2123	FAM83H_S892	SRC_S17
MTDH_S370	SNRPD2_T12	KRT8_S24	ALB_S513
PHLDB2_S420	BRCA1_S348	KRT8_S21	BPIFA2_S169
SF3B2_S272	BRCA1_S351	KRT5_S75	BPIFA2_S171
KCNH8_S154	FAM21A_S70	EHD2_S468	HSP90AA1_S263
ZFYVE26_S297	FAM21A_S72	NDRG1_T366	POLR2A_S1917
ZYX_S312	WBP4_S241	CALU_S44	ATXN1L_S359
HTATSF1_S624	NCOR2_S1995	KRT7_NA	TCEA1_S97
HTATSF1_S676	NGDN_S117	FAM83H_S1003	TCEA1_S100
HTATSF1_S642	LRP4_S1887	KRT5_S21	SPP1_S250
FOSL2_S19	NPAT_S554	MAP1A_S2022	SPP1_S283
MARCKS_S118	MDC1_S505	MAP1A_S2019	SPP1_S288
SFSWAP_S283	MIIP_S303	COL17A1_S150	SPP1_S290
C17orf85_S25	PRR14L_S1029	COL17A1_S148	SPP1_S231
MIA3_S1906	RBM17_S123	MAP1B_S1265	SPP1_S271
HP1BP3_S110	CWC27_S266	MAP1B_S1260	SPP1_S24
TMEM154_S179	TAB3_T608	VIM_S56	SPP1_S26
CCDC171_S121	EXOC2_T424	PKP3_S314	SPP1_S27
MRGPRG_S265	POGZ_S1271	CDC42EP3_S100	HSP90AB1_S226
FAM83A_S339	SPAG9_S719	CDC42EP3_S89	NCAM1_S770
MISP_S395	GIT1_S596	KRT15_S34	NCAM1_S774
LEO1_S162	HLA-C_S317	MAP1B_S1501	MAP1B_S1382
ATG2B_S1677	CHD9_S616	AHNAK_S5739	MAP1B_S1789
IWS1_S377	MARK2_S485	AHNAK_S5731	MAP1B_S1793
FAM129B_S691	DDX24_S252	DSP_S176	MAP1B_S614
FAM129B_S692	EIF4A3_S10	AHNAK_S511	MAP1B_S2205
SEC62_S341	PCYT1A_S315	AHNAK_T3716	MAP1B_S2207
BUD13_S151	JMJD1C_S470	MAP1B_S1797	MAP1B_S561
NUCKS1_S75	ARHGAP21_S476	MAP1B_S1793	MAP1B_S1401
NUCKS1_S58	BRD7_S279	KRT5_S571	MAP1B_S1778
NUCKS1_S61	SEC62_T375	KRT5_S567	JUND_S245
TTC7A_S647	PML_S527	AHNAK_S5400	CD44_S742
SRRM2_S839	CDC42BPA_S970	LMO7_S805	ATF2_S310
STK4_T3	AHNAK_S5397	RPL24_T83	HMGA1_S99
CALD1_T80	ZNF792_S196	RPL24_S86	HMGA1_S102
CEP112_T745	STK25_T159	RALGAPA1_S740	HMGA1_S103
EVA1B_T85	DOS_S316	AHNAK_S5830	VIM_S420
SPTBN1_S2162	MKI67_T2259	AHNAK_T5824	VIM_S55
ABLIM1_S392		NEXN_S80	CBX3_S93
GIT1_S596		MRC2_S1458	CBX3_S99
EPB41L1_S648		MRC2_S1457	CDK11B_S741
EPB41L1_S650		PRAG1_S696	MARCKS_S27
MATR3_S620		DPYSL3_T509	MARCKS_S29
JMJD1C_S137		AHNAK_S4520	MARCKS_S163
NFIA_S70		MAP1B_S1389	MAP4_S667
DEK_S215		MAP1B_S1378	MAP4_S1046
DEK_S216		ESRP2_S573	BRAF_S135
DEK_S223		CRIP2_S115	BRAF_S483
CBX1_S89		PRKCA_S226	BRAF_S484
CBX1_S91		AHNAK2_S842	MARCKSL1_S22
RAPH1_S5		ZYX_S259	PRKCD_S652
RAPH1_S17		RAPH1_S1154	PRKCD_S662
U2SURP_S945		PLEC_T4030	PRKCD_S643
U2SURP_S947		SPRR1B_T11	VCAM1_S166
BCLAF1_S230		FOXK2_S170	CTNND1_S346
SPECC1L_S384		MTDH_S298	CTNND1_S349
CLK1_S341		YBX3_S324	CTNND1_S352
PAPOLA_S155		DSG2_S703	CTNND1_S861
PAPOLA_S161		DSG2_S700	CTNND1_S864
TMPO_S66		KRT6B_S37	PRKAR2B_S112
HNRNPUL2_S185		DSP_S2024	AKT1_S124
HNRNPUL2_S188		IRS2_S1100	AKT1_S129
HNRNPUL2_S193		DDX3X_S606	PDHA1_S300
RNPS1_S139		KRT6A_S34	TJP1_S166
RNPS1_S141		KRT6A_S37	TJP1_S168
YTHDC1_S294		NCL_T106	TJP1_S912
VPS4B_S102		C2CD5_T339	TJP1_S131
VPS4B_S108		AKT1S1_T246	TJP1_S617
AP3B1_S750		KRT17_S13	TJP1_S622
AP3B1_S752		KRT17_S12	CAP1_S307
NOP56_S519		KRT16_S446	MBL2_S152
NOP56_S520		KRT17_S39	MBL2_S157
HTATSF1_S702		NCL_T76	FOXK1_S431
ZRANB2_S188		EPB41L2_NA	HIST1H1B_S18
ZRANB2_S193		AKAP2_S748	YAP1_S116
SLU7_S513		CLASP1_NA	YAP1_S94
SLU7_S515		RSL1D1_T415	YAP1_S148
HSP90AB1_S255		CFL1_NA	YAP1_S149
HSP90AB1_S261		MKI67_T1193	YAP1_S90
OSBP_S379		PEAK1_T1165	RPLP1_S101
ARID4A_S538		RAB8B_S182	LMNA_S404
ARID4A_S542		AFAP1_S664	LMNA_S406
ATRX_S974		AFAP1_S668	LMNA_S409
ATRX_S978		MAP7_S315	LMNA_S414
ATRX_S1073		TCOF1_T1270	LMNA_S424
ATRX_S1076		F11R_S284	LMNA_S390
NASP_S480		KRT5_NA	LMNA_S392
SLC16A1_S467		CLASP1_S1091	LMNA_S458
SLC16A1_S461		ITGB1_T789	LMNA_S633
SRSF11_S412		ITGB1_S785	PCNT_S1437
SRSF11_S414		CYBRD1_T285	PCYT1A_S343
SRSF4_S265		ABL2_S620	PCYT1A_S347
SRSF4_S269		CRIP2_S114	MCM4_S29
SRSF4_S267		CRIP2_S111	MCM4_S32
ILF3_S482		SLC44A1_S655	PSEN1_S367
PRPF4B_S223		SLC44A1_S652	CAST_S165
PRPF4B_S225		COL17A1_S174	ADCY9_S615
TRA2A_S98		COL17A1_S172	HDGF_S165
SAFB2_S605		IRS2_S608	HDGF_S132
ZC3H13_S216		MAP1B_T1788	HDGF_S133
ZC3H13_S218		PLEC_S4675	USP10_S570
CTR9_S1020		TBC1D2_S920	HMGA2_S104
CTR9_S1021		NAPRT_S537	HMGA2_S44
RHBDF2_S166		MAP1B_S1438	SLC16A1_S210
RHBDF2_S177		MAP1B_S1443	SLC16A1_S213
LARP1_S225		MAP1B_S831	DNAJC2_S60
LARP1_S228		MAP1B_S832	DNAJC2_S63
MEPCE_S216		PLEKHG3_S643	DNAJC2_S47
MEPCE_S217		PLEKHG3_S640	DNAJC2_S49
HDGFRP2_S234		PLEKHG3_S647	GOLGA3_S60
HDGFRP2_S240		SLC20A1_S269	LAD1_S328
PPFIBP1_S999		SLC20A1_S265	LAD1_S521
DCPS_S24		RPS2_T293	LAD1_S376
EP400_S1011		PCYT1A_S347	LAD1_S259
SPEN_S2120		PCYT1A_S343	EEF1D_S133
SPEN_S2124		TOMM20_S138	EEF1D_S162
SPEN_S2126		EML4_NA	PAXBP1_S264
FAM129B_S696		ITGA2_T1176	TNKS1BP1_S602
SEC62_S307		EIF3C_S909	TNKS1BP1_S1061
SEC62_S309		TK1_S231	TNKS1BP1_S1131
SEC62_S313		EIF3E_NA	BCL2L13_S387
SEC62_S315		IRS2_S731	CGN_S84
PI4K2A_S47		IRS2_S730	CGN_S448
PI4K2A_S51		IRS2_S736	CGN_S131
NUCKS1_S73		IRS2_S735	KDM2A_S739
NUCKS1_S214		PLEKHA7_S903	KDM2A_S740
NUCKS1_S204		PLEKHA7_S907	RRAS2_S186
NUCKS1_S54		DSP_S2820	RPL18A_S123
INCENP_S218		DSP_S2821	TRA2B_S97
SFMBT1_S767		DSP_S2825	TRA2B_S2
SFMBT1_S775		BAIAP2L1_T257	TRA2B_S83
SRRM2_S1561		BAIAP2L1_S261	SUMO1_S2
SRRM2_S1562		AKT1S1_S183	RANBP9_S408
SRRM2_S1565		NAV1_NA	RANBP9_S414
SPTBN1_T2161		KRT5_S71	ITPR3_S934
EPB41L1_T652		MACF1_NA	ITPR3_S1832
MATR3_T622		ERBIN_S1015	NFIC_S194
CLK1_T342		OSBPL6_S44	HDAC2_S394
TOR1AIP1_T221		KRT6A_S540	STIM1_S519
ATRX_T977		KRT6A_S541	STIM1_S521
NASP_T477		DSG2_S680	TP53BP1_S1347
SLC16A1_T466		CBX3_S95	TP53BP1_S423
ILF3_T486		ITGB4_S1069	TP53BP1_S1090
CEP350_T1811		PDCD4_S94	IRF3_S135
LARP1_T223		PKP3_S238	CBX1_S89
MEPCE_T213		PSME3_NA	AP2M1_S236
DCPS_T25		SCAF4_T237	ARHGAP5_S1217
EP400_T1010		BAIAP2L1_S414	MPRIP_S990
NUCKS1_T202		MAP1B_S1427	XRN1_S1328
TCF20_T1762		FAM83H_S870	NEO1_S1225
TCF20_T1764		BIN1_S298	SMN1_S10
CUL4A_Y103		PLEKHG5_S959	SMN1_S25
HNRNPC_S220		ITSN1_S203	SMN1_S28
HNRNPC_S225		KPNA2_S62	MAP4K4_S687
HNRNPC_S226		KDF1_S179	G3BP1_S149
HNRNPC_S227		SARG_S133	NFIB_S328
HNRNPC_S228		KRT15_S56	RBBP6_S771
SMARCC2_S837		YAP1_S276	RBBP6_S769
SMARCC2_S841		VIM_S29	ARVCF_S334
SMARCC2_S844		TMF1_S72	HNRNPUL2_S191
ZNF827_S487		KRT5_S82	HNRNPUL2_S226
H7BZ55_S888		RPS6KA1_S732	TOP2A_S1388
PSIP1_S129		VIM_S39	CTNNB1_S552
PSIP1_S116		FAM83B_S869	NFIA_S323
POLR2A_S1906		LMO7_S1510	EPHA2_S902
SRSF2_S204		MYBBP1A_S1267	MEX3C_S530
FOXK2_S381		COL17A1_S93	MEX3C_S538
SRSF4_S458		EIF4B_S497	LARP7_S253
SRSF4_S460		PPFIA1_S239	EIF5B_S165
SRSF4_S462		TBC1D4_S341	EIF5B_S137
TP53BP1_S1094		STIM2_NA	EIF5B_S139
TP53BP1_S1101		ASAP1_S839	EIF5B_S114
TP53BP1_S1104		EPPK1_NA	EIF5B_S215
CLINT1_S232		BOD1L1_NA	SOX4_S320
CLINT1_S234		NOLC1_T607	IGF2R_S2401
CLINT1_S227		NOLC1_T610	TLE3_S286
NOM1_S317		EPS8_S659	TLE3_S203
NOM1_S320		EPS8_S662	ZC3H18_S847
NOM1_S321		MISP_S394	ZC3H18_S528
LEO1_S151		MISP_S397	ZC3H18_S888
LEO1_S154		PTPN3_S489	ZC3H18_S58
MYO18A_S1998		SARG_S35	ZC3H18_S64
RSF1_S1221		FRMD4A_S800	PPP4R2_S226
RSF1_S1223		LAD1_S38	CDK12_S1079
RSF1_S1226		MAP1A_S1776	CDK12_S382
ACIN1_S326		MAP1B_S937	CDK12_S384
ACIN1_S328		MAP1B_S1965	CDK12_S273
ACIN1_S330		SLC7A5_S35	CDK12_S275
SRRM2_S404		ZNF516_S116	CDK12_S331
SRRM2_S408		NCL_S580	CDK12_S332
SRRM2_S420		SOX15_S37	CDK12_S333
SRRM2_S424		HUWE1_S1368	CDK12_S309
SRRM2_S1672		MAP1B_T1067	CDK12_S310
SRRM2_S1674		PTMS_S5	CDK12_S311
SRRM2_S1675		AHNAK_S5321	CDK12_S319
SRRM2_S1598		IRS2_S1203	CDK12_S324
SRRM2_S1600		ITSN1_S978	GSK3B_S215
SRRM2_S1601		NAV1_S391	OSBP_S349
ZNF827_T490		AFDN_S1083	NHEJ1_S245
H7BZ55_T886		MARCKSL1_S22	PATL1_S177
H7BZ55_T890		KLC3_S497	PATL1_S179
PSIP1_T122		PCNP_S147	PATL1_S184
ZNF827_Y495		R3HDM1_S973	GPATCH4_S258
DNAH3_Y1002		ABLIM1_S431	TTYH2_S504
A0A1B0GVI3_S67		SH3PXD2A_S1002	NA_S261
NDUFS1_S362		SCEL_S389	WDR70_S641
LMO7_S430		MAP1B_S1208	SRSF6_S314
SPG21_S150		DAB2_S401	SRSF6_S316
TNRC6A_S43		LMO7_T932	PSMD1_S315
SETD1A_S1103		AMOTL1_S809	MAP3K9_S782
ZRANB2_S280		MAP2_S833	MAST3_S177
LMNA_S636		SH2D3A_S180	MAST3_S179
FOSL2_S230		PKP3_S180	ARHGEF16_S234
SRSF2_S206		MAP1B_S1917	ARHGEF16_S6
SRSF2_S208		RFC1_S190	ARHGEF16_S2
SRSF2_S189		TLN1_S1641	FOXK2_S389
AHNAK_S135		MKI67_T1327	MEX3D_S484
TRAF4_S100		SLC20A2_S268	FRMD8_S21
FNDC3B_S208		ABCF1_S166	FRMD8_S23
LMBRD1_S553		RCSD1_S179	FRMD8_S24
SEC16A_S1169		SLC6A15_S701	DAB2IP_S978
NKPD1_S545		FLVCR1_S536	AAK1_S668
GRAMD1A_S339		SNRNP200_S225	AAK1_S674
TFPT_S249		KRT14_S53	AAK1_S621
TFPT_S252		KRT14_S51	D2WSU81E_S374
FOSL2_S25		N4BP1_T242	D2WSU81E_S378
OSTM1_S325		IRS2_S679	D2WSU81E_S381
NKPD1_T551		MAP1A_S986	ARHGAP17_S575
USP36_S742		TMEM192_S230	ARHGAP17_S739
EIF5B_S190		FAT4_S4876	ARHGAP17_S671
MME_S6		RAPH1_S1012	PLEKHA7_S900
GPR155_S603		AHNAK2_S2336	PLEKHA7_S904
DLG1_S672		PKP1_S121	EDC4_S884
ARL6IP4_S42		NR3C1_S134	EDC4_S733
MATR3_S208		NEK1_S414	RMDN3_S46
ENSA_S2		CCDC88A_T1801	PPP1R7_S24
CASC4_S247		ANLN_S225	PPP1R7_S27
PRPF40A_S975		ANKZF1_T607	COBLL1_S551
PRPF40A_S871		COBLL1_S1146	COBLL1_S794
SRRM1_S806		FRMD4A_S615	HDGFRP2_S366
SRRM1_S447		IRS2_T350	HDGFRP2_S367
SRRM1_S716		RBL1_S1041	EML4_S144
SRRM1_S209		IRS2_T527	EML4_S146
SRRM1_S674		IRS2_T520	ARHGEF40_S959
SRRM1_S784		SYTL1_S392	FCHO2_S532
SRRM1_S388		IRF6_S424	FCHO2_S402
SRRM1_S491		VPS13C_S737	FCHO2_S387
SRRM1_S494		PHKB_S27	FCHO2_S391
SRRM1_S571		FAM208B_S1541	MYRF_S294
SRRM1_S592		LMO7_S895	MYRF_S261
SRRM1_S525		PAK1IP1_S320	SFSWAP_S903
MIEF1_S59		ITSN1_T897	SFSWAP_S831
EPHB2_S771		ITSN1_S904	SFSWAP_S283
DEK_S279		ANLN_S449	SORBS2_S1095
SNRNP27_S63		MET_S990	SORBS2_S382
NCOR2_S2258		FOXC2_S219	SORBS2_S358
NCL_S51		DSN1_S125	LRRFIP1_S605
CTNND1_S346		HERC1_S1491	LRRFIP1_S547
RBMS1_S7		FOXO3_S253	LRRFIP1_S3
U2SURP_S931		TLN2_T1843	ESF1_S156
TNC_S72		PHB2_S293	SRBD1_S483
PPIG_S518		KRT8_S475	SRBD1_S487
SLC3A2_S2		PATJ_S522	PRPF38A_S209
RBMS1_S18		ITGA3_S1042	SREK1IP1_S144
GOLIM4_S555		UFD1_S299	PDS5B_S1182
ZNF185_S23		CARMIL1_NA	IFNL2_S143
PML_S40		DNAJC6_S570	IFNL2_S145
RNPS1_S125		FAM83H_S40	IFNL2_S149
CHERP_S817		KRT6B_S546	CCNL1_S358
PPL_S885		SPAG9_S815	CCNL1_S508
HMGN4_S80		MKI67_T1923	CCNL1_S510
PITPNM1_S621		ARHGEF5_S1125	CCNL1_S341
ARID1A_S604		OPTN_S177	CCNL1_S344
SIPA1L1_S1528		DAB2_S723	CCNL1_S347
SIPA1L1_S1549		BPTF_S1310	CCNL1_S348
SIPA1L1_S1270		RCSD1_S216	CCNL1_S451
SRGAP3_S874		HIST1H3J_S29	SRRM1_S784
DKC1_S453		STK10_T952	SRRM1_S714
DKC1_S455		PKP4_S447	SRRM1_S645
H2AFY_S138		FGD6_S515	SRRM1_S647
FLNB_S2107		FOXO3_S280	SRRM1_S731
PSIP1_S275		FOXO3_S284	SRRM1_S733
SDPR_S35		LMNA_S632	SRRM1_S400
BAG3_S274		LMNA_S636	SRRM1_S401
HSPB1_S15		GLCCI1_S398	SRRM1_S664
COL4A2_S1475		FAM83H_S925	SRRM1_S450
ITGA5_S127		NCL_T121	SRRM1_S672
TOP2A_S1106		NEK9_T333	SRRM1_S674
H2AFX_S140		SPAG9_T226	SRRM1_S676
HMGA1_S8		TMEM214_T97	SRRM1_S591
HMGA1_S9		IRS2_NA	SRRM1_S635
FLNA_S2131		SLC16A1_S498	SRRM1_S602
STOM_S10		MAP4K4_S855	SRRM1_S655
SLC16A1_S213		EPB41L2_S499	SRRM1_S657
EPHB4_S769		HNRNPM_S618	SRRM1_S790
TRA2B_S99		BABAM1_NA	SRRM1_S791
PRKDC_S2624		CHD1L_S628	SRRM1_S624
SRSF2_S191		SH3PXD2A_S644	SRRM1_S626
AHNAK_S5851		KRT13_S427	SRRM1_S207
AHNAK_S5780		PKN1_NA	SRRM1_S209
CBX3_S176		EIF4G3_S1409	SRRM1_S211
SRSF6_S316		SRP19_S135	SRRM1_S412
FKBP5_S445		MLPH_S337	THRAP3_S379
SQSTM1_S275		EHBP1_T694	THRAP3_S924
PRPF4B_S578		MTUS1_NA	THRAP3_S935
PRPF4B_S292		PLA2G4A_S729	THRAP3_S669
TRA2A_S20		AHNAK2_S851	THRAP3_S53
DYNC1H1_S4368		CLSPN_S83	THRAP3_S403
SRSF7_S231		PRDM8_S375	THRAP3_S405
SRSF7_S233		AHNAK2_S693	GPKOW_S348
SRSF7_S227		LRRFIP1_S16	SPAG9_S730
SRSF7_S192		AMOTL2_S540	SPAG9_S733
SRSF7_S194		HMGA1_S9	JCAD_S486
DBN1_S337		PAK2_S58	EHMT1_S958
RHBDF2_S385		AMPD2_S100	EHMT1_S961
LUZP1_S659		ARHGEF40_S262	ARHGAP1_S51
MISP_S394		DPF2_S244	TTF2_S119
ZNF687_S1191		MTA1_S576	NSRP1_S290
SYNPO_S754		PRRC2C_NA	NSRP1_S291
SLC15A4_S298		PALLD_S641	NSRP1_S292
PRPF38A_S281		AFDN_S1721	NSRP1_S27
SRSF12_S105		PPFIA1_S1172	NSRP1_S31
PIEZO1_S1484		PLEKHA1_S332	MDC1_S591
ARHGEF2_S827		ADCY6_S54	MDC1_S593
WRNIP1_S65		MGMT_S201	MDC1_S168
PKP2_S251		FAM83B_NA	CCDC88A_S1677
PKP2_S172		AFAP1_NA	CCDC88A_S1704
UTP14A_S453		FAM83H_S647	COIL_S146
OSBPL8_S342		IL1A_NA	COIL_S171
OSBPL8_S14		TBC1D22A_NA	LUC7L3_S425
TNKS1BP1_S920		MYPN_S928	KAT7_S59
NUCKS1_S181		TNS3_S776	ACACA_S79
NUCKS1_S229		MAP1A_NA	SHROOM1_S385
NUCKS1_S234		EPPK1_S2716	SHROOM1_S133
ANTXR1_S362		HBS1L_S67	SHROOM1_S189
NOB1_S201		COL17A1_S61	RABL6_S637
COL17A1_S1413		RAB23_S186	RABL6_S638
COL17A1_S174		RAB23_S187	RABL6_S480
SRRM2_S353		IRS2_S306	RABL6_S482
SRRM2_S508		PPP4R4_S775	RABL6_S483
SRRM2_S1658		PRRC2B_S1185	SCAF1_S491
SRRM2_S933		RRBP1_S615	SCAF1_S493
SRRM2_S935		ANKLE2_S662	BLOC1S3_S61
SRRM2_S937		LMO7_S246	LEO1_S280
SRRM2_S2706		MAP3K20_S648	LEO1_S631
SRRM2_S1711		ABL2_S618	SIN3A_S833
SRRM2_S1713		TMEM40_S137	XRCC1_S445
SRRM2_S295		MAP1B_S1779	CTTN_S407
SRRM2_S297		ITGA4_S1021	CTTN_S417
SRRM2_S1499		LUZP1_S394	CTTN_S418
SRRM2_S1497		PPP1R13L_S567	ELF1_S187
SRRM2_S908		ABI2_S368	ARHGEF2_S955
THRAP3_S55		FAM83H_S523	EIF4EBP1_S64
PKP3_S180		IRS2_S577	VDAC2_S116
PKP3_S95		CHAMP1_NA	VDAC1_S117
FARP1_T24		COL17A1_NA	PML_S17
SRRM1_T401		LAD1_S272	NCOR1_S2150
SRRM1_T411		TBC1D4_S588	NCOR1_S224
NCL_T53		PATJ_S645	NCOR1_S2198
SIPA1L1_T209		ARHGEF16_S107	KLF3_S71
DKC1_T458		EIF4B_S207	KLF3_S107
HIST1H1B_T4		PKP2_S151	KLF3_S110
TGM1_T22		EPB41L2_S647	TMPO_S167
DBN1_T335		NES_S680	TMPO_S176
GOLM1_T255		AHNAK_S5530	TMPO_S183
SRRM2_T1844		BAZ1A_T1547	TSC2_S1389
RRP15_T282		SH3PXD2A_NA	MAP3K2_S331
H2AFX_Y143		THRAP3_S575	PRPF4B_S258
EIF5B_S182		COBLL1_S404	PRPF4B_S431
INF2_S651		ADAM9_S752	PRPF4B_S437
LUC7L2_S444		FGFR1OP_S156	PRPF4B_S341
LUC7L2_S450		PRKCD_Y334	PRPF4B_S88
AIM1_S424		IBTK_S1045	PRPF4B_S94
AIM1_S427		EPB41L1_S510	PRPF4B_S278
A0A1B0GTL5_S913		CEP170_NA	PRPF4B_S292
TJP2_S414		FAM83H_S914	PRPF4B_S294
TJP2_S416		GPATCH11_S115	PRPF4B_S366
CDK13_S219		GRIP1_S43	PRPF4B_S368
CASC4_S255		JCAD_S1319	PRPF4B_S33
LMBRD1_S550		MAPKAPK2_T334	SLC9A1_S606
MLLT4_S1739		LAD1_NA	SLC9A1_S609
RUNX1_S36		XPC_S94	EZH2_S363
SRRM1_S800		CIAPIN1_S183	HCFC1_S2029
SRRM1_S811		KIF21A_S1239	BAD_S134
ACBD5_S163		TNS1_T860	BAD_S136
ACBD5_S167		PROSER2_S179	ATRX_S1290
NCOR2_S554		HLA-A_S343	RAI1_S1116
NCOR2_S2194		KLF4_S236	RAI1_S1118
NCOR2_S2203		DYNC1LI1_S414	NPM1_S125
NCOR2_S149		TLE4_S292	NPM1_S70
NCOR2_S152		VAV2_S576	CTR9_S1017
NCL_S26		TFAP2A_S187	CTR9_S1020
SUB1_S17		SH3BP4_S246	CTR9_S1021
ZC3H18_S59		MYADM_T12	CTR9_S1037
LAD1_S369		BAIAP2L1_S331	CTR9_S941
LAD1_S370		SH3RF3_S797	CTR9_S943
LAD1_S361		TICRR_S923	CTR9_S1083
SSFA2_S270		KLC3_S466	MAP3K7_S412
SSFA2_S737		CGN_S149	RALBP1_S29
SSFA2_S739		PARN_S557	RALBP1_S48
SSFA2_S665		MAP7D1_S366	SPTBN1_S2102
SSFA2_S668		MTBP_S639	SPTBN1_S2159
BCLAF1_S146		TNKS1BP1_S1715	TGOLN1_S230
BCLAF1_S148		TNKS1BP1_S1711	TRIM28_S26
BCLAF1_S151		RAI1_S1374	TRIM28_S30
BCLAF1_S153		RFX7_S1081	SNRNP70_S408
BCLAF1_S762		HNRNPU_S192	ZRSR2_S387
BCLAF1_S763		PARD3B_S746	ZRSR2_S389
REPS1_S166		MPDZ_S483	SUPT6H_S1703
TMEM63B_S111		MKI67_S1937	SORBS1_S204
SPECC1L_S385		SPAST_S268	NDRG1_S2
SPECC1L_S389		MTDH_S494	SPEN_S636
TMPO_S158		SHTN1_S506	SPEN_S1293
ZNF185_S278		CALD1_NA	SPEN_S749
ZNF185_S224		PTPN1_S352	ZYX_S336
ZNF185_S227		ASAP1_S1041	SDPR_S288
ZNF185_S228		AHNAK_S5857	SDPR_S293
ZNF185_S62		AHNAK_S5854	SDPR_S359
ZNF185_S65		NEXN_S365	RALY_S270
ZNF185_S152		BRCA2_S93	SF1_S80
ZNF185_S153		TRIOBP_NA	SF1_S82
CLIP1_S204		TOP2B_NA	SQSTM1_S266
RFFL_S95		PEAK1_T1151	ZRSR1_S417
K7ELQ4_S97		CORO7_S465	ZRSR1_S418
GRAMD1A_S354		PALLD_T877	WAPAL_S77
TRAFD1_S409		YLPM1_NA	RBM12B2_S250
ABCC5_S502		AHNAK2_S5435	RBM12B2_S254
ABCC5_S505		AHNAK2_S1172	RAB3IP_S240
ABCC5_S509		BCL6_S333	MARS_S827
ZFC3H1_S651		ANK2_S3793	GPALPP1_S146
ZFC3H1_S655		CDCA2_S936	SH3RF1_S304
VAPB_S156		TP63_S463	JMJD1C_S459
VAPB_S159		SNTB2_S95	MYOF_S340
VAPB_S160		FLOT1_S383	EHBP1_S171
LMNA_S632		MAP2_T1605	EHBP1_S177
TOP2A_S1351		ARHGEF35_S450	MORC2A_S775
TOP2A_S1354		PKP1_S739	MORC2A_S777
IGF2R_S2347		CHEK1_S331	CEP170_S353
XRCC6_S2		SASH1_S407	LARP4B_S603
XRCC6_S6		NCAPG_S390	LARP4B_S739
FOSL2_S16		ATXN2L_S559	LARP4B_S721
ITGB4_S1356		DOCK7_S28	CGNL1_S203
ITGB4_S1486		DDX20_S268	P58_S509
SLC9A1_S599		SRRM2_S2365	P58_S521
ACKR3_S350		HMGXB4_S512	NIPBL_S2652
MAP1B_S1262		LIPE_NA	PDCD11_S1470
RANBP2_S2280		NOTCH2_S2115	FAM134A_S276
PRKDC_S2626		ORC1_S273	FAM134A_S278
SRSF2_S187		ANKRD28_S1011	U2SURP_S930
SQSTM1_S272		JUP_S182	U2SURP_S932
SQSTM1_S276		LIMA1_S282	U2SURP_S934
SQSTM1_S277		NBN_S397	U2SURP_S936
PTPN14_S594		PUM1_NA	U2SURP_S946
SRSF7_S159		MGA_S1457	U2SURP_S948
SRSF7_S225		PASK_NA	U2SURP_S974
SRSF7_S221		MBOAT7_S285	RPRD2_S633
SRSF7_S215		PYCR2_S304	RPRD2_S392
SRSF7_S217		MINDY1_S103	RPRD2_S504
KIAA1109_S2601		SEC16A_S1905	RPRD2_S612
KIAA1109_S2603		SPRR2B_S60	ZNF740_S19
C1orf106_S97		MAST4_S1373	SLX4_S926
ZC3H13_S1010		TACC2_NA	SLX4_S940
LARP1_S627		KRT16_S44	SLX4_S447
LARP1_S631		AHNAK_S5448	SIK3_S533
MISP_S400		STT3B_NA	SIK3_S534
PROM2_S815		NCKAP5L_S473	INTS1_S1320
PROM2_S818		PEAK1_S648	ABCF1_S138
SYNPO_S833		FAM83B_S764	ABCF1_S225
SYNPO_S838		ATAT1_S315	ABCF1_S103
SYNPO_S839		DAGLB_NA	ABCF1_S107
SYNPO_S758		PTK2_S910	DGKQ_S22
CCNY_S326		ARID1A_S696	DGKQ_S26
FAM129B_S665		ATG9A_S656	TTYH3_S522
FAM129B_S681		S100A7_S100	FKBP15_S310
PITPNM3_S295		TRIM29_S21	FKBP15_S340
PITPNM3_S297		FAM83H_S998	SMARCC2_S306
PITPNM3_S298		CAVIN1_NA	SMARCC2_S283
ZDHHC5_S429		RIF1_S2243	KMT2D_S2318
ZDHHC5_S432		SNTB1_S87	SRSF1_S234
TTYH3_S520		SDC2_S187	SRSF1_S238
TTYH3_S522		PKP2_S197	SRSF1_S201
SLC6A15_S683		CTDP1_S869	SRSF1_S205
SLC6A15_S687		SLC23A2_S81	CHD4_S1524
LIMA1_S362		ARHGEF5_S450	TRA2A_S94
LIMA1_S365		ARHGEF5_S445	TRA2A_S96
SRRM2_S346		MARK3_NA	TRA2A_S98
SRRM2_S726		FOXC2_S232	TRA2A_S2
SRRM2_S727		FOXC2_S240	GMIP_S436
SRRM2_S279		MAP1B_S828	FAM21_S533
SRRM2_S281		CEP170_S881	FAM21_S613
SRRM2_S277		HIVEP3_S720	FAM21_S614
F11R_S284		KIF4A_S815	FAM21_S1169
F11R_S287		RAB11FIP1_S345	FAM21_S1172
CDK2_T14		MAF1_S75	FAM21_S1173
A0A1B0GTL5_T909		SPATA18_S276	MAGI1_S733
RUNX1_T29		KDF1_S158	MAGI1_S737
SRRM1_T205		MAP1B_S343	RANBP10_S365
NCOR2_T550		FRMD4A_S711	RANBP10_S367
NCOR2_T553		GEMIN5_S757	RANBP10_S369
SSFA2_T280		OSBP2_NA	IBTK_S1046
BCLAF1_T494		FAM83G_S760	ZC3H4_S92
LMO7_T555		MKI67_NA	ZC3H4_S94
SMARCA2_T1511		SPIRE1_NA	ZC3H4_S1270
PPHLN1_T84		CARMIL1_S1331	FNBP4_S472
PPHLN1_T80		PDLIM2_S87	LARP1_S81
ZNF185_T272		SHROOM3_S816	LARP1_S494
ZNF185_T154		LURAP1_S213	LARP1_S498
ZNF185_T158		EHBP1L1_S964	LARP1_S299
K7ELQ4_T101		POLD3_S307	LARP1_S302
SRRM1_T396		SASH1_S721	USP34_S3443
VAPB_T164		AHNAK_S1068	SYNE2_S6348
H2AFX_T137		NELFE_S131	FAM63A_S382
ITGB4_T1369		MTA1_S386	STAMBPL1_S242
ITGB4_T1487		DLG1_NA	BRD2_S297
PRKDC_T2620		SNX9_NA	BRD2_S300
SQSTM1_T269		INPP4B_NA	BRD2_S304
DBN1_T331		CTNND1_S352	HUWE1_S1907
PROM2_T816		CTNND1_S349	PRRC2B_S387
SYNPO_T756		CARMIL1_S1288	MYBBP1A_S6
SRRM2_T359		CARMIL1_S1290	MYBBP1A_S1164
CDK2_Y15		CARMIL1_S1291	GPATCH2_S114
CYBRD1_Y252		AHNAK_T4100	GPATCH2_S116
TJP1_S163		DLC1_S566	TMEM57_S331
TJP1_S166		MAP1B_S1817	TMEM57_S332
TJP1_S167		MAP1B_NA	PRRC2A_S1083
SCRIB_S1139		ARHGAP21_S1503	ATF7IP_S593
SCRIB_S1142		DOCK7_NA	CDC42BPB_S1695
SCRIB_S1145		SH3BP1_S550	PRPF38B_S489
PSEN2_S22		STAMBPL1_NA	RERE_S600
PSEN2_S25		XPC_S61	RERE_S613
TMEM104_S103		CTNNA1_S655	RERE_S675
TMEM104_S104		PKP1_S155	RERE_S679
TMEM104_S107		ZNF185_NA	RERE_S656
NCOR2_S2046		NPM1_S254	PUM2_S136
NCOR2_S2054		SASH1_S507	PUM2_S181
CTNND1_S864		DNMBP_S1407	KIAA0226_S412
CTNND1_S868		LMO7_S926	SCRIB_S1548
SSFA2_S272		VIM_S7	NUP214_S660
SSFA2_S273		KRT17_S32	SEPT9_S82
SSFA2_S276		VIM_S73	CDC42BPG_S1483
BCL7C_S122		FGD6_S417	EPN1_S472
RPS6_S240		PKP3_S123	MTDH_S417
RPS6_S244		SH2D3A_S125	RHBDF2_S60
RPS6_S235		ARFGAP2_S368	UBAP2L_S629
RPS6_S236		ARHGEF17_S735	UBAP2L_S496
SRSF2_S220		HDLBP_S944	SYMPK_S1256
CTTN_S405		SH3RF1_S727	SYMPK_S1272
CTTN_S418		FHDC1_S500	FAM76B_S193
GOLGA1_S30		AKAP2_S720	NUCKS1_S79
GOLGA1_S36		PHIP_S1315	NUCKS1_S14
GOLGA1_S41		AHNAK_S3360	ELAC2_S200
POGZ_S445		CAPZB_S263	ELAC2_S815
INCENP_S214		FAM110C_S202	SAFB2_S605
BAIAP2L1_S255		ZNF335_S976	SAFB2_S607
BAIAP2L1_S261		GCFC2_T97	ZC3HC1_S58
CTNND1_T869		ABLIM3_S388	ZC3HC1_S62
RPS6_T241		ESRP1_S543	ZC3HC1_S334
CTTN_T401		FXR2_NA	ZC3HC1_S343
INCENP_T213		AHNAK_S5031	MPHOSPH10_S164
INCENP_T219		MKI67_T1167	MPHOSPH10_S172
BAIAP2L1_T252		HNRNPA1_NA	TMEM184B_S388
CTNND1_Y865		RBM10_S710	HTATSF1_S455
CCDC55_S194		AHNAK_S5720	EIF4B_S406
SPTBN1_S2167		PLS3_S339	EIF4B_S498
GPATCH4_S101		PCNP_S87	EHD2_S470
NOLC1_S572		POLD3_S458	MBOAT1_S481
NOLC1_S632		AHNAK2_S1997	TBC1D10B_S647
NOLC1_S547		STIM2_S661	CDKN2AIP_S169
PPP1R18_S224		SSFA2_NA	ZC3H14_S515
CGN_S214		SARNP_NA	SGTA_S307
ARHGAP32_S952		NLRP10_S585	THOC5_S28
SRRM1_S749		ARHGEF17_S420	GTF3C2_S210
SRRM1_S715		RUNX1_S21	SRSF7_S262
SRRM1_S10		RACGAP1_S628	SRSF7_S210
SRRM1_S694		PLEKHG3_S76	SRSF7_S212
SRRM1_S426		HRH1_S233	SRSF7_S208
SRRM1_S724		NFIX_S265	CEP85_S16
LBR_S84		NFIX_T267	SFR1_S115
FILIP1L_S551		ARHGEF17_NA	SFR1_S71
VCAN_S1129		CREBBP_S2063	SUDS3_S234
TACC2_S412		MAP3K21_S528	SUDS3_S236
MAP4_S297		LMO7_S1563	SUDS3_S237
EIF4B_S602		CARHSP1_S41	SCFD1_S300
CALD1_S553		MGA_S607	GORAB_S82
GALNT7_S103		SRRM1_S653	KIAA1671_S205
CALD1_S196		PDAP1_S176	SRRM2_S1269
LTB4R2_S311		CYBRD1_NA	SRRM2_S482
SLC16A7_S104		BABAM1_S29	SRRM2_S484
NGDN_S118		FXYD3_T76	SRRM2_S1572
HN1_S41		NEXN_S243	SRRM2_S1455
SRRM1_S392		KIF13A_S1287	SRRM2_S2360
NOP56_S569		CCSER2_S206	SRRM2_S2365
NOP56_S570		RHBDF1_S76	SRRM2_S1151
SIPA1L1_S208		TNS3_NA	SRRM2_S2642
TGOLN2_S224		PPP1R9B_S100	SRRM2_S1287
SOX15_S37		LAD1_S394	SRRM2_S1229
DKC1_S494		ITGB4_NA	SRRM2_S1230
PSIP1_S273		FLNB_S1505	SRRM2_S1241
SRSF10_S160		MKI67_S1861	SRRM2_S1477
RSL1D1_S443		ITGB4_S1457	SRRM2_S2679
KAT7_S124		SEPT7_T426	SRRM2_S2681
HSPB1_S83		FLNB_S2103	SRRM2_S503
KRT18_S18		FAM126A_S319	SRRM2_S505
HIST1H1E_S36		FAM126A_S321	SRRM2_S507
HIST1H1E_S2		RSL1D1_T465	SRRM2_S1037
DSP_S22		CCDC120_NA	SRRM2_S1038
DSP_S176		LAD1_S365	SRRM2_S1048
ITGA3_S1042		ATP2B1_S1220	SRRM2_S204
NOP2_S732		ATP2B1_S1216	SRRM2_S559
TRA2B_S266		MISP_NA	SRRM2_S561
ST5_S368		POF1B_S76	SRRM2_S563
PCDH1_S984		ABLIM3_S585	SRRM2_S1416
PRPF4B_S20		CNN3_S259	SRRM2_S1419
WDR43_S590		ITGB4_S1494	SRRM2_S2691
PLEC_S2578		CCDC88A_S1387	SRRM2_S2638
PLEC_S1047		HNRNPM_S528	SRRM2_S2408
PKN2_S583		ATL1_S10	SRRM2_S2052
ZC3H13_S265		FAM83H_S881	SRRM2_S2054
PRPF38B_S527		FAM83H_T905	SRRM2_S1465
PTRF_S40		AHNAK2_S4962	SRRM2_S1305
CTR9_S1059		MARCKS_S170	SRRM2_S785
RICTOR_S21		AHNAK_T247	SRRM2_S1533
GOLM1_S191		SARG_NA	SRRM2_S1538
SNIP1_S76		AHNAK_S1010	SRRM2_S870
S100A16_S2		NEK1_S675	SRRM2_S848
AJUBA_S137		AP3B1_S276	SRRM2_S851
MYBBP1A_S1163		DSP_S1127	SRRM2_S332
SARG_S133		KRT18_S7	SRRM2_S761
HIRIP3_S555		PHLDB2_S95	SRRM2_S1339
SLC6A15_S55		CYBRD1_S248	SRRM2_S1340
PRMT8_S359		SVIL_S549	SRRM2_S2535
DDX21_S121		RABGAP1_S42	SRRM2_S1517
KLC4_S611		LAD1_S177	SRRM2_S1097
SRRM2_S455		NAV1_S142	SRRM2_S1556
SRRM2_S1521		MAP1B_S614	SRRM2_S1557
SRRM2_S2727		EIF4EBP1_S65	SRRM2_S1397
SRRM2_S1072		NHSL1_S198	SRRM2_S1399
SRRM2_S931		FAM83G_S356	SRRM2_S797
SRRM2_S934		AHNAK_S4903	SRRM2_S1495
SRRM2_S1712		HIST1H1D_T180	SRRM2_S829
SRRM2_S1502		SERPINB5_S85	SRRM2_S773
SRRM2_S484		NF2_S13	SRRM2_S775
SRRM2_S486		RAI14_S281	SRRM2_S777
SRRM2_S1972		RTKN_S220	SRRM2_S980
UTP18_S124		RAPH1_S845	SRRM2_S744
TRA2A_T24		PKP2_S878	SRRM2_S1058
ZC3H13_T263		ARHGEF2_S645	SRRM2_S1062
SRRM2_T1453		LUZP1_S932	SRRM2_S1064
SRRM2_T1927		VIM_S26	SRRM2_S1548
USP36_S614		KCTD12_T196	SRRM2_S1552
PRPF40A_S970		MYBBP1A_NA	SRRM2_S1493
DEK_S203		CETN2_NA	SRRM2_S1876
NCOR2_S2197		NOLC1_S508	SRRM2_S1878
NCL_S18		TP53_S392	SRRM2_S1846
NCL_S25		ATAD5_S44	SRRM2_S1849
TGFB1I1_S115		MARCKSL1_S104	SRRM2_S1924
TGFB1I1_S118		CD274_S279	SRRM2_S248
CDK12_S338		DVL3_S48	SRRM2_S250
AKT2_S103		SCRIB_S1508	SRRM2_S1334
MPHOSPH10_S163		OTUD7B_S100	SRRM2_S1067
MPHOSPH10_S171		ARHGEF12_S41	SRRM2_S876
ITGB4_S1364		SEC14L2_T401	SRRM2_S2224
SLC9A1_S605		GIGYF1_S137	SRRM2_S1360
CDK11B_S113		ZYX_S267	SRRM2_S1372
CDK11B_S115		SRGAP1_S906	FLNA_S2152
OSBP_S382		ARHGAP29_S930	FLNA_S2327
ATXN1_S238		EXPH5_NA	FLNA_S2329
TRA2B_S20		ERBIN_S866	PAK4_S257
TRA2B_S22		KRT5_S8	PWP2_S895
TRA2B_S26		ARFGAP2_S432	PWP2_S898
PCDH1_S973		SYNM_T598	PWP2_S902
PCDH1_S977		PPP1R14C_S158	TOX4_S178
SSRP1_S671		NPM1_S227	TOX4_S182
SSRP1_S672		VPS13D_NA	DOCK1_S1681
SRSF7_S223		KIAA1468_S453	WHSC1_S408
SRSF7_S179		AFDN_S246	METTL6_S15
DBN1_S345		ZMYND8_S668	ARRB1_S412
HP1BP3_S441		CCDC93_NA	LARP4_S717
HP1BP3_S446		RTN3_S246	PKN2_S619
ZC3H13_S845		RCC1_S11	FAM53C_S232
ZC3H13_S848		HDLBP_S904	FAM53C_S234
ZC3H13_S853		LYN_NA	ZNF609_S575
KIAA1217_S324		ARHGEF18_S1076	ZNF609_S577
DCAF12L2_S389		PPP1R12A_S618	SREK1_S465
PALLD_S1116		MAPK14_NA	STRIP1_S335
TCEAL3_S125		AHNAK_S5782	ARHGAP12_S238
PKP2_S132		MAP1A_T504	ARHGAP12_S163
PKP2_S135		SERPINH1_S141	ARHGAP12_S213
DOCK5_S1781		DLC1_S842	LDLRAP1_S198
ZC3H4_S1269		RAPH1_S571	IWS1_S458
SRRM2_S929		TNS2_S120	IWS1_S460
SRRM2_S357		MAP1B_S995	IWS1_S384
SRRM2_S745		ARHGAP12_NA	IWS1_S386
SRRM2_S746		ECM29_NA	IWS1_S306
SRRM2_S2088		PRRC2B_S613	IWS1_S307
SRRM2_S2398		DST_S3968	IWS1_S309
SRRM2_S2394		RBM39_S117	IWS1_S321
RRP15_S266		AHNAK2_S497	IWS1_S183
RRP15_S272		LARP6_S451	IWS1_S185
RRP15_S276		LARP6_T450	MED19_S226
RRP15_S280		RANBP2_S1456	UTP15_S522
AIM1_T932		MAP1B_S1852	PPFIBP1_S560
AKT2_T111		GNS_S97	DIDO1_S802
ST5_T364		VIM_S214	DIDO1_S808
DBN1_T343		AHNAK2_S4710	ABI1_S296
KIAA1217_T320		CAVIN1_S175	ABI1_S183
CCNL1_T325		NAV1_S199	INPP5F_S943
COL17A1_T176		EIF4G1_S1077	ATAD2_S780
SRRM2_T476		SPTBN1_S2358	CLASRP_S335
CTNND1_S349		EEF1B2_NA	CLASRP_S636
CTNND1_S352		ROCK2_S1374	CLASRP_S639
CTNND1_S861		IRS2_S915	CLASRP_S641
CTNNA1_S652		AHNAK_T4430	CLASRP_S643
CTNNA1_S655		LMO7_S276	RCOR1_S251
BCL7C_S114		AHNAK_T4766	TP53BP2_S479
SLC9A1_S602		AHNAK_S379	BCOR_S423
HDGFRP2_S366		KIF2C_S187	CHERP_S824
HDGFRP2_S369		GNAS_S352	CHERP_S826
HDGFRP2_S370		TCF3_S379	CHERP_S822
PALLD_S1118		DST_NA	SLTM_S999
PALLD_S1121		RAB12_S21	SLTM_S289
NUCKS1_S79		LMO7_S1493	EIF2B5_S540
CAMSAP3_S341		AHNAK_S5589	GATAD2A_S96
ZC3H4_S1108		TP53BP1_S500	GATAD2A_S103
ZC3H4_S1114		ARID5B_S1032	GATAD2A_S110
THRAP3_S743		CCDC92_S211	SLAIN2_S316
THRAP3_S746		NUMA1_S169	GNL3_S505
CTNNA1_T658		RIOK1_NA	CCDC132_S492
SLC9A1_T603		SCAF1_S738	DIS3L2_S864
MAP7D1_T554		SCAF1_S734	COPA_S402
ZC3H4_T1106		AHNAK_S5110	EIF3B_S79
SYTL1_S327		CDC5L_S303	EIF3B_S88
INF2_S672		MAP1B_S1252	EIF3B_S120
NELFE_S173		AHNAK_S337	LPHN2_S1458
EPB41L1_S86		EPB41L5_S517	FNBP1L_S295
PHRF1_S1191		MOV10_S815	BCLAF1_S177
CDK13_S140		SEPT9_S30	BCLAF1_S494
A0A2R8Y7C9_S10		HRH1_S380	BCLAF1_S656
SRRM1_S569		AGAP1_S521	BCLAF1_S261
SRRM1_S763		DOCK10_T1440	BCLAF1_S646
SRRM1_S765		ATP2B4_S13	BCLAF1_S122
PPP1R7_S27		PEAK1_S792	BCLAF1_S296
TREX1_S28		SUDS3_S234	BCLAF1_S529
STARD3NL_S175		ZFR_S1054	BCLAF1_S183
RPS3A_S226		EPB41L2_Y88	BCLAF1_S125
MTDH_S275		PLEKHF2_S226	BCLAF1_S299
ZC3H18_S83		TCF12_NA	NA_S50
NEXN_S16		KIAA0556_S660	SNRNP27_S59
BCLAF1_S290		ARHGEF12_NA	SNRNP27_S61
REPS1_S513		NUMA1_S1847	CC2D1A_S435
LMO7_S525		LYSMD1_S99	PHLDB2_S359
LMO7_S432		ABL2_S817	PHLDB2_S410
TMEM201_S351		RBM34_S14	GTF3C1_S1890
AGAP3_S67		AGPS_S65	HACD3_S114
SNAP23_S110		STARD13_S133	BRD3_S262
HNRNPUL2_S168		AHNAK_T5794	PPHLN1_S219
FARP2_S80		SQSTM1_T269	PPHLN1_S92
CLUH_S702		PARVA_S28	PPHLN1_S215
CIC_S54		EML4_S146	TRAPPC12_S125
CIC_S1082		CCDC88A_NA	TRAPPC12_S309
EIF4A3_S12		PDLIM7_S111	TRAPPC12_S312
BABAM1_S29		BET1L_S9	SLC38A1_S52
FSTL3_S32		KANK2_NA	SLC38A1_S56
MAPKBP1_S761		UHRF1BP1L_S935	MATR3_S598
DKC1_S513		RNF169_S693	CHAMP1_S617
TJP3_S319		TAOK1_S9	CHAMP1_S108
PARN_S619		TBC1D5_S554	CHAMP1_S110
PAK4_S104		SENP6_S919	CHAMP1_S272
LMNA_S428		ARHGAP29_S519	CHAMP1_S434
HSPB1_S82		TRAPPC9_S566	CHAMP1_S441
HSPB1_S86		SH3BP4_S131	CHAMP1_S448
NPM1_S243		CTTNBP2NL_S568	SSH3_S639
SNRNP70_S320		PPP1R12C_NA	CASC3_S145
VIM_S73		NEK1_S1126	IRF2BPL_S313
VIM_S214		UIMC1_S653	ABLIM1_S789
VIM_S325		TBC1D15_S70	ABLIM1_S738
ITGB4_S1696		HSD17B4_S318	WDR33_S1204
HMGA1_S102		ANTXR1_S362	DCAF8_S123
HMGA1_S103		HECW2_S48	DCAF8_S100
TMEM11_S13		DDX3X_S90	FLCN_S62
FLNA_S2125		NAP1L1_S69	TADA3_S298
FLNA_S2153		CAVIN2_S293	BUD13_S148
TGM1_S95		PHLDB2_S980	BUD13_S187
TGM1_S35		MXRA7_S191	BUD13_S161
POLR2A_S1861		ZNF592_S691	BUD13_S238
POLR2A_S1917		STMN1_S38	BUD13_S200
RPL3_S304		RNF169_S339	BUD13_S251
VDAC2_S115		MLLT3_S483	BUD13_S272
NOP2_S786		PLEC_S4670	BUD13_S264
PTDSS1_S442		PDS5B_NA	EIF3C_S39
RPL37_S96		MXRA7_S144	ZNF830_S342
AHNAK_S5739		AHNAK_S5620	DYNC1LI1_S207
AHNAK_S5854		EIF2AK4_T667	DNTTIP2_S37
PDAP1_S60		NEMF_S831	DNTTIP2_S39
PDAP1_S63		AHNAK_T4564	DNTTIP2_S42
PRPF4B_S294		SPAG7_S114	CTAGE5_S514
SHROOM2_S974		ADD1_S358	BRD8_S617
HNRNPD_S80		AHNAK_S5279	IRF2BP1_S453
ITPR3_S2670		FKBP3_S36	IRF2BP1_S384
WDR43_S77		ZCCHC17_S114	PRPSAP2_S227
PLEC_S1721		NUMB_S276	TMX1_S245
SAFB_S383		NSRP1_S248	ASPSCR1_S193
SAFB_S582		FXR2_T411	EML3_S157
DBN1_S142		MAPK1_Y187	SLC35C2_S335
ABCF1_S110		PEA15_S116	PHIP_S1281
ZC3H13_S381		ANLN_S792	PHIP_S1283
PRPF38B_S290		ARHGAP35_S1179	PHIP_S1783
LARP1_S521		FLNA_S2327	HDLBP_S944
LARP1_S851		HS1BP3_S249	HDLBP_S31
MPRIP_S993		PRKAR2A_S80	CCAR2_S674
IRF2BP2_S175		PRKAR2A_S78	CCAR2_S677
BCL9L_S118		LIMD1_S233	CCAR2_S680
AHNAK2_S260		NUP153_S614	CCAR2_S626
LEMD2_S138		CNOT2_S165	CCAR2_S612
LEMD2_S139		KLC1_S162	KRI1_S142
MYO18A_S2043		CCDC6_S323	CAAP1_S307
IWS1_S54		SOGA1_S1303	HNRNPU_S247
PHB2_S291		SURF2_S234	HNRNPU_S4
PKP2_S155		SIPA1L1_S1549	GATAD2B_S123
BUD13_S201		POLE4_T11	GATAD2B_S136
SH2D3A_S180		AHNAK_NA	DDX41_S66
SRSF8_S273		CEP170_S1112	DDX41_S68
PNN_S695		PPP1R35_S52	NCOA5_S9
SCAF1_S738		ZNF609_S491	ANAPC4_S779
RTN4_S107		KCTD3_NA	LRRFIP2_S111
LIMA1_S373		ARID4A_S676	GOLM1_S213
LIMA1_S686		NCKAP5L_S494	DAP_S51
LIMA1_S609		ABLIM3_NA	WRNIP1_S151
COL17A1_S117		LMO7_Y752	WRNIP1_S153
COL17A1_S118		KANK2_S323	BASP1_S92
SRRM2_S1382		MTSS1L_S456	BASP1_S131
SRRM2_S1383		ZC3H13_T1033	BASP1_S217
SRRM2_S2729		NFIL3_S352	RBM5_S624
SRRM2_S1061		RPL13_S77	RBM5_S636
SRRM2_S1073		PPIG_T358	ARHGAP35_S1106
SRRM2_S780		C1orf21_S115	BMP2K_S929
SRRM2_S783		USP20_NA	SMARCA5_S65
SRRM2_S954		SF3B1_S129	SMARCA5_S115
SRRM2_S871		SLC9A1_S605	IVNS1ABP_S338
SRRM2_S1579		SLC9A1_S599	ALS2_S477
SRRM2_S1581		THRAP3_S377	ALS2_S486
SRRM2_S1441		ATP11B_S1154	ALS2_S1452
SRRM2_S1443		CDC42EP1_S121	ALS2_S1456
SRRM2_S1541		VAMP8_T54	BCL7B_S120
SRRM2_S2694		MACF1_S5808	DDX27_S23
SRRM2_S1890		MAPK6_S189	DDX27_S25
SRRM2_S1987		RPS8_T130	TOR1AIP1_S140
MYH15_S1314		TMEM154_S112	SSFA2_S738
PSMD1_T273		TMEM154_S111	PPP6R3_S588
INF2_T655		PUF60_S244	DBR1_S489
CDK13_T943		NBEAL2_S2742	CIC_S1049
CTNND1_T916		TMEM87A_S475	WAC_S523
RABL6_T600		AMPD2_S190	WAC_S525
HIST1H1E_T4		SLC20A2_S259	WAC_S511
ITGB4_T1530		SLC20A2_S256	WAC_S64
HIST1H1C_T4		FARP1_S427	MTA3_S427
TGM1_T104		TOR1AIP1_S143	MED1_S1157
POLR2A_T1919		STARD10_S284	MED1_S1158
MARCKSL1_T148		PKP1_S142	MED1_S1194
SYMPK_T1257		C16orf74_NA	THUMPD1_S8
BCL2L13_S279		C6orf132_S373	THUMPD1_S86
BCL2L13_S281		ITGB4_S1474	THUMPD1_S88
EIF5B_S186		STIM1_S257	PSIP1_S106
SMTN_S307		STXBP1_S516	CDC26_S42
TJP1_S268		ZNF185_S465	RBM10_S723
TJP1_S272		MICALL1_S486	HARS2_S66
TJP1_S285		SRRM1_S769	TRIOBP_S1603
NCOR1_S1881		EEA1_S52	TRIOBP_S1604
NCOR1_S1885		FAM169A_NA	CDS2_S32
CTDP1_S750		RTKN_S520	MCRS1_S282
CTDP1_S753		FAM83H_S785	GPS1_S448
GPATCH4_S108		PTK2B_S375	GNL2_S647
GPATCH4_S110		PGRMC2_S104	PTDSS1_S442
FAM219A_S86		SLC29A2_S252	CLCC1_S433
GIT1_S592			CSTF3_S691
OCLN_S310			PWP1_S491
RAB11FIP5_S286			MMTAG2_S242
TJP2_S1157			NA_S19
TJP2_S1160			BICC1_S805
SMN2_S28			RAF1_S621
SMN2_S31			RTN4_S489
NFIC_S355			RTN4_S953
PRPF40A_S972			RTN4_S836
NDEL1_S19			RTN4_S16
NDEL1_S23			OGFR_S359
POM121C_S355			OGFR_S361
POM121C_S358			UBXN6_S36
MLLT4_S1740			ZNF318_S165
SRRM1_S207			ZNF318_S166
SRRM1_S673			ZNF318_S168
SRRM1_S676			COTL1_S141
DEK_S202			DENR_S73
DEK_S204			SEC61B_S17
DEK_S278			MFAP1_S116
SPEG_S349			MFAP1_S118
TRPS1_S820			RER1_S95
DMTN_S67			FAM134C_S26
DMTN_S71			FAM134C_S435
ZC3H18_S558			FAM134C_S320
PCM1_S572			NUDT8_S27
PCM1_S576			CARHSP1_S31
DYNC1LI1_S394			CARHSP1_S33
DYNC1LI1_S400			CARHSP1_S42
SSFA2_S641			CARHSP1_S53
SSFA2_S644			CD2BP2_S49
DDX20_S285			CD2BP2_S196
DDX20_S286			TBC1D15_S205
BCLAF1_S177			PPIL4_S178
BCLAF1_S181			NA_S180
MTFR1L_S6			NA_S48
MTFR1L_S13			N6AMT2_S2
REPS1_S510			N6AMT2_S4
REPS1_S170			SERBP1_S329
REPS1_S174			SRSF9_S212
LMO7_S583			SRSF9_S217
LMO7_S591			PBDC1_S184
TMEM63B_S114			AKT1S1_S88
SF3B2_S418			AKT1S1_S92
SF3B2_S419			AKT1S1_S184
SMARCA2_S1492			KAT8_S37
SMARCA2_S1496			KAT8_S42
PPHLN1_S81			MISP_S253
PRKAG2_S113			NA_S423
PRKAG2_S117			POLR3C_S204
AREL1_S75			EAF1_S165
MAX_S78			EAF1_S158
MAX_S81			PHF6_S154
CEP170_S258			RAB11FIP1_S339
ZNF185_S66			RAB11FIP1_S340
ABCC3_S61			RAB11FIP1_S342
ESYT2_S702			RAB11FIP1_S346
SUSD5_S176			P56_S513
SUSD5_S177			P56_S528
TMEM159_S40			P56_S529
TMEM159_S43			RPAP3_S429
TOR1AIP1_S216			L7_S129
SRSF1_S223			APLF_S126
SRSF1_S227			APLF_S131
YTHDC1_S320			RPL4_S295
GRAMD1A_S350			SLIRP_S105
MYO9B_S1267			GNG12_S7
NOP56_S528			GNG12_S10
SIPA1L1_S318			FAM122A_S34
SIPA1L1_S321			RRP8_S62
SPAG9_S265			RRP8_S64
SPAG9_S268			SMG9_S32
BRD4_S1070			PELP1_S10
BRD4_S1074			PELP1_S13
SDPR_S31			PGAM1_S118
SDPR_S32			BAIAP2L1_S251
SDPR_S37			BAIAP2L1_S255
IGF2R_S2350			BAIAP2L1_S421
PRKAR2A_S92			XRN2_S499
SON_S1783			XRN2_S501
SON_S1784			XRN2_S448
SON_S1948			XRN2_S471
SON_S2009			KLC4_S590
SON_S2013			OSBPL3_S271
SLC9A1_S771			OSBPL3_S272
FLNA_S2136			AMPD2_S87
MAP1B_S1378			RSRC1_S59
MAP1B_S1389			RSRC1_S61
MARCKSL1_S151			NVL_S190
TRA2B_S43			HMG20A_S104
MEF2A_S98			PAK1IP1_S361
ATP7A_S353			PPP1R2_S122
ATP7A_S357			PPP1R2_S123
SRSF4_S261			WWTR1_S89
SSRP1_S667			WWTR1_S93
SRSF5_S231			TCF20_S588
SRSF5_S233			TCF20_S612
SQSTM1_S328			MAGI3_S829
SQSTM1_S332			MAGI3_S833
PRPF4B_S427			MAGI3_S702
PRPF4B_S227			SET_S30
TRA2A_S16			RALGPS2_S296
TRA2A_S18			RALGPS2_S308
SAFB_S601			STRN3_S229
SAFB_S604			RANBP2_S1154
SRSF7_S196			RTN3_S31
DBN1_S339			AFF4_S175
DBN1_S341			LRBA_S1770
C1orf106_S93			LRBA_S994
C1orf106_S103			XPO4_S521
MAP7D1_S86			RB1CC1_S237
MAP7D1_S116			GTF2I_S821
C6orf132_S969			GTF2I_S823
CROCC_S1451			SGPP1_S101
CROCC_S1460			DDX21_S155
GPR157_S322			DDX21_S243
FAM171A1_S358			DDX21_S244
FAM171A1_S360			DDX21_S245
TMEM154_S111			ACIN1_S491
TMEM154_S112			ACIN1_S413
TMEM154_S115			ACIN1_S838
TMEM154_S117			ACIN1_S655
RHBDF2_S325			ACIN1_S657
RHBDF2_S328			ACIN1_S729
MICAL3_S685			ACIN1_S479
BCL9L_S116			ACIN1_S389
MISP_S397			ACIN1_S216
WDR75_S779			ACIN1_S1003
WDR75_S782			TACC2_S510
MIER1_S369			TACC2_S514
MIER1_S372			SMPD3_S299
MIER1_S373			UBE2J1_S266
ZNF687_S1184			YBX3_S328
FNBP4_S432			CHRAC1_S122
FNBP4_S435			FMNL1_S1021
PGBD5_S59			CD2AP_S514
PGBD5_S60			MINK1_S729
CCNY_S324			MYO18A_S2037
LEO1_S212			MYO18A_S2039
LEO1_S220			MYO18A_S1994
LEO1_S607			MYO18A_S1966
LEO1_S610			MYO18A_S1970
LEO1_S614			MYO18A_S2016
LEO1_S246			SON_S2147
LEO1_S254			SON_S1723
PIEZO1_S1391			SON_S1973
PIEZO1_S1395			SON_S1975
PIEZO1_S1396			SON_S1977
RBMXL1_S157			SON_S2027
RBMXL1_S161			SON_S2029
DNAJC1_S479			SON_S2031
DNAJC1_S480			SON_S1807
NSD1_S483			SON_S1808
NSD1_S486			PLEC_S4381
DLC1_S566			PLEC_S4389
DLC1_S570			CBX8_S164
IWS1_S157			NUFIP1_S329
IWS1_S159			NUFIP1_S331
SEC62_S345			NUFIP1_S333
BUD13_S364			MYO9B_S1106
BUD13_S375			ADD3_S681
BUD13_S391			SERINC1_S364
ZDHHC5_S398			MLLT4_S1172
ZDHHC5_S406			MLLT4_S1173
TNKS1BP1_S221			MLLT4_S1182
TNKS1BP1_S228			MLLT4_S1107
NUCKS1_S132			MLLT4_S1275
NUCKS1_S144			MLLT4_S1083
NUCKS1_S223			ZRANB2_S120
NUCKS1_S240			ZRANB2_S293
NUCKS1_S14			ZRANB2_S294
DOCK5_S1789			ZRANB2_S288
RTN4_S181			SMAP_S15
MRGBP_S191			SMAP_S17
MRGBP_S195			SRSF10_S156
FAM120A_S510			SRSF10_S158
FAM120A_S513			SRSF10_S160
RERE_S675			PRPF40A_S879
RERE_S679			PRPF40A_S881
NOL12_S132			PRPF40A_S884
NOL12_S133			FZR1_S70
MED13_S530			ABCC5_S504
MED13_S537			ABCC5_S505
SLC12A6_S1029			AKAP12_S684
SLC12A6_S1032			AKAP12_S613
CCNL1_S329			AKAP12_S615
CCNL1_S335			PRKRA_S18
CCNL1_S338			STUB1_S20
CCNL1_S342			ZBTB22_S602
PACSIN3_S319			ITSN1_S335
ZBTB21_S467			ITSN1_S894
SRRM2_S1378			ITSN1_S897
SRRM2_S1384			TJP2_S968
SRRM2_S1522			TJP2_S263
SRRM2_S1657			TJP2_S265
SRRM2_S894			TJP2_S267
SRRM2_S1729			TJP2_S270
SRRM2_S1731			TJP2_S186
SRRM2_S1732			TJP2_S1136
SRRM2_S1537			TJP2_S140
SRRM2_S902			TJP2_S145
THRAP3_S237			TJP2_S147
WBP11_S361			TJP2_S111
WBP11_S364			TJP2_S1044
CDC42BPB_S1683			TJP2_S404
F11R_S281			TJP2_S410
CCDC61_S376			TJP2_S411
MORC2_S777			TJP2_S811
MORC2_S785			TJP2_S380
C18orf25_T149			NUP160_S1117
CDC42BPA_T977			HNRNPDL_S50
FAM219A_T84			SLC7A7_S19
SMARCA4_T852			ILF3_S382
OCLN_T305			HNRNPC_S241
PRPF40A_T969			HNRNPC_S231
SPEG_T345			HNRNPC_S232
FAM175A_T341			BNIP3L_S117
PRRC2C_T649			BNIP3L_S119
REPS1_T173			ELF4_S187
MYO9B_T1271			UHRF1BP1L_T420
NOP56_T525			IRF2BP2_T73
SF3B1_T350			ZC3H13_T263
SDPR_T33			FARP1_T24
MEF2A_T108			DPYSL2_T514
TRA2A_T22			DPYSL2_T521
GPR157_T328			AP3D1_T758
MICAL3_T684			ZNF326_T274
C2CD5_T278			ZNF106_T1383
C2CD5_T285			SPP1_T22
CCNY_T331			NCAM1_T1001
RTN4_T188			MAP1B_T1499
BAIAP2L1_T257			MAP1B_T1784
CCNL1_T330			CDK11B_T740
PACSIN3_T324			CTNNA1_T654
ZBTB21_T470			CTNND1_T916
ZBTB21_T431			NEDD4_T287
SRRM2_T1063			YAP1_T48
SRRM2_T384			LMNA_T416
SRRM2_T885			LMNA_T19
GIT1_Y598			PSEN1_T370
SON_Y1790			USP10_T566
FNDC3A_S213			DNAJC2_T48
FNDC3A_S207			TRA2B_T201
TTN_S32940			CXADR_T334
A0A1W2PNU3_S244			ARVCF_T324
CDK13_S120			CTNNB1_T556
CDK13_S122			ZC3H18_T62
SRRM1_S804			CDK12_T889
FARP1_S925			SMARCA4_T1390
FARP1_S927			PSMD1_T311
FARP1_S930			MEX3D_T497
PML_S47			AAK1_T672
PML_S52			AAK1_T618
ESYT2_S654			D2WSU81E_T370
ZNF185_S155			ARHGAP17_T736
TOR1AIP1_S156			ARHGAP17_T740
TOR1AIP1_S157			PLEKHA7_T867
TOR1AIP1_S163			EDC4_T731
NOP56_S563			COBLL1_T550
HMGA1_S99			ZC3HAV1_T349
PRRC2A_S1089			SORBS2_T357
PRRC2A_S1092			SRRM1_T404
PRRC2A_S1085			SRRM1_T593
RPS6_S242			SRRM1_T633
FOXK1_S416			SRRM1_T600
FOXK1_S428			SRRM1_T409
RBL2_S981			SRRM1_T414
AHNAK_S212			JCAD_T484
AHNAK_S216			NUFIP2_T569
TRA2A_S14			LUC7L3_T429
TRA2A_S2			KAT7_T130
MAP7D1_S544			SHROOM1_T383
MAP7D1_S552			BLOC1S3_T59
MAP7D1_S125			CTTN_T401
DIDO1_S152			EIF4EBP1_T69
DIDO1_S154			EIF4EBP1_T36
C2orf49_S182			PML_T527
C2orf49_S189			TMPO_T311
C2orf49_S193			CTR9_T925
JPH1_S465			RALBP1_T60
JPH1_S469			SPTBN1_T2158
SRRM2_S1110			SUPT6H_T1718
TTN_T32941			CEP170_T1068
PML_T53			CDC5L_T385
ESYT2_T664			LARP4B_T735
ESYT2_T668			CGNL1_T259
PRRC2A_T1087			FAM134A_T274
FOXK1_T422			U2SURP_T931
RBL2_T986			GAPVD1_T762
AHNAK_T218			SMARCC2_T308
LEMD2_T147			TRA2A_T200
DIDO1_T151			FAM21_T1174
NUCKS1_T222			MYBBP1A_T8
JPH1_T460			RERE_T593
JPH1_T461			SCRIB_T1531
TTN_Y32932			PGRMC2_T205
TTN_Y32933			EPN1_T469
A0A1W2PNU3_Y242			CDK1_T14
A0A1W2PNU3_Y243			KAT6B_T411
PRRC2A_Y1094			KAT6B_T412
BOP1_S56			KAT6B_T415
BOP1_S57			KAT6B_T416
EIF5B_S107			SRRM2_T1153
UBE2V1_S102			SRRM2_T1428
ABLIM3_S373			SRRM2_T2077
GIT1_S388			SRRM2_T1467
ERGIC3_S110			SRRM2_T831
DSC2_S651			SRRM2_T1057
ARHGEF37_S15			SRRM2_T1828
FAF1_S75			SRRM2_T1880
ACSS2_S28			SRRM2_T1848
ACSS2_S30			SRRM2_T1926
GAPVD1_S803			SRRM2_T251
SORBS2_S26			SRRM2_T252
PDLIM4_S53			SRRM2_T877
LBR_S86			SRRM2_T1365
CTNND1_S857			SRRM2_T1370
TACC2_S167			PWP2_T891
TACC2_S321			SEC62_T158
RBMS1_S5			ARHGAP12_T229
ATP11A_S159			IRGC_T27
C11orf58_S17			UTP15_T515
PACS2_S423			PRPF31_T455
SMC1A_S338			CHERP_T828
TRIM16_S38			EIF3B_T81
CTU2_S101			BCLAF1_T190
SORBS2_S420			TRAPPC12_T130
PPL_S14			CHAMP1_T371
PPL_S1655			CHAMP1_T374
GLYR1_S110			BUD13_T144
PFKFB2_S466			BUD13_T157
TJP3_S112			BUD13_T160
SVIL_S707			BUD13_T196
KRT18_S34			BUD13_T131
EPRS_S885			BUD13_T134
EPRS_S886			BUD13_T268
VIM_S72			BUD13_T262
VIM_S10			DNTTIP2_T43
VIM_S39			GATAD2B_T121
HIST1H1E_S187			ANAPC4_T781
SRF_S224			CDK9_T186
TPR_S2037			PSIP1_T271
SRC_S17			CDC26_T41
SON_S1769			PDXDC1_T687
PCYT1A_S319			REEP3_T157
PCYT1A_S323			CDS2_T30
SLC20A2_S256			SRRT_T543
AHNAK_S5110			SF3B1_T244
AHNAK_S5737			SF3B1_T248
PTK7_S784			SF3B1_T326
TRA2A_S215			SF3B1_T328
TRA2A_S100			SF3B1_T223
ITPR3_S937			SF3B1_T227
ITPR3_S1843			SF3B1_T434
MED1_S1156			SF3B1_T436
PTPN14_S760			SF3B1_T207
CCDC6_S244			SF3B1_T211
AAK1_S678			PPIL4_T182
PDCD4_S457			KAT8_T45
KIAA1211L_S490			SLIRP_T104
PLXDC2_S506			BAIAP2L1_T248
LRRN1_S664			BAIAP2L1_T257
NOL8_S365			PPP1R12A_T694
LUZP1_S574			RSRC1_T8
LUZP1_S957			TCF20_T602
MISP_S675			RB1CC1_T238
SYNPO_S779			ACIN1_T417
GOLM1_S187			ACIN1_T840
SNIP1_S202			AATF_T281
SSH3_S85			MYO18A_T2041
SSH3_S87			PRPF40A_T886
TAF15_S432			TJP2_T1130
BAD_S134			HNRNPDL_T46
PBXIP1_S469			HNRNPDL_T59
CAMKK2_S495			ILF3_T67
PKP2_S878			KP1_T56
PBDC1_S197			AP3D1_Y795
TNKS1BP1_S1666			SLC4A4_Y64
SLK_S372			MAP1B_Y1405
SLK_S565			CTNND1_Y865
TANC2_S1476			TRA2B_Y268
ARGLU1_S94			TRA2B_Y90
STK39_S385			RBBP6_Y767
LIMA1_S490			CDK12_Y278
THRAP3_S575			EHMT1_Y950
CAMK2D_T41			TMPO_Y182
CDK12_T892			MAP3K2_Y240
LUC7L3_T238			DYRK1A_Y321
HIST1H1D_T18			ARHGAP21_Y875
NUP214_T437			CDK3_Y15
SSH3_T79			CCDC132_Y557
SQRDL_T342			BCLAF1_Y283
SPTBN1_S2166			ARHGAP35_Y1105
SPTBN1_S2163			TJP2_Y1134
C18orf25_S66			TJP2_Y408
C18orf25_S69			TJP2_Y222
PSD3_S241			HNRNPDL_Y48
GOLGA6D_S183			SHROOM2_S960
TJP1_S288			PPIG_S254
SMARCA4_S39			PPIG_S255
SMARCA4_S42			PPIG_S257
ABLIM3_S372			ZFAND5_S48
ABLIM3_S379			SPP1_S289
EPB41L1_S437			RB1_S31
MPRIP_S13			MAP1B_S1247
MPRIP_S17			MAP1B_S1781
NFIC_S359			MET_S995
NFIC_S361			MET_S998
SEC16A_S1172			CBX3_S97
PLEKHG3_S626			ZFP36L2_S57
PLEKHG3_S627			CTNNA1_S655
PLEKHG3_S631			CTNNA1_S641
MECP2_S92			MAP4_S517
CAMK2D_S37			HNF1B_S75
TRPS1_S835			HNF1B_S80
TRPS1_S839			CDK4_S300
REPS1_S162			CTNND1_S920
RIN1_S232			PDHA1_S293
PRKD1_S205			CANX_S553
CLK1_S36			ERCC5_S156
CLK1_S37			ERCC5_S157
CCAR2_S350			TJP1_S125
AREL1_S85			VPS4B_S102
FRMD6_S465			YAP1_S46
FRMD6_S467			PCYT1A_S315
NBEAL2_S1078			PCYT1A_S319
ABCC3_S57			MSH6_S63
VPS13D_S588			LAD1_S523
UHRF1BP1_S918			LAD1_S225
UHRF1BP1_S922			DNAJC5_S10
ARID4B_S104			YBX1_S174
TOR1AIP1_S228			TRA2B_S102
GLYR1_S137			TRA2B_S266
GLYR1_S140			TRA2B_S37
PPP1R12A_S862			SMARCC1_S309
PPP1R12A_S871			SMARCC1_S327
ARHGEF11_S251			SMARCC1_S329
GPR39_S427			G3BP1_S231
GPR39_S430			RBBP6_S1534
SPAG9_S728			RBBP6_S773
SPAG9_S732			RPLP2_S17
ZFC3H1_S805			HNRNPUL2_S224
TOM1_S355			NUCB1_S456
TOM1_S359			NUCB1_S85
MYCBP2_S2896			SMARCAD1_S124
MYCBP2_S2898			SMARCAD1_S127
TPPP_S23			SOX4_S316
CDS2_S21			USP39_S81
SDPR_S287			SMARCA4_S1419
SDPR_S293			SRSF6_S303
ATRX_S788			LMTK2_S1104
PSEN1_S366			TTLL12_S11
PSEN1_S367			RREB1_S1452
RANBP2_S2276			RREB1_S1667
SLC26A2_S16			PLEKHA7_S864
SLC26A2_S22			SEC31A_S531
ST5_S84			MYRF_S714
ST5_S28			MYRF_S717
ST5_S30			PDS5B_S1381
ST5_S32			SRRM1_S723
SRSF2_S221			SRRM1_S725
MLLT1_S359			SRRM1_S704
MLLT1_S361			SRRM1_S915
HNRNPD_S87			SRRM1_S810
EZH2_S363			SRRM1_S816
SRSF7_S183			SRRM1_S822
ZC3H13_S372			SRRM1_S461
LARP1_S766			SRRM1_S463
LARP1_S774			SRRM1_S387
BCL9L_S987			SRRM1_S561
BCL9L_S991			SRRM1_S563
OSTM1_S322			SRRM1_S795
C2CD5_S280			SRRM1_S797
C2CD5_S281			SRRM1_S616
AFAP1_S668			SRRM1_S427
LEO1_S296			SRRM1_S429
LEO1_S300			GPKOW_S6
EVPL_S23			NUFIP2_S626
EVPL_S27			NUFIP2_S570
IWS1_S196			ARHGAP1_S223
IWS1_S198			HNRNPD_S82
IWS1_S420			HNRNPD_S83
FOXC2_S232			ARHGEF2_S940
FOXC2_S240			PML_S528
TRIM56_S469			PML_S514
MLPH_S162			HCFC1_S2030
TP63_S455			BAD_S170
UBN1_S173			ZNF638_S606
UBN1_S175			PCBP2_S183
PDS5B_S1358			SRSF2_S26
CCNL1_S352			SPTBN1_S2163
CCNL1_S355			SPTBN1_S2164
ACIN1_S150			SPTBN1_S2168
SRRM2_S220			TRIM28_S21
SRRM2_S222			TPD52_S175
SRRM2_S2018			RALY_S135
CCDC61_S373			ARL13B_S328
MORC2_S779			CGNL1_S257
PRICKLE2_T534			NIPBL_S305
PRICKLE2_T539			EIF4G1_S1211
GOLGA6D_T188			GAPVD1_S757
SMARCA4_T38			SMARCC2_S347
NDRG1_T113			SRSF1_S199
REPS1_T512			NUP98_S888
VPS13D_T584			ZC3H4_S1276
NIFK_T43			ERBB2IP_S840
NIFK_T47			ERBB2IP_S928
ARID4B_T107			GRAMD1B_S274
SLC9A3R1_T174			GRAMD1B_S550
PSIP1_T134			ELAC2_S195
CPD_T1368			MAST4_S1124
CPD_T1370			EIF4B_S504
TPPP_T14			SLU7_S512
AHNAK_T5729			SLU7_S514
EZH2_T367			GCFC2_S169
LARP1_T782			HIRIP3_S134
LARP1_T785			SRRM2_S1576
LARP1_T788			SRRM2_S1577
FOXC2_T230			SRRM2_S1453
MLPH_T165			SRRM2_S1457
PDS5B_T1370			SRRM2_S1458
MRPS16_T137			SRRM2_S470
FARP1_S920			SRRM2_S472
PRRC2C_S1248			SRRM2_S2644
PRRC2C_S1250			SRRM2_S2648
PRRC2C_S1251			SRRM2_S453
TNRC18_S991			SRRM2_S1276
TNRC18_S995			SRRM2_S2381
TNRC18_S999			SRRM2_S1376
FZD6_S620			SRRM2_S1380
FZD6_S624			SRRM2_S1774
FZD6_S629			SRRM2_S1778
SDPR_S27			SRRM2_S1780
MAP7D1_S548			SRRM2_S200
THRAP3_S737			SRRM2_S202
FARP1_T929			SRRM2_S1718
PRRC2C_T1246			SRRM2_S1720
SRRM2_T983			SRRM2_S433
KIAA1468_S193			SRRM2_S434
BCL2L13_S420			SRRM2_S435
NOL4L_S130			SRRM2_S438
PPAN_S119			SRRM2_S2073
CAST_S117			SRRM2_S1537
ARHGAP27_S264			SRRM2_S850
PPP1R18_S145			SRRM2_S2656
SCRIB_S1485			SRRM2_S2019
SYTL2_S1824			SRRM2_S2023
FARP1_S23			SRRM2_S757
FARP1_S433			SRRM2_S759
EPS8L2_S217			SRRM2_S762
EPS8L2_S240			SRRM2_S1338
SRRM1_S778			SRRM2_S1343
SRRM1_S645			SRRM2_S1214
TLK1_S134			SRRM2_S1216
UGP2_S2			SRRM2_S1518
CAV1_S6			SRRM2_S1179
GRAMD3_S86			SRRM2_S794
CAV2_S23			SRRM2_S796
RPLP0_S271			SRRM2_S1822
RPLP2_S79			SRRM2_S1825
RPLP2_S82			SRRM2_S1866
RPS2_S183			SRRM2_S1869
ZNF185_S64			SRRM2_S792
GTF2F1_S301			SRRM2_S1996
TRAFD1_S327			SRRM2_S1998
TJP3_S346			SRRM2_S1820
SCEL_S389			SRRM2_S1864
MPZL1_S210			SRRM2_S1832
PCNT_S2352			SRRM2_S1834
LMNA_S404			SRRM2_S1970
LMNA_S406			SRRM2_S1972
LMNA_S407			SRRM2_S1888
LMNA_S429			SRRM2_S1890
KRT18_S7			SRRM2_S1844
VIM_S339			SRRM2_S1852
VIM_S5			SRRM2_S1922
GYS1_S653			SRRM2_S1927
PRKAR2A_S78			SRRM2_S1810
PRKAR2A_S80			SRRM2_S1813
ITGB4_S1457			SRRM2_S1335
HIST1H1B_S18			SRRM2_S1068
VDAC1_S104			SRRM2_S1077
MECP2_S360			SRRM2_S882
TRA2B_S264			SRRM2_S1703
TUBA1A_S439			SRRM2_S1705
ST5_S48			SRRM2_S1706
XPC_S884			PAK4_S104
AHNAK_S5749			RSPRY1_S50
AHNAK_S5782			CT2_S165
AHNAK_S5784			CWC22_S776
KRR1_S3			DIDO1_S806
SPTAN1_S1031			DIDO1_S1256
CNN3_S323			SYNJ1_S1175
DBN1_S381			PDLIM5_S228
RRP12_S1080			OSBPL11_S194
RPRD2_S758			EIF3B_S90
SYNPO_S890			RBM17_S155
AFAP1_S548			BCLAF1_S383
PALLD_S893			BCLAF1_S387
PALLD_S1104			BCLAF1_S510
MYO18A_S2007			BCLAF1_S395
TAF15_S97			BCLAF1_S263
IWS1_S237			BCLAF1_S267
BUD13_S175			BCLAF1_S284
PITPNM3_S504			BCLAF1_S286
C1orf21_S115			BCLAF1_S289
NCOA5_S6			BCLAF1_S759
IL1RAP_S557			MATR3_S604
BRWD1_S1475			MATR3_S619
ACIN1_S185			CHAMP1_S276
USP24_S2047			CHAMP1_S416
SRRM2_S973			CHAMP1_S421
NOC2L_S49			CHAMP1_S425
NOC2L_S56			GTF2F2_S248
CAST_T119			BUD13_S297
EPB41L1_T686			BUD13_S248
CDK13_T651			HID1_S593
PUS1_T133			CTAGE5_S526
HIST1H1B_T11			CAAP1_S306
MISP_T377			GATAD2B_S135
SARG_T456			GOLGA4_S41
SRGAP2_S73			RRP9_S470
NCOR1_S49			MSANTD4_S101
NCOR1_S63			SH2B1_S126
ELF1_S163			SH2B1_S127
SEC16A_S1175			MSI2_S6
LRRFIP2_S96			ALS2_S1458
FAM175A_S338			BCL7B_S114
ZNF652_S100			SLC35A5_S432
DMTN_S60			TOR1AIP1_S151
DMTN_S62			MED1_S1481
LAD1_S525			PWP1_S49
LAD1_S526			NCK1_S85
RIN1_S228			ZNHIT3_S76
LIG1_S66			MFAP1_S52
LIG1_S76			MFAP1_S53
ST13_S38			NA_S156
PACS2_S661			NSFL1C_S176
CEP170_S261			FBXL20_S425
CHD9_S1601			TOMM70A_S105
CHD9_S1605			WDR20_S430
MCM3_S167			WDR20_S432
SRSF1_S225			ATAD1_S322
SLC9A3R1_S171			RAB11FIP1_S383
SLC9A3R1_S172			P56_S536
CDK12_S334			P56_S543
ARHGEF11_S1480			CIR1_S425
RRP9_S50			FAM122A_S140
PIAS1_S483			FAM122A_S144
PIAS1_S485			BAIAP2L1_S261
SON_S1952			RSRC1_S6
TGM1_S92			SSR3_S105
PLA2G4A_S437			MAGI3_S1255
TRA2B_S29			MAGI3_S1257
YBX1_S174			MGEA5_S364
YBX1_S165			RANBP2_S2640
FOXK1_S213			UBE4B_S238
FOXK1_S223			BRD4_S1073
FOXK1_S468			DYNC1H1_S4366
FOXK1_S472			DDX21_S218
PRPF4B_S572			YBX3_S52
SRSF7_S163			AATF_S287
FAM83B_S427			AATF_S288
SMEK1_S771			MYO18A_S74
FAM83H_S8			PLEC_S728
MICAL3_S687			ADD1_S464
SYNPO_S232			PRKAB1_S108
SYNPO_S235			PCM1_S957
PRCC_S157			SRSF10_S133
PRCC_S159			SRSF10_S131
APBB2_S409			SRSF10_S119
APBB2_S412			SRSF10_S121
IWS1_S93			MTA2_S435
IWS1_S95			ABCC5_S509
IWS1_S97			NCOR2_S215
SMARCAD1_S211			TJP2_S420
SMARCAD1_S214			TJP2_S1133
SUDS3_S53			TJP2_S960
TANC2_S1445			NUP160_S1113
TANC2_S400			NUP160_S1123
TANC2_S404			HNRNPC_S249
RCC2_S50			AEBP2_S21
RCC2_S51			AEBP2_S24
KANSL3_S540			PPIG_T356
SRRM2_S1648			YTHDC1_T148
SRRM2_S2071			SLC4A4_T254
ZBTB1_S355			SAP30_T145
THRAP3_S243			CPD_T1365
INF2_T647			CPD_T1367
CAMK2D_T35			CTNNA1_T658
ZNF652_T103			YAP1_T95
NDE1_T16			SLC16A1_T462
NDE1_T22			TRA2B_T203
PTPN3_T376			TRA2B_T33
MCM3_T169			ARHGAP5_T1216
SF3B1_T341			SRRM1_T913
PIAS1_T487			PRKAA1_T488
TRA2B_T33			PML_T513
LARP1_T865			TMPO_T163
LEO1_T302			RALY_T274
PRCC_T165			UBAP2L_T512
OSBPL5_T332			HIRIP3_T135
SRRM2_T2069			SRRM2_T1574
ZBTB1_T356			SRRM2_T2362
TJP1_S282			SRRM2_T474
RANBP3_S32			SRRM2_T1782
RANBP3_S33			SRRM2_T973
RANBP3_S40			SRRM2_T1836
CIC_S2303			SRRM2_T1074
CIC_S2308			BCLAF1_T256
ZNF609_S846			MSANTD4_T100
ZNF609_S849			FBXL20_T417
HLA_S358			MISP_T256
HLA_S362			P56_T545
HLA_S365			NPM1_Y67
PCYT1A_S315			SRSF1_Y202
PCYT1A_S321			ARFGEF2_S218
RPS6_S247			ARFGEF2_S1518
FOXK1_S420			MAP7D1_S544
DSG2_S699			MAP7D1_S548
DSG2_S700			MAP7D1_S552
DSG2_S701			MAP7D1_S401
DSG2_S703			MAP7D1_S115
PLEC_S4390			SEC22B_S137
CHAMP1_S284			TCOF1_S1303
CHAMP1_S286			TCOF1_S1242
CHAMP1_S297			MMP10_S132
ADD3_S679			DTNB_S524
SRRM2_S1478			DTNB_S528
SRRM2_S1482			KIT_S156
SRRM2_S1483			POLR2A_S1913
TMEM104_T105			TCP1_S544
CIC_T2314			NCAM1_S887
EIF5B_S113			NCAM1_S1005
ZNF48_S221			MAP1B_S1768
THOC1_S560			HNF1A_S70
SCAF11_S716			UBTF_S389
SLC26A6_S644			CTNNA1_S453
C6orf203_S111			CTNNA1_S652
TMEM184B_S329			MAP4_S519
RAB12_S117			NKTR_S468
SLC39A7_S185			CTNND1_S859
HMGN1_S89			CTNND1_S862
SRRM1_S458			CTNND1_S868
PEA15_S94			CANX_S563
PKD2_S230			GNL1_S51
RABGAP1_S42			TJP1_S178
PDLIM4_S61			ABCA2_S1327
CAMK2D_S34			ABCA2_S1331
DDX41_S23			SEPT2_S218
SEC31A_S799			NEDD4_S281
ZC3H18_S892			PLA2G4A_S434
MAP4_S1841			CAST_S11
LRBA_S1118			SLC16A1_S461
PPIG_S275			RRP1_S434
PPIG_S491			LAD1_S332
PRKCDBP_S62			TRA2B_S85
REPS1_S535			NACA_S166
ARHGEF12_S206			LIG3_S243
CSRP1_S159			MPRIP_S292
SLC38A1_S49			MPRIP_S221
EIF2A_S501			MPRIP_S1015
TMPO_S168			SMARCC1_S800
TRIM16_S60			MAP4K4_S621
ZNF462_S74			HN1_S79
ZNF185_S212			VCP_S13
DNPH1_S238			NFIA_S326
THUMPD1_S86			SMARCAD1_S935
OPTN_S34			SMARCAD1_S132
COBL_S102			CDK18_S66
FLVCR1_S335			SOX4_S311
LLGL2_S965			SOX4_S247
AP3B1_S276			ZC3H18_S71
GAK_S780			FAM83H_S639
SIPA1L1_S1181			CDK12_S1196
TGOLN2_S352			MEAF6_S118
FZD6_S653			SMARCA4_S1389
FLNB_S2135			PRRC2C_S899
SNCG_S124			LMTK2_S1108
SCEL_S475			AAK1_S622
RTN3_S30			EDC4_S727
HSPB1_S199			EDC4_S919
KRT18_S42			RMDN3_S44
ITGAV_S1046			HDGFRP2_S620
HSP90AA1_S231			ZC3HAV1_S324
HSP90AA1_S263			SFSWAP_S911
PARP1_S782			PRPF38A_S292
HSPD1_S70			PRPF38A_S294
HMGA1_S36			PRPF38A_S296
SLC9A1_S785			SREK1IP1_S143
SLC9A1_S703			SRRM1_S779
SP100_S231			SRRM1_S781
MARCKS_S101			SRRM1_S260
ETV6_S213			SRRM1_S694
MCM2_S139			SRRM1_S220
SLC26A2_S12			SRRM1_S735
ACLY_S481			SRRM1_S702
SLC16A1_S498			SRRM1_S448
RAD23A_S123			SRRM1_S389
RAD23A_S125			SRRM1_S391
SLC7A5_S35			SRRM1_S572
AHNAK_S176			SRRM1_S574
AHNAK_S177			SRRM1_S743
AHNAK_S5448			MDC1_S595
AHNAK_S5077			MED13_S330
FCHO2_S403			CAPRIN1_S333
GALNT2_S94			EPS15L1_S570
AKAP13_S2345			PML_S515
PSMD2_S16			KLF3_S91
TRIM28_S19			KLF3_S95
PLD1_S747			TMPO_S179
SAFB2_S233			DVL3_S122
SAFB2_S234			EZH2_S366
UBAP2L_S477			SNTB2_S90
ITPR3_S1832			ZNF638_S486
ITPR3_S1834			ZNF638_S488
CCDC6_S419			ZNF638_S490
PDCD4_S94			FXR1_S438
FAM171A1_S849			PTPN14_S591
OTUD7B_S467			TRIM28_S23
PBRM1_S12			SUPT6H_S1712
FAM83A_S342			SORBS1_S58
LUZP1_S394			SORBS1_S62
CMAS_S113			SORBS1_S1209
ATL1_S10			SPEN_S188
AHCTF1_S1297			SDPR_S363
JPH2_S162			BCL9L_S988
RTKN_S106			HECTD1_S632
C11orf84_S308			HECTD1_S633
SARG_S508			LARP4B_S526
TNKS1BP1_S1024			CES5A_S304
SLIRP_S102			L4L_S189
UNC93B1_S550			U2SURP_S1012
NUCKS1_S19			U2SURP_S1014
SLK_S571			U2SURP_S1016
SCAF1_S724			SZRD1_S39
RRAGC_S95			TAF9B_S151
TANC2_S1530			HDAC4_S465
RTN4_S15			SMEK1_S755
TPX2_S293			TTYH3_S5
TBC1D2B_S957			TTYH3_S13
SRRM2_S1925			ZNF513_S85
PKP3_S238			SMARCC2_S286
LAS1L_S560			CHD4_S1530
MORC2_S615			GMIP_S439
FLNB_T2134			MAGI1_S736
TJP3_T344			ZC3H4_S1111
HIST1H1E_T18			HUWE1_S3820
DSG2_T784			NA_S581
FXYD3_T105			KIF26B_S459
PDCD4_T93			KIF26B_S461
HUWE1_T2889			MYBBP1A_S1253
LSR_T453			ERBB2IP_S841
CDS1_T36			VPRBP_S730
RBM14_T572			CLASP1_S572
SRRM2_T1492			PUM2_S177
C18orf25_S147			USP8_S680
TJP1_S263			WIPI2_S394
TJP1_S113			UBAP2L_S490
TJP1_S119			NUCKS1_S19
PHC2_S227			ZC3HC1_S337
ABLIM3_S470			MPHOSPH10_S168
ABLIM3_S471			HNRNPA3_S359
CEP89_S16			MICALL1_S628
PHRF1_S915			EHD2_S468
ERC1_S17			NUP107_S87
ERC1_S21			TBC1D10B_S644
GATAD2B_S135			MIA3_S1915
RAB11FIP5_S282			GTF3C2_S214
RALBP1_S48			SLC17A5_S17
RALBP1_S62			SCFD1_S294
CDK13_S217			SRRM2_S2646
CDK13_S138			SRRM2_S452
ADNP_S725			SRRM2_S454
ADNP_S727			SRRM2_S1288
RBBP6_S1737			SRRM2_S1225
CXorf23_S15			SRRM2_S1478
CXorf23_S17			SRRM2_S1378
FXR1_S335			SRRM2_S722
FXR1_S338			SRRM2_S724
PPP1R7_S24			SRRM2_S725
MECP2_S80			SRRM2_S726
RNF20_S136			SRRM2_S1798
RNF20_S138			SRRM2_S231
AKAP2_S201			SRRM2_S295
CTNND1_S920			SRRM2_S2075
CTNND1_S862			SRRM2_S2404
RNF4_S94			SRRM2_S393
RNF4_S95			SRRM2_S1535
FAM175A_S337			SRRM2_S867
LYN_S11			SRRM2_S333
LYN_S13			SRRM2_S1628
ZC3H18_S556			SRRM2_S1630
SETD5_S871			SRRM2_S1631
PPIG_S729			SRRM2_S1683
PPIG_S738			SRRM2_S1685
TMEM63B_S115			SRRM2_S1687
ARHGAP1_S49			SRRM2_S1688
ARHGAP1_S50			SRRM2_S1667
ARHGAP1_S51			SRRM2_S1668
ESRRA_S26			SRRM2_S1669
XRCC1_S415			SRRM2_S344
XRCC1_S416			SRRM2_S1554
BAZ2A_S466			SRRM2_S1498
BAZ2A_S479			SRRM2_S778
LRWD1_S107			SRRM2_S700
NGDN_S131			SRRM2_S702
CTNNA1_S641			SRRM2_S704
CEP170_S1203			SRRM2_S1994
TRIM16_S62			SRRM2_S632
ABCC3_S60			SRRM2_S634
ZNF768_S87			SRRM2_S636
STUB1_S19			SRRM2_S1982
STUB1_S23			SRRM2_S1984
ESYT2_S699			SRRM2_S886
TANC2_S57			SRRM2_S888
TANC2_S61			SRRM2_S375
CDK12_S301			SRRM2_S884
CDK12_S303			SRRM2_S2351
CDK12_S332			SRRM2_S1359
SOCS3_S13			FLNA_S2032
GTF2F1_S307			PAK4_S181
MYO9B_S1261			WHSC1_S406
PGRMC1_S181			WHSC1_S407
PGRMC1_S190			PDCL3_S235
ARHGEF11_S1478			PDCL3_S237
SIPA1L1_S1650			NKRF_S429
TGOLN2_S298			MAP1S_S724
HTATSF1_S607			ZHX2_S826
HTATSF1_S494			ZHX2_S828
HTATSF1_S498			MED19_S234
RRP9_S53			CWC22_S903
MED14_S1112			CWC22_S831
SPAG9_S730			CWC22_S106
SPAG9_S733			CWC22_S91
PSIP1_S118			CWC22_S93
PSIP1_S105			CWC22_S97
MYCBP2_S181			UTP15_S528
MYCBP2_S183			VCPIP1_S997
STK10_S450			VCPIP1_S999
SVIL_S261			CCDC132_S561
SVIL_S270			EIF3B_S75
FGFR1OP_S152			EIF3B_S84
FGFR1OP_S156			FNBP1L_S505
FGFR1OP_S160			BCLAF1_S883
BAG3_S377			SNRNP27_S63
FTH1_S179			PHLDB2_S465
FTH1_S183			PPHLN1_S96
MAP2_S1347			MATR3_S606
MAP2_S1353			CASC3_S262
MAP2_S1362			APOA1BP_S43
MAP2_S1790			BUD13_S263
HLA_S356			DOCK7_S900
HLA_S359			DOCK7_S910
CEBPB_S237			HEXIM1_S103
SON_S1697			CCAR2_S625
SON_S1701			RBM39_S136
SON_S1829			GATAD2B_S130
SON_S1831			UBL7_S230
SDC1_S285			EPN3_S257
SDC1_S287			ANAPC4_S777
TGM1_S82			SH3D19_S368
TGM1_S87			BASP1_S218
POLR2A_S1871			HNRNPLL_S8
POLR2A_S1896			BCL7B_S122
POLR2A_S1847			DBR1_S484
KDM5A_S1330			DBR1_S485
KDM5A_S1331			WBP11_S237
PTDSS1_S439			WAC_S62
RANBP2_S2454			MED1_S1225
MFAP1_S116			MED1_S1483
MFAP1_S118			MED1_S1484
MFAP1_S52			ARFGAP2_S145
MFAP1_S53			RNPS1_S52
TOP2B_S1522			RNPS1_S53
ERCC6_S486			SF3B1_S332
ERCC6_S489			ANKRD17_S2401
BCAR2_S778			ANKRD17_S2411
AHNAK_S5762			RTN4_S13
AHNAK_S5763			RRBP1_S766
AHNAK_S5731			LAMTOR1_S26
AHNAK_S5857			FAM134C_S436
AHNAK_S5870			TOMM70A_S94
STX4_S14			ZNF687_S29
STX4_S15			PHF6_S199
CHD3_S1601			RAB11FIP1_S208
CHD3_S1605			RAB11FIP1_S358
TP53BP1_S1320			RAB11FIP1_S385
ILF3_S477			PHF10_S326
SRSF9_S211			XRN2_S475
SRSF9_S216			PPP1R12A_S870
SRSF6_S314			DTD1_S196
SRSF6_S274			WDR4_S397
PRPF4B_S328			TCF20_S603
HDAC1_S421			TCF20_S669
HDAC1_S423			CPSF1_S732
SHROOM2_S921			CPSF1_S754
SHROOM2_S922			DGCR8_S402
SAFB_S389			DGCR8_S404
TESK1_S437			UBE4B_S224
TESK1_S441			RTN3_S23
MED1_S1479			AFF4_S544
MED1_S1481			BRD4_S1067
MED1_S1482			EXOSC9_S385
CCDC6_S240			EXOSC9_S393
SRSF7_S181			EXOSC9_S395
ZC3H13_S1065			DYNC1H1_S4368
ZC3H13_S1068			DDX21_S192
SRSF11_S338			MEFV_S607
GPAM_S688			MEFV_S609
GPAM_S695			CCNL2_S328
OTUD7B_S460			CCNL2_S335
NCCRP1_S37			SMPD3_S185
NUFIP2_S212			SMPD3_S186
NUFIP2_S216			AATF_S283
IRF2BP2_S457			MYO18A_S1938
IRF2BP2_S460			SON_S2133
PDZD8_S975			SON_S1954
PDZD8_S980			SON_S1956
BOD1L1_S482			SON_S1960
VANGL1_S520			ADD3_S683
VANGL1_S523			ZRANB2_S290
SLC20A1_S267			ZRANB2_S193
LEO1_S197			PCM1_S952
DGCR8_S377			SMAP_S25
MYO18A_S1970			TJP2_S948
MYO18A_S1974			TJP2_S378
MYO18A_S2038			HNRNPC_S246
SYMPK_S1259			MECP2_S360
UPF1_S1107			SETD2_T612
UPF1_S1110			TCOF1_T424
CHAMP1_S247			EPB41L2_T192
CHAMP1_S308			TMEM131_T1334
CHAMP1_S311			HNF1A_T67
CHAMP1_S319			HNF1A_T74
ERBB2IP_S602			MAP4_T658
ERBB2IP_S603			MAP4_T511
IWS1_S235			PCYT1A_T325
JPH2_S486			TNKS1BP1_T605
TRIM56_S475			NFIB_T327
TRIM56_S471			VCP_T14
PI4K2A_S460			SMARCAD1_T934
C11orf84_S148			CDK12_T1192
C11orf84_S154			CDK12_T1198
PHF23_S74			COBLL1_T370
PHF23_S79			PRKAA1_T490
FRMD8_S20			KAT7_T132
FRMD8_S24			MED13_T329
OSBPL8_S358			SUPT6H_T1709
TP63_S463			EIF4G2_T507
SMARCAD1_S124			SDPR_T368
SMARCAD1_S127			RALY_T268
SMARCAD1_S239			SQSTM1_T271
SMARCAD1_S242			CDC5L_T377
TANC2_S1442			WDR44_T403
RTN4_S7			TAF9B_T154
DUOX1_S634			LARP1_T492
DUOX1_S637			TRPM4_T524
AATF_S320			SGTA_T305
AATF_S321			SRRM2_T487
LIMA1_S371			SRRM2_T1800
MED13_S330			SRRM2_T442
TNIK_S764			SRRM2_T2056
TNIK_S769			SRRM2_T1692
ACIN1_S158			STON2_T258
ACIN1_S152			RBM14_T572
PRR12_S1568			GNL3_T501
COL17A1_S148			PHLDB2_T468
SRRM2_S1397			MATR3_T617
SRRM2_S1620			TAF9_T159
SRRM2_S1621			TAF9_T161
SRRM2_S440			SMARCA5_T55
SRRM2_S2121			UBXN1_T192
SRRM2_S2123			MED1_T1161
SRRM2_S2690			EHBP1L1_T288
SRRM2_S300			RTN4_T171
ARL6IP4_T41			FAM134C_T310
CHD4_T1542			PHF6_T158
CHD4_T1546			RANBP2_T2635
CEP89_T7			DDX21_T247
PHRF1_T917			MEFV_T614
TJP2_T446			TACC2_T507
TACC2_T409			TACC2_T516
SETD5_T874			FMNL1_T1018
BANF1_T3			STUB1_T15
RIN1_T231			PNISR_Y576
ARHGAP1_T56			TRA2B_Y86
BAZ2A_T477			SMARCAD1_Y949
SOCS3_T3			MAGI1_Y616
GTF2F1_T305			BRD2_Y629
SF3B1_T223			RBM17_Y214
SF3B1_T227			MYO18A_Y2035
SON_T1691			SON_Y1815
POLR2A_T1903			FMNL2_S171
PRRC2A_T1112			TCOF1_S169
RANBP2_T2450			API5_S464
RAD23A_T132			NMT1_S47
BCAR2_T787			SLC4A4_S257
CHD3_T1595			ZNF106_S1381
CHD3_T1557			TRA2B_S95
PRPF4B_T576			TRA2B_S99
BOD1L1_T489			TRA2B_S264
LEO1_T188			TRA2B_S87
DGCR8_T371			RPS17_S113
JPH2_T490			EDC4_S745
UTP3_T362			EDC4_S923
MED13_T326			COBLL1_S546
KIDINS220_T890			MDH1B_S224
PRR12_T1561			MDH1B_S227
SRRM2_T2125			XRCC1_S446
SRRM2_T848			AKT2_S261
SAMHD1_Y14			AKT2_S268
SRSF9_Y214			SMARCC2_S304
SRSF9_Y221			CEP170B_S360
ABCC1_S602			EHD2_S438
ABCC1_S603			SRRM2_S1278
[truncated: 714 more rows]
