# Supplementary material for: Parallelized multidimensional analytic framework applied to mammary epithelial cells uncovers regulatory principles in EMT
Source: Nat Commun. 2023 Feb 8;14:688. doi: 10.1038/s41467-023-36122-x (PMC9908882; doi:10.1038/s41467-023-36122-x)
Supplement: Supplementary file 12 — Source Data files [file 41467_2023_36122_MOESM12_ESM.zip › Source_Data_files/Source Data file ΓÇô Supp Fig 6d.txt]

Modules	cluster 1	cluster 2	cluster 3	cluster 4	cluster 5	cluster 6	cluster 7	cluster 8	cluster 9	cluster 10	cluster 11	cluster 12	cluster 13	cluster 14	cluster 15	cluster 16	cluster 17	cluster 18	cluster 19	cluster 20
Module 2	-0.7229024434626058	0.4055676020227816	-1.6515337986053558	-0.7804937467470551	-0.8596876776280387	-1.2141519962316651	1.1324487751550136	-1.3368793133743637	-1.2597969450993953	0.27569820321172844	1.2795462076732529	1.0770067120382856	0.5119354694891619	0.49292897624086035	1.718081614553708	0.10448452391474322	0.8455910233694649	-0.08527250383907253	-0.6876212609105714	0.7550505782291225
Module 5	0.42751492037478184	0.05578223151857243	-0.19809673064584857	-0.4099801200746051	0.027925240818962357	-0.6575003661978324	0.8974936382093723	-0.16722013675166797	-1.7311673442511963	0.10291094185693656	0.9953858680596724	0.6898388860553178	1.0242262478165884	1.1229106555426398	1.32304180650924	0.0027184282445900797	0.7130784448345091	-1.3264966694396303	-2.531233247025218	-0.36113269545519106
Module 1	-1.299430649758934	-0.9758701738984157	-0.9436590084250254	-0.041920189504418205	-0.4738265506097965	0.7778040404465606	-0.19072020694772704	-0.5493346480832829	-0.3655460928741486	-0.5207962277879783	0.3859795224058707	1.0777353007120483	0.7869310840728037	0.562065937728734	0.16182228803258525	0.094703877882124185	1.570539418183967	-1.312360748815633	-1.193608409299497	2.449491436540205
Module 6	-0.7871208754694566	0.4803557772405307	0.8372769914302653	-0.8250542345179697	0.4407177963048356	-1.6713292956756776	0.13578320390920642	-0.02462416035575086	1.0862922382399225	-0.8165558810192779	0.7779290694252342	0.9439213576758092	0.7093336813990695	1.816952857630042	0.9150687648834178	-0.63294961730668	0.4659202037412169	-1.492702595137801	-1.451398017050622	-0.9078172653463437
Module 3	0.0033556964947298955	0.11583060525160413	-0.4489429665485517	-0.39799763791294945	-0.348889571167018	-1.4156839877039928	0.9281420952018887	-0.13210927135452588	-1.4734291496835694	0.18994837155723854	1.370445597310244	0.6421874442575881	1.2591750000466684	1.0653673538297699	1.435143279779905	0.2883463243216056	0.5805580880617984	-0.8653777595233356	-2.1936467477877777	-0.6024227644313649
Module 8	1.445205855226164	0.40049568963387683	-0.3238779342840506	-0.39006036198340344	-0.37815462115885085	-1.0119737853338238	0.4318024347756106	-0.47062637995168055	-2.366097186592265	1.3329551767148984	-0.19165517903353474	-0.3114430505674644	-0.340883784503639	-0.31376996487734543	0.6788845160466219	1.237520199604432	-0.6548882620624419	1.9725128442414772	0.17706951358171505	-0.9230157194763169
Module 10	1.6248618579280136	0.9901988655749663	-0.2826978931360165	-0.5464223262571677	-0.14877065707084722	-1.0676697270506958	0.9823660583478822	-0.7923538349149589	-1.6150474714404282	0.583418916245906	0.6832561027306999	0.001047648404933708	0.26092871956408514	0.06285607902410138	2.266900155980879	-0.1781770152075853	-0.4124335952387664	0.18221300224925233	-1.3940585005920685	-1.200416385142183
Module 4	-0.4169490625440076	-0.4704932484455628	-0.6831834765309146	-0.7442537817073657	-0.3150788102411565	-1.0558183050278942	0.6615067927436321	-0.048666003691320646	-0.9797891002941721	0.28654088258776184	1.092681010202335	0.9363364245887099	1.6933930298265008	1.0110209719546985	0.9868762186122306	0.9207043923485991	0.6098831281186424	-1.444616418563465	-2.1527758640383925	0.11268122010115748
Module 7	0.32050360036491576	1.3646619359755154	-0.6852141071645004	-0.6903482982577668	-0.6384057223041841	-0.8087796652542202	1.7034522709228752	-0.6756406062972944	-0.8009355113394523	1.4193315138251428	1.9539362326525282	-0.5328931243384649	-0.4448122146490585	-0.44862288847108345	1.5984944282378268	-0.5639689675302879	-0.5204684772188456	0.08082828881500333	-0.9401541312347248	-0.6909645567339248
Module 11	1.041033439498178	0.9686708953089174	1.4185615915294902	1.4738874829158675	1.3728096768734026	-0.5023692452358571	0.004206343401398488	0.7700911212475148	-2.024788425603276	-0.19978672615886675	-0.3988727609225849	-0.4664616411688203	-0.0876116791822788	-0.24114335360460387	-0.010408823868803747	0.07379258112686832	-1.1611882033921437	0.20569133519659621	-0.22791411430566788	-2.008199493655356
Module 9	-0.446661883867269	-0.4436815563774538	0.06125861059699254	-1.5156571861012993	0.7059386285433318	-1.9098549864535301	0.24031532869400932	1.199698342472936	0.10720660380789482	0.28372788573382435	0.8619963402984646	1.1276753109598296	1.052152032044971	1.5123363451193739	0.5737555431256756	0.5101937485503845	-0.31009009417159655	-1.0877708519664107	-1.0284767072302334	-1.4940614537799055
