# Supplementary material for: Parallelized multidimensional analytic framework applied to mammary epithelial cells uncovers regulatory principles in EMT
Source: Nat Commun. 2023 Feb 8;14:688. doi: 10.1038/s41467-023-36122-x (PMC9908882; doi:10.1038/s41467-023-36122-x)
Supplement: Supplementary file 12 — Source Data files [file 41467_2023_36122_MOESM12_ESM.zip › Source_Data_files/Source Data file ΓÇô Fig 3a.txt]

layer	Exosome	Membrane	Nucleus	Proteome	Secretome	Phosphorylation	Glycosylation	miRNA	Metabolites
Exosome	1	0.05076896968453655	0.045088977161784956	0.04457956557301483	0.04740864895154537	0.036068490365514266	0.5462397979691098	-0.0032931900758389624	0.5664415798269589
Membrane	0.05076896968453655	1	0.8668110681693544	0.8550032810638929	0.8602588333701645	0.8654169159179729	-0.07278522532333705	0.817207099780576	0.17343419720714728
Nucleus	0.045088977161784956	0.8668110681693544	1	0.9640450578655698	0.7574011230176929	0.8589298587615082	-0.03727106272447954	0.7873308587245663	0.17290764468179942
Proteome	0.04457956557301483	0.8550032810638929	0.9640450578655698	1	0.7459399776162016	0.8341344848065941	-0.050630421799530825	0.7659525443083134	0.16854606892592314
Secretome	0.04740864895154537	0.8602588333701645	0.7574011230176929	0.7459399776162016	1	0.8052762738463972	-0.03429076400508042	0.8220270181382267	0.14813648409282315
Phosphorylation	0.036068490365514266	0.8654169159179729	0.8589298587615082	0.8341344848065941	0.8052762738463972	1	-0.02247035536625939	0.8181835474162868	0.15083253926145135
Glycosylation	0.5462397979691098	-0.07278522532333705	-0.03727106272447954	-0.050630421799530825	-0.03429076400508042	-0.02247035536625939	1	-0.05848034220388065	0.4898062226027563
miRNA	-0.0032931900758389624	0.817207099780576	0.7873308587245663	0.7659525443083134	0.8220270181382267	0.8181835474162868	-0.05848034220388065	1	0.08044165396914438
Metabolites	0.5664415798269589	0.17343419720714728	0.17290764468179942	0.16854606892592314	0.14813648409282315	0.15083253926145135	0.4898062226027563	0.08044165396914438	1
