# Supplementary material for: Parallelized multidimensional analytic framework applied to mammary epithelial cells uncovers regulatory principles in EMT
Source: Nat Commun. 2023 Feb 8;14:688. doi: 10.1038/s41467-023-36122-x (PMC9908882; doi:10.1038/s41467-023-36122-x)
Supplement: Supplementary file 12 — Source Data files [file 41467_2023_36122_MOESM12_ESM.zip › Source_Data_files/Source Data file ΓÇô Fig 2d.txt]

comparison	group	overlap	cor
Exos-Mem	10	915	0.116208226
Exos-Glyco	11	197	0.174628014
Exos-Nuc	12	926	0.157225453
Exos-Sec	13	475	0.205004437
Glyco-Mem	14	330	0.443759755
Glyco-Nuc	15	390	0.579278768
Glyco-Sec	16	160	0.397391758
Mem-Nuc	17	1895	0.259442361
Mem-Sec	18	673	0.190797832
Nuc-Sec	19	744	0.177027628
