# Supplementary material for: Parallelized multidimensional analytic framework applied to mammary epithelial cells uncovers regulatory principles in EMT
Source: Nat Commun. 2023 Feb 8;14:688. doi: 10.1038/s41467-023-36122-x (PMC9908882; doi:10.1038/s41467-023-36122-x)
Supplement: Supplementary file 12 — Source Data files [file 41467_2023_36122_MOESM12_ESM.zip › Source_Data_files/Source Data file ΓÇô Supp Fig 2i.txt]

Gene	CCLE_Classification	EMT_Classification
A2M	Class 2	Class 1
AARS2	Class 2	Class 2
AASDHPPT	Class 1	Class 2
AASS	Class 1	Class 2
ABCB10	Class 2	Class 2
ABCB7	Class 2	Class 2
ABCD3	Class 2	Class 2
ABCF1	Class 1	Class 2
ABCF2	Class 2	Class 2
ABCF3	Class 2	Class 1
ABHD10	Class 1	Class 2
ABHD11	Class 1	Class 2
ABHD12	Class 1	Class 1
ABT1	Class 2	Class 1
ACAA2	Class 1	Class 2
ACACA	Class 2	Class 1
ACADSB	Class 1	Class 2
ACADVL	Class 2	Class 2
ACADVL	Class 1	Class 2
ACAT1	Class 1	Class 2
ACAT2	Class 1	Class 2
ACBD5	Class 1	Class 2
ACIN1	Class 2	Class 2
ACLY	Class 2	Class 2
ACO2	Class 1	Class 2
ACOT7	Class 1	Class 2
ACOT8	Class 1	Class 2
ACP2	Class 1	Class 1
ACSF2	Class 1	Class 2
ACSL1	Class 1	Class 1
ACSL5	Class 1	Class 1
ACTB	Class 2	Class 2
ACTN4	Class 1	Class 2
ACTR2	Class 2	Class 2
ACTR3	Class 2	Class 2
ACYP2	Class 1	Class 2
ADAM15	Class 1	Class 2
ADAR	Class 1	Class 2
ADD1	Class 2	Class 2
ADH5	Class 1	Class 2
ADI1	Class 2	Class 2
ADK	Class 1	Class 1
ADK	Class 2	Class 1
ADNP	Class 2	Class 2
ADPGK	Class 1	Class 2
ADRM1	Class 2	Class 1
AFF4	Class 2	Class 2
AFG3L2	Class 1	Class 2
AGFG1	Class 2	Class 2
AGK	Class 1	Class 2
AGL	Class 2	Class 2
AGPAT5	Class 2	Class 1
AGPS	Class 2	Class 1
AGTRAP	Class 2	Class 1
AHCTF1	Class 2	Class 2
AHCY	Class 1	Class 2
AHNAK	Class 1	Class 2
AHNAK2	Class 1	Class 2
AIFM1	Class 1	Class 2
AIMP1	Class 2	Class 2
AK2	Class 2	Class 2
AK3	Class 1	Class 2
AKAP1	Class 2	Class 1
AKAP13	Class 1	Class 2
AKAP8	Class 2	Class 2
AKR7A2	Class 1	Class 2
AKR7A2	Class 2	Class 2
AKT2	Class 2	Class 2
ALDH16A1	Class 1	Class 2
ALDH1B1	Class 1	Class 2
ALDH4A1	Class 1	Class 2
ALDH5A1	Class 1	Class 2
ALDOA	Class 2	Class 2
ALDOC	Class 1	Class 2
AMFR	Class 2	Class 2
AMOTL1	Class 1	Class 1
ANAPC7	Class 2	Class 2
ANKFY1	Class 2	Class 2
ANKIB1	Class 2	Class 2
ANKRD17	Class 2	Class 2
ANKS1A	Class 2	Class 2
ANKZF1	Class 2	Class 2
ANXA1	Class 1	Class 2
ANXA11	Class 1	Class 2
ANXA2	Class 1	Class 2
ANXA3	Class 1	Class 2
ANXA4	Class 1	Class 2
ANXA5	Class 2	Class 2
ANXA6	Class 1	Class 2
AP1B1	Class 2	Class 2
AP1G1	Class 2	Class 2
AP1M1	Class 2	Class 2
AP1M2	Class 2	Class 2
AP2A2	Class 2	Class 2
AP2B1	Class 2	Class 2
AP2S1	Class 2	Class 2
AP3B1	Class 2	Class 2
AP3D1	Class 2	Class 2
AP3S1	Class 2	Class 2
APEX1	Class 1	Class 2
APIP	Class 1	Class 1
APLP2	Class 1	Class 1
APOOL	Class 2	Class 1
APP	Class 1	Class 2
APPL2	Class 1	Class 1
APPL2	Class 2	Class 1
APTX	Class 2	Class 2
AQR	Class 2	Class 2
ARCN1	Class 2	Class 2
ARF4	Class 1	Class 2
ARFGAP1	Class 2	Class 2
ARFGAP2	Class 1	Class 2
ARFGAP3	Class 2	Class 2
ARFIP2	Class 1	Class 2
ARHGAP1	Class 1	Class 2
ARHGAP17	Class 1	Class 2
ARHGAP21	Class 1	Class 2
ARHGAP35	Class 1	Class 2
ARHGAP35	Class 2	Class 2
ARHGDIB	Class 1	Class 2
ARHGEF1	Class 2	Class 2
ARHGEF40	Class 1	Class 2
ARID4B	Class 2	Class 1
ARL1	Class 2	Class 2
ARL6IP5	Class 2	Class 1
ARL8B	Class 2	Class 2
ARMC1	Class 2	Class 2
ARMC10	Class 2	Class 1
ARMC8	Class 2	Class 2
ARPC3	Class 2	Class 2
ARPP19	Class 2	Class 2
ARSA	Class 2	Class 1
ARSB	Class 1	Class 1
ASL	Class 1	Class 2
ASS1	Class 1	Class 1
ATAD1	Class 1	Class 2
ATAD2	Class 1	Class 1
ATAD3B	Class 2	Class 1
ATF7IP	Class 2	Class 2
ATG9A	Class 2	Class 2
ATL2	Class 2	Class 2
ATL3	Class 1	Class 2
ATP11B	Class 2	Class 1
ATP13A1	Class 2	Class 2
ATP1A1	Class 2	Class 1
ATP1B1	Class 1	Class 1
ATP1B3	Class 2	Class 1
ATP2A2	Class 2	Class 2
ATP2C1	Class 2	Class 1
ATP6AP1	Class 2	Class 2
ATP6AP2	Class 2	Class 2
ATP6V1A	Class 2	Class 2
ATP6V1B2	Class 1	Class 2
ATP6V1C1	Class 2	Class 2
ATP6V1F	Class 2	Class 2
ATP7A	Class 1	Class 2
ATP9A	Class 1	Class 1
ATRN	Class 2	Class 2
ATRN	Class 1	Class 2
ATXN2L	Class 2	Class 2
AUP1	Class 1	Class 2
AURKB	Class 2	Class 1
AVL9	Class 2	Class 1
AVL9	Class 1	Class 1
B4GALT1	Class 1	Class 2
BAD	Class 2	Class 2
BAG1	Class 1	Class 2
BAG3	Class 1	Class 2
BAIAP2L1	Class 1	Class 2
BANP	Class 2	Class 2
BASP1	Class 1	Class 2
BAX	Class 2	Class 1
BAZ1A	Class 2	Class 2
BAZ2A	Class 2	Class 2
BBX	Class 2	Class 1
BCAP29	Class 1	Class 1
BCAR1	Class 1	Class 2
BCAS2	Class 2	Class 2
BCL2L13	Class 2	Class 2
BCL2L13	Class 1	Class 2
BCL2L2	Class 2	Class 1
BCL7C	Class 2	Class 2
BCLAF1	Class 2	Class 2
BCR	Class 2	Class 2
BCS1L	Class 2	Class 2
BICD2	Class 1	Class 2
BIN3	Class 2	Class 2
BLOC1S1	Class 2	Class 2
BLVRA	Class 1	Class 2
BMP2K	Class 2	Class 2
BOLA1	Class 2	Class 1
BOLA3	Class 2	Class 2
BPNT1	Class 1	Class 2
BPTF	Class 2	Class 2
BRD4	Class 2	Class 2
BRD8	Class 2	Class 2
BRIX1	Class 2	Class 1
BRK1	Class 2	Class 2
BROX	Class 2	Class 2
BSDC1	Class 2	Class 1
BSG	Class 2	Class 2
BTN2A1	Class 2	Class 1
BUB3	Class 2	Class 2
BUD13	Class 2	Class 2
BYSL	Class 2	Class 1
BZW2	Class 1	Class 1
C1GALT1	Class 2	Class 2
C1GALT1	Class 1	Class 2
C1QBP	Class 2	Class 2
C1QBP	Class 1	Class 2
C2CD5	Class 2	Class 1
C2orf49	Class 2	Class 2
C2orf69	Class 2	Class 1
C5orf24	Class 2	Class 2
C7orf50	Class 2	Class 2
C8orf33	Class 2	Class 1
C8orf82	Class 2	Class 2
C8orf82	Class 1	Class 2
CA2	Class 1	Class 1
CAB39	Class 2	Class 2
CAD	Class 1	Class 2
CALCOCO2	Class 2	Class 2
CALD1	Class 1	Class 1
CALM2	Class 2	Class 2
CALR	Class 1	Class 2
CALR	Class 2	Class 2
CALU	Class 1	Class 1
CAMK2D	Class 1	Class 1
CAMLG	Class 2	Class 2
CAND1	Class 2	Class 2
CANT1	Class 1	Class 1
CANX	Class 2	Class 2
CAP1	Class 1	Class 2
CAPG	Class 1	Class 2
CAPN1	Class 2	Class 2
CAPN2	Class 1	Class 2
CAPRIN1	Class 2	Class 2
CAPZA1	Class 2	Class 2
CAPZB	Class 2	Class 2
CASC3	Class 2	Class 1
CASK	Class 1	Class 2
CASP4	Class 1	Class 1
CASP6	Class 1	Class 1
CAT	Class 1	Class 2
CAV2	Class 1	Class 2
CBL	Class 1	Class 2
CBR1	Class 1	Class 2
CBX1	Class 2	Class 2
CBX3	Class 2	Class 2
CBX4	Class 1	Class 1
CBX5	Class 2	Class 2
CCAR2	Class 2	Class 2
CCDC124	Class 2	Class 2
CCDC127	Class 2	Class 2
CCDC22	Class 2	Class 2
CCDC43	Class 2	Class 1
CCDC47	Class 2	Class 2
CCDC51	Class 1	Class 2
CCDC59	Class 2	Class 1
CCDC6	Class 1	Class 2
CCDC86	Class 2	Class 1
CCDC88A	Class 1	Class 1
CCDC90B	Class 1	Class 2
CCDC93	Class 2	Class 2
CCDC97	Class 2	Class 2
CCPG1	Class 1	Class 1
CCT2	Class 2	Class 2
CCT6A	Class 2	Class 2
CCT7	Class 2	Class 2
CCT8	Class 2	Class 2
CD2AP	Class 1	Class 2
CD2BP2	Class 2	Class 2
CD44	Class 1	Class 2
CD47	Class 1	Class 2
CD55	Class 1	Class 1
CD58	Class 1	Class 2
CDC16	Class 2	Class 2
CDC23	Class 2	Class 2
CDC26	Class 2	Class 1
CDC37	Class 1	Class 2
CDC42BPA	Class 1	Class 1
CDC42BPB	Class 2	Class 2
CDC5L	Class 2	Class 2
CDC73	Class 2	Class 2
CDH1	Class 1	Class 2
CDH2	Class 1	Class 1
CDH3	Class 1	Class 1
CDK11B	Class 2	Class 2
CDK5	Class 1	Class 2
CDK5RAP1	Class 2	Class 2
CDK5RAP3	Class 2	Class 2
CDS2	Class 2	Class 2
CDV3	Class 1	Class 2
CDV3	Class 2	Class 2
CEBPB	Class 2	Class 1
CELF1	Class 2	Class 2
CENPF	Class 2	Class 1
CEP170	Class 1	Class 2
CEP170B	Class 1	Class 2
CEP170B	Class 2	Class 2
CEP250	Class 2	Class 2
CEP350	Class 2	Class 2
CERS2	Class 2	Class 2
CFL2	Class 1	Class 2
CGGBP1	Class 1	Class 1
CGN	Class 1	Class 2
CHAMP1	Class 2	Class 2
CHCHD2	Class 1	Class 2
CHD2	Class 2	Class 2
CHD4	Class 2	Class 2
CHMP1A	Class 2	Class 1
CHMP1B	Class 1	Class 1
CHMP4B	Class 2	Class 2
CHORDC1	Class 1	Class 2
CHP1	Class 2	Class 2
CHTOP	Class 2	Class 1
CISD1	Class 2	Class 1
CKAP5	Class 2	Class 2
CLASP1	Class 1	Class 2
CLASP1	Class 2	Class 2
CLASP2	Class 2	Class 2
CLCC1	Class 1	Class 1
CLCN7	Class 2	Class 2
CLEC16A	Class 2	Class 2
CLIC1	Class 1	Class 2
CLIC4	Class 1	Class 2
CLINT1	Class 2	Class 2
CLIP1	Class 1	Class 2
CLMN	Class 1	Class 1
CLN5	Class 1	Class 1
CLP1	Class 2	Class 1
CLPP	Class 2	Class 2
CLPTM1	Class 2	Class 2
CLPTM1L	Class 1	Class 2
CLPX	Class 2	Class 2
CLTB	Class 2	Class 2
CLTC	Class 2	Class 2
CLU	Class 1	Class 1
CLUH	Class 2	Class 1
CLYBL	Class 1	Class 2
CMAS	Class 1	Class 2
CMAS	Class 2	Class 2
CMSS1	Class 2	Class 1
CMTR1	Class 2	Class 1
CNBP	Class 1	Class 1
CNDP2	Class 1	Class 2
CNNM4	Class 1	Class 1
CNOT10	Class 2	Class 1
CNPY3	Class 1	Class 1
CNTNAP1	Class 1	Class 1
COA3	Class 2	Class 2
COBLL1	Class 1	Class 2
COG3	Class 1	Class 1
COG3	Class 2	Class 1
COG4	Class 2	Class 2
COL6A1	Class 1	Class 1
COLGALT1	Class 1	Class 2
COMTD1	Class 2	Class 1
COPA	Class 2	Class 2
COPE	Class 2	Class 2
COPG1	Class 2	Class 2
COPG2	Class 2	Class 2
COPS2	Class 2	Class 1
COPS4	Class 2	Class 2
COPS6	Class 2	Class 2
COPS7B	Class 2	Class 2
COQ3	Class 2	Class 1
COQ9	Class 2	Class 1
CORO1A	Class 1	Class 2
CORO1B	Class 1	Class 2
CORO1C	Class 1	Class 2
COTL1	Class 1	Class 2
COX17	Class 1	Class 2
COX4I1	Class 2	Class 1
COX6C	Class 2	Class 1
COX7A2L	Class 2	Class 1
CPEB4	Class 1	Class 2
CPNE2	Class 1	Class 1
CPPED1	Class 1	Class 1
CPSF7	Class 2	Class 2
CPT2	Class 1	Class 1
CRABP2	Class 1	Class 2
CREBBP	Class 2	Class 1
CRIM1	Class 1	Class 1
CRKL	Class 2	Class 2
CRKL	Class 1	Class 2
CROCC	Class 1	Class 2
CRTAP	Class 1	Class 2
CRTAP	Class 2	Class 2
CS	Class 2	Class 2
CSE1L	Class 1	Class 2
CSNK1E	Class 2	Class 2
CSNK2A2	Class 2	Class 2
CSTF1	Class 2	Class 2
CSTF2T	Class 2	Class 2
CTBP1	Class 2	Class 2
CTNNA1	Class 2	Class 2
CTNNB1	Class 2	Class 2
CTNNBL1	Class 2	Class 2
CTPS2	Class 1	Class 2
CTSB	Class 1	Class 2
CTSC	Class 1	Class 2
CTSC	Class 2	Class 2
CTSH	Class 1	Class 2
CTTN	Class 1	Class 2
CTTNBP2NL	Class 1	Class 2
CUL3	Class 2	Class 2
CUL4A	Class 2	Class 2
CWC15	Class 2	Class 1
CWC22	Class 2	Class 2
CWC25	Class 2	Class 2
CWF19L1	Class 2	Class 1
CXADR	Class 1	Class 1
CYB5A	Class 1	Class 2
CYB5R1	Class 1	Class 1
CYC1	Class 1	Class 1
CYFIP1	Class 2	Class 2
CYFIP2	Class 2	Class 2
CYP51A1	Class 2	Class 2
DAG1	Class 1	Class 2
DARS2	Class 1	Class 2
DAXX	Class 2	Class 2
DAZAP1	Class 2	Class 2
DBT	Class 1	Class 2
DBT	Class 2	Class 2
DCAF13	Class 2	Class 1
DCAKD	Class 2	Class 1
DCBLD2	Class 1	Class 1
DCPS	Class 1	Class 2
DCTN2	Class 1	Class 2
DCTN2	Class 2	Class 2
DCTN4	Class 2	Class 2
DCUN1D3	Class 1	Class 1
DCUN1D3	Class 2	Class 1
DCUN1D5	Class 2	Class 1
DDA1	Class 2	Class 2
DDB1	Class 2	Class 2
DDRGK1	Class 2	Class 2
DDX1	Class 2	Class 2
DDX10	Class 2	Class 2
DDX17	Class 2	Class 1
DDX18	Class 2	Class 1
DDX20	Class 2	Class 1
DDX21	Class 2	Class 2
DDX23	Class 2	Class 2
DDX28	Class 2	Class 2
DDX31	Class 2	Class 2
DDX39A	Class 1	Class 1
DDX39B	Class 2	Class 2
DDX41	Class 2	Class 2
DDX46	Class 2	Class 2
DDX52	Class 2	Class 1
DDX56	Class 2	Class 1
DDX6	Class 2	Class 2
DECR1	Class 1	Class 2
DECR2	Class 1	Class 2
DEK	Class 2	Class 2
DERA	Class 2	Class 2
DERL1	Class 1	Class 2
DES	Class 2	Class 2
DFFA	Class 1	Class 2
DGKA	Class 1	Class 2
DHCR24	Class 2	Class 2
DHCR24	Class 1	Class 2
DHCR7	Class 2	Class 2
DHODH	Class 2	Class 2
DHRS3	Class 1	Class 2
DHRS7	Class 1	Class 2
DHRS7B	Class 1	Class 2
DHX30	Class 2	Class 2
DHX37	Class 2	Class 2
DHX8	Class 2	Class 2
DHX9	Class 2	Class 2
DIAPH1	Class 2	Class 2
DIDO1	Class 2	Class 2
DIP2B	Class 2	Class 1
DIS3	Class 2	Class 2
DLD	Class 2	Class 2
DLG1	Class 2	Class 2
DLG5	Class 2	Class 1
DLGAP4	Class 2	Class 1
DLST	Class 1	Class 2
DMAP1	Class 2	Class 2
DNAJB4	Class 1	Class 1
DNAJC1	Class 1	Class 2
DNAJC1	Class 2	Class 2
DNAJC13	Class 2	Class 1
DNAJC19	Class 1	Class 2
DNAJC19	Class 2	Class 2
DNAJC21	Class 2	Class 1
DNAJC8	Class 1	Class 2
DNM1L	Class 2	Class 2
DNMT1	Class 2	Class 1
DNPEP	Class 1	Class 1
DOCK1	Class 1	Class 2
DOCK7	Class 2	Class 1
DPM1	Class 2	Class 2
DPP3	Class 1	Class 2
DPP3	Class 2	Class 2
DPP7	Class 1	Class 2
DPYSL2	Class 1	Class 2
DRG1	Class 2	Class 1
DSP	Class 1	Class 2
DSTN	Class 1	Class 2
DSTN	Class 2	Class 2
DTNBP1	Class 2	Class 2
DUS3L	Class 2	Class 1
DUS3L	Class 1	Class 1
DUSP12	Class 1	Class 1
DUSP12	Class 2	Class 1
DUSP23	Class 1	Class 2
DUT	Class 2	Class 2
DYNC1H1	Class 2	Class 2
DYNC1I2	Class 2	Class 2
DYNC1LI1	Class 1	Class 2
DYNC1LI1	Class 2	Class 2
DYNC1LI2	Class 2	Class 2
DYSF	Class 1	Class 1
E2F4	Class 2	Class 1
ECE1	Class 1	Class 2
ECH1	Class 1	Class 2
ECHDC1	Class 1	Class 2
ECI1	Class 1	Class 2
ECI2	Class 1	Class 2
EDC4	Class 1	Class 2
EDEM3	Class 2	Class 2
EDF1	Class 2	Class 2
EEA1	Class 2	Class 2
EEF1E1	Class 2	Class 1
EEF1E1	Class 1	Class 1
EEF1G	Class 2	Class 2
EFHD2	Class 1	Class 2
EFR3A	Class 2	Class 1
EFTUD2	Class 2	Class 2
EGFR	Class 1	Class 2
EHD4	Class 1	Class 2
EHHADH	Class 1	Class 1
EHMT1	Class 2	Class 2
EHMT2	Class 2	Class 2
EIF1AX	Class 1	Class 2
EIF1AX	Class 2	Class 2
EIF2AK2	Class 2	Class 2
EIF2AK3	Class 2	Class 2
EIF2B5	Class 2	Class 1
EIF2D	Class 1	Class 1
EIF2S1	Class 2	Class 2
EIF2S2	Class 2	Class 2
EIF3A	Class 2	Class 2
EIF3B	Class 2	Class 2
EIF3C	Class 2	Class 2
EIF3E	Class 2	Class 2
EIF3F	Class 2	Class 2
EIF3G	Class 2	Class 2
EIF3H	Class 2	Class 2
EIF3I	Class 2	Class 2
EIF3K	Class 2	Class 2
EIF3L	Class 2	Class 2
EIF4A1	Class 2	Class 2
EIF4A3	Class 2	Class 2
EIF4G1	Class 2	Class 2
EIF4G2	Class 2	Class 2
EIF4G3	Class 2	Class 2
EIF4H	Class 2	Class 2
EIF5A	Class 2	Class 2
EIF5A	Class 1	Class 2
EIF5B	Class 2	Class 2
ELAC2	Class 2	Class 2
ELAVL1	Class 2	Class 2
ELF1	Class 1	Class 2
EMC1	Class 2	Class 2
EMC7	Class 2	Class 2
EMD	Class 1	Class 2
EMD	Class 2	Class 2
EMG1	Class 2	Class 1
EML2	Class 1	Class 1
EML4	Class 1	Class 1
ENAH	Class 1	Class 1
ENDOG	Class 2	Class 2
ENDOG	Class 1	Class 2
ENY2	Class 2	Class 2
EOGT	Class 2	Class 1
EPB41L1	Class 1	Class 2
EPHB2	Class 1	Class 2
EPHB3	Class 1	Class 1
EPHB4	Class 2	Class 2
EPN1	Class 2	Class 2
EPN2	Class 1	Class 2
EPPK1	Class 1	Class 2
EPS15	Class 2	Class 2
EPS15L1	Class 2	Class 2
EPS8	Class 1	Class 2
EPS8L2	Class 1	Class 2
ERAP1	Class 1	Class 1
ERAP2	Class 1	Class 1
ERC1	Class 1	Class 2
ERGIC1	Class 1	Class 2
ERGIC2	Class 2	Class 1
ERH	Class 2	Class 2
ERLEC1	Class 1	Class 1
ERLIN1	Class 2	Class 2
ERLIN2	Class 1	Class 2
ERMP1	Class 1	Class 2
ERP29	Class 1	Class 2
ERP44	Class 1	Class 2
ESD	Class 1	Class 2
ESRP2	Class 1	Class 1
ETFB	Class 1	Class 2
ETFDH	Class 1	Class 2
ETHE1	Class 1	Class 2
EVPL	Class 1	Class 2
EVPL	Class 2	Class 2
EWSR1	Class 2	Class 2
EXOC1	Class 2	Class 2
EXOC2	Class 2	Class 2
EXOC4	Class 2	Class 2
EXOC5	Class 2	Class 2
EXOC6B	Class 2	Class 2
EXOSC7	Class 2	Class 1
EXOSC9	Class 2	Class 2
EZR	Class 1	Class 2
FABP5	Class 1	Class 1
FAHD1	Class 2	Class 1
FAHD1	Class 1	Class 1
FAM120A	Class 2	Class 2
FAM160B1	Class 2	Class 2
FAM162A	Class 1	Class 1
FAM169A	Class 1	Class 1
FAM83H	Class 1	Class 2
FARSA	Class 2	Class 2
FARSB	Class 2	Class 2
FASTKD5	Class 2	Class 2
FAT1	Class 1	Class 2
FBL	Class 2	Class 1
FBLIM1	Class 1	Class 2
FBXL18	Class 2	Class 2
FDPS	Class 1	Class 2
FERMT2	Class 1	Class 1
FGD4	Class 1	Class 2
FGFR1OP2	Class 2	Class 2
FH	Class 1	Class 2
FH	Class 2	Class 2
FHL2	Class 1	Class 2
FHL3	Class 1	Class 2
FIP1L1	Class 2	Class 2
FIS1	Class 2	Class 2
FKBP10	Class 1	Class 1
FKBP2	Class 2	Class 2
FKBP3	Class 1	Class 2
FKBP3	Class 2	Class 2
FKBP4	Class 1	Class 2
FKBP7	Class 1	Class 1
FKBP8	Class 2	Class 2
FKBP9	Class 1	Class 1
FLII	Class 2	Class 2
FLNA	Class 1	Class 1
FMNL1	Class 1	Class 1
FMNL2	Class 2	Class 1
FMNL2	Class 1	Class 1
FN1	Class 1	Class 1
FN3KRP	Class 1	Class 2
FNBP1L	Class 1	Class 2
FNBP4	Class 2	Class 2
FNDC3B	Class 1	Class 1
FOXK2	Class 2	Class 2
FOXRED1	Class 2	Class 2
FRYL	Class 2	Class 2
FSCN1	Class 1	Class 2
FSTL1	Class 1	Class 1
FTSJ1	Class 2	Class 2
FUCA1	Class 1	Class 2
FUCA2	Class 2	Class 2
FUT8	Class 1	Class 1
FXN	Class 2	Class 2
FXR2	Class 1	Class 1
FXR2	Class 2	Class 1
FYCO1	Class 1	Class 1
FYTTD1	Class 2	Class 2
G3BP1	Class 2	Class 2
G3BP2	Class 2	Class 2
G6PD	Class 1	Class 2
GAA	Class 1	Class 2
GADD45GIP1	Class 2	Class 2
GAK	Class 1	Class 2
GALE	Class 1	Class 1
GALNS	Class 1	Class 1
GALNT1	Class 1	Class 1
GALNT2	Class 1	Class 1
GALNT7	Class 1	Class 1
GANAB	Class 1	Class 2
GAPDH	Class 2	Class 2
GART	Class 1	Class 2
GATAD2B	Class 2	Class 2
GATAD2B	Class 1	Class 2
GBE1	Class 1	Class 2
GBF1	Class 2	Class 2
GCDH	Class 1	Class 2
GDAP1	Class 2	Class 2
GDI1	Class 2	Class 2
GDI2	Class 1	Class 2
GEMIN5	Class 1	Class 1
GEMIN5	Class 2	Class 1
GFM1	Class 1	Class 2
GFM2	Class 1	Class 2
GFPT1	Class 1	Class 2
GGH	Class 1	Class 1
GHITM	Class 2	Class 1
GID8	Class 2	Class 2
GIGYF2	Class 2	Class 2
GIPC1	Class 2	Class 2
GIT1	Class 2	Class 1
GLB1	Class 2	Class 2
GLG1	Class 1	Class 2
GLRX5	Class 2	Class 2
GLS	Class 1	Class 2
GLUD1	Class 1	Class 2
GLUL	Class 1	Class 2
GLYR1	Class 2	Class 2
GMPPB	Class 1	Class 2
GMPR2	Class 1	Class 2
GMPS	Class 1	Class 1
GNAI3	Class 2	Class 2
GNB4	Class 2	Class 2
GNL2	Class 2	Class 1
GNPTG	Class 2	Class 2
GOLGA5	Class 2	Class 1
GOLGA5	Class 1	Class 1
GOLGA7	Class 2	Class 2
GOLGB1	Class 2	Class 2
GOLIM4	Class 1	Class 1
GOLPH3	Class 2	Class 2
GOPC	Class 2	Class 1
GORASP2	Class 2	Class 2
GOSR1	Class 2	Class 2
GPAA1	Class 2	Class 2
GPATCH4	Class 2	Class 1
GPD1L	Class 1	Class 1
GPHN	Class 1	Class 1
GPKOW	Class 1	Class 2
GPKOW	Class 2	Class 2
GPR107	Class 2	Class 1
GPR89B	Class 2	Class 1
GPRIN1	Class 2	Class 1
GPRIN1	Class 1	Class 1
GPS1	Class 2	Class 2
GPX8	Class 1	Class 1
GRB2	Class 1	Class 2
GRPEL1	Class 2	Class 2
GRPEL2	Class 2	Class 1
GSPT1	Class 1	Class 2
GSR	Class 1	Class 1
GSS	Class 1	Class 2
GSS	Class 2	Class 2
GSTK1	Class 1	Class 2
GTF2H1	Class 2	Class 1
GTF2H4	Class 2	Class 2
GTF2I	Class 1	Class 2
GTF3C1	Class 2	Class 2
GTF3C2	Class 2	Class 1
GTF3C3	Class 2	Class 2
GTF3C4	Class 2	Class 2
GTF3C5	Class 2	Class 2
GTPBP1	Class 1	Class 1
GTPBP6	Class 2	Class 1
GUK1	Class 2	Class 2
GUSB	Class 1	Class 2
GYS1	Class 2	Class 2
HARS2	Class 2	Class 2
HAX1	Class 2	Class 1
HCCS	Class 1	Class 2
HCCS	Class 2	Class 2
HDAC3	Class 2	Class 2
HDDC2	Class 1	Class 1
HDGF	Class 2	Class 2
HDGF	Class 1	Class 2
HDHD3	Class 1	Class 2
HEATR1	Class 2	Class 1
HEBP2	Class 2	Class 2
HECTD1	Class 2	Class 2
HECTD3	Class 2	Class 1
HEXB	Class 1	Class 2
HINT1	Class 1	Class 2
HINT2	Class 2	Class 2
HINT3	Class 2	Class 1
HIP1	Class 1	Class 1
HK1	Class 1	Class 1
HK2	Class 1	Class 1
HK2	Class 2	Class 1
HMGA1	Class 1	Class 2
HMGA2	Class 1	Class 2
HMGB1	Class 2	Class 2
HMGB1	Class 1	Class 2
HMGB2	Class 2	Class 2
HMGCL	Class 2	Class 2
HMGN1	Class 1	Class 2
HMGN3	Class 1	Class 1
HMGN4	Class 2	Class 2
HMOX2	Class 1	Class 2
HNRNPA0	Class 1	Class 2
HNRNPA0	Class 2	Class 2
HNRNPA2B1	Class 2	Class 2
HNRNPA3	Class 2	Class 2
HNRNPAB	Class 2	Class 2
HNRNPC	Class 2	Class 2
HNRNPD	Class 2	Class 2
HNRNPF	Class 2	Class 2
HNRNPH1	Class 2	Class 2
HNRNPH2	Class 2	Class 1
HNRNPH3	Class 2	Class 2
HNRNPK	Class 2	Class 2
HNRNPL	Class 2	Class 2
HNRNPM	Class 2	Class 2
HNRNPU	Class 2	Class 2
HNRNPUL1	Class 1	Class 2
HNRNPUL2	Class 1	Class 2
HOOK1	Class 1	Class 1
HP1BP3	Class 2	Class 2
HPS6	Class 2	Class 2
HRAS	Class 2	Class 2
HS2ST1	Class 2	Class 1
HSCB	Class 2	Class 2
HSD17B10	Class 2	Class 2
HSD17B11	Class 1	Class 1
HSF1	Class 1	Class 2
HSF1	Class 2	Class 2
HSP90AA1	Class 2	Class 2
HSP90AB1	Class 2	Class 2
HSPA13	Class 2	Class 2
HSPA13	Class 1	Class 2
HSPA4L	Class 1	Class 1
HSPA5	Class 2	Class 2
HSPA6	Class 2	Class 2
HSPA8	Class 2	Class 2
HSPB1	Class 1	Class 2
HSPE1	Class 2	Class 2
HTATSF1	Class 2	Class 2
HTRA2	Class 2	Class 2
HUWE1	Class 2	Class 2
HYOU1	Class 1	Class 2
IARS2	Class 1	Class 2
IBA57	Class 2	Class 2
ICAM1	Class 1	Class 2
IDE	Class 2	Class 2
IDH1	Class 1	Class 2
IDH2	Class 1	Class 2
IDI1	Class 1	Class 1
IFI16	Class 1	Class 1
IFIT5	Class 1	Class 1
IFNGR1	Class 1	Class 1
IFNGR1	Class 2	Class 1
IGF1R	Class 1	Class 1
IGF2BP2	Class 1	Class 2
IGF2R	Class 1	Class 1
IGFBP7	Class 1	Class 2
IKBKG	Class 2	Class 2
IL18	Class 1	Class 2
ILF2	Class 2	Class 2
ILF3	Class 2	Class 2
ILF3	Class 1	Class 2
ILVBL	Class 2	Class 2
ILVBL	Class 1	Class 2
IMMT	Class 2	Class 1
IMP3	Class 2	Class 1
IMP4	Class 2	Class 1
IMPDH2	Class 1	Class 1
INCENP	Class 2	Class 1
INPP5A	Class 2	Class 1
INPP5K	Class 2	Class 2
INTS1	Class 2	Class 2
INTS10	Class 2	Class 1
INTS12	Class 2	Class 2
INTS3	Class 2	Class 2
INTS6	Class 2	Class 2
INTS8	Class 2	Class 2
IPO5	Class 1	Class 1
IPO7	Class 1	Class 2
IPO9	Class 1	Class 2
IQGAP1	Class 1	Class 2
IQGAP2	Class 1	Class 1
IRF2BP1	Class 1	Class 2
IRF2BP2	Class 2	Class 1
IRGQ	Class 1	Class 2
IRGQ	Class 2	Class 2
ISCU	Class 2	Class 1
IST1	Class 2	Class 2
ITFG1	Class 2	Class 1
ITGA6	Class 1	Class 1
ITGB3	Class 1	Class 1
ITGB4	Class 1	Class 2
ITGB5	Class 1	Class 1
ITPR2	Class 1	Class 2
ITPR3	Class 2	Class 2
ITSN2	Class 2	Class 2
IVD	Class 1	Class 2
JMJD1C	Class 2	Class 2
JUNB	Class 2	Class 2
JUP	Class 1	Class 2
KANK2	Class 1	Class 2
KDM3B	Class 1	Class 1
KDM5A	Class 2	Class 2
KDM6A	Class 2	Class 2
KHDRBS1	Class 2	Class 2
KHDRBS3	Class 1	Class 1
KHSRP	Class 1	Class 2
KHSRP	Class 2	Class 2
KIAA0319L	Class 2	Class 1
KIAA1191	Class 2	Class 1
KIDINS220	Class 2	Class 2
KIF1B	Class 2	Class 2
KIF1C	Class 2	Class 1
KIF20A	Class 2	Class 1
KIF23	Class 2	Class 1
KIF2A	Class 2	Class 1
KIF3A	Class 2	Class 1
KIN	Class 2	Class 2
KLC1	Class 1	Class 2
KLC2	Class 1	Class 2
KLC4	Class 2	Class 1
KMT2A	Class 1	Class 2
KMT2A	Class 2	Class 2
KMT2B	Class 2	Class 2
KPNA4	Class 2	Class 2
KPNA6	Class 2	Class 1
KRI1	Class 2	Class 1
KRT18	Class 1	Class 2
KRT2	Class 2	Class 2
KRT5	Class 1	Class 2
L3MBTL3	Class 2	Class 1
L3MBTL3	Class 1	Class 1
LACTB	Class 1	Class 1
LACTB2	Class 1	Class 2
LAMB2	Class 2	Class 2
LAMB2	Class 1	Class 2
LAMC1	Class 1	Class 2
LANCL1	Class 2	Class 2
LANCL1	Class 1	Class 2
LAP3	Class 1	Class 2
LARP1	Class 2	Class 1
LARP4	Class 2	Class 2
LAS1L	Class 2	Class 2
LASP1	Class 1	Class 2
LBR	Class 1	Class 2
LCLAT1	Class 2	Class 2
LCP1	Class 1	Class 1
LDHA	Class 2	Class 2
LDHB	Class 1	Class 2
LEMD2	Class 2	Class 2
LENG8	Class 2	Class 2
LEO1	Class 2	Class 2
LETM1	Class 1	Class 2
LGALS1	Class 1	Class 2
LGALS3	Class 1	Class 2
LGALS3BP	Class 1	Class 2
LIMA1	Class 1	Class 1
LIN7C	Class 2	Class 2
LLGL1	Class 1	Class 2
LMAN2	Class 2	Class 2
LMF2	Class 2	Class 2
LMNA	Class 1	Class 2
LMNB1	Class 2	Class 2
LMNB2	Class 1	Class 2
LMNB2	Class 2	Class 2
LMO7	Class 1	Class 2
LMTK2	Class 2	Class 2
LOXL2	Class 1	Class 1
LPCAT1	Class 1	Class 2
LPCAT2	Class 1	Class 1
LPP	Class 2	Class 2
LRBA	Class 1	Class 2
LRCH4	Class 1	Class 2
LRP8	Class 2	Class 1
LRRC1	Class 1	Class 2
LRRC8A	Class 2	Class 2
LRRFIP1	Class 1	Class 2
LSM14A	Class 2	Class 1
LSM2	Class 2	Class 2
LSM3	Class 2	Class 2
LSM4	Class 2	Class 1
LSM6	Class 2	Class 2
LSS	Class 1	Class 2
LSS	Class 2	Class 2
LTBP3	Class 1	Class 1
LUC7L	Class 2	Class 2
LUC7L3	Class 2	Class 2
LUZP1	Class 2	Class 2
LUZP1	Class 1	Class 2
LYAR	Class 1	Class 1
LYAR	Class 2	Class 1
LYPLA2	Class 1	Class 2
LYPLAL1	Class 1	Class 2
LYRM4	Class 2	Class 1
MACROD1	Class 1	Class 1
MACROD1	Class 2	Class 1
MAK16	Class 2	Class 2
MALSU1	Class 2	Class 2
MAN1A2	Class 1	Class 1
MAN1B1	Class 2	Class 1
MAN2A1	Class 1	Class 2
MAN2A2	Class 2	Class 2
MAN2B1	Class 1	Class 2
MAP1S	Class 1	Class 2
MAP1S	Class 2	Class 2
MAP2K1	Class 2	Class 2
MAP2K3	Class 2	Class 2
MAP2K3	Class 1	Class 2
MAP7	Class 1	Class 2
MAP7D1	Class 1	Class 2
MAP7D3	Class 2	Class 1
MAPK1	Class 1	Class 2
MAPRE1	Class 1	Class 2
MAPRE2	Class 1	Class 2
MARCKS	Class 1	Class 2
MARCKSL1	Class 1	Class 1
MARK1	Class 2	Class 2
MARK3	Class 2	Class 1
MARS2	Class 2	Class 1
MAT2B	Class 2	Class 2
MAT2B	Class 1	Class 2
MATR3	Class 2	Class 2
MAVS	Class 2	Class 2
MAVS	Class 1	Class 2
MAX	Class 2	Class 2
MBD2	Class 2	Class 2
MBOAT2	Class 1	Class 1
MBOAT7	Class 1	Class 1
MBP	Class 1	Class 2
MCAM	Class 1	Class 1
MCAT	Class 2	Class 1
MCCC2	Class 1	Class 2
MCM3	Class 2	Class 1
MCM4	Class 2	Class 1
MCM5	Class 2	Class 1
MCTS1	Class 2	Class 2
MDC1	Class 2	Class 2
MDH2	Class 1	Class 2
MDN1	Class 2	Class 1
ME2	Class 1	Class 2
MEAF6	Class 2	Class 2
MECP2	Class 2	Class 2
MED1	Class 2	Class 2
MED12	Class 2	Class 1
MED24	Class 2	Class 2
MED28	Class 2	Class 2
MED4	Class 2	Class 2
MEPCE	Class 1	Class 2
MEPCE	Class 2	Class 2
MET	Class 1	Class 2
METAP2	Class 2	Class 2
MFAP1	Class 2	Class 2
MFF	Class 1	Class 2
MFGE8	Class 1	Class 2
MGAT2	Class 2	Class 1
MGST1	Class 1	Class 2
MIA3	Class 2	Class 2
MIA3	Class 1	Class 2
MICAL3	Class 1	Class 1
MICU1	Class 2	Class 2
MIF	Class 2	Class 2
MINPP1	Class 2	Class 2
MIOS	Class 2	Class 2
MKI67	Class 2	Class 1
MMAB	Class 2	Class 2
MMGT1	Class 2	Class 2
MMP14	Class 1	Class 1
MOGS	Class 1	Class 2
MON2	Class 2	Class 2
MORC2	Class 2	Class 2
MORC3	Class 2	Class 1
MOSPD2	Class 1	Class 1
MPDZ	Class 1	Class 1
MPRIP	Class 2	Class 2
MPST	Class 1	Class 2
MPZL1	Class 2	Class 1
MRM1	Class 2	Class 1
MRPL12	Class 1	Class 2
MRPL12	Class 2	Class 2
MRPL14	Class 2	Class 2
MRPL15	Class 2	Class 2
MRPL19	Class 2	Class 2
MRPL2	Class 2	Class 2
MRPL21	Class 2	Class 2
MRPL22	Class 2	Class 2
MRPL37	Class 2	Class 2
MRPL39	Class 2	Class 2
MRPL40	Class 2	Class 2
MRPL43	Class 2	Class 2
MRPL46	Class 2	Class 2
MRPL46	Class 1	Class 2
MRPL48	Class 2	Class 2
MRPL49	Class 2	Class 2
MRPL50	Class 2	Class 2
MRPL55	Class 2	Class 2
MRPL9	Class 2	Class 2
MRPS11	Class 2	Class 2
MRPS15	Class 2	Class 2
MRPS16	Class 2	Class 2
MRPS22	Class 2	Class 2
MRPS23	Class 2	Class 2
MRPS25	Class 2	Class 1
MRPS26	Class 2	Class 2
MRPS28	Class 2	Class 2
MRPS34	Class 2	Class 2
MRPS36	Class 2	Class 2
MRPS9	Class 2	Class 2
MRRF	Class 1	Class 2
MSH2	Class 2	Class 2
MSL1	Class 2	Class 1
MSL1	Class 1	Class 1
MSRB2	Class 2	Class 1
MT-CO2	Class 2	Class 1
MTA1	Class 1	Class 2
MTA1	Class 2	Class 2
MTA3	Class 2	Class 1
MTDH	Class 2	Class 2
MTHFD2	Class 2	Class 1
MTHFD2	Class 1	Class 1
MTHFS	Class 1	Class 1
MTM1	Class 2	Class 2
MTMR6	Class 2	Class 1
MTOR	Class 2	Class 2
MTPAP	Class 2	Class 1
MTPN	Class 2	Class 2
MTPN	Class 1	Class 2
MVK	Class 2	Class 1
MYBBP1A	Class 2	Class 1
MYCBP2	Class 2	Class 1
MYH10	Class 1	Class 2
MYH14	Class 1	Class 2
MYH9	Class 1	Class 2
MYL12A	Class 2	Class 2
MYL6	Class 2	Class 2
MYL6B	Class 2	Class 2
MYO19	Class 2	Class 1
MYO1C	Class 1	Class 2
MYO1D	Class 1	Class 2
MYO1E	Class 1	Class 2
MYO9B	Class 2	Class 2
MYOF	Class 1	Class 2
NAA10	Class 2	Class 2
NAA25	Class 2	Class 2
NAA50	Class 2	Class 2
NACA	Class 2	Class 2
NAGA	Class 1	Class 2
NANS	Class 2	Class 2
NANS	Class 1	Class 2
NAPA	Class 1	Class 2
NAPG	Class 1	Class 2
NARS2	Class 1	Class 1
NASP	Class 2	Class 2
NAV1	Class 2	Class 1
NBAS	Class 2	Class 2
NBN	Class 2	Class 1
NCBP1	Class 2	Class 2
NCL	Class 2	Class 2
NCOA5	Class 1	Class 2
NCOA5	Class 2	Class 2
NCSTN	Class 2	Class 2
NDC1	Class 2	Class 1
NDRG3	Class 1	Class 2
NDUFA10	Class 2	Class 1
NDUFA13	Class 2	Class 1
NDUFA2	Class 2	Class 2
NDUFA4	Class 2	Class 1
NDUFA5	Class 2	Class 2
NDUFA7	Class 2	Class 1
NDUFA9	Class 2	Class 1
NDUFAF4	Class 2	Class 1
NDUFB4	Class 2	Class 1
NDUFB7	Class 2	Class 1
NDUFB8	Class 2	Class 1
NDUFB9	Class 2	Class 1
NDUFS1	Class 2	Class 1
NDUFS3	Class 2	Class 1
NDUFS4	Class 2	Class 1
NDUFS8	Class 2	Class 1
NECAP1	Class 1	Class 1
NECAP1	Class 2	Class 1
NEO1	Class 1	Class 2
NEU1	Class 1	Class 1
NEXN	Class 1	Class 1
NF2	Class 1	Class 1
NFIC	Class 1	Class 1
NFKB2	Class 2	Class 2
NFRKB	Class 2	Class 1
NFS1	Class 2	Class 2
NFU1	Class 2	Class 1
NFYC	Class 2	Class 2
NGDN	Class 2	Class 1
NGRN	Class 2	Class 2
NHLRC3	Class 2	Class 1
NHP2	Class 2	Class 1
NIFK	Class 2	Class 2
NIPBL	Class 2	Class 2
NIPSNAP3A	Class 1	Class 2
NIT2	Class 2	Class 2
NIT2	Class 1	Class 2
NKTR	Class 2	Class 2
NLE1	Class 2	Class 2
NLRX1	Class 2	Class 1
NMI	Class 1	Class 2
NNMT	Class 1	Class 2
NNT	Class 1	Class 2
NOB1	Class 1	Class 1
NOB1	Class 2	Class 1
NOC4L	Class 2	Class 2
NOL10	Class 2	Class 1
NOL11	Class 2	Class 1
NOL12	Class 2	Class 1
NOL3	Class 1	Class 1
NOL6	Class 2	Class 1
NOL8	Class 2	Class 2
NOLC1	Class 2	Class 2
NOMO2	Class 2	Class 1
NONO	Class 2	Class 2
NOP16	Class 1	Class 1
NOP2	Class 2	Class 1
NOP56	Class 2	Class 1
NOP9	Class 2	Class 2
NOSIP	Class 1	Class 2
NOTCH1	Class 1	Class 1
NOTCH2	Class 1	Class 2
NPC2	Class 1	Class 2
NPEPPS	Class 2	Class 2
NPM1	Class 2	Class 2
NPM1	Class 1	Class 2
NR2C2	Class 2	Class 2
NRAS	Class 2	Class 2
NRF1	Class 2	Class 2
NSDHL	Class 1	Class 2
NSDHL	Class 2	Class 2
NSF	Class 1	Class 2
NSFL1C	Class 1	Class 2
NSMCE2	Class 2	Class 2
NSUN2	Class 1	Class 2
NT5C	Class 1	Class 2
NT5C2	Class 2	Class 1
NT5DC2	Class 2	Class 1
NT5DC3	Class 1	Class 2
NUBP2	Class 1	Class 2
NUCB1	Class 2	Class 2
NUCKS1	Class 2	Class 2
NUDCD1	Class 1	Class 2
NUDT19	Class 1	Class 2
NUDT21	Class 2	Class 2
NUDT8	Class 1	Class 2
NUDT9	Class 1	Class 2
NUFIP2	Class 2	Class 2
NUP155	Class 2	Class 2
NUP160	Class 2	Class 1
NUP188	Class 2	Class 2
NUP35	Class 2	Class 1
NUP37	Class 2	Class 2
NUP43	Class 2	Class 2
NUP50	Class 2	Class 1
NUP54	Class 2	Class 2
NUP62	Class 2	Class 1
NUP85	Class 2	Class 2
NUP88	Class 2	Class 2
NUP93	Class 2	Class 2
NVL	Class 2	Class 2
NXF1	Class 2	Class 2
OAS2	Class 2	Class 2
OAS3	Class 1	Class 2
OAT	Class 1	Class 2
OBSL1	Class 1	Class 1
OCIAD1	Class 1	Class 2
OCRL	Class 1	Class 1
OCRL	Class 2	Class 1
ODR4	Class 2	Class 2
OGFR	Class 2	Class 1
OLA1	Class 2	Class 2
OPTN	Class 1	Class 2
ORC2	Class 2	Class 2
OSBPL2	Class 2	Class 1
OSBPL3	Class 1	Class 2
OSBPL8	Class 2	Class 2
OSBPL9	Class 2	Class 2
OTUD4	Class 1	Class 2
OXCT1	Class 1	Class 2
OXNAD1	Class 2	Class 1
OXNAD1	Class 1	Class 1
P4HA2	Class 1	Class 1
P4HB	Class 1	Class 2
PA2G4	Class 1	Class 2
PABPC1	Class 2	Class 2
PABPC4	Class 2	Class 1
PACSIN3	Class 1	Class 2
PAFAH1B1	Class 2	Class 2
PAFAH1B3	Class 1	Class 2
PAICS	Class 1	Class 1
PAIP1	Class 2	Class 1
PAK1IP1	Class 2	Class 1
PALLD	Class 1	Class 1
PARK7	Class 2	Class 1
PARP14	Class 1	Class 2
PARP4	Class 1	Class 2
PARP9	Class 1	Class 1
PARVA	Class 1	Class 1
PBRM1	Class 2	Class 2
PBXIP1	Class 1	Class 1
PC	Class 1	Class 1
PCBP1	Class 2	Class 2
PCCA	Class 1	Class 2
PCDH1	Class 1	Class 2
PCM1	Class 1	Class 2
PCMT1	Class 1	Class 2
PCNP	Class 2	Class 2
PCNT	Class 2	Class 2
PCYOX1	Class 1	Class 2
PCYT2	Class 1	Class 1
PDCD10	Class 2	Class 2
PDCD4	Class 2	Class 1
PDCD4	Class 1	Class 1
PDCD6IP	Class 1	Class 2
PDCL3	Class 1	Class 1
PDE4DIP	Class 2	Class 1
PDHB	Class 2	Class 2
PDIA3	Class 1	Class 2
PDIA5	Class 1	Class 1
PDIA6	Class 1	Class 2
PDK1	Class 1	Class 1
PDLIM1	Class 1	Class 2
PDLIM4	Class 1	Class 2
PDLIM5	Class 1	Class 2
PDLIM7	Class 1	Class 1
PDP1	Class 1	Class 2
PDPK1	Class 2	Class 2
PDPR	Class 2	Class 2
PDS5A	Class 2	Class 2
PDS5B	Class 2	Class 2
PDXDC1	Class 1	Class 2
PDXK	Class 2	Class 2
PDZD8	Class 2	Class 1
PEAK1	Class 1	Class 1
PEBP1	Class 1	Class 2
PECR	Class 1	Class 1
PELP1	Class 2	Class 1
PEPD	Class 1	Class 2
PES1	Class 2	Class 1
PEX5	Class 2	Class 1
PFAS	Class 1	Class 2
PFKL	Class 2	Class 2
PFN1	Class 1	Class 2
PFN2	Class 1	Class 2
PGAM1	Class 1	Class 2
PGAM5	Class 2	Class 1
PGD	Class 1	Class 2
PGK1	Class 2	Class 2
PGLS	Class 1	Class 2
PGM3	Class 1	Class 2
PGP	Class 1	Class 2
PGP	Class 2	Class 2
PGRMC1	Class 1	Class 2
PHAX	Class 2	Class 1
PHB	Class 2	Class 1
PHB2	Class 2	Class 1
PHC2	Class 1	Class 2
PHF14	Class 2	Class 2
PHF2	Class 1	Class 2
PHF20L1	Class 2	Class 1
PHF21A	Class 2	Class 1
PHF21A	Class 1	Class 1
PHF3	Class 1	Class 2
PHF5A	Class 2	Class 2
PHGDH	Class 1	Class 1
PHIP	Class 1	Class 2
PHIP	Class 2	Class 2
PHLDA2	Class 2	Class 1
PHLDA2	Class 1	Class 1
PHLDB2	Class 1	Class 2
PI4K2A	Class 2	Class 2
PI4KA	Class 2	Class 2
PIBF1	Class 1	Class 2
PIGS	Class 2	Class 1
PIGT	Class 2	Class 1
PIK3R4	Class 2	Class 1
PIP4K2B	Class 2	Class 2
PIP5K1A	Class 2	Class 1
PISD	Class 2	Class 2
PITHD1	Class 2	Class 2
PITPNB	Class 1	Class 2
PITPNB	Class 2	Class 2
PITRM1	Class 1	Class 2
PKM	Class 2	Class 2
PKP3	Class 1	Class 2
PLA2G4A	Class 1	Class 1
PLAA	Class 2	Class 1
PLAA	Class 1	Class 1
PLD3	Class 1	Class 1
PLD3	Class 2	Class 1
PLEC	Class 1	Class 2
PLEKHA2	Class 1	Class 1
PLEKHA5	Class 1	Class 2
PLEKHA6	Class 1	Class 2
PLGRKT	Class 1	Class 1
PLOD1	Class 1	Class 1
PLOD2	Class 1	Class 1
PLOD3	Class 2	Class 2
PLS1	Class 1	Class 1
PLS3	Class 1	Class 2
PLXNA1	Class 2	Class 2
PLXNB1	Class 1	Class 2
PLXNB2	Class 1	Class 2
PML	Class 1	Class 2
PMM2	Class 1	Class 1
PNN	Class 2	Class 2
PNO1	Class 2	Class 1
PNPLA6	Class 2	Class 2
PNPO	Class 2	Class 2
PNPO	Class 1	Class 2
PODXL	Class 1	Class 1
POFUT2	Class 1	Class 1
POGLUT1	Class 2	Class 2
POGZ	Class 1	Class 2
POGZ	Class 2	Class 2
POLD1	Class 2	Class 1
POLDIP2	Class 2	Class 1
POLDIP3	Class 1	Class 2
POLR1A	Class 2	Class 1
POLR1B	Class 2	Class 1
POLR1E	Class 2	Class 1
POLR2B	Class 2	Class 2
POLR2C	Class 2	Class 2
POLR2G	Class 2	Class 2
POLR3B	Class 2	Class 2
POLR3D	Class 2	Class 2
POLRMT	Class 2	Class 1
POP1	Class 2	Class 2
POP7	Class 2	Class 1
POR	Class 1	Class 2
POU2F1	Class 2	Class 1
PPA1	Class 1	Class 2
PPA1	Class 2	Class 2
PPCS	Class 2	Class 2
PPFIBP1	Class 1	Class 2
PPHLN1	Class 2	Class 2
PPIA	Class 1	Class 2
PPIA	Class 2	Class 2
PPIB	Class 1	Class 2
PPIC	Class 1	Class 2
PPIE	Class 2	Class 2
PPIF	Class 1	Class 2
PPIF	Class 2	Class 2
PPIH	Class 2	Class 2
PPIL1	Class 2	Class 1
PPIL2	Class 1	Class 2
PPIL2	Class 2	Class 2
PPIL3	Class 2	Class 2
PPIP5K2	Class 2	Class 2
PPM1G	Class 1	Class 2
PPME1	Class 1	Class 2
PPOX	Class 1	Class 2
PPP1CA	Class 2	Class 2
PPP1R10	Class 2	Class 1
PPP1R12A	Class 2	Class 2
PPP1R13L	Class 1	Class 2
PPP1R21	Class 2	Class 2
PPP1R9B	Class 1	Class 2
PPP2R5D	Class 2	Class 1
PPP2R5E	Class 2	Class 2
PPP6C	Class 2	Class 1
PPP6R1	Class 2	Class 1
PPP6R1	Class 1	Class 1
PPP6R2	Class 2	Class 2
PPWD1	Class 2	Class 2
PQBP1	Class 2	Class 1
PRAF2	Class 1	Class 1
PRDM10	Class 2	Class 2
PRDX1	Class 1	Class 2
PRDX2	Class 1	Class 2
PRDX5	Class 2	Class 2
PREPL	Class 2	Class 1
PRKACA	Class 1	Class 1
PRKAR1A	Class 1	Class 2
PRKAR2A	Class 1	Class 2
PRKRA	Class 2	Class 2
PRMT1	Class 2	Class 2
PROCR	Class 1	Class 2
PRPF19	Class 2	Class 2
PRPF3	Class 2	Class 2
PRPF38A	Class 2	Class 2
PRPF4	Class 2	Class 2
PRPF40A	Class 2	Class 2
PRPS2	Class 1	Class 1
PRPSAP1	Class 2	Class 2
PRRC1	Class 2	Class 2
PRRC2A	Class 2	Class 2
PRRC2C	Class 2	Class 2
PSAP	Class 2	Class 2
PSAT1	Class 1	Class 1
PSMA1	Class 2	Class 2
PSMA2	Class 2	Class 2
PSMA5	Class 2	Class 2
PSMA7	Class 2	Class 2
PSMB1	Class 2	Class 2
PSMB4	Class 2	Class 2
PSMB6	Class 2	Class 2
PSMC1	Class 2	Class 2
PSMC4	Class 2	Class 2
PSMC6	Class 2	Class 2
PSMD1	Class 2	Class 2
PSMD10	Class 2	Class 2
PSMD11	Class 2	Class 2
PSMD13	Class 2	Class 2
PSMD14	Class 2	Class 2
PSMD3	Class 2	Class 2
PSMD5	Class 2	Class 2
PSMD5	Class 1	Class 2
PSMD7	Class 2	Class 2
PSME3	Class 2	Class 2
PSME3	Class 1	Class 2
PSME4	Class 2	Class 1
PSPC1	Class 1	Class 2
PTBP1	Class 2	Class 2
PTCD3	Class 2	Class 2
PTGES3	Class 2	Class 2
PTGFRN	Class 1	Class 2
PTK2	Class 1	Class 1
PTK7	Class 1	Class 2
PTPMT1	Class 2	Class 2
PTPN1	Class 1	Class 2
PTPN1	Class 2	Class 2
PTPN13	Class 1	Class 2
PTPN23	Class 2	Class 2
PTPN6	Class 2	Class 2
PTPN6	Class 1	Class 2
PTRH1	Class 2	Class 2
PTRH2	Class 2	Class 2
PTTG1IP	Class 1	Class 1
PUF60	Class 2	Class 2
PURA	Class 2	Class 2
PUS1	Class 2	Class 1
PUS1	Class 1	Class 1
PVR	Class 1	Class 2
PXN	Class 1	Class 2
PYGB	Class 1	Class 2
PYGL	Class 1	Class 2
QRSL1	Class 2	Class 1
QTRT1	Class 2	Class 1
RAB10	Class 2	Class 2
RAB11B	Class 2	Class 2
RAB11FIP1	Class 1	Class 2
RAB12	Class 1	Class 2
RAB14	Class 1	Class 2
RAB1A	Class 1	Class 2
RAB1A	Class 2	Class 2
RAB22A	Class 2	Class 2
RAB27A	Class 1	Class 2
RAB27B	Class 1	Class 1
RAB32	Class 1	Class 2
RAB35	Class 2	Class 2
RAB3D	Class 1	Class 2
RAB3GAP1	Class 1	Class 2
RAB3GAP2	Class 2	Class 2
RAB4A	Class 1	Class 2
RAB4B	Class 2	Class 1
RAB5A	Class 2	Class 2
RAB5B	Class 2	Class 2
RAB5C	Class 2	Class 2
RAB7A	Class 2	Class 2
RAB8A	Class 2	Class 2
RAB9A	Class 1	Class 2
RABGEF1	Class 2	Class 2
RABL3	Class 2	Class 2
RAC1	Class 2	Class 2
RACGAP1	Class 2	Class 1
RAD23A	Class 2	Class 1
RAD50	Class 2	Class 2
RAI14	Class 1	Class 1
RALBP1	Class 2	Class 2
RALGAPB	Class 2	Class 2
RALY	Class 2	Class 2
RAN	Class 2	Class 2
RANBP10	Class 2	Class 2
RANBP2	Class 2	Class 2
RAP2B	Class 1	Class 2
RASAL2	Class 1	Class 2
RAVER1	Class 2	Class 2
RAVER1	Class 1	Class 2
RB1CC1	Class 2	Class 2
RBBP4	Class 2	Class 2
RBBP6	Class 2	Class 2
RBBP7	Class 2	Class 2
RBCK1	Class 2	Class 1
RBFOX2	Class 2	Class 1
RBM14	Class 2	Class 2
RBM17	Class 2	Class 2
RBM19	Class 2	Class 1
RBM22	Class 2	Class 1
RBM25	Class 2	Class 2
RBM26	Class 1	Class 2
RBM28	Class 2	Class 2
RBM3	Class 2	Class 2
RBM3	Class 1	Class 2
RBM34	Class 2	Class 2
RBM42	Class 2	Class 2
RBM47	Class 1	Class 1
RBM5	Class 2	Class 2
RBM6	Class 2	Class 1
RBMS2	Class 1	Class 1
RBMX	Class 2	Class 2
RBMX2	Class 2	Class 2
RBMXL1	Class 2	Class 2
RC3H1	Class 2	Class 2
RCC1	Class 2	Class 2
RCC2	Class 1	Class 2
RCL1	Class 2	Class 1
RCN2	Class 1	Class 2
RCOR3	Class 2	Class 2
RDH11	Class 2	Class 2
RDH14	Class 1	Class 2
REEP5	Class 2	Class 2
REPS1	Class 1	Class 2
RER1	Class 2	Class 2
REXO4	Class 2	Class 1
RFC2	Class 2	Class 1
RFC5	Class 2	Class 1
RHBDF2	Class 1	Class 2
RHOA	Class 2	Class 1
RHOB	Class 1	Class 1
RICTOR	Class 2	Class 2
RIF1	Class 2	Class 2
RIN1	Class 1	Class 1
RMDN1	Class 2	Class 2
RMDN3	Class 1	Class 2
RNASET2	Class 1	Class 1
RNF114	Class 1	Class 1
RNF149	Class 1	Class 1
RNF169	Class 2	Class 2
RNF20	Class 2	Class 1
RNF213	Class 2	Class 2
RNF214	Class 2	Class 2
RNPEP	Class 1	Class 2
RNPEP	Class 2	Class 2
RNPS1	Class 2	Class 2
ROBO1	Class 1	Class 2
ROCK2	Class 1	Class 2
RP9	Class 2	Class 1
RPA1	Class 2	Class 2
RPAP3	Class 2	Class 2
RPF1	Class 2	Class 2
RPF2	Class 2	Class 1
RPIA	Class 2	Class 1
RPIA	Class 1	Class 1
RPL10	Class 2	Class 2
RPL10A	Class 2	Class 2
RPL11	Class 2	Class 2
RPL12	Class 2	Class 2
RPL15	Class 2	Class 2
RPL18	Class 2	Class 2
RPL19	Class 2	Class 2
RPL23	Class 2	Class 2
RPL23A	Class 2	Class 2
RPL24	Class 2	Class 2
RPL27	Class 2	Class 1
RPL28	Class 2	Class 2
RPL29	Class 2	Class 2
RPL3	Class 2	Class 2
RPL30	Class 2	Class 2
RPL34	Class 2	Class 1
RPL37	Class 2	Class 1
RPL4	Class 2	Class 2
RPL5	Class 2	Class 2
RPL6	Class 2	Class 2
RPL7	Class 2	Class 2
RPL7L1	Class 2	Class 1
RPL8	Class 2	Class 2
RPL9	Class 2	Class 2
RPLP0	Class 2	Class 2
RPLP2	Class 2	Class 2
RPN2	Class 2	Class 2
RPP40	Class 2	Class 1
RPRD1A	Class 1	Class 2
RPRD2	Class 2	Class 2
RPS10	Class 2	Class 2
RPS11	Class 2	Class 2
RPS13	Class 2	Class 2
RPS14	Class 2	Class 2
RPS15	Class 2	Class 2
RPS15A	Class 2	Class 2
RPS16	Class 2	Class 2
RPS18	Class 2	Class 2
RPS19	Class 2	Class 2
RPS20	Class 2	Class 2
RPS21	Class 2	Class 2
RPS24	Class 2	Class 2
RPS25	Class 2	Class 2
RPS27A	Class 2	Class 2
RPS29	Class 2	Class 1
RPS3	Class 2	Class 2
RPS3A	Class 2	Class 2
RPS4X	Class 2	Class 2
RPS6	Class 2	Class 2
RPS6KA1	Class 1	Class 1
RPS6KA3	Class 1	Class 2
RPS7	Class 2	Class 2
RPS8	Class 2	Class 1
RPS9	Class 2	Class 2
RPSA	Class 2	Class 2
RRBP1	Class 1	Class 2
RREB1	Class 2	Class 2
RRP1	Class 2	Class 1
RRP12	Class 2	Class 1
RRP15	Class 2	Class 1
RRP1B	Class 1	Class 2
RRP7A	Class 2	Class 2
RRP8	Class 2	Class 1
RRP9	Class 2	Class 1
RRS1	Class 2	Class 1
RSL1D1	Class 2	Class 2
RSU1	Class 2	Class 2
RTCA	Class 2	Class 2
RTN4	Class 1	Class 1
RUFY1	Class 1	Class 2
RUFY2	Class 2	Class 2
RYBP	Class 2	Class 2
S100A10	Class 1	Class 2
S100A16	Class 1	Class 2
SAAL1	Class 1	Class 1
SAFB	Class 2	Class 2
SAMD1	Class 2	Class 1
SAMD4B	Class 2	Class 2
SAMD9	Class 1	Class 2
SAP130	Class 2	Class 2
SAP18	Class 2	Class 2
SAP30BP	Class 2	Class 2
SAP30L	Class 2	Class 2
SART1	Class 1	Class 2
SART1	Class 2	Class 2
SART3	Class 2	Class 2
SBDS	Class 1	Class 2
SCAF1	Class 2	Class 2
SCAF11	Class 2	Class 2
SCAMP2	Class 1	Class 2
SCAMP3	Class 2	Class 2
SCARB2	Class 1	Class 2
SCCPDH	Class 1	Class 2
SCO2	Class 2	Class 1
SCRIB	Class 1	Class 2
SCRIB	Class 2	Class 2
SCRN1	Class 1	Class 1
SDE2	Class 2	Class 2
SDF2	Class 2	Class 2
SDF2	Class 1	Class 2
SDF2L1	Class 1	Class 2
SDF4	Class 2	Class 2
SDHA	Class 1	Class 2
SDHB	Class 2	Class 2
SDHC	Class 2	Class 1
SEC16A	Class 1	Class 2
SEC16A	Class 2	Class 2
SEC23A	Class 2	Class 2
SEC23B	Class 2	Class 2
SEC24B	Class 2	Class 2
SEC31A	Class 2	Class 2
SEC61B	Class 2	Class 2
SEC62	Class 2	Class 2
SEMA4B	Class 1	Class 2
SENP1	Class 2	Class 1
SENP3	Class 2	Class 2
SEPHS1	Class 2	Class 2
SERBP1	Class 1	Class 2
SERPINB1	Class 1	Class 2
SERPINB5	Class 1	Class 2
SERPINB6	Class 1	Class 2
SERPINH1	Class 1	Class 1
SET	Class 2	Class 2
SETD2	Class 2	Class 2
SETD3	Class 2	Class 1
SF3A1	Class 2	Class 2
SF3A2	Class 2	Class 2
SF3A3	Class 2	Class 2
SF3B1	Class 2	Class 2
SF3B2	Class 2	Class 2
SF3B3	Class 2	Class 2
SF3B4	Class 2	Class 2
SFN	Class 1	Class 2
SFXN1	Class 2	Class 2
SFXN1	Class 1	Class 2
SFXN3	Class 1	Class 2
SGPL1	Class 2	Class 1
SGPP1	Class 1	Class 2
SGTA	Class 1	Class 2
SGTA	Class 2	Class 2
SH3GL1	Class 1	Class 2
SH3GLB1	Class 2	Class 2
SH3GLB1	Class 1	Class 2
SH3KBP1	Class 1	Class 2
SH3PXD2B	Class 1	Class 1
SHMT2	Class 2	Class 2
SHOC2	Class 2	Class 1
SIAE	Class 1	Class 1
SIN3A	Class 2	Class 2
SIPA1	Class 1	Class 2
SIPA1L3	Class 1	Class 2
SIRPA	Class 1	Class 2
SIRT2	Class 2	Class 1
SIRT2	Class 1	Class 1
SLAIN2	Class 2	Class 2
SLC12A2	Class 1	Class 2
SLC12A6	Class 1	Class 2
SLC16A1	Class 1	Class 2
SLC17A5	Class 1	Class 1
SLC1A3	Class 1	Class 2
SLC1A4	Class 1	Class 2
SLC1A5	Class 2	Class 2
SLC20A2	Class 1	Class 2
SLC25A1	Class 1	Class 1
SLC25A12	Class 2	Class 1
SLC25A13	Class 1	Class 2
SLC25A20	Class 1	Class 2
SLC25A22	Class 2	Class 1
SLC25A22	Class 1	Class 1
SLC25A24	Class 1	Class 2
SLC25A3	Class 2	Class 2
SLC25A6	Class 2	Class 1
SLC2A1	Class 1	Class 1
SLC30A9	Class 2	Class 2
SLC33A1	Class 1	Class 2
SLC35F6	Class 1	Class 1
SLC38A10	Class 2	Class 1
SLC39A10	Class 1	Class 2
SLC3A2	Class 1	Class 2
SLC44A2	Class 1	Class 1
SLC4A2	Class 2	Class 2
SLC7A1	Class 2	Class 2
SLC7A5	Class 1	Class 1
SLC7A6	Class 2	Class 2
SLC9A3R1	Class 1	Class 1
SLFN5	Class 1	Class 1
SLK	Class 1	Class 2
SLMAP	Class 2	Class 2
SMAD2	Class 2	Class 1
SMARCA1	Class 1	Class 1
SMARCA1	Class 2	Class 1
SMARCA4	Class 2	Class 2
SMARCA5	Class 2	Class 1
SMARCB1	Class 2	Class 2
SMARCD1	Class 2	Class 2
SMARCD2	Class 2	Class 2
SMC4	Class 2	Class 1
SMCHD1	Class 1	Class 2
SMG9	Class 2	Class 2
SMTN	Class 1	Class 1
SNAP29	Class 1	Class 1
SND1	Class 2	Class 2
SNRNP200	Class 2	Class 2
SNRNP27	Class 2	Class 2
SNRPA1	Class 2	Class 2
SNRPB	Class 2	Class 2
SNRPB2	Class 2	Class 2
SNRPD1	Class 2	Class 2
SNRPD2	Class 2	Class 2
SNRPD3	Class 2	Class 2
SNRPE	Class 2	Class 2
SNRPF	Class 2	Class 2
SNRPG	Class 2	Class 2
SNTB2	Class 2	Class 2
SNW1	Class 2	Class 2
SNX1	Class 2	Class 2
SNX12	Class 1	Class 2
SNX12	Class 2	Class 2
SNX17	Class 2	Class 1
SNX18	Class 1	Class 1
SNX2	Class 1	Class 2
SNX3	Class 2	Class 2
SNX3	Class 1	Class 2
SNX4	Class 2	Class 2
SNX8	Class 1	Class 1
SNX9	Class 1	Class 2
SOAT1	Class 1	Class 1
SOD1	Class 1	Class 2
SON	Class 1	Class 2
SORL1	Class 1	Class 1
SORT1	Class 1	Class 2
SP100	Class 1	Class 2
SP110	Class 1	Class 1
SP3	Class 2	Class 2
SPAG9	Class 2	Class 2
SPARC	Class 1	Class 1
SPG21	Class 2	Class 2
SPIN1	Class 2	Class 1
SPINT2	Class 1	Class 2
SPR	Class 1	Class 2
SPTAN1	Class 2	Class 2
SPTBN1	Class 1	Class 2
SPTLC2	Class 2	Class 2
SPTLC2	Class 1	Class 2
SRBD1	Class 2	Class 1
SRGAP2	Class 1	Class 1
SRP14	Class 2	Class 2
SRP54	Class 2	Class 2
SRP68	Class 2	Class 2
SRP9	Class 2	Class 2
SRPK1	Class 1	Class 2
SRPK2	Class 2	Class 2
SRPRB	Class 2	Class 2
SRRM1	Class 2	Class 1
SRRM2	Class 2	Class 2
SRRT	Class 2	Class 2
SRSF1	Class 2	Class 2
SRSF10	Class 2	Class 2
SRSF2	Class 2	Class 2
SRSF3	Class 2	Class 2
SRSF5	Class 2	Class 2
SRSF7	Class 2	Class 2
SRSF8	Class 2	Class 2
SRSF9	Class 2	Class 2
SSBP1	Class 2	Class 2
SSH3	Class 1	Class 2
SSR1	Class 2	Class 2
SSR4	Class 2	Class 2
SSRP1	Class 2	Class 2
ST13	Class 1	Class 2
STAG1	Class 2	Class 1
STAG2	Class 2	Class 2
STAM	Class 2	Class 2
STAM2	Class 2	Class 2
STARD7	Class 2	Class 1
STAT6	Class 1	Class 2
STAU2	Class 1	Class 1
STBD1	Class 1	Class 2
STEAP3	Class 1	Class 1
STEAP3	Class 2	Class 1
STIM1	Class 1	Class 2
STIP1	Class 2	Class 2
STIP1	Class 1	Class 2
STK10	Class 1	Class 1
STK39	Class 1	Class 2
STK4	Class 1	Class 1
STMN1	Class 1	Class 1
STOML2	Class 1	Class 1
STOML2	Class 2	Class 1
STRAP	Class 2	Class 2
STT3A	Class 2	Class 2
STT3B	Class 2	Class 2
STUB1	Class 1	Class 2
STX12	Class 2	Class 2
STX18	Class 2	Class 2
STX5	Class 2	Class 2
STX6	Class 2	Class 2
STX7	Class 1	Class 2
STX8	Class 2	Class 1
STXBP3	Class 2	Class 2
SUB1	Class 2	Class 2
SUCLG1	Class 2	Class 2
SUGT1	Class 1	Class 2
SUGT1	Class 2	Class 2
SUMF2	Class 1	Class 2
SUMO1	Class 2	Class 2
SUMO2	Class 2	Class 2
SUN1	Class 1	Class 1
SUN1	Class 2	Class 1
SUN2	Class 1	Class 1
SUOX	Class 2	Class 1
SUPT6H	Class 2	Class 2
SURF4	Class 2	Class 2
SURF6	Class 2	Class 1
SVIL	Class 1	Class 2
SWAP70	Class 1	Class 2
SYNCRIP	Class 1	Class 2
SYNPO	Class 1	Class 1
SYPL1	Class 1	Class 2
SYVN1	Class 2	Class 2
TACC2	Class 1	Class 1
TACO1	Class 2	Class 2
TACSTD2	Class 1	Class 2
TADA3	Class 2	Class 2
TAF15	Class 1	Class 2
TAF6	Class 2	Class 2
TAF6L	Class 2	Class 2
TAGLN	Class 1	Class 1
TAMM41	Class 2	Class 1
TAX1BP3	Class 1	Class 2
TBC1D4	Class 1	Class 1
TBL1XR1	Class 1	Class 2
TBL2	Class 2	Class 2
TBRG4	Class 2	Class 1
TCEAL4	Class 1	Class 1
TCF20	Class 1	Class 2
TCF25	Class 2	Class 2
TCOF1	Class 2	Class 2
TDRD3	Class 2	Class 2
TDRD7	Class 1	Class 1
TECR	Class 2	Class 1
TERF2IP	Class 2	Class 2
TES	Class 1	Class 2
TEX10	Class 2	Class 2
TFAM	Class 2	Class 1
TFAP4	Class 2	Class 1
TFAP4	Class 1	Class 1
TFB1M	Class 2	Class 2
TFB2M	Class 2	Class 1
TFG	Class 1	Class 2
TFG	Class 2	Class 2
TFIP11	Class 2	Class 2
TGM2	Class 1	Class 1
TGOLN2	Class 2	Class 2
TGS1	Class 2	Class 1
THEM4	Class 1	Class 2
[truncated: 298 more rows]
