# Supplementary material for: Parallelized multidimensional analytic framework applied to mammary epithelial cells uncovers regulatory principles in EMT
Source: Nat Commun. 2023 Feb 8;14:688. doi: 10.1038/s41467-023-36122-x (PMC9908882; doi:10.1038/s41467-023-36122-x)
Supplement: Supplementary file 12 — Source Data files [file 41467_2023_36122_MOESM12_ESM.zip › Source_Data_files/Source Data file ΓÇô Fig 2a.txt]

omic	frequency	percent	categories
Exosome	1209	77.41935484	a. Quantified
Exosome	273	22.58064516	b. Significantly regulated
Membrane	2223	87.3594242	a. Quantified
Membrane	281	12.6405758	b. Significantly regulated
Glycosylation	549	92.16757741	a. Quantified
Glycosylation	43	7.832422587	b. Significantly regulated
Nuclear	4198	86.51738923	a. Quantified
Nuclear	566	13.48261077	b. Significantly regulated
Phosphoproteome	8741	64.10021737	a. Quantified
Phosphoproteome	3138	35.89978263	b. Significantly regulated
Proteome	6540	86.46788991	a. Quantified
Proteome	885	13.53211009	b. Significantly regulated
Secretome	1113	59.56873315	a. Quantified
Secretome	450	40.43126685	b. Significantly regulated
Metabolites	1400	59	a. Quantified
Metabolites	581	41	b. Significantly regulated
miRNA	2574	88.5003885	a. Quantified
miRNA	296	11.4996115	b. Significantly regulated
mRNA	22621	80.39874453	a. Quantified
mRNA	4434	19.60125547	b. Significantly regulated
