# Supplementary material for: Parallelized multidimensional analytic framework applied to mammary epithelial cells uncovers regulatory principles in EMT
Source: Nat Commun. 2023 Feb 8;14:688. doi: 10.1038/s41467-023-36122-x (PMC9908882; doi:10.1038/s41467-023-36122-x)
Supplement: Supplementary file 12 — Source Data files [file 41467_2023_36122_MOESM12_ESM.zip › Source_Data_files/Source Data file ΓÇô Fig 2b.txt]

time	rsq	group	correlation_with
1	0.006496643	Prot	MRNA
2	0.018741674	Prot	MRNA
3	0.073252438	Prot	MRNA
4	0.084905534	Prot	MRNA
5	0.121714082	Prot	MRNA
6	0.168308496	Prot	MRNA
7	0.156585132	Prot	MRNA
8	0.169669988	Prot	MRNA
9	0.188952955	Prot	MRNA
1	-7.40E-04	Exos	MRNA
2	0.022324213	Exos	MRNA
3	0.100544178	Exos	MRNA
4	0.1151872	Exos	MRNA
5	0.097503743	Exos	MRNA
6	0.043745686	Exos	MRNA
7	0.06678898	Exos	MRNA
8	0.062329819	Exos	MRNA
9	0.07165191	Exos	MRNA
1	-4.84E-04	GlcNac	MRNA
2	0.020268139	GlcNac	MRNA
3	0.043668754	GlcNac	MRNA
4	0.046358776	GlcNac	MRNA
5	0.072067073	GlcNac	MRNA
6	0.111764295	GlcNac	MRNA
7	0.117937436	GlcNac	MRNA
8	0.115487187	GlcNac	MRNA
9	0.157904554	GlcNac	MRNA
1	6.02E-04	Mem	MRNA
2	-3.06E-04	Mem	MRNA
3	0.061379303	Mem	MRNA
4	0.11243581	Mem	MRNA
5	0.150715703	Mem	MRNA
6	0.122741591	Mem	MRNA
7	0.118960232	Mem	MRNA
8	0.129219437	Mem	MRNA
9	0.137224833	Mem	MRNA
1	0.001749086	Nuc	MRNA
2	0.004332986	Nuc	MRNA
3	0.041915127	Nuc	MRNA
4	0.053257317	Nuc	MRNA
5	0.082377305	Nuc	MRNA
6	0.116723098	Nuc	MRNA
7	0.090428456	Nuc	MRNA
8	0.105639579	Nuc	MRNA
9	0.091244172	Nuc	MRNA
1	5.75E-04	PhosphoSTY	MRNA
2	0.003762713	PhosphoSTY	MRNA
3	0.046742229	PhosphoSTY	MRNA
4	0.067431166	PhosphoSTY	MRNA
5	0.075727296	PhosphoSTY	MRNA
6	0.075105292	PhosphoSTY	MRNA
7	0.070091225	PhosphoSTY	MRNA
8	0.062919023	PhosphoSTY	MRNA
9	0.064991023	PhosphoSTY	MRNA
1	1.35E-04	Sec	MRNA
2	0.018782063	Sec	MRNA
3	0.119550511	Sec	MRNA
4	0.161480682	Sec	MRNA
5	0.139256715	Sec	MRNA
6	0.10786807	Sec	MRNA
7	0.10056703	Sec	MRNA
8	0.120335501	Sec	MRNA
9	0.112348223	Sec	MRNA
1	0.00306805	Exos	WCP
2	0.006536766	Exos	WCP
3	0.077518063	Exos	WCP
4	0.069984744	Exos	WCP
5	0.08716165	Exos	WCP
6	0.057050405	Exos	WCP
7	0.071956293	Exos	WCP
8	0.074598614	Exos	WCP
9	0.087698479	Exos	WCP
1	0.067145483	GlcNac	WCP
2	0.133638902	GlcNac	WCP
3	0.23739703	GlcNac	WCP
4	0.229675384	GlcNac	WCP
5	0.292921882	GlcNac	WCP
6	0.362937592	GlcNac	WCP
7	0.37084733	GlcNac	WCP
8	0.435855017	GlcNac	WCP
9	0.561216617	GlcNac	WCP
1	0.002983486	Mem	WCP
2	0.012444984	Mem	WCP
3	0.126462327	Mem	WCP
4	0.119079287	Mem	WCP
5	0.180754478	Mem	WCP
6	0.246745601	Mem	WCP
7	0.250936229	Mem	WCP
8	0.309821664	Mem	WCP
9	0.324270233	Mem	WCP
1	0.058746333	Nuc	WCP
2	0.140524543	Nuc	WCP
3	0.18288388	Nuc	WCP
4	0.161914844	Nuc	WCP
5	0.224390023	Nuc	WCP
6	0.329324737	Nuc	WCP
7	0.285457176	Nuc	WCP
8	0.386305832	Nuc	WCP
9	0.427701647	Nuc	WCP
1	0.002871003	PhosphoSTY	WCP
2	-7.46E-05	PhosphoSTY	WCP
3	0.073122642	PhosphoSTY	WCP
4	0.081744868	PhosphoSTY	WCP
5	0.108957704	PhosphoSTY	WCP
6	0.131451933	PhosphoSTY	WCP
7	0.132608368	PhosphoSTY	WCP
8	0.124118156	PhosphoSTY	WCP
9	0.104085566	PhosphoSTY	WCP
1	0.001237837	Sec	WCP
2	0.031815746	Sec	WCP
3	0.077837983	Sec	WCP
4	0.097084399	Sec	WCP
5	0.091482514	Sec	WCP
6	0.107683001	Sec	WCP
7	0.081205735	Sec	WCP
8	0.127433019	Sec	WCP
9	0.172508471	Sec	WCP
