# Supplementary material for: Parallelized multidimensional analytic framework applied to mammary epithelial cells uncovers regulatory principles in EMT
Source: Nat Commun. 2023 Feb 8;14:688. doi: 10.1038/s41467-023-36122-x (PMC9908882; doi:10.1038/s41467-023-36122-x)
Supplement: Supplementary file 12 — Source Data files [file 41467_2023_36122_MOESM12_ESM.zip › Source_Data_files/Source Data file ΓÇô Supp Fig 3g.txt]

ObjectNumber	Parameter	Value	Location
Object1	Cont_Cyto_MeanIntensity	0.03537937031006035	Cyto
Object2	Cont_Cyto_MeanIntensity	0.0527003800349408	Cyto
Object3	Cont_Cyto_MeanIntensity	0.0647721914169581	Cyto
Object4	Cont_Cyto_MeanIntensity	0.05291503444314003	Cyto
Object5	Cont_Cyto_MeanIntensity	0.02117647151462733	Cyto
Object6	Cont_Cyto_MeanIntensity	0.01876750774681568	Cyto
Object7	Cont_Cyto_MeanIntensity	0.05903268188238144	Cyto
Object8	Cont_Cyto_MeanIntensity	0.01871994150064463	Cyto
Object9	Cont_Cyto_MeanIntensity	0.0278371964496645	Cyto
Object10	Cont_Cyto_MeanIntensity	0.03811709196405842	Cyto
Object11	Cont_Cyto_MeanIntensity	0.04832970382024845	Cyto
Object12	Cont_Cyto_MeanIntensity	0.02177946557921748	Cyto
Object13	Cont_Cyto_MeanIntensity	0.03906543587131061	Cyto
Object14	Cont_Cyto_MeanIntensity	0.01984127075411379	Cyto
Object15	Cont_Cyto_MeanIntensity	0.07746225194042099	Cyto
Object16	Cont_Cyto_MeanIntensity	0.02262443533310523	Cyto
Object17	Cont_Cyto_MeanIntensity	0.03650075569748878	Cyto
Object18	Cont_Cyto_MeanIntensity	0.01568627510003853	Cyto
Object19	Cont_Cyto_MeanIntensity	0.02063239791203995	Cyto
Object20	Cont_Cyto_MeanIntensity	0.02036783783588298	Cyto
Object21	Cont_Cyto_MeanIntensity	0.02004971090231983	Cyto
Object22	Cont_Cyto_MeanIntensity	0.02047930365162236	Cyto
Object23	Cont_Cyto_MeanIntensity	0.04677871366341909	Cyto
Object24	Cont_Cyto_MeanIntensity	0.0768544485881215	Cyto
Object25	Cont_Cyto_MeanIntensity	0.03460784433409571	Cyto
Object26	Cont_Cyto_MeanIntensity	0.0440709629495229	Cyto
Object27	Cont_Cyto_MeanIntensity	0.06526610937102564	Cyto
Object28	Cont_Cyto_MeanIntensity	0.02013888960937038	Cyto
Object29	Cont_Cyto_MeanIntensity	0.01808278934719661	Cyto
Object30	Cont_Cyto_MeanIntensity	0.0640707006546813	Cyto
Object31	Cont_Cyto_MeanIntensity	0.06541981141154583	Cyto
Object32	Cont_Cyto_MeanIntensity	0.03857058160877847	Cyto
Object33	Cont_Cyto_MeanIntensity	0.01870633382350206	Cyto
Object34	Cont_Cyto_MeanIntensity	0.01942110254562326	Cyto
Object35	Cont_Cyto_MeanIntensity	0.05272331328855621	Cyto
Object36	Cont_Cyto_MeanIntensity	0.05438243817442503	Cyto
Object37	Cont_Cyto_MeanIntensity	0.03849984572402069	Cyto
Object38	Cont_Cyto_MeanIntensity	0.02094117721542716	Cyto
Object39	Cont_Cyto_MeanIntensity	0.021760861955437	Cyto
Object40	Cont_Cyto_MeanIntensity	0.02245098132407292	Cyto
Object41	Cont_Cyto_MeanIntensity	0.01903347278747594	Cyto
Object42	Cont_Cyto_MeanIntensity	0.02064765371720899	Cyto
Object43	Cont_Cyto_MeanIntensity	0.05351307359524071	Cyto
Object44	Cont_Cyto_MeanIntensity	0.02834224671294743	Cyto
Object45	Cont_Cyto_MeanIntensity	0.02739288380576504	Cyto
Object46	Cont_Cyto_MeanIntensity	0.01999231132076067	Cyto
Object47	Cont_Cyto_MeanIntensity	0.03722767042927444	Cyto
Object48	Cont_Cyto_MeanIntensity	0.01941418628794727	Cyto
Object49	Cont_Cyto_MeanIntensity	0.02039215767549143	Cyto
Object50	Cont_Cyto_MeanIntensity	0.03565841742226335	Cyto
Object51	Cont_Cyto_MeanIntensity	0.07261346070699289	Cyto
Object52	Cont_Cyto_MeanIntensity	0.04288010451881612	Cyto
Object53	Cont_Cyto_MeanIntensity	0.03662644695633879	Cyto
Object54	Cont_Cyto_MeanIntensity	0.02193805158300244	Cyto
Object55	Cont_Cyto_MeanIntensity	0.06421799034299985	Cyto
Object56	Cont_Cyto_MeanIntensity	0.03227513345579306	Cyto
Object57	Cont_Cyto_MeanIntensity	0.02988380628327528	Cyto
Object58	Cont_Cyto_MeanIntensity	0.03572984892461035	Cyto
Object59	Cont_Cyto_MeanIntensity	0.03095975351568899	Cyto
Object60	Cont_Cyto_MeanIntensity	0.04720736942677335	Cyto
Object61	Cont_Cyto_MeanIntensity	0.02147918889593137	Cyto
Object62	Cont_Cyto_MeanIntensity	0.0741176495121585	Cyto
Object63	Cont_Cyto_MeanIntensity	0.0251416129577491	Cyto
Object64	Cont_Cyto_MeanIntensity	0.03472431830297678	Cyto
Object65	Cont_Cyto_MeanIntensity	0.05181699525564909	Cyto
Object66	Cont_Cyto_MeanIntensity	0.02048943689916023	Cyto
Object67	Cont_Cyto_MeanIntensity	0.0389371065148076	Cyto
Object68	Cont_Cyto_MeanIntensity	0.03143631539693693	Cyto
Object69	Cont_Cyto_MeanIntensity	0.01906064832799656	Cyto
Object70	Cont_Cyto_MeanIntensity	0.02194907885990036	Cyto
Object71	Cont_Cyto_MeanIntensity	0.06046878710260679	Cyto
Object72	Cont_Cyto_MeanIntensity	0.05308790333873155	Cyto
Object73	Cont_Cyto_MeanIntensity	0.03768116065665432	Cyto
Object74	Cont_Cyto_MeanIntensity	0.01991129877777504	Cyto
Object75	Cont_Cyto_MeanIntensity	0.03328664896876684	Cyto
Object76	Cont_Cyto_MeanIntensity	0.02042804117880615	Cyto
Object77	Cont_Cyto_MeanIntensity	0.13885806290046224	Cyto
Object78	Cont_Cyto_MeanIntensity	0.02386458927335647	Cyto
Object79	Cont_Cyto_MeanIntensity	0.02732026255689561	Cyto
Object80	Cont_Cyto_MeanIntensity	0.02972802135252183	Cyto
Object81	Cont_Cyto_MeanIntensity	0.05404634760184721	Cyto
Object82	Cont_Cyto_MeanIntensity	0.06224926940069116	Cyto
Object83	Cont_Cyto_MeanIntensity	0.02666122080214942	Cyto
Object84	Cont_Cyto_MeanIntensity	0.02897014760890522	Cyto
Object85	Cont_Cyto_MeanIntensity	0.02094091849383151	Cyto
Object86	Cont_Cyto_MeanIntensity	0.06209150546540817	Cyto
Object87	Cont_Cyto_MeanIntensity	0.02810457604186188	Cyto
Object88	Cont_Cyto_MeanIntensity	0.02760706372114259	Cyto
Object89	Cont_Cyto_MeanIntensity	0.12112724198052637	Cyto
Object90	Cont_Cyto_MeanIntensity	0.02020410592095893	Cyto
Object91	Cont_Cyto_MeanIntensity	0.0256034866720438	Cyto
Object92	Cont_Cyto_MeanIntensity	0.05034199887670056	Cyto
Object93	Cont_Cyto_MeanIntensity	0.0198072458349042	Cyto
Object94	Cont_Cyto_MeanIntensity	0.0942014445288059	Cyto
Object95	Cont_Cyto_MeanIntensity	0.02408496830612421	Cyto
Object96	Cont_Cyto_MeanIntensity	0.03453815378338457	Cyto
Object97	Cont_Cyto_MeanIntensity	0.02464149914570708	Cyto
Object98	Cont_Cyto_MeanIntensity	0.02359477210169037	Cyto
Object99	Cont_Cyto_MeanIntensity	0.02443876194403223	Cyto
Object100	Cont_Cyto_MeanIntensity	0.03447293545095584	Cyto
Object101	Cont_Cyto_MeanIntensity	0.0176198265204827	Cyto
Object102	Cont_Cyto_MeanIntensity	0.02498184570835696	Cyto
Object103	Cont_Cyto_MeanIntensity	0.0220860573851193	Cyto
Object104	Cont_Cyto_MeanIntensity	0.03246965555341116	Cyto
Object105	Cont_Cyto_MeanIntensity	0.0184873956787799	Cyto
Object106	Cont_Cyto_MeanIntensity	0.02698173354833554	Cyto
Object107	Cont_Cyto_MeanIntensity	0.04095860772455732	Cyto
Object108	Cont_Cyto_MeanIntensity	0.03424836705354127	Cyto
Object109	Cont_Cyto_MeanIntensity	0.03006536036548091	Cyto
Object110	Cont_Cyto_MeanIntensity	0.0249346412718296	Cyto
Object111	Cont_Cyto_MeanIntensity	0.01970121452385293	Cyto
Object112	Cont_Cyto_MeanIntensity	0.0253071903437376	Cyto
Object113	Cont_Cyto_MeanIntensity	0.02312091576944415	Cyto
Object114	Cont_Cyto_MeanIntensity	0.02207282991813762	Cyto
Object115	Cont_Cyto_MeanIntensity	0.02773515307142034	Cyto
Object116	Cont_Cyto_MeanIntensity	0.02388012188872913	Cyto
Object117	Cont_Cyto_MeanIntensity	0.03385285869177081	Cyto
Object118	Cont_Cyto_MeanIntensity	0.02206215916239485	Cyto
Object119	Cont_Cyto_MeanIntensity	0.02376180179417133	Cyto
Object120	Cont_Cyto_MeanIntensity	0.01975490258773788	Cyto
Object121	Cont_Cyto_MeanIntensity	0.04093880113214254	Cyto
Object122	Cont_Cyto_MeanIntensity	0.03726598105819549	Cyto
Object123	Cont_Cyto_MeanIntensity	0.02023031500478585	Cyto
Object124	Cont_Cyto_MeanIntensity	0.03143479688359158	Cyto
Object125	Cont_Cyto_MeanIntensity	0.03019607923924923	Cyto
Object126	Cont_Cyto_MeanIntensity	0.04243338537903932	Cyto
Object127	Cont_Cyto_MeanIntensity	0.03030743260212518	Cyto
Object128	Cont_Cyto_MeanIntensity	0.02565091686537031	Cyto
Object129	Cont_Cyto_MeanIntensity	0.0741830092987844	Cyto
Object130	Cont_Cyto_MeanIntensity	0.03413547372276133	Cyto
Object131	Cont_Cyto_MeanIntensity	0.02240047629245303	Cyto
Object132	Cont_Cyto_MeanIntensity	0.02549019692465663	Cyto
Object133	Cont_Cyto_MeanIntensity	0.02284610900802142	Cyto
Object134	Cont_Cyto_MeanIntensity	0.02368839515524136	Cyto
Object135	Cont_Cyto_MeanIntensity	0.02256622047800767	Cyto
Object136	Cont_Cyto_MeanIntensity	0.02495860656102498	Cyto
Object137	Cont_Cyto_MeanIntensity	0.02618665046623496	Cyto
Object138	Cont_Cyto_MeanIntensity	0.02440087230255206	Cyto
Object139	Cont_Cyto_MeanIntensity	0.09354575426550582	Cyto
Object140	Cont_Cyto_MeanIntensity	0.03676219370502692	Cyto
Object141	Cont_Cyto_MeanIntensity	0.04165577488020063	Cyto
Object142	Cont_Cyto_MeanIntensity	0.01835400894360274	Cyto
Object143	Cont_Cyto_MeanIntensity	0.04134765169805005	Cyto
Object144	Cont_Cyto_MeanIntensity	0.02880943307251322	Cyto
Object145	Cont_Cyto_MeanIntensity	0.04403361539755549	Cyto
Object146	Cont_Cyto_MeanIntensity	0.03852124317199923	Cyto
Object147	Cont_Cyto_MeanIntensity	0.03334967426490039	Cyto
Object148	Cont_Cyto_MeanIntensity	0.03938168000489	Cyto
Object149	Cont_Cyto_MeanIntensity	0.02284610902213237	Cyto
Object150	Cont_Cyto_MeanIntensity	0.02002801177357988	Cyto
Object151	Cont_Cyto_MeanIntensity	0.0345128100236942	Cyto
Object152	Cont_Cyto_MeanIntensity	0.03285403177142143	Cyto
Object153	Cont_Cyto_MeanIntensity	0.03144257831653314	Cyto
Object154	Cont_Cyto_MeanIntensity	0.03681917356637617	Cyto
Object155	Cont_Cyto_MeanIntensity	0.02163532174819586	Cyto
Object156	Cont_Cyto_MeanIntensity	0.04108734589747407	Cyto
Object157	Cont_Cyto_MeanIntensity	0.02075895104112465	Cyto
Object158	Cont_Cyto_MeanIntensity	0.02461122493420181	Cyto
Object159	Cont_Cyto_MeanIntensity	0.03180828012460679	Cyto
Object160	Cont_Cyto_MeanIntensity	0.05395425041206181	Cyto
Object161	Cont_Cyto_MeanIntensity	0.02164705958217382	Cyto
Object162	Cont_Cyto_MeanIntensity	0.06035981590369927	Cyto
Object163	Cont_Cyto_MeanIntensity	0.05724401058008274	Cyto
Object164	Cont_Cyto_MeanIntensity	0.02066993546516945	Cyto
Object165	Cont_Cyto_MeanIntensity	0.0419346421957016	Cyto
Object166	Cont_Cyto_MeanIntensity	0.02488592998036798	Cyto
Object167	Cont_Cyto_MeanIntensity	0.02907961097042091	Cyto
Object168	Cont_Cyto_MeanIntensity	0.02505446727284126	Cyto
Object169	Cont_Cyto_MeanIntensity	0.03844325748187574	Cyto
Object170	Cont_Cyto_MeanIntensity	0.0257391853790198	Cyto
Object171	Cont_Cyto_MeanIntensity	0.02755991360172629	Cyto
Object172	Cont_Cyto_MeanIntensity	0.02870789410259861	Cyto
Object173	Cont_Cyto_MeanIntensity	0.034992459612206	Cyto
Object174	Cont_Cyto_MeanIntensity	0.02617912085072414	Cyto
Object175	Cont_Cyto_MeanIntensity	0.04621690663240724	Cyto
Object176	Cont_Cyto_MeanIntensity	0.03579121938263866	Cyto
Object177	Cont_Cyto_MeanIntensity	0.02021971983002855	Cyto
Object178	Cont_Cyto_MeanIntensity	0.07559381707048998	Cyto
Object179	Cont_Cyto_MeanIntensity	0.02908049174265502	Cyto
Object180	Cont_Cyto_MeanIntensity	0.02014984926436005	Cyto
Object181	Cont_Cyto_MeanIntensity	0.01732026201983293	Cyto
Object182	Cont_Cyto_MeanIntensity	0.03906714378602125	Cyto
Object183	Cont_Cyto_MeanIntensity	0.02468861832793029	Cyto
Object184	Cont_Cyto_MeanIntensity	0.0390077257020907	Cyto
Object185	Cont_Cyto_MeanIntensity	0.02658730229761983	Cyto
Object186	Cont_Cyto_MeanIntensity	0.02378304619620095	Cyto
Object187	Cont_Cyto_MeanIntensity	0.02957248559496441	Cyto
Object188	Cont_Cyto_MeanIntensity	0.04688682649774771	Cyto
Object189	Cont_Cyto_MeanIntensity	0.02529956520690272	Cyto
Object190	Cont_Cyto_MeanIntensity	0.02663398790173232	Cyto
Object191	Cont_Cyto_MeanIntensity	0.0301393522828255	Cyto
Object192	Cont_Cyto_MeanIntensity	0.03169567554435703	Cyto
Object193	Cont_Cyto_MeanIntensity	0.06169590853938931	Cyto
Object194	Cont_Cyto_MeanIntensity	0.03525780813975467	Cyto
Object195	Cont_Cyto_MeanIntensity	0.05908496916294098	Cyto
Object196	Cont_Cyto_MeanIntensity	0.02017231213606216	Cyto
Object197	Cont_Cyto_MeanIntensity	0.02224643011060026	Cyto
Object198	Cont_Cyto_MeanIntensity	0.04285531355908104	Cyto
Object199	Cont_Cyto_MeanIntensity	0.0341210002796008	Cyto
Object200	Cont_Cyto_MeanIntensity	0.02951231867504807	Cyto
Object201	Cont_Cyto_MeanIntensity	0.02479073604601517	Cyto
Object202	Cont_Cyto_MeanIntensity	0.03999293552761947	Cyto
Object203	Cont_Cyto_MeanIntensity	0.02456427101666728	Cyto
Object204	Cont_Cyto_MeanIntensity	0.02405228834599256	Cyto
Object205	Cont_Cyto_MeanIntensity	0.02330785494108321	Cyto
Object206	Cont_Cyto_MeanIntensity	0.07612717700964314	Cyto
Object207	Cont_Cyto_MeanIntensity	0.02273717638330929	Cyto
Object208	Cont_Cyto_MeanIntensity	0.04153958012660344	Cyto
Object209	Cont_Cyto_MeanIntensity	0.02859010353152241	Cyto
Object210	Cont_Cyto_MeanIntensity	0.02468460334768129	Cyto
Object211	Cont_Cyto_MeanIntensity	0.02797748802954124	Cyto
Object212	Cont_Cyto_MeanIntensity	0.02879168854978604	Cyto
Object213	Cont_Cyto_MeanIntensity	0.01699346456772241	Cyto
Object214	Cont_Cyto_MeanIntensity	0.03442936276014034	Cyto
Object215	Cont_Cyto_MeanIntensity	0.02430750154668376	Cyto
Object216	Cont_Cyto_MeanIntensity	0.03639334651895545	Cyto
Object217	Cont_Cyto_MeanIntensity	0.02446995132670897	Cyto
Object218	Cont_Cyto_MeanIntensity	0.03295590665558694	Cyto
Object219	Cont_Cyto_MeanIntensity	0.0626321329884691	Cyto
Object220	Cont_Cyto_MeanIntensity	0.0228255413687573	Cyto
Object221	Cont_Cyto_MeanIntensity	0.02079969311735647	Cyto
Object222	Cont_Cyto_MeanIntensity	0.07255536740989361	Cyto
Object223	Cont_Cyto_MeanIntensity	0.0215444211434159	Cyto
Object224	Cont_Cyto_MeanIntensity	0.04095860721840375	Cyto
Object225	Cont_Cyto_MeanIntensity	0.04074755057808943	Cyto
Object226	Cont_Cyto_MeanIntensity	0.03981415972293141	Cyto
Object227	Cont_Cyto_MeanIntensity	0.03620915161445737	Cyto
Object228	Cont_Cyto_MeanIntensity	0.02839506288162536	Cyto
Object229	Cont_Cyto_MeanIntensity	0.02088722099173576	Cyto
Object230	Cont_Cyto_MeanIntensity	0.02434640587307512	Cyto
Object231	Cont_Cyto_MeanIntensity	0.02809224400739625	Cyto
Object232	Cont_Cyto_MeanIntensity	0.0207774345027773	Cyto
Object233	Cont_Cyto_MeanIntensity	0.02020202099599621	Cyto
Object234	Cont_Cyto_MeanIntensity	0.02259570577492316	Cyto
Object235	Cont_Cyto_MeanIntensity	0.05230194819415663	Cyto
Object236	Cont_Cyto_MeanIntensity	0.01983717546324458	Cyto
Object237	Cont_Cyto_MeanIntensity	0.02349310166512926	Cyto
Object238	Cont_Cyto_MeanIntensity	0.05209265170586213	Cyto
Object239	Cont_Cyto_MeanIntensity	0.02889273452627308	Cyto
Object240	Cont_Cyto_MeanIntensity	0.02395500909796981	Cyto
Object241	Cont_Cyto_MeanIntensity	0.02091503352858126	Cyto
Object242	Cont_Cyto_MeanIntensity	0.02609252947948727	Cyto
Object243	Cont_Cyto_MeanIntensity	0.03372549163177609	Cyto
Object244	Cont_Cyto_MeanIntensity	0.02219380588149247	Cyto
Object245	Cont_Cyto_MeanIntensity	0.02065927887578373	Cyto
Object246	Cont_Cyto_MeanIntensity	0.0760590683116957	Cyto
Object247	Cont_Cyto_MeanIntensity	0.04056504479939899	Cyto
Object248	Cont_Cyto_MeanIntensity	0.05349912485334932	Cyto
Object249	Cont_Cyto_MeanIntensity	0.05981077941564413	Cyto
Object250	Cont_Cyto_MeanIntensity	0.06007625483390358	Cyto
Object251	Cont_Cyto_MeanIntensity	0.05184258286781768	Cyto
Object252	Cont_Cyto_MeanIntensity	0.05784313863312656	Cyto
Object253	Cont_Cyto_MeanIntensity	0.03588829579001123	Cyto
Object254	Cont_Cyto_MeanIntensity	0.03764705996960402	Cyto
Object255	Cont_Cyto_MeanIntensity	0.07538126620153586	Cyto
Object256	Cont_Cyto_MeanIntensity	0.0742949260118073	Cyto
Object257	Cont_Cyto_MeanIntensity	0.02414056615202458	Cyto
Object258	Cont_Cyto_MeanIntensity	0.02199904429839878	Cyto
Object259	Cont_Cyto_MeanIntensity	0.0369789409968588	Cyto
Object260	Cont_Cyto_MeanIntensity	0.05027140980049715	Cyto
Object261	Cont_Cyto_MeanIntensity	0.05312195955280294	Cyto
Object262	Cont_Cyto_MeanIntensity	0.03016788501511601	Cyto
Object263	Cont_Cyto_MeanIntensity	0.02997673751186516	Cyto
Object264	Cont_Cyto_MeanIntensity	0.04080982165547406	Cyto
Object265	Cont_Cyto_MeanIntensity	0.02017231209372932	Cyto
Object266	Cont_Cyto_MeanIntensity	0.02646332697735892	Cyto
Object267	Cont_Cyto_MeanIntensity	0.0476286254154566	Cyto
Object268	Cont_Cyto_MeanIntensity	0.02106703215733517	Cyto
Object269	Cont_Cyto_MeanIntensity	0.03684065309943447	Cyto
Object270	Cont_Cyto_MeanIntensity	0.03632897751716276	Cyto
Object271	Cont_Cyto_MeanIntensity	0.03814616892486811	Cyto
Object272	Cont_Cyto_MeanIntensity	0.02875817079097032	Cyto
Object273	Cont_Cyto_MeanIntensity	0.03776772368985873	Cyto
Object274	Cont_Cyto_MeanIntensity	0.02309791315166117	Cyto
Object275	Cont_Cyto_MeanIntensity	0.048012719917539	Cyto
Object276	Cont_Cyto_MeanIntensity	0.08315508325838229	Cyto
Object277	Cont_Cyto_MeanIntensity	0.02343137329444289	Cyto
Object278	Cont_Cyto_MeanIntensity	0.04748508251150665	Cyto
Object279	Cont_Cyto_MeanIntensity	0.04240022401543374	Cyto
Object280	Cont_Cyto_MeanIntensity	0.02156862839668368	Cyto
Object281	Cont_Cyto_MeanIntensity	0.02241142155406506	Cyto
Object282	Cont_Cyto_MeanIntensity	0.03214498039222124	Cyto
Object283	Cont_Cyto_MeanIntensity	0.02112701009153514	Cyto
Object284	Cont_Cyto_MeanIntensity	0.04554622037602322	Cyto
Object285	Cont_Cyto_MeanIntensity	0.03524112455999931	Cyto
Object286	Cont_Cyto_MeanIntensity	0.03244008809948961	Cyto
Object287	Cont_Cyto_MeanIntensity	0.05396419646137435	Cyto
Object288	Cont_Cyto_MeanIntensity	0.02284141808846279	Cyto
Object289	Cont_Cyto_MeanIntensity	0.06431966969235377	Cyto
Object290	Cont_Cyto_MeanIntensity	0.03715807458178864	Cyto
Object291	Cont_Cyto_MeanIntensity	0.02845860649055491	Cyto
Object292	Cont_Cyto_MeanIntensity	0.03610150069546174	Cyto
Object293	Cont_Cyto_MeanIntensity	0.06538615683663865	Cyto
Object294	Cont_Cyto_MeanIntensity	0.02205171986766483	Cyto
Object295	Cont_Cyto_MeanIntensity	0.04032921925601032	Cyto
Object296	Cont_Cyto_MeanIntensity	0.03312418404966592	Cyto
Object297	Cont_Cyto_MeanIntensity	0.02524509895592928	Cyto
Object298	Cont_Cyto_MeanIntensity	0.03018118738185001	Cyto
Object299	Cont_Cyto_MeanIntensity	0.03746498722050871	Cyto
Object300	Cont_Cyto_MeanIntensity	0.03186511431915172	Cyto
Object301	Cont_Cyto_MeanIntensity	0.02419856900260562	Cyto
Object302	Cont_Cyto_MeanIntensity	0.02166666751727462	Cyto
Object303	Cont_Cyto_MeanIntensity	0.04306562941470374	Cyto
Object304	Cont_Cyto_MeanIntensity	0.03506069207963135	Cyto
Object305	Cont_Cyto_MeanIntensity	0.01975867359970624	Cyto
Object306	Cont_Cyto_MeanIntensity	0.03618538464334878	Cyto
Object307	Cont_Cyto_MeanIntensity	0.02638586369101648	Cyto
Object308	Cont_Cyto_MeanIntensity	0.04976440333696299	Cyto
Object309	Cont_Cyto_MeanIntensity	0.05210084215338741	Cyto
Object310	Cont_Cyto_MeanIntensity	0.03566760164020317	Cyto
Object311	Cont_Cyto_MeanIntensity	0.02168534150613205	Cyto
Object312	Cont_Cyto_MeanIntensity	0.03643560821426586	Cyto
Object313	Cont_Cyto_MeanIntensity	0.02305407083847306	Cyto
Object314	Cont_Cyto_MeanIntensity	0.02838947638296164	Cyto
Object315	Cont_Cyto_MeanIntensity	0.01674447618868379	Cyto
Object316	Cont_Cyto_MeanIntensity	0.03756862860172987	Cyto
Object317	Cont_Cyto_MeanIntensity	0.0222222229188427	Cyto
Object318	Cont_Cyto_MeanIntensity	0.03401206774063981	Cyto
Object319	Cont_Cyto_MeanIntensity	0.04104240140758264	Cyto
Object320	Cont_Cyto_MeanIntensity	0.02483660203157639	Cyto
Object321	Cont_Cyto_MeanIntensity	0.02625172481009172	Cyto
Object322	Cont_Cyto_MeanIntensity	0.05337159431017026	Cyto
Object323	Cont_Cyto_MeanIntensity	0.02923579750439295	Cyto
Object324	Cont_Cyto_MeanIntensity	0.06165577535732435	Cyto
Object325	Cont_Cyto_MeanIntensity	0.0525543569226046	Cyto
Object326	Cont_Cyto_MeanIntensity	0.03220644689582545	Cyto
Object327	Cont_Cyto_MeanIntensity	0.02723311655045975	Cyto
Object328	Cont_Cyto_MeanIntensity	0.02563420960963782	Cyto
Object329	Cont_Cyto_MeanIntensity	0.02558989759724018	Cyto
Object330	Cont_Cyto_MeanIntensity	0.01661998193178858	Cyto
Object331	Cont_Cyto_MeanIntensity	0.01677028591767317	Cyto
Object332	Cont_Cyto_MeanIntensity	0.0247276695833231	Cyto
Object333	Cont_Cyto_MeanIntensity	0.05741421709535643	Cyto
Object334	Cont_Cyto_MeanIntensity	0.02327802995792948	Cyto
Object335	Cont_Cyto_MeanIntensity	0.02711535159599136	Cyto
Object336	Cont_Cyto_MeanIntensity	0.02142998700340588	Cyto
Object337	Cont_Cyto_MeanIntensity	0.02959477212280035	Cyto
Object338	Cont_Cyto_MeanIntensity	0.0259259267606669	Cyto
Object339	Cont_Cyto_MeanIntensity	0.06241830286422843	Cyto
Object340	Cont_Cyto_MeanIntensity	0.0363531079661997	Cyto
Object341	Cont_Cyto_MeanIntensity	0.04023022257458808	Cyto
Object342	Cont_Cyto_MeanIntensity	0.02405228821767701	Cyto
Object343	Cont_Cyto_MeanIntensity	0.02166199897016798	Cyto
Object344	Cont_Cyto_MeanIntensity	0.04755612555891275	Cyto
Object345	Cont_Cyto_MeanIntensity	0.04281842962997716	Cyto
Object346	Cont_Cyto_MeanIntensity	0.05587799740334352	Cyto
Object347	Cont_Cyto_MeanIntensity	0.03773253031361561	Cyto
Object348	Cont_Cyto_MeanIntensity	0.02086995792543066	Cyto
Object349	Cont_Cyto_MeanIntensity	0.04447058975696563	Cyto
Object350	Cont_Cyto_MeanIntensity	0.02845751715824008	Cyto
Object351	Cont_Cyto_MeanIntensity	0.03151119122225226	Cyto
Object352	Cont_Cyto_MeanIntensity	0.017810458166059102	Cyto
Object353	Cont_Cyto_MeanIntensity	0.03043884310930494	Cyto
Object354	Cont_Cyto_MeanIntensity	0.02932344210913052	Cyto
Object355	Cont_Cyto_MeanIntensity	0.02814088684196273	Cyto
Object356	Cont_Cyto_MeanIntensity	0.02805616165062895	Cyto
Object357	Cont_Cyto_MeanIntensity	0.02873202692717313	Cyto
Object358	Cont_Cyto_MeanIntensity	0.03935185288234303	Cyto
Object359	Cont_Cyto_MeanIntensity	0.02040998290546915	Cyto
Object360	Cont_Cyto_MeanIntensity	0.03345338255167007	Cyto
Object361	Cont_Cyto_MeanIntensity	0.02854030588641763	Cyto
Object362	Cont_Cyto_MeanIntensity	0.02815299043086943	Cyto
Object363	Cont_Cyto_MeanIntensity	0.06192490217440268	Cyto
Object364	Cont_Cyto_MeanIntensity	0.02811131428581537	Cyto
Object365	Cont_Cyto_MeanIntensity	0.02731691062068328	Cyto
Object366	Cont_Cyto_MeanIntensity	0.03828557208180427	Cyto
Object367	Cont_Cyto_MeanIntensity	0.04361420373960927	Cyto
Object368	Cont_Cyto_MeanIntensity	0.02978381173541912	Cyto
Object369	Cont_Cyto_MeanIntensity	0.05545500461728527	Cyto
Object370	Cont_Cyto_MeanIntensity	0.02683888455586774	Cyto
Object371	Cont_Cyto_MeanIntensity	0.03309253632630173	Cyto
Object372	Cont_Cyto_MeanIntensity	0.04197304070112295	Cyto
Object373	Cont_Cyto_MeanIntensity	0.07428442914809646	Cyto
Object374	Cont_Cyto_MeanIntensity	0.05392157048400906	Cyto
Object375	Cont_Cyto_MeanIntensity	0.02745098128382648	Cyto
Object376	Cont_Cyto_MeanIntensity	0.02393509205644843	Cyto
Object377	Cont_Cyto_MeanIntensity	0.02320928434480209	Cyto
Object378	Cont_Cyto_MeanIntensity	0.03701283130794763	Cyto
Object379	Cont_Cyto_MeanIntensity	0.03345064623042559	Cyto
Object380	Cont_Cyto_MeanIntensity	0.06764706121757627	Cyto
Object381	Cont_Cyto_MeanIntensity	0.02410130810070162	Cyto
Object382	Cont_Cyto_MeanIntensity	0.01636913518852262	Cyto
Object383	Cont_Cyto_MeanIntensity	0.02983006630092859	Cyto
Object384	Cont_Cyto_MeanIntensity	0.09224211667542873	Cyto
Object385	Cont_Cyto_MeanIntensity	0.01990950315331037	Cyto
Object386	Cont_Cyto_MeanIntensity	0.03718228165612176	Cyto
Object387	Cont_Cyto_MeanIntensity	0.03827329543094302	Cyto
Object388	Cont_Cyto_MeanIntensity	0.0444444460221208	Cyto
Object389	Cont_Cyto_MeanIntensity	0.04454347532186092	Cyto
Object390	Cont_Cyto_MeanIntensity	0.03713956329168057	Cyto
Object391	Cont_Cyto_MeanIntensity	0.03096750541262223	Cyto
Object392	Cont_Cyto_MeanIntensity	0.03866112266074528	Cyto
Object393	Cont_Cyto_MeanIntensity	0.0246246254977745	Cyto
Object394	Cont_Cyto_MeanIntensity	0.06370370614652833	Cyto
Object395	Cont_Cyto_MeanIntensity	0.03944106507061542	Cyto
Object396	Cont_Cyto_MeanIntensity	0.03067723633919624	Cyto
Object397	Cont_Cyto_MeanIntensity	0.03505204690413342	Cyto
Object398	Cont_Cyto_MeanIntensity	0.04504357449089487	Cyto
Object399	Cont_Cyto_MeanIntensity	0.04101307392120361	Cyto
Object400	Cont_Cyto_MeanIntensity	0.035477125197649	Cyto
Object401	Cont_Cyto_MeanIntensity	0.04728420277864768	Cyto
Object402	Cont_Cyto_MeanIntensity	0.07040149616924199	Cyto
Object403	Cont_Cyto_MeanIntensity	0.0667892184574157	Cyto
Object404	Cont_Cyto_MeanIntensity	0.02922875884920358	Cyto
Object405	Cont_Cyto_MeanIntensity	0.03307758000395868	Cyto
Object406	Cont_Cyto_MeanIntensity	0.02937142035843413	Cyto
Object407	Cont_Cyto_MeanIntensity	0.02230392228811979	Cyto
Object408	Cont_Cyto_MeanIntensity	0.03350053313946308	Cyto
Object409	Cont_Cyto_MeanIntensity	0.02998366094349573	Cyto
Object410	Cont_Cyto_MeanIntensity	0.01506535995285958	Cyto
Object411	Cont_Cyto_MeanIntensity	0.03275817114859819	Cyto
Object412	Cont_Cyto_MeanIntensity	0.03544266310266473	Cyto
Object413	Cont_Cyto_MeanIntensity	0.04335923211754493	Cyto
Object414	Cont_Cyto_MeanIntensity	0.03349019717425108	Cyto
Object415	Cont_Cyto_MeanIntensity	0.02804918666133436	Cyto
Object416	Cont_Cyto_MeanIntensity	0.02761104547095542	Cyto
Object417	Cont_Cyto_MeanIntensity	0.05356125559848852	Cyto
Object418	Cont_Cyto_MeanIntensity	0.03067113127468562	Cyto
Object419	Cont_Cyto_MeanIntensity	0.04360021934068451	Cyto
Object420	Cont_Cyto_MeanIntensity	0.0251554287970066	Cyto
Object421	Cont_Cyto_MeanIntensity	0.0298090488193374	Cyto
Object422	Cont_Cyto_MeanIntensity	0.0553649253755187	Cyto
Object423	Cont_Cyto_MeanIntensity	0.03440522994846105	Cyto
Object424	Cont_Cyto_MeanIntensity	0.03900423057048636	Cyto
Object425	Cont_Cyto_MeanIntensity	0.04388889023102819	Cyto
Object426	Cont_Cyto_MeanIntensity	0.01594202953350285	Cyto
Object427	Cont_Cyto_MeanIntensity	0.03582321936708121	Cyto
Object428	Cont_Cyto_MeanIntensity	0.02286129328939649	Cyto
Object429	Cont_Cyto_MeanIntensity	0.05367965541489712	Cyto
Object430	Cont_Cyto_MeanIntensity	0.02399626582683552	Cyto
Object431	Cont_Cyto_MeanIntensity	0.02817337570319834	Cyto
Object432	Cont_Cyto_MeanIntensity	0.0567275211536165	Cyto
Object433	Cont_Cyto_MeanIntensity	0.03449843803663616	Cyto
Object434	Cont_Cyto_MeanIntensity	0.03949680367624888	Cyto
Object435	Cont_Cyto_MeanIntensity	0.0355555571988225	Cyto
Object436	Cont_Cyto_MeanIntensity	0.03074618816996614	Cyto
Object437	Cont_Cyto_MeanIntensity	0.03405018048661371	Cyto
Object438	Cont_Cyto_MeanIntensity	0.02080136482212422	Cyto
Object439	Cont_Cyto_MeanIntensity	0.01567033353466086	Cyto
Object440	Cont_Cyto_MeanIntensity	0.01428104618098586	Cyto
Object441	Cont_Cyto_MeanIntensity	0.07438820791105892	Cyto
Object442	Cont_Cyto_MeanIntensity	0.02854387746116177	Cyto
Object443	Cont_Cyto_MeanIntensity	0.02941176580497995	Cyto
Object444	Cont_Cyto_MeanIntensity	0.021398125236611	Cyto
Object445	Cont_Cyto_MeanIntensity	0.02409775587527648	Cyto
Object446	Cont_Cyto_MeanIntensity	0.04540045045093813	Cyto
Object447	Cont_Cyto_MeanIntensity	0.02360630612455162	Cyto
Object448	Cont_Cyto_MeanIntensity	0.01718954304233193	Cyto
Object449	Cont_Cyto_MeanIntensity	0.03189542586915195	Cyto
Object450	Cont_Cyto_MeanIntensity	0.04420435014275872	Cyto
Object451	Cont_Cyto_MeanIntensity	0.03509301265988212	Cyto
Object452	Cont_Cyto_MeanIntensity	0.02061794497862909	Cyto
Object453	Cont_Cyto_MeanIntensity	0.0451914113946259	Cyto
Object454	Cont_Cyto_MeanIntensity	0.03690793316949297	Cyto
Object455	Cont_Cyto_MeanIntensity	0.0258770181740425	Cyto
Object456	Cont_Cyto_MeanIntensity	0.02883660234510898	Cyto
Object457	Cont_Cyto_MeanIntensity	0.06131687456810916	Cyto
Object458	Cont_Cyto_MeanIntensity	0.02472989264951676	Cyto
Object459	Cont_Cyto_MeanIntensity	0.03807843277230859	Cyto
Object460	Cont_Cyto_MeanIntensity	0.03709804058074951	Cyto
Object461	Cont_Cyto_MeanIntensity	0.0265647509151091	Cyto
Object462	Cont_Cyto_MeanIntensity	0.05341447080517637	Cyto
Object463	Cont_Cyto_MeanIntensity	0.03563698843793302	Cyto
Object464	Cont_Cyto_MeanIntensity	0.02666122070513665	Cyto
Object465	Cont_Cyto_MeanIntensity	0.02461192882037721	Cyto
Object466	Cont_Cyto_MeanIntensity	0.06446727051857919	Cyto
Object467	Cont_Cyto_MeanIntensity	0.04681254291663999	Cyto
Object468	Cont_Cyto_MeanIntensity	0.04016445399892907	Cyto
Object469	Cont_Cyto_MeanIntensity	0.04744329263328337	Cyto
Object470	Cont_Cyto_MeanIntensity	0.03752723440993577	Cyto
Object471	Cont_Cyto_MeanIntensity	0.04372276813955977	Cyto
Object472	Cont_Cyto_MeanIntensity	0.01790382877723979	Cyto
Object473	Cont_Cyto_MeanIntensity	0.05616458880037747	Cyto
Object474	Cont_Cyto_MeanIntensity	0.01452762959524989	Cyto
Object475	Cont_Cyto_MeanIntensity	0.02253594852983951	Cyto
Object476	Cont_Cyto_MeanIntensity	0.03247549152001738	Cyto
Object477	Cont_Cyto_MeanIntensity	0.04616443217290859	Cyto
Object478	Cont_Cyto_MeanIntensity	0.02564705967903137	Cyto
Object479	Cont_Cyto_MeanIntensity	0.02115270436148752	Cyto
Object480	Cont_Cyto_MeanIntensity	0.05776298151544805	Cyto
Object481	Cont_Cyto_MeanIntensity	0.05574887445275212	Cyto
Object482	Cont_Cyto_MeanIntensity	0.11986749463599838	Cyto
Object483	Cont_Cyto_MeanIntensity	0.04971342536692436	Cyto
Object484	Cont_Cyto_MeanIntensity	0.05882353137337392	Cyto
Object485	Cont_Cyto_MeanIntensity	0.03482726548931429	Cyto
Object486	Cont_Cyto_MeanIntensity	0.02503770822659135	Cyto
Object487	Cont_Cyto_MeanIntensity	0.06050167990395346	Cyto
Object488	Cont_Cyto_MeanIntensity	0.05823260989703544	Cyto
Object489	Cont_Cyto_MeanIntensity	0.06530719175934792	Cyto
Object490	Cont_Cyto_MeanIntensity	0.03968369399691805	Cyto
Object491	Cont_Cyto_MeanIntensity	0.05429396778345108	Cyto
Object492	Cont_Cyto_MeanIntensity	0.0710075245291557	Cyto
Object493	Cont_Cyto_MeanIntensity	0.03340213400262751	Cyto
Object494	Cont_Cyto_MeanIntensity	0.0295647345483303	Cyto
Object495	Cont_Cyto_MeanIntensity	0.02330623385382861	Cyto
Object496	Cont_Cyto_MeanIntensity	0.04680851228693698	Cyto
Object497	Cont_Cyto_MeanIntensity	0.02845787068174497	Cyto
Object498	Cont_Cyto_MeanIntensity	0.03140606783712522	Cyto
Object499	Cont_Cyto_MeanIntensity	0.05477124368771911	Cyto
Object500	Cont_Cyto_MeanIntensity	0.06212262891321665	Cyto
Object501	Cont_Cyto_MeanIntensity	0.0503994207829237	Cyto
Object502	Cont_Cyto_MeanIntensity	0.02473340283981279	Cyto
Object503	Cont_Cyto_MeanIntensity	0.0408705340678546	Cyto
Object504	Cont_Cyto_MeanIntensity	0.03456790231306244	Cyto
Object505	Cont_Cyto_MeanIntensity	0.05464565103837088	Cyto
Object506	Cont_Cyto_MeanIntensity	0.0490196098188131	Cyto
Object507	Cont_Cyto_MeanIntensity	0.05200163550519695	Cyto
Object508	Cont_Cyto_MeanIntensity	0.02782446422081972	Cyto
Object509	Cont_Cyto_MeanIntensity	0.02818146947880878	Cyto
Object510	Cont_Cyto_MeanIntensity	0.02359821225859617	Cyto
Object511	Cont_Cyto_MeanIntensity	0.04143324128485152	Cyto
Object512	Cont_Cyto_MeanIntensity	0.05799356986960721	Cyto
Object513	Cont_Cyto_MeanIntensity	0.02316880852369399	Cyto
Object514	Cont_Cyto_MeanIntensity	0.04039922429601083	Cyto
Object515	Cont_Cyto_MeanIntensity	0.03384687315805682	Cyto
Object516	Cont_Cyto_MeanIntensity	0.01525943752910409	Cyto
Object517	Cont_Cyto_MeanIntensity	0.03896669923727002	Cyto
Object518	Cont_Cyto_MeanIntensity	0.04871459847523107	Cyto
Object519	Cont_Cyto_MeanIntensity	0.04125739321822212	Cyto
Object520	Cont_Cyto_MeanIntensity	0.02815299037912929	Cyto
Object521	Cont_Cyto_MeanIntensity	0.02853083367580953	Cyto
Object522	Cont_Cyto_MeanIntensity	0.04703461803081962	Cyto
Object523	Cont_Cyto_MeanIntensity	0.02570806175583239	Cyto
Object524	Cont_Cyto_MeanIntensity	0.05548293588476048	Cyto
Object525	Cont_Cyto_MeanIntensity	0.02798490375805069	Cyto
Object526	Cont_Cyto_MeanIntensity	0.06692271622032234	Cyto
Object527	Cont_Cyto_MeanIntensity	0.03685762017380958	Cyto
Object528	Cont_Cyto_MeanIntensity	0.02483660197061188	Cyto
Object529	Cont_Cyto_MeanIntensity	0.02769889650416785	Cyto
Object530	Cont_Cyto_MeanIntensity	0.01301742950454354	Cyto
Object531	Cont_Cyto_MeanIntensity	0.01540616281064493	Cyto
Object532	Cont_Cyto_MeanIntensity	0.02424970094342621	Cyto
Object533	Cont_Cyto_MeanIntensity	0.1134699526473992	Cyto
Object534	Cont_Cyto_MeanIntensity	0.02660906254866365	Cyto
Object535	Cont_Cyto_MeanIntensity	0.05898990068923343	Cyto
Object536	Cont_Cyto_MeanIntensity	0.0690986490700134	Cyto
Object537	Cont_Cyto_MeanIntensity	0.056290851556696	Cyto
Object538	Cont_Cyto_MeanIntensity	0.02832244088252385	Cyto
Object539	Cont_Cyto_MeanIntensity	0.02331932833684342	Cyto
Object540	Cont_Cyto_MeanIntensity	0.03653906126107488	Cyto
Object541	Cont_Cyto_MeanIntensity	0.02785947806357095	Cyto
Object542	Cont_Cyto_MeanIntensity	0.02768290184077716	Cyto
Object543	Cont_Cyto_MeanIntensity	0.03435688873506942	Cyto
Object544	Cont_Cyto_MeanIntensity	0.04266666825860739	Cyto
Object545	Cont_Cyto_MeanIntensity	0.0398692828442516	Cyto
Object546	Cont_Cyto_MeanIntensity	0.03643443312575208	Cyto
Object547	Cont_Cyto_MeanIntensity	0.03492887479746166	Cyto
Object548	Cont_Cyto_MeanIntensity	0.04454902108758687	Cyto
Object549	Cont_Cyto_MeanIntensity	0.01552686161111767	Cyto
Object550	Cont_Cyto_MeanIntensity	0.03853485989384353	Cyto
Object551	Cont_Cyto_MeanIntensity	0.02252100937600646	Cyto
Object552	Cont_Cyto_MeanIntensity	0.01656720708326801	Cyto
Object553	Cont_Cyto_MeanIntensity	0.0237745106278453	Cyto
Object554	Cont_Cyto_MeanIntensity	0.06694395145909353	Cyto
Object555	Cont_Cyto_MeanIntensity	0.05623955149636712	Cyto
Object556	Cont_Cyto_MeanIntensity	0.05814379274845123	Cyto
Object557	Cont_Cyto_MeanIntensity	0.0318250387118986	Cyto
Object558	Cont_Cyto_MeanIntensity	0.01581226931099432	Cyto
Object559	Cont_Cyto_MeanIntensity	0.03477575061521653	Cyto
Object560	Cont_Cyto_MeanIntensity	0.03295288368392346	Cyto
Object561	Cont_Cyto_MeanIntensity	0.03055767867375504	Cyto
Object562	Cont_Cyto_MeanIntensity	0.03997095285190476	Cyto
Object563	Cont_Cyto_MeanIntensity	0.04743415652082698	Cyto
Object564	Cont_Cyto_MeanIntensity	0.04288260899967961	Cyto
Object565	Cont_Cyto_MeanIntensity	0.03395252949313113	Cyto
Object566	Cont_Cyto_MeanIntensity	0.02647992622639452	Cyto
Object567	Cont_Cyto_MeanIntensity	0.03079436977322285	Cyto
Object568	Cont_Cyto_MeanIntensity	0.05031318271843096	Cyto
Object569	Cont_Cyto_MeanIntensity	0.03504185401426073	Cyto
Object570	Cont_Cyto_MeanIntensity	0.03080065447526673	Cyto
Object571	Cont_Cyto_MeanIntensity	0.03478576729281081	Cyto
Object572	Cont_Cyto_MeanIntensity	0.04049476574585643	Cyto
Object573	Cont_Cyto_MeanIntensity	0.03704406630488172	Cyto
Object574	Cont_Cyto_MeanIntensity	0.02526143859140574	Cyto
Object575	Cont_Cyto_MeanIntensity	0.02819794671115826	Cyto
Object576	Cont_Cyto_MeanIntensity	0.0169450502704691	Cyto
Object577	Cont_Cyto_MeanIntensity	0.03771241982467473	Cyto
Object578	Cont_Cyto_MeanIntensity	0.03519847082746465	Cyto
Object579	Cont_Cyto_MeanIntensity	0.04753268118947744	Cyto
Object580	Cont_Cyto_MeanIntensity	0.02759103729788746	Cyto
Object581	Cont_Cyto_MeanIntensity	0.07488743894630008	Cyto
Object582	Cont_Cyto_MeanIntensity	0.04308426219063836	Cyto
Object583	Cont_Cyto_MeanIntensity	0.05354635886572025	Cyto
Object584	Cont_Cyto_MeanIntensity	0.03539467225663173	Cyto
Object585	Cont_Cyto_MeanIntensity	0.05078470677940432	Cyto
Object586	Cont_Cyto_MeanIntensity	0.01547592269235301	Cyto
Object587	Cont_Cyto_MeanIntensity	0.05960784524679184	Cyto
Object588	Cont_Cyto_MeanIntensity	0.05397316980126657	Cyto
Object589	Cont_Cyto_MeanIntensity	0.04895833480986766	Cyto
Object590	Cont_Cyto_MeanIntensity	0.04104575299258743	Cyto
Object591	Cont_Cyto_MeanIntensity	0.02718360154804858	Cyto
Object592	Cont_Cyto_MeanIntensity	0.03085460689551425	Cyto
Object593	Cont_Cyto_MeanIntensity	0.03249673288315535	Cyto
Object594	Cont_Cyto_MeanIntensity	0.04492997362145356	Cyto
Object595	Cont_Cyto_MeanIntensity	0.01734204853160513	Cyto
Object596	Cont_Cyto_MeanIntensity	0.01994674483797064	Cyto
Object597	Cont_Cyto_MeanIntensity	0.02766884621922616	Cyto
Object598	Cont_Cyto_MeanIntensity	0.025816994253546	Cyto
Object599	Cont_Cyto_MeanIntensity	0.05880932260871581	Cyto
Object600	Cont_Cyto_MeanIntensity	0.0388680307907944	Cyto
Object601	Cont_Cyto_MeanIntensity	0.02054561018619848	Cyto
Object602	Cont_Cyto_MeanIntensity	0.03127572119787887	Cyto
Object603	Cont_Cyto_MeanIntensity	0.03090393479983761	Cyto
Object604	Cont_Cyto_MeanIntensity	0.04651416258679496	Cyto
Object605	Cont_Cyto_MeanIntensity	0.07945261668646708	Cyto
Object606	Cont_Cyto_MeanIntensity	0.02342621344876917	Cyto
Object607	Cont_Cyto_MeanIntensity	0.03257918638678697	Cyto
Object608	Cont_Cyto_MeanIntensity	0.03838572612712308	Cyto
Object609	Cont_Cyto_MeanIntensity	0.0271583268168702	Cyto
Object610	Cont_Cyto_MeanIntensity	0.05930512761207003	Cyto
Object611	Cont_Cyto_MeanIntensity	0.02375817089341581	Cyto
Object612	Cont_Cyto_MeanIntensity	0.03825920761176726	Cyto
Object613	Cont_Cyto_MeanIntensity	0.01998624085497699	Cyto
Object614	Cont_Cyto_MeanIntensity	0.02039215774275362	Cyto
Object615	Cont_Cyto_MeanIntensity	0.0509803936292883	Cyto
Object616	Cont_Cyto_MeanIntensity	0.07020697370171547	Cyto
Object617	Cont_Cyto_MeanIntensity	0.0390704445540905	Cyto
Object618	Cont_Cyto_MeanIntensity	0.03915535543973629	Cyto
Object619	Cont_Cyto_MeanIntensity	0.02799188750314301	Cyto
Object620	Cont_Cyto_MeanIntensity	0.03839869414722281	Cyto
Object621	Cont_Cyto_MeanIntensity	0.07410759414331271	Cyto
Object622	Cont_Cyto_MeanIntensity	0.01516947912615399	Cyto
Object623	Cont_Cyto_MeanIntensity	0.04983096849173307	Cyto
Object624	Cont_Cyto_MeanIntensity	0.05230599471276075	Cyto
Object625	Cont_Cyto_MeanIntensity	0.03367697719254137	Cyto
Object626	Cont_Cyto_MeanIntensity	0.04544526318204589	Cyto
Object627	Cont_Cyto_MeanIntensity	0.06277233292348683	Cyto
Object628	Cont_Cyto_MeanIntensity	0.03629819230864877	Cyto
Object629	Cont_Cyto_MeanIntensity	0.06361655975204139	Cyto
Object630	Cont_Cyto_MeanIntensity	0.09068864556974258	Cyto
Object631	Cont_Cyto_MeanIntensity	0.11352438776968764	Cyto
Object632	Cont_Cyto_MeanIntensity	0.02550301262561012	Cyto
Object633	Cont_Cyto_MeanIntensity	0.01770647723143073	Cyto
Object634	Cont_Cyto_MeanIntensity	0.05969499102017531	Cyto
Object635	Cont_Cyto_MeanIntensity	0.03064052414149046	Cyto
Object636	Cont_Cyto_MeanIntensity	0.03033163964196487	Cyto
Object637	Cont_Cyto_MeanIntensity	0.03680383090034757	Cyto
Object638	Cont_Cyto_MeanIntensity	0.03786263180275758	Cyto
Object639	Cont_Cyto_MeanIntensity	0.01733746188447663	Cyto
Object640	Cont_Cyto_MeanIntensity	0.02103663261893183	Cyto
Object641	Cont_Cyto_MeanIntensity	0.03228511654262273	Cyto
Object642	Cont_Cyto_MeanIntensity	0.0662150943482464	Cyto
Object643	Cont_Cyto_MeanIntensity	0.02060379784199453	Cyto
Object644	Cont_Cyto_MeanIntensity	0.04468454192487561	Cyto
Object645	Cont_Cyto_MeanIntensity	0.01926254853606224	Cyto
Object646	Cont_Cyto_MeanIntensity	0.03898039370775223	Cyto
Object647	Cont_Cyto_MeanIntensity	0.03299272892025994	Cyto
Object648	Cont_Cyto_MeanIntensity	0.03365372409861462	Cyto
Object649	Cont_Cyto_MeanIntensity	0.0873597262181201	Cyto
Object650	Cont_Cyto_MeanIntensity	0.09842437309479075	Cyto
Object651	Cont_Cyto_MeanIntensity	0.04630286042320441	Cyto
Object652	Cont_Cyto_MeanIntensity	0.05363984878078617	Cyto
Object653	Cont_Cyto_MeanIntensity	0.02572984835132956	Cyto
Object654	Cont_Cyto_MeanIntensity	0.04392157005002865	Cyto
Object655	Cont_Cyto_MeanIntensity	0.03662693953397227	Cyto
Object656	Cont_Cyto_MeanIntensity	0.04021786650021871	Cyto
Object657	Cont_Cyto_MeanIntensity	0.02342342414163254	Cyto
Object658	Cont_Cyto_MeanIntensity	0.03857803408329079	Cyto
Object659	Cont_Cyto_MeanIntensity	0.01832970297998852	Cyto
Object660	Cont_Cyto_MeanIntensity	0.03073916958702594	Cyto
Object661	Cont_Cyto_MeanIntensity	0.03063370376501394	Cyto
Object662	Cont_Cyto_MeanIntensity	0.03492063613209341	Cyto
Object663	Cont_Cyto_MeanIntensity	0.04919078941678717	Cyto
Object664	Cont_Cyto_MeanIntensity	0.03430065482854843	Cyto
Object665	Cont_Cyto_MeanIntensity	0.03758896345065699	Cyto
Object666	Cont_Cyto_MeanIntensity	0.01808278930063049	Cyto
Object667	Cont_Cyto_MeanIntensity	0.03189542606472969	Cyto
Object668	Cont_Cyto_MeanIntensity	0.03103066963645128	Cyto
Object669	Cont_Cyto_MeanIntensity	0.02575163482688367	Cyto
Object670	Cont_Cyto_MeanIntensity	0.03429286732794123	Cyto
Object671	Cont_Cyto_MeanIntensity	0.04144069148187942	Cyto
Object672	Cont_Cyto_MeanIntensity	0.05863679029114012	Cyto
Object673	Cont_Cyto_MeanIntensity	0.02295336288289498	Cyto
Object674	Cont_Cyto_MeanIntensity	0.10102036356818762	Cyto
Object675	Cont_Cyto_MeanIntensity	0.01933264609818396	Cyto
Object676	Cont_Cyto_MeanIntensity	0.01715686346869915	Cyto
Object677	Cont_Cyto_MeanIntensity	0.01944444507050017	Cyto
Object678	Cont_Cyto_MeanIntensity	0.03740396883273333	Cyto
Object679	Cont_Cyto_MeanIntensity	0.03680414812446668	Cyto
Object680	Cont_Cyto_MeanIntensity	0.01735826172367778	Cyto
Object681	Cont_Cyto_MeanIntensity	0.01941053217874383	Cyto
Object682	Cont_Cyto_MeanIntensity	0.05271153680577471	Cyto
Object683	Cont_Cyto_MeanIntensity	0.05272920157861065	Cyto
Object684	Cont_Cyto_MeanIntensity	0.04040616404797349	Cyto
Object685	Cont_Cyto_MeanIntensity	0.0381437923759222	Cyto
Object686	Cont_Cyto_MeanIntensity	0.0305359486863017	Cyto
Object687	Cont_Cyto_MeanIntensity	0.02709904545918107	Cyto
Object688	Cont_Cyto_MeanIntensity	0.04162896091405015	Cyto
Object689	Cont_Cyto_MeanIntensity	0.02302011803953678	Cyto
Object690	Cont_Cyto_MeanIntensity	0.03594771362259053	Cyto
Object691	Cont_Cyto_MeanIntensity	0.05121335824306058	Cyto
Object692	Cont_Cyto_MeanIntensity	0.02990849744528532	Cyto
Object693	Cont_Cyto_MeanIntensity	0.03756320300810742	Cyto
Object694	Cont_Cyto_MeanIntensity	0.03605664633990576	Cyto
Object695	Cont_Cyto_MeanIntensity	0.0264593203198807	Cyto
Object696	Cont_Cyto_MeanIntensity	0.02003606121409042	Cyto
Object697	Cont_Cyto_MeanIntensity	0.0296190030781961	Cyto
Object698	Cont_Cyto_MeanIntensity	0.01991744155652429	Cyto
Object699	Cont_Cyto_MeanIntensity	0.03847194177194916	Cyto
Object700	Cont_Cyto_MeanIntensity	0.06997636099286536	Cyto
Object701	Cont_Cyto_MeanIntensity	0.02382286322512188	Cyto
Object702	Cont_Cyto_MeanIntensity	0.03329702352897988	Cyto
Object703	Cont_Cyto_MeanIntensity	0.03497399108446374	Cyto
Object704	Cont_Cyto_MeanIntensity	0.0215048629608823	Cyto
Object705	Cont_Cyto_MeanIntensity	0.0211902312003076	Cyto
Object706	Cont_Cyto_MeanIntensity	0.0437220516287836	Cyto
Object707	Cont_Cyto_MeanIntensity	0.04283724542035431	Cyto
Object708	Cont_Cyto_MeanIntensity	0.04642117191560385	Cyto
Object709	Cont_Cyto_MeanIntensity	0.05111111294478178	Cyto
Object710	Cont_Cyto_MeanIntensity	0.04260815600199359	Cyto
Object711	Cont_Cyto_MeanIntensity	0.02084799808187362	Cyto
Object712	Cont_Cyto_MeanIntensity	0.03879976378415118	Cyto
Object713	Cont_Cyto_MeanIntensity	0.02257551761293733	Cyto
Object714	Cont_Cyto_MeanIntensity	0.06812468805135442	Cyto
Object715	Cont_Cyto_MeanIntensity	0.04135947857052088	Cyto
Object716	Cont_Cyto_MeanIntensity	0.02317747695801349	Cyto
Object717	Cont_Cyto_MeanIntensity	0.05444133377500942	Cyto
Object718	Cont_Cyto_MeanIntensity	0.0437037051965793	Cyto
Object719	Cont_Cyto_MeanIntensity	0.01788785766908212	Cyto
Object720	Cont_Cyto_MeanIntensity	0.02555555664002895	Cyto
Object721	Cont_Cyto_MeanIntensity	0.04171881666208835	Cyto
Object722	Cont_Cyto_MeanIntensity	0.04029969852872011	Cyto
Object723	Cont_Cyto_MeanIntensity	0.02656307883279503	Cyto
Object724	Cont_Cyto_MeanIntensity	0.02183006615377962	Cyto
Object725	Cont_Cyto_MeanIntensity	0.02531484246435688	Cyto
Object726	Cont_Cyto_MeanIntensity	0.0462745115160942	Cyto
Object727	Cont_Cyto_MeanIntensity	0.02983006637543439	Cyto
Object728	Cont_Cyto_MeanIntensity	0.04392157013395003	Cyto
Object729	Cont_Cyto_MeanIntensity	0.07365729175912945	Cyto
Object730	Cont_Cyto_MeanIntensity	0.03955669369062652	Cyto
Object731	Cont_Cyto_MeanIntensity	0.06021597244493339	Cyto
Object732	Cont_Cyto_MeanIntensity	0.04759358445351774	Cyto
Object733	Cont_Cyto_MeanIntensity	0.03541915450731049	Cyto
Object734	Cont_Cyto_MeanIntensity	0.02434640591964125	Cyto
Object735	Cont_Cyto_MeanIntensity	0.02305882420390844	Cyto
Object736	Cont_Cyto_MeanIntensity	0.04975920359260941	Cyto
Object737	Cont_Cyto_MeanIntensity	0.04359719346932791	Cyto
Object738	Cont_Cyto_MeanIntensity	0.02921568704769015	Cyto
Object739	Cont_Cyto_MeanIntensity	0.03903268147259951	Cyto
Object740	Cont_Cyto_MeanIntensity	0.037908497902136	Cyto
Object741	Cont_Cyto_MeanIntensity	0.03382751604587566	Cyto
Object742	Cont_Cyto_MeanIntensity	0.03346405337254206	Cyto
Object743	Cont_Cyto_MeanIntensity	0.04063654585700968	Cyto
Object744	Cont_Cyto_MeanIntensity	0.0586086510591311	Cyto
Object745	Cont_Cyto_MeanIntensity	0.04911297993088255	Cyto
Object746	Cont_Cyto_MeanIntensity	0.0561415391235516	Cyto
Object747	Cont_Cyto_MeanIntensity	0.04707804886514649	Cyto
Object748	Cont_Cyto_MeanIntensity	0.02346061300813106	Cyto
Object749	Cont_Cyto_MeanIntensity	0.02525677026382514	Cyto
Object750	Cont_Cyto_MeanIntensity	0.01940144564172155	Cyto
Object751	Cont_Cyto_MeanIntensity	0.01957251454980389	Cyto
Object752	Cont_Cyto_MeanIntensity	0.02390780971434555	Cyto
Object753	Cont_Cyto_MeanIntensity	0.05839793418729028	Cyto
Object754	Cont_Cyto_MeanIntensity	0.0291275940430553	Cyto
Object755	Cont_Cyto_MeanIntensity	0.03201543014557635	Cyto
Object756	Cont_Cyto_MeanIntensity	0.0455686292052269	Cyto
Object757	Cont_Cyto_MeanIntensity	0.04156862925738096	Cyto
Object758	Cont_Cyto_MeanIntensity	0.02506284627060477	Cyto
Object759	Cont_Cyto_MeanIntensity	0.05037037196258704	Cyto
Object760	Cont_Cyto_MeanIntensity	0.04705882507065932	Cyto
Object761	Cont_Cyto_MeanIntensity	0.03238160875544213	Cyto
Object762	Cont_Cyto_MeanIntensity	0.03404139579894642	Cyto
Object763	Cont_Cyto_MeanIntensity	0.01751634050160646	Cyto
Object764	Cont_Cyto_MeanIntensity	0.05397603647886879	Cyto
Object765	Cont_Cyto_MeanIntensity	0.04168152241882952	Cyto
Object766	Cont_Cyto_MeanIntensity	0.02723311632871627	Cyto
Object767	Cont_Cyto_MeanIntensity	0.03069561254233122	Cyto
Object768	Cont_Cyto_MeanIntensity	0.03917061187455367	Cyto
Object769	Cont_Cyto_MeanIntensity	0.11776673539318668	Cyto
Object770	Cont_Cyto_MeanIntensity	0.08136014173491092	Cyto
Object771	Cont_Cyto_MeanIntensity	0.0189231256067398	Cyto
Object772	Cont_Cyto_MeanIntensity	0.03034188111241047	Cyto
Object773	Cont_Cyto_MeanIntensity	0.02368627559393644	Cyto
Object774	Cont_Cyto_MeanIntensity	0.04771242003577451	Cyto
Object775	Cont_Cyto_MeanIntensity	0.04904507400540562	Cyto
Object776	Cont_Cyto_MeanIntensity	0.04615624169153826	Cyto
Object777	Cont_Cyto_MeanIntensity	0.04113686014192574	Cyto
Object778	Cont_Cyto_MeanIntensity	0.02411764788751801	Cyto
Object779	Cont_Cyto_MeanIntensity	0.05307640456433954	Cyto
Object780	Cont_Cyto_MeanIntensity	0.05897436076058791	Cyto
Object781	Cont_Cyto_MeanIntensity	0.03678161053565042	Cyto
Object782	Cont_Cyto_MeanIntensity	0.05754147996552861	Cyto
Object783	Cont_Cyto_MeanIntensity	0.1411764740609051	Cyto
Object784	Cont_Cyto_MeanIntensity	0.01988144201594729	Cyto
Object785	Cont_Cyto_MeanIntensity	0.06066066228054665	Cyto
Object786	Cont_Cyto_MeanIntensity	0.02672476473229903	Cyto
Object787	Cont_Cyto_MeanIntensity	0.02120551994691292	Cyto
Object788	Cont_Cyto_MeanIntensity	0.0283484545939449	Cyto
Object789	Cont_Cyto_MeanIntensity	0.0579467575724532	Cyto
Object790	Cont_Cyto_MeanIntensity	0.04809863437813791	Cyto
Object791	Cont_Cyto_MeanIntensity	0.03618764073316809	Cyto
Object792	Cont_Cyto_MeanIntensity	0.04119037848679309	Cyto
Object793	Cont_Cyto_MeanIntensity	0.03204290353907989	Cyto
Object794	Cont_Cyto_MeanIntensity	0.05123108773402972	Cyto
Object795	Cont_Cyto_MeanIntensity	0.03485136115623097	Cyto
Object796	Cont_Cyto_MeanIntensity	0.0254070120440288	Cyto
Object797	Cont_Cyto_MeanIntensity	0.02039215783588588	Cyto
Object798	Cont_Cyto_MeanIntensity	0.03413451521567279	Cyto
Object799	Cont_Cyto_MeanIntensity	0.06100218071757505	Cyto
Object800	Cont_Cyto_MeanIntensity	0.06951383521703824	Cyto
Object801	Cont_Cyto_MeanIntensity	0.07207744075810607	Cyto
Object802	Cont_Cyto_MeanIntensity	0.07098343483237333	Cyto
Object803	Cont_Cyto_MeanIntensity	0.04411329135298729	Cyto
Object804	Cont_Cyto_MeanIntensity	0.04863076166638845	Cyto
Object805	Cont_Cyto_MeanIntensity	0.04095860715541574	Cyto
Object806	Cont_Cyto_MeanIntensity	0.05360853301459237	Cyto
Object807	Cont_Cyto_MeanIntensity	0.02086916735820603	Cyto
Object808	Cont_Cyto_MeanIntensity	0.03785326457779172	Cyto
Object809	Cont_Cyto_MeanIntensity	0.03981481663261851	Cyto
Object810	Cont_Cyto_MeanIntensity	0.04011827073104325	Cyto
Object811	Cont_Cyto_MeanIntensity	0.04646206477090069	Cyto
Object812	Cont_Cyto_MeanIntensity	0.03736383592089017	Cyto
Object813	Cont_Cyto_MeanIntensity	0.02517947149997363	Cyto
Object814	Cont_Cyto_MeanIntensity	0.05948633189037652	Cyto
Object815	Cont_Cyto_MeanIntensity	0.06132119681153979	Cyto
Object816	Cont_Cyto_MeanIntensity	0.02053244157535274	Cyto
Object817	Cont_Cyto_MeanIntensity	0.03633392885835333	Cyto
Object818	Cont_Cyto_MeanIntensity	0.04702614531852305	Cyto
Object819	Cont_Cyto_MeanIntensity	0.02893569021497243	Cyto
Object820	Cont_Cyto_MeanIntensity	0.0379772973982127	Cyto
Object821	Cont_Cyto_MeanIntensity	0.06826434521303501	Cyto
Object822	Cont_Cyto_MeanIntensity	0.0249371550595149	Cyto
Object823	Cont_Cyto_MeanIntensity	0.04977223356113289	Cyto
Object824	Cont_Cyto_MeanIntensity	0.02494929098235122	Cyto
Object825	Cont_Cyto_MeanIntensity	0.04444444583693765	Cyto
Object826	Cont_Cyto_MeanIntensity	0.0297326213595542	Cyto
Object827	Cont_Cyto_MeanIntensity	0.11150008347339746	Cyto
Object828	Cont_Cyto_MeanIntensity	0.04093297629379758	Cyto
Object829	Cont_Cyto_MeanIntensity	0.03199174534529447	Cyto
Object830	Cont_Cyto_MeanIntensity	0.03687539669655023	Cyto
Object831	Cont_Cyto_MeanIntensity	0.04369499089817206	Cyto
Object832	Cont_Cyto_MeanIntensity	0.06055363547056913	Cyto
Object833	Cont_Cyto_MeanIntensity	0.13400986554558603	Cyto
Object834	Cont_Cyto_MeanIntensity	0.03741972303908804	Cyto
Object835	Cont_Cyto_MeanIntensity	0.02423328388100251	Cyto
Object836	Cont_Cyto_MeanIntensity	0.02125173393693386	Cyto
Object837	Cont_Cyto_MeanIntensity	0.06919579722149216	Cyto
Object838	Cont_Cyto_MeanIntensity	0.07265542092364888	Cyto
Object839	Cont_Cyto_MeanIntensity	0.04711329127894714	Cyto
Object840	Cont_Cyto_MeanIntensity	0.05307640475702697	Cyto
Object841	Cont_Cyto_MeanIntensity	0.03238925310627868	Cyto
Object842	Cont_Cyto_MeanIntensity	0.02542483741417527	Cyto
Object843	Cont_Cyto_MeanIntensity	0.05770920549870514	Cyto
Object844	Cont_Cyto_MeanIntensity	0.04505021683871746	Cyto
Object845	Cont_Cyto_MeanIntensity	0.03239962777921131	Cyto
Object846	Cont_Cyto_MeanIntensity	0.04441721263962487	Cyto
Object847	Cont_Cyto_MeanIntensity	0.02842299415706059	Cyto
Object848	Cont_Cyto_MeanIntensity	0.04218077668693007	Cyto
Object849	Cont_Cyto_MeanIntensity	0.05011438054498285	Cyto
Object850	Cont_Cyto_MeanIntensity	0.06557315478746134	Cyto
Object851	Cont_Cyto_MeanIntensity	0.0506744560329838	Cyto
Object852	Cont_Cyto_MeanIntensity	0.0377490848030259	Cyto
Object853	Cont_Cyto_MeanIntensity	0.03113401157740693	Cyto
Object854	Cont_Cyto_MeanIntensity	0.02093223325516048	Cyto
Object855	Cont_Cyto_MeanIntensity	0.03025210196418421	Cyto
Object856	Cont_Cyto_MeanIntensity	0.03707189667969942	Cyto
Object857	Cont_Cyto_MeanIntensity	0.04190772165092501	Cyto
Object858	Cont_Cyto_MeanIntensity	0.03437500144354999	Cyto
Object859	Cont_Cyto_MeanIntensity	0.04043715987659869	Cyto
Object860	Cont_Cyto_MeanIntensity	0.02553802097170818	Cyto
Object861	Cont_Cyto_MeanIntensity	0.02557932335714047	Cyto
Object862	Cont_Cyto_MeanIntensity	0.04256651146521031	Cyto
Object863	Cont_Cyto_MeanIntensity	0.02826434365577168	Cyto
Object864	Cont_Cyto_MeanIntensity	0.04495706938791508	Cyto
Object865	Cont_Cyto_MeanIntensity	0.03021618992520066	Cyto
Object866	Cont_Cyto_MeanIntensity	0.06912418507039547	Cyto
Object867	Cont_Cyto_MeanIntensity	0.03654684201400313	Cyto
Object868	Cont_Cyto_MeanIntensity	0.02979798051951961	Cyto
Object869	Cont_Cyto_MeanIntensity	0.03165577429657181	Cyto
Object870	Cont_Cyto_MeanIntensity	0.10363304826456148	Cyto
Object871	Cont_Cyto_MeanIntensity	0.05313804424760571	Cyto
Object872	Cont_Cyto_MeanIntensity	0.03885621062945575	Cyto
Object873	Cont_Cyto_MeanIntensity	0.03613072045147419	Cyto
Object874	Cont_Cyto_MeanIntensity	0.06453388581346524	Cyto
Object875	Cont_Cyto_MeanIntensity	0.11227715251521324	Cyto
Object876	Cont_Cyto_MeanIntensity	0.03501400664182646	Cyto
Object877	Cont_Cyto_MeanIntensity	0.03481102726705696	Cyto
Object878	Cont_Cyto_MeanIntensity	0.03941679384129552	Cyto
Object879	Cont_Cyto_MeanIntensity	0.01856209230091837	Cyto
Object880	Cont_Cyto_MeanIntensity	0.0604393624752346	Cyto
Object881	Cont_Cyto_MeanIntensity	0.08354030760625998	Cyto
Object882	Cont_Cyto_MeanIntensity	0.03254902056817498	Cyto
Object883	Cont_Cyto_MeanIntensity	0.04954248541034758	Cyto
Object884	Cont_Cyto_MeanIntensity	0.04184640659950674	Cyto
Object885	Cont_Cyto_MeanIntensity	0.0346121068611957	Cyto
Object886	Cont_Cyto_MeanIntensity	0.02757851170693956	Cyto
Object887	Cont_Cyto_MeanIntensity	0.02537958848361785	Cyto
Object888	Cont_Cyto_MeanIntensity	0.03207642121765858	Cyto
Object889	Cont_Cyto_MeanIntensity	0.03766185832473467	Cyto
Object890	Cont_Cyto_MeanIntensity	0.03306994539921853	Cyto
Object891	Cont_Cyto_MeanIntensity	0.03465728285029913	Cyto
Object892	Cont_Cyto_MeanIntensity	0.0568938705005816	Cyto
Object893	Cont_Cyto_MeanIntensity	0.04163066512447292	Cyto
Object894	Cont_Cyto_MeanIntensity	0.10605549427452468	Cyto
Object895	Cont_Cyto_MeanIntensity	0.05157457088882273	Cyto
Object896	Cont_Cyto_MeanIntensity	0.01761074876412749	Cyto
Object897	Cont_Cyto_MeanIntensity	0.0315789485742387	Cyto
Object898	Cont_Cyto_MeanIntensity	0.04543367043338917	Cyto
Object899	Cont_Cyto_MeanIntensity	0.03741830209684041	Cyto
Object900	Cont_Cyto_MeanIntensity	0.0208797039262749	Cyto
Object901	Cont_Cyto_MeanIntensity	0.03440621642852729	Cyto
Object902	Cont_Cyto_MeanIntensity	0.0305586394871462	Cyto
Object903	Cont_Cyto_MeanIntensity	0.02882353039458394	Cyto
Object904	Cont_Cyto_MeanIntensity	0.02531969409597956	Cyto
Object905	Cont_Cyto_MeanIntensity	0.02490726123387749	Cyto
Object906	Cont_Cyto_MeanIntensity	0.03226045241473981	Cyto
Object907	Cont_Cyto_MeanIntensity	0.03556645040710767	Cyto
Object908	Cont_Cyto_MeanIntensity	0.03323013518463101	Cyto
Object909	Cont_Cyto_MeanIntensity	0.0534313740208745	Cyto
Object910	Cont_Cyto_MeanIntensity	0.05846702519126914	Cyto
Object911	Cont_Cyto_MeanIntensity	0.03336445824612701	Cyto
Object912	Cont_Cyto_MeanIntensity	0.04256444271612034	Cyto
Object913	Cont_Cyto_MeanIntensity	0.04346405387235184	Cyto
Object914	Cont_Cyto_MeanIntensity	0.02349828902099813	Cyto
Object915	Cont_Cyto_MeanIntensity	0.02188782571533391	Cyto
Object916	Cont_Cyto_MeanIntensity	0.0241300134441337	Cyto
Object917	Cont_Cyto_MeanIntensity	0.02949556020589975	Cyto
Object918	Cont_Cyto_MeanIntensity	0.02776980795329663	Cyto
Object919	Cont_Cyto_MeanIntensity	0.03648926352283784	Cyto
Object920	Cont_Cyto_MeanIntensity	0.02281045825220644	Cyto
Object921	Cont_Cyto_MeanIntensity	0.04313725669994766	Cyto
Object922	Cont_Cyto_MeanIntensity	0.03788068549747162	Cyto
Object923	Cont_Cyto_MeanIntensity	0.1102445510456736	Cyto
Object924	Cont_Cyto_MeanIntensity	0.03846662389009856	Cyto
Object925	Cont_Cyto_MeanIntensity	0.02480689321898601	Cyto
Object926	Cont_Cyto_MeanIntensity	0.10531139990379072	Cyto
Object927	Cont_Cyto_MeanIntensity	0.04457516491413117	Cyto
Object928	Cont_Cyto_MeanIntensity	0.0273342681383448	Cyto
Object929	Cont_Cyto_MeanIntensity	0.03607843253347609	Cyto
Object930	Cont_Cyto_MeanIntensity	0.05661136485063112	Cyto
Object931	Cont_Cyto_MeanIntensity	0.07141383149121937	Cyto
Object932	Cont_Cyto_MeanIntensity	0.02269147054698223	Cyto
Object933	Cont_Cyto_MeanIntensity	0.03560309101912108	Cyto
Object934	Cont_Cyto_MeanIntensity	0.01972667932171713	Cyto
Object935	Cont_Cyto_MeanIntensity	0.02529259896728881	Cyto
Object936	Cont_Cyto_MeanIntensity	0.02635462864512397	Cyto
Object937	Cont_Cyto_MeanIntensity	0.03970588364172726	Cyto
Object938	Cont_Cyto_MeanIntensity	0.03529411871617628	Cyto
Object939	Cont_Cyto_MeanIntensity	0.02691105514278878	Cyto
Object940	Cont_Cyto_MeanIntensity	0.02894117716699838	Cyto
Object941	Cont_Cyto_MeanIntensity	0.04807552791855953	Cyto
Object942	Cont_Cyto_MeanIntensity	0.03756862867623568	Cyto
Object943	Cont_Cyto_MeanIntensity	0.05045751873403788	Cyto
Object944	Cont_Cyto_MeanIntensity	0.02843137346924497	Cyto
Object945	Cont_Cyto_MeanIntensity	0.02713215453323067	Cyto
Object946	Cont_Cyto_MeanIntensity	0.05289335412586608	Cyto
Object947	Cont_Cyto_MeanIntensity	0.03545465101406239	Cyto
Object948	Cont_Cyto_MeanIntensity	0.03101307288743555	Cyto
Object949	Cont_Cyto_MeanIntensity	0.03315736647122181	Cyto
Object950	Cont_Cyto_MeanIntensity	0.03407126421769781	Cyto
Object951	Cont_Cyto_MeanIntensity	0.02444444535566227	Cyto
Object952	Cont_Cyto_MeanIntensity	0.02825540569252693	Cyto
Object953	Cont_Cyto_MeanIntensity	0.02415032740682363	Cyto
Object954	Cont_Cyto_MeanIntensity	0.04612828355471966	Cyto
Object955	Cont_Cyto_MeanIntensity	0.0693778769561538	Cyto
Object956	Cont_Cyto_MeanIntensity	0.04093880130147392	Cyto
Object957	Cont_Cyto_MeanIntensity	0.02413793197222824	Cyto
Object958	Cont_Cyto_MeanIntensity	0.0483995323570875	Cyto
Object959	Cont_Cyto_MeanIntensity	0.02260843829505823	Cyto
Object960	Cont_Cyto_MeanIntensity	0.02514783785279308	Cyto
Object961	Cont_Cyto_MeanIntensity	0.02967963208917711	Cyto
Object962	Cont_Cyto_MeanIntensity	0.04109362179649548	Cyto
Object963	Cont_Cyto_MeanIntensity	0.02908496812663295	Cyto
Object964	Cont_Cyto_MeanIntensity	0.05025417744995109	Cyto
Object965	Cont_Cyto_MeanIntensity	0.0418911504028278	Cyto
Object966	Cont_Cyto_MeanIntensity	0.06314914070747116	Cyto
Object967	Cont_Cyto_MeanIntensity	0.04400871594746907	Cyto
Object968	Cont_Cyto_MeanIntensity	0.03671497730133326	Cyto
Object969	Cont_Cyto_MeanIntensity	0.05089467660081191	Cyto
Object970	Cont_Cyto_MeanIntensity	0.0261437917749087	Cyto
Object971	Cont_Cyto_MeanIntensity	0.04168067393558366	Cyto
Object972	Cont_Cyto_MeanIntensity	0.03853485981623331	Cyto
Object973	Cont_Cyto_MeanIntensity	0.04614947558097217	Cyto
Object974	Cont_Cyto_MeanIntensity	0.0936726496971034	Cyto
Object975	Cont_Cyto_MeanIntensity	0.05587397558757892	Cyto
Object976	Cont_Cyto_MeanIntensity	0.0379403808676615	Cyto
Object977	Cont_Cyto_MeanIntensity	0.02275132339092947	Cyto
Object978	Cont_Cyto_MeanIntensity	0.06209999378528687	Cyto
Object979	Cont_Cyto_MeanIntensity	0.03785166415669348	Cyto
Object980	Cont_Cyto_MeanIntensity	0.09712778440240873	Cyto
Object981	Cont_Cyto_MeanIntensity	0.02766884612436923	Cyto
Object982	Cont_Cyto_MeanIntensity	0.05228758359497244	Cyto
Object983	Cont_Cyto_MeanIntensity	0.04201417804603845	Cyto
Object984	Cont_Cyto_MeanIntensity	0.02866739378724661	Cyto
Object985	Cont_Cyto_MeanIntensity	0.10746343338063784	Cyto
Object986	Cont_Cyto_MeanIntensity	0.01836145378995773	Cyto
Object987	Cont_Cyto_MeanIntensity	0.05072675984519631	Cyto
Object988	Cont_Cyto_MeanIntensity	0.11492243849010352	Cyto
Object989	Cont_Cyto_MeanIntensity	0.02553802101713855	Cyto
Object990	Cont_Cyto_MeanIntensity	0.06022087238386445	Cyto
Object991	Cont_Cyto_MeanIntensity	0.0345208519991015	Cyto
Object992	Cont_Cyto_MeanIntensity	0.02228164088658311	Cyto
Object993	Cont_Cyto_MeanIntensity	0.04167065351474576	Cyto
Object994	Cont_Cyto_MeanIntensity	0.02423812996551215	Cyto
Object995	Cont_Cyto_MeanIntensity	0.02475316477741333	Cyto
Object996	Cont_Cyto_MeanIntensity	0.039535815941588	Cyto
Object997	Cont_Cyto_MeanIntensity	0.09951784309060847	Cyto
Object998	Cont_Cyto_MeanIntensity	0.02925199795928266	Cyto
Object999	Cont_Cyto_MeanIntensity	0.0456553164673479	Cyto
Object1000	Cont_Cyto_MeanIntensity	0.0465895774272772	Cyto
Object1001	Cont_Cyto_MeanIntensity	0.04585218845078578	Cyto
Object1002	Cont_Cyto_MeanIntensity	0.03022875906899571	Cyto
Object1003	Cont_Cyto_MeanIntensity	0.09153050401558478	Cyto
Object1004	Cont_Cyto_MeanIntensity	0.06632860268241372	Cyto
Object1005	Cont_Cyto_MeanIntensity	0.03209494441551597	Cyto
Object1006	Cont_Cyto_MeanIntensity	0.03000456095824754	Cyto
Object1007	Cont_Cyto_MeanIntensity	0.04183006663289335	Cyto
Object1008	Cont_Cyto_MeanIntensity	0.05751634214539081	Cyto
Object1009	Cont_Cyto_MeanIntensity	0.02519816504989532	Cyto
Object1010	Cont_Cyto_MeanIntensity	0.02603485931952794	Cyto
Object1011	Cont_Cyto_MeanIntensity	0.05915032880147919	Cyto
Object1012	Cont_Cyto_MeanIntensity	0.05681397104218824	Cyto
Object1013	Cont_Cyto_MeanIntensity	0.02138188676465125	Cyto
Object1014	Cont_Cyto_MeanIntensity	0.08485198229113046	Cyto
Object1015	Cont_Cyto_MeanIntensity	0.04161809012293815	Cyto
Object1016	Cont_Cyto_MeanIntensity	0.12755350907351456	Cyto
Object1017	Cont_Cyto_MeanIntensity	0.04590442372703707	Cyto
Object1018	Cont_Cyto_MeanIntensity	0.04025735435425304	Cyto
Object1019	Cont_Cyto_MeanIntensity	0.02530345546879938	Cyto
Object1020	Cont_Cyto_MeanIntensity	0.02079053930494757	Cyto
Object1021	Cont_Cyto_MeanIntensity	0.03943766344268367	Cyto
Object1022	Cont_Cyto_MeanIntensity	0.03684640633097539	Cyto
Object1023	Cont_Cyto_MeanIntensity	0.06408268915012826	Cyto
Object1024	Cont_Cyto_MeanIntensity	0.05509562010842341	Cyto
Object1025	Cont_Cyto_MeanIntensity	0.04766459590414675	Cyto
Object1026	Cont_Cyto_MeanIntensity	0.04481045871973038	Cyto
Object1027	Cont_Cyto_MeanIntensity	0.03611491230684657	Cyto
Object1028	Cont_Cyto_MeanIntensity	0.04097161386440049	Cyto
Object1029	Cont_Cyto_MeanIntensity	0.03787878943099217	Cyto
Object1030	Cont_Cyto_MeanIntensity	0.1272010801579146	Cyto
Object1031	Cont_Cyto_MeanIntensity	0.05113239239814669	Cyto
Object1032	Cont_Cyto_MeanIntensity	0.0916503296699375	Cyto
Object1033	Cont_Cyto_MeanIntensity	0.02545018079785668	Cyto
Object1034	Cont_Cyto_MeanIntensity	0.09850746604488855	Cyto
Object1035	Cont_Cyto_MeanIntensity	0.02434640582650899	Cyto
Object1036	Cont_Cyto_MeanIntensity	0.0241753181333051	Cyto
Object1037	Cont_Cyto_MeanIntensity	0.05642238180053995	Cyto
Object1038	Cont_Cyto_MeanIntensity	0.04226579679510532	Cyto
Object1039	Cont_Cyto_MeanIntensity	0.0965046923931526	Cyto
Object1040	Cont_Cyto_MeanIntensity	0.02966314845551283	Cyto
Object1041	Cont_Cyto_MeanIntensity	0.02600373573867338	Cyto
Object1042	Cont_Cyto_MeanIntensity	0.02212418392300606	Cyto
Object1043	Cont_Cyto_MeanIntensity	0.09236832272590084	Cyto
Object1044	Cont_Cyto_MeanIntensity	0.03852769320732668	Cyto
Object1045	Cont_Cyto_MeanIntensity	0.0303765960215103	Cyto
Object1046	Cont_Cyto_MeanIntensity	0.03951968525558017	Cyto
Object1047	Cont_Cyto_MeanIntensity	0.1031634021177888	Cyto
Object1048	Cont_Cyto_MeanIntensity	0.04242200158395857	Cyto
Object1049	Cont_Cyto_MeanIntensity	0.04138611552287948	Cyto
Object1050	Cont_Cyto_MeanIntensity	0.04757719287841484	Cyto
Object1051	Cont_Cyto_MeanIntensity	0.04589027677182898	Cyto
Object1052	Cont_Cyto_MeanIntensity	0.06816993672400713	Cyto
Object1053	Cont_Cyto_MeanIntensity	0.05595883956932007	Cyto
Object1054	Cont_Cyto_MeanIntensity	0.02936616591935934	Cyto
Object1055	Cont_Cyto_MeanIntensity	0.01755793293176049	Cyto
Object1056	Cont_Cyto_MeanIntensity	0.02491349573521053	Cyto
Object1057	Cont_Cyto_MeanIntensity	0.04109804086387157	Cyto
Object1058	Cont_Cyto_MeanIntensity	0.04333333490416408	Cyto
Object1059	Cont_Cyto_MeanIntensity	0.02207367869348011	Cyto
Object1060	Cont_Cyto_MeanIntensity	0.0251405997158483	Cyto
Object1061	Cont_Cyto_MeanIntensity	0.04130162845583672	Cyto
Object1062	Cont_Cyto_MeanIntensity	0.04315800533171684	Cyto
Object1063	Cont_Cyto_MeanIntensity	0.04394507006313024	Cyto
Object1064	Cont_Cyto_MeanIntensity	0.03432928846173343	Cyto
Object1065	Cont_Cyto_MeanIntensity	0.02434640633873641	Cyto
Object1066	Cont_Cyto_MeanIntensity	0.02949098938596293	Cyto
Object1067	Cont_Cyto_MeanIntensity	0.02523179911077022	Cyto
Object1068	Cont_Cyto_MeanIntensity	0.08593051494997844	Cyto
Object1069	Cont_Cyto_MeanIntensity	0.04363788236328896	Cyto
Object1070	Cont_Cyto_MeanIntensity	0.06016112058315166	Cyto
Object1071	Cont_Cyto_MeanIntensity	0.0536635722965002	Cyto
Object1072	Cont_Cyto_MeanIntensity	0.06187363990988487	Cyto
Object1073	Cont_Cyto_MeanIntensity	0.04146526979152546	Cyto
Object1074	Cont_Cyto_MeanIntensity	0.03628441431757175	Cyto
Object1075	Cont_Cyto_MeanIntensity	0.07366516059980943	Cyto
Object1076	Cont_Cyto_MeanIntensity	0.06334330564585783	Cyto
Object1077	Cont_Cyto_MeanIntensity	0.04446260144727097	Cyto
Object1078	Cont_Cyto_MeanIntensity	0.0461504391820754	Cyto
Object1079	Cont_Cyto_MeanIntensity	0.03861236934048625	Cyto
Object1080	Cont_Cyto_MeanIntensity	0.03619670233733597	Cyto
Object1081	Cont_Cyto_MeanIntensity	0.04120333191670784	Cyto
Object1082	Cont_Cyto_MeanIntensity	0.02592061291925791	Cyto
Object1083	Cont_Cyto_MeanIntensity	0.04452319227787385	Cyto
Object1084	Cont_Cyto_MeanIntensity	0.01925381337059661	Cyto
Object1085	Cont_Cyto_MeanIntensity	0.02531194365160032	Cyto
Object1086	Cont_Cyto_MeanIntensity	0.03708623352670862	Cyto
Object1087	Cont_Cyto_MeanIntensity	0.04079939797520637	Cyto
Object1088	Cont_Cyto_MeanIntensity	0.03452047599213464	Cyto
Object1089	Cont_Cyto_MeanIntensity	0.03913225003696503	Cyto
Object1090	Cont_Cyto_MeanIntensity	0.04870837430159251	Cyto
Object1091	Cont_Cyto_MeanIntensity	0.0490196098645146	Cyto
Object1092	Cont_Cyto_MeanIntensity	0.03295207077947756	Cyto
Object1093	Cont_Cyto_MeanIntensity	0.04020848981093002	Cyto
Object1094	Cont_Cyto_MeanIntensity	0.03561294587647042	Cyto
Object1095	Cont_Cyto_MeanIntensity	0.07464740490704252	Cyto
Object1096	Cont_Cyto_MeanIntensity	0.05690119344302837	Cyto
Object1097	Cont_Cyto_MeanIntensity	0.03809863494878465	Cyto
Object1098	Cont_Cyto_MeanIntensity	0.06186571832407604	Cyto
Object1099	Cont_Cyto_MeanIntensity	0.04113645589321244	Cyto
Object1100	Cont_Cyto_MeanIntensity	0.04214476079990467	Cyto
Object1101	Cont_Cyto_MeanIntensity	0.04240865855798369	Cyto
Object1102	Cont_Cyto_MeanIntensity	0.0284313736949116	Cyto
Object1103	Cont_Cyto_MeanIntensity	0.07899971824625264	Cyto
Object1104	Cont_Cyto_MeanIntensity	0.04732510433704764	Cyto
Object1105	Cont_Cyto_MeanIntensity	0.04673202811843819	Cyto
Object1106	Cont_Cyto_MeanIntensity	0.03288084569458778	Cyto
Object1107	Cont_Cyto_MeanIntensity	0.07038282195904426	Cyto
Object1108	Cont_Cyto_MeanIntensity	0.0348510040380692	Cyto
Object1109	Cont_Cyto_MeanIntensity	0.03383838537741791	Cyto
Object1110	Cont_Cyto_MeanIntensity	0.03272430300289257	Cyto
Object1111	Cont_Cyto_MeanIntensity	0.03963398851454258	Cyto
Object1112	Cont_Cyto_MeanIntensity	0.02985696796921716	Cyto
Object1113	Cont_Cyto_MeanIntensity	0.03938997975654072	Cyto
Object1114	Cont_Cyto_MeanIntensity	0.03410852813096934	Cyto
Object1115	Cont_Cyto_MeanIntensity	0.09506173231811436	Cyto
Object1116	Cont_Cyto_MeanIntensity	0.04657722891945588	Cyto
Object1117	Cont_Cyto_MeanIntensity	0.02997821470101674	Cyto
Object1118	Cont_Cyto_MeanIntensity	0.01830065431581302	Cyto
Object1119	Cont_Cyto_MeanIntensity	0.04232026304816827	Cyto
Object1120	Cont_Cyto_MeanIntensity	0.10059418063610792	Cyto
Object1121	Cont_Cyto_MeanIntensity	0.12106027916349749	Cyto
Object1122	Cont_Cyto_MeanIntensity	0.04287581867538392	Cyto
Object1123	Cont_Cyto_MeanIntensity	0.04509804071858525	Cyto
Object1124	Cont_Cyto_MeanIntensity	0.06120024020360275	Cyto
Object1125	Cont_Cyto_MeanIntensity	0.08062856620613565	Cyto
Object1126	Cont_Cyto_MeanIntensity	0.03894830799915574	Cyto
Object1127	Cont_Cyto_MeanIntensity	0.02695035542103838	Cyto
Object1128	Cont_Cyto_MeanIntensity	0.02400765285213909	Cyto
Object1129	Cont_Cyto_MeanIntensity	0.07980392469714086	Cyto
Object1130	Cont_Cyto_MeanIntensity	0.08911139335721097	Cyto
Object1131	Cont_Cyto_MeanIntensity	0.02436835518968639	Cyto
Object1132	Cont_Cyto_MeanIntensity	0.0610312294628885	Cyto
Object1133	Cont_Cyto_MeanIntensity	0.0348187773488462	Cyto
Object1134	Cont_Cyto_MeanIntensity	0.05950435976653049	Cyto
Object1135	Cont_Cyto_MeanIntensity	0.04366013224829327	Cyto
Object1136	Cont_Cyto_MeanIntensity	0.08897842492346894	Cyto
Object1137	Cont_Cyto_MeanIntensity	0.06049551780140677	Cyto
Object1138	Cont_Cyto_MeanIntensity	0.08821895685978234	Cyto
Object1139	Cont_Cyto_MeanIntensity	0.0452012396662643	Cyto
Object1140	Cont_Cyto_MeanIntensity	0.03730719089508057	Cyto
Object1141	Cont_Cyto_MeanIntensity	0.08765748126999191	Cyto
Object1142	Cont_Cyto_MeanIntensity	0.04402614523967107	Cyto
Object1143	Cont_Cyto_MeanIntensity	0.0801217071712017	Cyto
Object1144	Cont_Cyto_MeanIntensity	0.03643790993373841	Cyto
Object1145	Cont_Cyto_MeanIntensity	0.08691805228590965	Cyto
Object1146	Cont_Cyto_MeanIntensity	0.03531362925336432	Cyto
Object1147	Cont_Cyto_MeanIntensity	0.13260334875289495	Cyto
Object1148	Cont_Cyto_MeanIntensity	0.04919301212898323	Cyto
Object1149	Cont_Cyto_MeanIntensity	0.06769527751402776	Cyto
Object1150	Cont_Cyto_MeanIntensity	0.02705882415175438	Cyto
Object1151	Cont_Cyto_MeanIntensity	0.06733417003712755	Cyto
Object1152	Cont_Cyto_MeanIntensity	0.04522875964641571	Cyto
Object1153	Cont_Cyto_MeanIntensity	0.1042896881699562	Cyto
Object1154	Cont_Cyto_MeanIntensity	0.059531591910248	Cyto
Object1155	Cont_Cyto_MeanIntensity	0.03006536061776445	Cyto
Object1156	Cont_Cyto_MeanIntensity	0.07324183266609907	Cyto
Object1157	Cont_Cyto_MeanIntensity	0.05295570236113337	Cyto
Object1158	Cont_Cyto_MeanIntensity	0.07320261707242864	Cyto
Object1159	Cont_Cyto_MeanIntensity	0.06619666793038335	Cyto
Object1160	Cont_Cyto_MeanIntensity	0.02987406423269975	Cyto
Object1161	Cont_Cyto_MeanIntensity	0.0610189396314896	Cyto
Object1162	Cont_Cyto_MeanIntensity	0.08819685032700791	Cyto
Object1163	Cont_Cyto_MeanIntensity	0.0729801162998093	Cyto
Object1164	Cont_Cyto_MeanIntensity	0.06201307363808155	Cyto
Object1165	Cont_Cyto_MeanIntensity	0.06244725936764403	Cyto
Object1166	Cont_Cyto_MeanIntensity	0.05814479850232601	Cyto
Object1167	Cont_Cyto_MeanIntensity	0.08837289549410343	Cyto
Object1168	Cont_Cyto_MeanIntensity	0.03436041230868016	Cyto
Object1169	Cont_Cyto_MeanIntensity	0.04497700463980436	Cyto
Object1170	Cont_Cyto_MeanIntensity	0.03908496871590614	Cyto
Object1171	Cont_Cyto_MeanIntensity	0.01827397689755474	Cyto
Object1172	Cont_Cyto_MeanIntensity	0.04768202029341875	Cyto
Object1173	Cont_Cyto_MeanIntensity	0.083072405568389	Cyto
Object1174	Cont_Cyto_MeanIntensity	0.05202614547063907	Cyto
Object1175	Cont_Cyto_MeanIntensity	0.07638146461580288	Cyto
Object1176	Cont_Cyto_MeanIntensity	0.04552287734113634	Cyto
Object1177	Cont_Cyto_MeanIntensity	0.04638009188840023	Cyto
Object1178	Cont_Cyto_MeanIntensity	0.03724452894594934	Cyto
Object1179	Cont_Cyto_MeanIntensity	0.04193677635369252	Cyto
Object1180	Cont_Cyto_MeanIntensity	0.04958458080635232	Cyto
Object1181	Cont_Cyto_MeanIntensity	0.03950617433422142	Cyto
Object1182	Cont_Cyto_MeanIntensity	0.14701214259756462	Cyto
Object1183	Cont_Cyto_MeanIntensity	0.03092810541391372	Cyto
Object1184	Cont_Cyto_MeanIntensity	0.0693696712980331	Cyto
Object1185	Cont_Cyto_MeanIntensity	0.04039215859957039	Cyto
Object1186	Cont_Cyto_MeanIntensity	0.02028905522917777	Cyto
Object1187	Cont_Cyto_MeanIntensity	0.06393478988680278	Cyto
Object1188	Cont_Cyto_MeanIntensity	0.10264161628826211	Cyto
Object1189	Cont_Cyto_MeanIntensity	0.01754066038356964	Cyto
Object1190	Cont_Cyto_MeanIntensity	0.03494340940037879	Cyto
Object1191	Cont_Cyto_MeanIntensity	0.04675832172406131	Cyto
Object1192	Cont_Cyto_MeanIntensity	0.0450204956203194	Cyto
Object1193	Cont_Cyto_MeanIntensity	0.1576797430403531	Cyto
Object1194	Cont_Cyto_MeanIntensity	0.0429920128857096	Cyto
Object1195	Cont_Cyto_MeanIntensity	0.03921568803489208	Cyto
Object1196	Cont_Cyto_MeanIntensity	0.04187939491755557	Cyto
Object1197	Cont_Cyto_MeanIntensity	0.0574229708207505	Cyto
Object1198	Cont_Cyto_MeanIntensity	0.02914754634207867	Cyto
Object1199	Cont_Cyto_MeanIntensity	0.03714597060655554	Cyto
Object1200	Cont_Cyto_MeanIntensity	0.07124183238861528	Cyto
Object1201	Cont_Cyto_MeanIntensity	0.05497262133537112	Cyto
Object1202	Cont_Cyto_MeanIntensity	0.0202352948859334	Cyto
Object1203	Cont_Cyto_MeanIntensity	0.04005006395597407	Cyto
Object1204	Cont_Cyto_MeanIntensity	0.04256307030810374	Cyto
Object1205	Cont_Cyto_MeanIntensity	0.03617505101568025	Cyto
Object1206	Cont_Cyto_MeanIntensity	0.0498880845277685	Cyto
Object1207	Cont_Cyto_MeanIntensity	0.03796452065663678	Cyto
Object1208	Cont_Cyto_MeanIntensity	0.09293696296311194	Cyto
Object1209	Cont_Cyto_MeanIntensity	0.02370206031175154	Cyto
Object1210	Cont_Cyto_MeanIntensity	0.06310160634192553	Cyto
Object1211	Cont_Cyto_MeanIntensity	0.04016404080332494	Cyto
Object1212	Cont_Cyto_MeanIntensity	0.14739869736135006	Cyto
Object1213	Cont_Cyto_MeanIntensity	0.03466386670645859	Cyto
Object1214	Cont_Cyto_MeanIntensity	0.05376906498438782	Cyto
Object1215	Cont_Cyto_MeanIntensity	0.04722222367612024	Cyto
Object1216	Cont_Cyto_MeanIntensity	0.08813403538939818	Cyto
Object1217	Cont_Cyto_MeanIntensity	0.03406382289112491	Cyto
Object1218	Cont_Cyto_MeanIntensity	0.04196587875001616	Cyto
Object1219	Cont_Cyto_MeanIntensity	0.0907618795424255	Cyto
Object1220	Cont_Cyto_MeanIntensity	0.05503268155734986	Cyto
Object1221	Cont_Cyto_MeanIntensity	0.0224712115402023	Cyto
Object1222	Cont_Cyto_MeanIntensity	0.04941643498438809	Cyto
Object1223	Cont_Cyto_MeanIntensity	0.03975867402668182	Cyto
Object1224	Cont_Cyto_MeanIntensity	0.03577904439260883	Cyto
Object1225	Cont_Cyto_MeanIntensity	0.1389240868962728	Cyto
Object1226	Cont_Cyto_MeanIntensity	0.08338493520492002	Cyto
Object1227	Cont_Cyto_MeanIntensity	0.0276573793472428	Cyto
Object1228	Cont_Cyto_MeanIntensity	0.02153594861738383	Cyto
Object1229	Cont_Cyto_MeanIntensity	0.02906940651259252	Cyto
Object1230	Cont_Cyto_MeanIntensity	0.05784954671181884	Cyto
Object1231	Cont_Cyto_MeanIntensity	0.12089827714058068	Cyto
Object1232	Cont_Cyto_MeanIntensity	0.03888889066874981	Cyto
Object1233	Cont_Cyto_MeanIntensity	0.04887752332117246	Cyto
Object1234	Cont_Cyto_MeanIntensity	0.0903554944912108	Cyto
Object1235	Cont_Cyto_MeanIntensity	0.06502780423902754	Cyto
Object1236	Cont_Cyto_MeanIntensity	0.03137255004710621	Cyto
Object1237	Cont_Cyto_MeanIntensity	0.03278431482613087	Cyto
Object1238	Cont_Cyto_MeanIntensity	0.06942483845166862	Cyto
Object1239	Cont_Cyto_MeanIntensity	0.02061337437958289	Cyto
Object1240	Cont_Cyto_MeanIntensity	0.04790305152224997	Cyto
Object1241	Cont_Cyto_MeanIntensity	0.05228758315067915	Cyto
Object1242	Cont_Cyto_MeanIntensity	0.04264706005342304	Cyto
Object1243	Cont_Cyto_MeanIntensity	0.08046169099497034	Cyto
Object1244	Cont_Cyto_MeanIntensity	0.04513369158587672	Cyto
Object1245	Cont_Cyto_MeanIntensity	0.03233574242576172	Cyto
Object1246	Cont_Cyto_MeanIntensity	0.0327081567324374	Cyto
Object1247	Cont_Cyto_MeanIntensity	0.04536142973090285	Cyto
Object1248	Cont_Cyto_MeanIntensity	0.05316917637233124	Cyto
Object1249	Cont_Cyto_MeanIntensity	0.04937154494034938	Cyto
Object1250	Cont_Cyto_MeanIntensity	0.04420024586411623	Cyto
Object1251	Cont_Cyto_MeanIntensity	0.11709986752722153	Cyto
Object1252	Cont_Cyto_MeanIntensity	0.10884275632526944	Cyto
Object1253	Cont_Cyto_MeanIntensity	0.05071361993952673	Cyto
Object1254	Cont_Cyto_MeanIntensity	0.04067666439668221	Cyto
Object1255	Cont_Cyto_MeanIntensity	0.03673890762423214	Cyto
Object1256	Cont_Cyto_MeanIntensity	0.1260471769001173	Cyto
Object1257	Cont_Cyto_MeanIntensity	0.08496732275844329	Cyto
Object1258	Cont_Cyto_MeanIntensity	0.02733829225702532	Cyto
Object1259	Cont_Cyto_MeanIntensity	0.12478121575283802	Cyto
Object1260	Cont_Cyto_MeanIntensity	0.05007988516655233	Cyto
Object1261	Cont_Cyto_MeanIntensity	0.0491926194552113	Cyto
Object1262	Cont_Cyto_MeanIntensity	0.02631137997676164	Cyto
Object1263	Cont_Cyto_MeanIntensity	0.07836791921804831	Cyto
Object1264	Cont_Cyto_MeanIntensity	0.0646145220405312	Cyto
Object1265	Cont_Cyto_MeanIntensity	0.02545831414939063	Cyto
Object1266	Cont_Cyto_MeanIntensity	0.04387464546240293	Cyto
Object1267	Cont_Cyto_MeanIntensity	0.10467271759772478	Cyto
Object1268	Cont_Cyto_MeanIntensity	0.04085727469172588	Cyto
Object1269	Cont_Cyto_MeanIntensity	0.04180101855761475	Cyto
Object1270	Cont_Cyto_MeanIntensity	0.04442463995832385	Cyto
Object1271	Cont_Cyto_MeanIntensity	0.02811404830519703	Cyto
Object1272	Cont_Cyto_MeanIntensity	0.03849206445738673	Cyto
Object1273	Cont_Cyto_MeanIntensity	0.02419489063322544	Cyto
Object1274	Cont_Cyto_MeanIntensity	0.03347542028928148	Cyto
Object1275	Cont_Cyto_MeanIntensity	0.04127814252343442	Cyto
Object1276	Cont_Cyto_MeanIntensity	0.0230625592438238	Cyto
Object1277	Cont_Cyto_MeanIntensity	0.06035947892814874	Cyto
Object1278	Cont_Cyto_MeanIntensity	0.11306318432092669	Cyto
Object1279	Cont_Cyto_MeanIntensity	0.03037659597716161	Cyto
Object1280	Cont_Cyto_MeanIntensity	0.03485838900364581	Cyto
Object1281	Cont_Cyto_MeanIntensity	0.04313725610263645	Cyto
Object1282	Cont_Cyto_MeanIntensity	0.07794361750581372	Cyto
Object1283	Cont_Cyto_MeanIntensity	0.04606909565627574	Cyto
Object1284	Cont_Cyto_MeanIntensity	0.04957108030794188	Cyto
Object1285	Cont_Cyto_MeanIntensity	0.0265240648930723	Cyto
Object1286	Cont_Cyto_MeanIntensity	0.05852187263195986	Cyto
Object1287	Cont_Cyto_MeanIntensity	0.03899782271710811	Cyto
Object1288	Cont_Cyto_MeanIntensity	0.0861093939527085	Cyto
Object1289	Cont_Cyto_MeanIntensity	0.06037443462696116	Cyto
Object1290	Cont_Cyto_MeanIntensity	0.06193002883125754	Cyto
Object1291	Cont_Cyto_MeanIntensity	0.08706528150740965	Cyto
Object1292	Cont_Cyto_MeanIntensity	0.03322234661933386	Cyto
Object1293	Cont_Cyto_MeanIntensity	0.15171871445555654	Cyto
Object1294	Cont_Cyto_MeanIntensity	0.03678477372516665	Cyto
Object1295	Cont_Cyto_MeanIntensity	0.1032901324521182	Cyto
Object1296	Cont_Cyto_MeanIntensity	0.12888889362414677	Cyto
Object1297	Cont_Cyto_MeanIntensity	0.1556904942097683	Cyto
Object1298	Cont_Cyto_MeanIntensity	0.09590110226079476	Cyto
Object1299	Cont_Cyto_MeanIntensity	0.11325864004237313	Cyto
Object1300	Cont_Cyto_MeanIntensity	0.07181620390878783	Cyto
Object1301	Cont_Cyto_MeanIntensity	0.07058823800756844	Cyto
Object1302	Cont_Cyto_MeanIntensity	0.072099301383036	Cyto
Object1303	Cont_Cyto_MeanIntensity	0.02543859727876751	Cyto
Object1304	Cont_Cyto_MeanIntensity	0.04659498350754861	Cyto
Object1305	Cont_Cyto_MeanIntensity	0.048717409792927	Cyto
Object1306	Cont_Cyto_MeanIntensity	0.0362018896266818	Cyto
Object1307	Cont_Cyto_MeanIntensity	0.07719680718663666	Cyto
Object1308	Cont_Cyto_MeanIntensity	0.06508331231667962	Cyto
Object1309	Cont_Cyto_MeanIntensity	0.06743993570792003	Cyto
Object1310	Cont_Cyto_MeanIntensity	0.04515855871485891	Cyto
Object1311	Cont_Cyto_MeanIntensity	0.02939895021857	Cyto
Object1312	Cont_Cyto_MeanIntensity	0.04027388883488519	Cyto
Object1313	Cont_Cyto_MeanIntensity	0.07456484595803838	Cyto
Object1314	Cont_Cyto_MeanIntensity	0.03849122121211994	Cyto
Object1315	Cont_Cyto_MeanIntensity	0.04421101929619908	Cyto
Object1316	Cont_Cyto_MeanIntensity	0.04214696162803606	Cyto
Object1317	Cont_Cyto_MeanIntensity	0.06554220492641132	Cyto
Object1318	Cont_Cyto_MeanIntensity	0.03414071616442765	Cyto
Object1319	Cont_Cyto_MeanIntensity	0.0305436005497851	Cyto
Object1320	Cont_Cyto_MeanIntensity	0.03657915285330707	Cyto
Object1321	Cont_Cyto_MeanIntensity	0.11335607043103033	Cyto
Object1322	Cont_Cyto_MeanIntensity	0.04240676837370676	Cyto
Object1323	Cont_Cyto_MeanIntensity	0.04630396916517909	Cyto
Object1324	Cont_Cyto_MeanIntensity	0.03435003779897535	Cyto
Object1325	Cont_Cyto_MeanIntensity	0.097464055493474	Cyto
Object1326	Cont_Cyto_MeanIntensity	0.09353667687348743	Cyto
Object1327	Cont_Cyto_MeanIntensity	0.04734403003345836	Cyto
Object1328	Cont_Cyto_MeanIntensity	0.09285403278966745	Cyto
Object1329	Cont_Cyto_MeanIntensity	0.03888248283342988	Cyto
Object1330	Cont_Cyto_MeanIntensity	0.09775727600151415	Cyto
Object1331	Cont_Cyto_MeanIntensity	0.04573711152705881	Cyto
Object1332	Cont_Cyto_MeanIntensity	0.05167958850777426	Cyto
Object1333	Cont_Cyto_MeanIntensity	0.0769716798948745	Cyto
Object1334	Cont_Cyto_MeanIntensity	0.3068223570295599	Cyto
Object1335	Cont_Cyto_MeanIntensity	0.27450980653520674	Cyto
Object1336	Cont_Cyto_MeanIntensity	0.09642338788964684	Cyto
Object1337	Cont_Cyto_MeanIntensity	0.05285205124792727	Cyto
Object1338	Cont_Cyto_MeanIntensity	0.03617208223067113	Cyto
Object1339	Cont_Cyto_MeanIntensity	0.02659098803997039	Cyto
Object1340	Cont_Cyto_MeanIntensity	0.3306833052669059	Cyto
Object1341	Cont_Cyto_MeanIntensity	0.03167892245983239	Cyto
Object1342	Cont_Cyto_MeanIntensity	0.03571169355159832	Cyto
Object1343	Cont_Cyto_MeanIntensity	0.38734308837188614	Cyto
Object1344	Cont_Cyto_MeanIntensity	0.06191485808105082	Cyto
Object1345	Cont_Cyto_MeanIntensity	0.04047354922260878	Cyto
Object1346	Cont_Cyto_MeanIntensity	0.04091503415256738	Cyto
Object1347	Cont_Cyto_MeanIntensity	0.05370915182866156	Cyto
Object1348	Cont_Cyto_MeanIntensity	0.06656862976960838	Cyto
Object1349	Cont_Cyto_MeanIntensity	0.04666420191807566	Cyto
Object1350	Cont_Cyto_MeanIntensity	0.0801442442782994	Cyto
Object1351	Cont_Cyto_MeanIntensity	0.03784313866247733	Cyto
Object1352	Cont_Cyto_MeanIntensity	0.06628827191889286	Cyto
Object1353	Cont_Cyto_MeanIntensity	0.04527233323703209	Cyto
Object1354	Cont_Cyto_MeanIntensity	0.04188948459076611	Cyto
Object1355	Cont_Cyto_MeanIntensity	0.03968393466254668	Cyto
Object1356	Cont_Cyto_MeanIntensity	0.03745098146609962	Cyto
Object1357	Cont_Cyto_MeanIntensity	0.04057971177541691	Cyto
Object1358	Cont_Cyto_MeanIntensity	0.09701015451487074	Cyto
Object1359	Cont_Cyto_MeanIntensity	0.04080298928810017	Cyto
Object1360	Cont_Cyto_MeanIntensity	0.28454807461821474	Cyto
Object1361	Cont_Cyto_MeanIntensity	0.04093735201693162	Cyto
Object1362	Cont_Cyto_MeanIntensity	0.0383675707105015	Cyto
Object1363	Cont_Cyto_MeanIntensity	0.02251634057611227	Cyto
Object1364	Cont_Cyto_MeanIntensity	0.03310069893250021	Cyto
Object1365	Cont_Cyto_MeanIntensity	0.26091000788773483	Cyto
Object1366	Cont_Cyto_MeanIntensity	0.42022400846425856	Cyto
Object1367	Cont_Cyto_MeanIntensity	0.03996983560948418	Cyto
Object1368	Cont_Cyto_MeanIntensity	0.07933511171076033	Cyto
Object1369	Cont_Cyto_MeanIntensity	0.18965979756262055	Cyto
Object1370	Cont_Cyto_MeanIntensity	0.42796655110754533	Cyto
Object1371	Cont_Cyto_MeanIntensity	0.04906988577855812	Cyto
Object1372	Cont_Cyto_MeanIntensity	0.06871823032593562	Cyto
Object1373	Cont_Cyto_MeanIntensity	0.3281964888301445	Cyto
Object1374	Cont_Cyto_MeanIntensity	0.03239215813577175	Cyto
Object1375	Cont_Cyto_MeanIntensity	0.02997198980301618	Cyto
Object1376	Cont_Cyto_MeanIntensity	0.1569531061965543	Cyto
Object1377	Cont_Cyto_MeanIntensity	0.05194358517856974	Cyto
Object1378	Cont_Cyto_MeanIntensity	0.0365220850728678	Cyto
Object1379	Cont_Cyto_MeanIntensity	0.03822402649655424	Cyto
Object1380	Cont_Cyto_MeanIntensity	0.3838044349104166	Cyto
Object1381	Cont_Cyto_MeanIntensity	0.03812191692390004	Cyto
Object1382	Cont_Cyto_MeanIntensity	0.04103122889581653	Cyto
Object1383	Cont_Cyto_MeanIntensity	0.11425295628999407	Cyto
Object1384	Cont_Cyto_MeanIntensity	0.0544860383326357	Cyto
Object1385	Cont_Cyto_MeanIntensity	0.03547237229279496	Cyto
Object1386	Cont_Cyto_MeanIntensity	0.04044888562188958	Cyto
Object1387	Cont_Cyto_MeanIntensity	0.03720648900640232	Cyto
Object1388	Cont_Cyto_MeanIntensity	0.02436735466695749	Cyto
Object1389	Cont_Cyto_MeanIntensity	0.1401927136652863	Cyto
Object1390	Cont_Cyto_MeanIntensity	0.04669117799494415	Cyto
Object1391	Cont_Cyto_MeanIntensity	0.03758170083165169	Cyto
Object1392	Cont_Cyto_MeanIntensity	0.03643790991710765	Cyto
Object1393	Cont_Cyto_MeanIntensity	0.03840232537024551	Cyto
Object1394	Cont_Cyto_MeanIntensity	0.03400287084372305	Cyto
Object1395	Cont_Cyto_MeanIntensity	0.0493292070337032	Cyto
Object1396	Cont_Cyto_MeanIntensity	0.05406681287826763	Cyto
Object1397	Cont_Cyto_MeanIntensity	0.03516118462055416	Cyto
Object1398	Cont_Cyto_MeanIntensity	0.04193061972275758	Cyto
Object1399	Cont_Cyto_MeanIntensity	0.03722050364472364	Cyto
Object1400	Cont_Cyto_MeanIntensity	0.03090870855075697	Cyto
Object1401	Cont_Cyto_MeanIntensity	0.19848083543931008	Cyto
Object1402	Cont_Cyto_MeanIntensity	0.04118518692751725	Cyto
Object1403	Cont_Cyto_MeanIntensity	0.05226523820788432	Cyto
Object1404	Cont_Cyto_MeanIntensity	0.4094416044789124	Cyto
Object1405	Cont_Cyto_MeanIntensity	0.05620915203222206	Cyto
Object1406	Cont_Cyto_MeanIntensity	0.03848366159945726	Cyto
Object1407	Cont_Cyto_MeanIntensity	0.1553212500194896	Cyto
Object1408	Cont_Cyto_MeanIntensity	0.06121800956533891	Cyto
Object1409	Cont_Cyto_MeanIntensity	0.071504617993211	Cyto
Object1410	Cont_Cyto_MeanIntensity	0.436564659464791	Cyto
Object1411	Cont_Cyto_MeanIntensity	0.3769685684126758	Cyto
Object1412	Cont_Cyto_MeanIntensity	0.20117647278715264	Cyto
Object1413	Cont_Cyto_MeanIntensity	0.34162465195570674	Cyto
Object1414	Cont_Cyto_MeanIntensity	0.09236111406062264	Cyto
Object1415	Cont_Cyto_MeanIntensity	0.03645191543868609	Cyto
Object1416	Cont_Cyto_MeanIntensity	0.03603786480580938	Cyto
Object1417	Cont_Cyto_MeanIntensity	0.03578739831188939	Cyto
Object1418	Cont_Cyto_MeanIntensity	0.02436735452367709	Cyto
Object1419	Cont_Cyto_MeanIntensity	0.03849329368064278	Cyto
Object1420	Cont_Cyto_MeanIntensity	0.03742919520785411	Cyto
Object1421	Cont_Cyto_MeanIntensity	0.03851181641221046	Cyto
Object1422	Cont_Cyto_MeanIntensity	0.04186274670064449	Cyto
Object1423	Cont_Cyto_MeanIntensity	0.03678370704657809	Cyto
Object1424	Cont_Cyto_MeanIntensity	0.04306463452263011	Cyto
Object1425	Cont_Cyto_MeanIntensity	0.05686274593552717	Cyto
Object1426	Cont_Cyto_MeanIntensity	0.03358908892487702	Cyto
Object1427	Cont_Cyto_MeanIntensity	0.03495605283513151	Cyto
Object1428	Cont_Cyto_MeanIntensity	0.03818948293609597	Cyto
Object1429	Cont_Cyto_MeanIntensity	0.04425499828505343	Cyto
Object1430	Cont_Cyto_MeanIntensity	0.05448916593664571	Cyto
Object1431	Cont_Cyto_MeanIntensity	0.05205228872597217	Cyto
Object1432	Cont_Cyto_MeanIntensity	0.04166666814126074	Cyto
Object1433	Cont_Cyto_MeanIntensity	0.03456552174003398	Cyto
Object1434	Cont_Cyto_MeanIntensity	0.05225225316511618	Cyto
Object1435	Cont_Cyto_MeanIntensity	0.05545500374566286	Cyto
Object1436	Cont_Cyto_MeanIntensity	0.098877793845703	Cyto
Object1437	Cont_Cyto_MeanIntensity	0.04020224602998427	Cyto
Object1438	Cont_Cyto_MeanIntensity	0.03405955050968461	Cyto
Object1439	Cont_Cyto_MeanIntensity	0.06382782260576884	Cyto
Object1440	Cont_Cyto_MeanIntensity	0.02706160570712799	Cyto
Object1441	Cont_Cyto_MeanIntensity	0.03588327487379732	Cyto
Object1442	Cont_Cyto_MeanIntensity	0.03176470682956278	Cyto
Object1443	Cont_Cyto_MeanIntensity	0.06424358568903876	Cyto
Object1444	Cont_Cyto_MeanIntensity	0.05348352200173317	Cyto
Object1445	Cont_Cyto_MeanIntensity	0.05366739444434643	Cyto
Object1446	Cont_Cyto_MeanIntensity	0.04297038104305876	Cyto
Object1447	Cont_Cyto_MeanIntensity	0.03859649255479637	Cyto
Object1448	Cont_Cyto_MeanIntensity	0.04456548234102903	Cyto
Object1449	Cont_Cyto_MeanIntensity	0.07881665153330879	Cyto
Object1450	Cont_Cyto_MeanIntensity	0.05396825494983839	Cyto
Object1451	Cont_Cyto_MeanIntensity	0.03313441444998202	Cyto
Object1452	Cont_Cyto_MeanIntensity	0.05270416005054018	Cyto
Object1453	Cont_Cyto_MeanIntensity	0.05796791619875214	Cyto
Object1454	Cont_Cyto_MeanIntensity	0.02754218057664327	Cyto
Object1455	Cont_Cyto_MeanIntensity	0.08163993094455112	Cyto
Object1456	Cont_Cyto_MeanIntensity	0.02676039045008848	Cyto
Object1457	Cont_Cyto_MeanIntensity	0.03311546957896402	Cyto
Object1458	Cont_Cyto_MeanIntensity	0.03632742127492314	Cyto
Object1459	Cont_Cyto_MeanIntensity	0.04831372700631618	Cyto
Object1460	Cont_Cyto_MeanIntensity	0.05409275021936212	Cyto
Object1461	Cont_Cyto_MeanIntensity	0.04223467303173883	Cyto
Object1462	Cont_Cyto_MeanIntensity	0.0343098822323715	Cyto
Object1463	Cont_Cyto_MeanIntensity	0.03391812986841327	Cyto
Object1464	Cont_Cyto_MeanIntensity	0.0979811226328214	Cyto
Object1465	Cont_Cyto_MeanIntensity	0.1049271022471098	Cyto
Object1466	Cont_Cyto_MeanIntensity	0.04607843310805037	Cyto
Object1467	Cont_Cyto_MeanIntensity	0.04930627414662587	Cyto
Object1468	Cont_Cyto_MeanIntensity	0.02801742988328139	Cyto
Object1469	Cont_Cyto_MeanIntensity	0.03356067135768092	Cyto
Object1470	Cont_Cyto_MeanIntensity	0.08346282142513203	Cyto
Object1471	Cont_Cyto_MeanIntensity	0.04939668331868373	Cyto
Object1472	Cont_Cyto_MeanIntensity	0.06598973154489483	Cyto
Object1473	Cont_Cyto_MeanIntensity	0.03297022621457776	Cyto
Object1474	Cont_Cyto_MeanIntensity	0.0324255640928944	Cyto
Object1475	Cont_Cyto_MeanIntensity	0.02947937873802308	Cyto
Object1476	Cont_Cyto_MeanIntensity	0.03529411879216516	Cyto
Object1477	Cont_Cyto_MeanIntensity	0.02368503024003335	Cyto
Object1478	Cont_Cyto_MeanIntensity	0.04884324216889956	Cyto
Object1479	Cont_Cyto_MeanIntensity	0.03027175906065263	Cyto
Object1480	Cont_Cyto_MeanIntensity	0.03897058971536656	Cyto
Object1481	Cont_Cyto_MeanIntensity	0.02648069630809051	Cyto
Object1482	Cont_Cyto_MeanIntensity	0.04001867568918637	Cyto
Object1483	Cont_Cyto_MeanIntensity	0.03507161881536879	Cyto
Object1484	Cont_Cyto_MeanIntensity	0.0370868361688086	Cyto
Object1485	Cont_Cyto_MeanIntensity	0.03910675543981293	Cyto
Object1486	Cont_Cyto_MeanIntensity	0.06544566748070192	Cyto
Object1487	Cont_Cyto_MeanIntensity	0.07815359719097614	Cyto
Object1488	Cont_Cyto_MeanIntensity	0.07482450041506025	Cyto
Object1489	Cont_Cyto_MeanIntensity	0.06699346604623965	Cyto
Object1490	Cont_Cyto_MeanIntensity	0.0568938705005816	Cyto
Object1491	Cont_Cyto_MeanIntensity	0.04677124328911304	Cyto
Object1492	Cont_Cyto_MeanIntensity	0.03233785941623724	Cyto
Object1493	Cont_Cyto_MeanIntensity	0.05588771152447482	Cyto
Object1494	Cont_Cyto_MeanIntensity	0.03736185533079234	Cyto
Object1495	Cont_Cyto_MeanIntensity	0.03605370208419658	Cyto
Object1496	Cont_Cyto_MeanIntensity	0.05753614809928518	Cyto
Object1497	Cont_Cyto_MeanIntensity	0.04466694621171089	Cyto
Object1498	Cont_Cyto_MeanIntensity	0.06318082963978802	Cyto
Object1499	Cont_Cyto_MeanIntensity	0.03631808416297038	Cyto
Object1500	Cont_Cyto_MeanIntensity	0.02457912568228714	Cyto
Object1501	Cont_Cyto_MeanIntensity	0.05960465617841336	Cyto
Object1502	Cont_Cyto_MeanIntensity	0.1314485531386941	Cyto
Object1503	Cont_Cyto_MeanIntensity	0.03885044360204654	Cyto
Object1504	Cont_Cyto_MeanIntensity	0.04643246298655867	Cyto
Object1505	Cont_Cyto_MeanIntensity	0.03762626381252299	Cyto
Object1506	Cont_Cyto_MeanIntensity	0.05556561253391779	Cyto
Object1507	Cont_Cyto_MeanIntensity	0.05200980582740158	Cyto
Object1508	Cont_Cyto_MeanIntensity	0.03787498071025579	Cyto
Object1509	Cont_Cyto_MeanIntensity	0.05708812401983244	Cyto
Object1510	Cont_Cyto_MeanIntensity	0.03185747506757898	Cyto
Object1511	Cont_Cyto_MeanIntensity	0.03821867855928712	Cyto
Object1512	Cont_Cyto_MeanIntensity	0.02786545609919036	Cyto
Object1513	Cont_Cyto_MeanIntensity	0.03925926014780998	Cyto
Object1514	Cont_Cyto_MeanIntensity	0.04673202773979441	Cyto
Object1515	Cont_Cyto_MeanIntensity	0.04584967526607216	Cyto
Object1516	Cont_Cyto_MeanIntensity	0.02766106540470251	Cyto
Object1517	Cont_Cyto_MeanIntensity	0.04324618866667151	Cyto
Object1518	Cont_Cyto_MeanIntensity	0.03324808313956727	Cyto
Object1519	Cont_Cyto_MeanIntensity	0.04233756420366904	Cyto
Object1520	Cont_Cyto_MeanIntensity	0.08153215029038662	Cyto
Object1521	Cont_Cyto_MeanIntensity	0.03358908916783074	Cyto
Object1522	Cont_Cyto_MeanIntensity	0.11889483427565375	Cyto
Object1523	Cont_Cyto_MeanIntensity	0.02498184537722005	Cyto
Object1524	Cont_Cyto_MeanIntensity	0.05098039396107197	Cyto
Object1525	Cont_Cyto_MeanIntensity	0.04151453826062638	Cyto
Object1526	Cont_Cyto_MeanIntensity	0.02530864274336232	Cyto
Object1527	Cont_Cyto_MeanIntensity	0.05607653862756232	Cyto
Object1528	Cont_Cyto_MeanIntensity	0.11427451264113188	Cyto
Object1529	Cont_Cyto_MeanIntensity	0.0276637794666512	Cyto
Object1530	Cont_Cyto_MeanIntensity	0.04862232601233557	Cyto
Object1531	Cont_Cyto_MeanIntensity	0.03103448363855995	Cyto
Object1532	Cont_Cyto_MeanIntensity	0.02461122448459781	Cyto
Object1533	Cont_Cyto_MeanIntensity	0.05512789671343786	Cyto
Object1534	Cont_Cyto_MeanIntensity	0.06993464299011976	Cyto
Object1535	Cont_Cyto_MeanIntensity	0.05921084695944079	Cyto
Object1536	Cont_Cyto_MeanIntensity	0.07144075259566307	Cyto
Object1537	Cont_Cyto_MeanIntensity	0.03751987369882094	Cyto
Object1538	Cont_Cyto_MeanIntensity	0.03634624737428456	Cyto
Object1539	Cont_Cyto_MeanIntensity	0.08408408747935617	Cyto
Object1540	Cont_Cyto_MeanIntensity	0.04333617671838273	Cyto
Object1541	Cont_Cyto_MeanIntensity	0.1089381238856873	Cyto
Object1542	Cont_Cyto_MeanIntensity	0.04713885721807577	Cyto
Object1543	Cont_Cyto_MeanIntensity	0.04233841860183963	Cyto
Object1544	Cont_Cyto_MeanIntensity	0.1012439415940354	Cyto
Object1545	Cont_Cyto_MeanIntensity	0.03850442288881715	Cyto
Object1546	Cont_Cyto_MeanIntensity	0.03043884299695492	Cyto
Object1547	Cont_Cyto_MeanIntensity	0.03679738694336265	Cyto
Object1548	Cont_Cyto_MeanIntensity	0.08821275913766746	Cyto
Object1549	Cont_Cyto_MeanIntensity	0.08106027862264051	Cyto
Object1550	Cont_Cyto_MeanIntensity	0.03837908666580916	Cyto
Object1551	Cont_Cyto_MeanIntensity	0.04419713980845503	Cyto
Object1552	Cont_Cyto_MeanIntensity	0.0240211077547128	Cyto
Object1553	Cont_Cyto_MeanIntensity	0.03516004807673967	Cyto
Object1554	Cont_Cyto_MeanIntensity	0.11661907860520974	Cyto
Object1555	Cont_Cyto_MeanIntensity	0.07110503389565058	Cyto
Object1556	Cont_Cyto_MeanIntensity	0.0319898339609305	Cyto
Object1557	Cont_Cyto_MeanIntensity	0.04575163553818129	Cyto
Object1558	Cont_Cyto_MeanIntensity	0.06043238059068338	Cyto
Object1559	Cont_Cyto_MeanIntensity	0.04842826103170713	Cyto
Object1560	Cont_Cyto_MeanIntensity	0.05699346520834499	Cyto
Object1561	Cont_Cyto_MeanIntensity	0.03785403185368826	Cyto
Object1562	Cont_Cyto_MeanIntensity	0.02930283298095067	Cyto
Object1563	Cont_Cyto_MeanIntensity	0.03265132263059849	Cyto
Object1564	Cont_Cyto_MeanIntensity	0.02514783798583916	Cyto
Object1565	Cont_Cyto_MeanIntensity	0.03234775491531879	Cyto
Object1566	Cont_Cyto_MeanIntensity	0.04128066822886467	Cyto
Object1567	Cont_Cyto_MeanIntensity	0.02589480321676958	Cyto
Object1568	Cont_Cyto_MeanIntensity	0.04844142876278896	Cyto
Object1569	Cont_Cyto_MeanIntensity	0.03071895525183366	Cyto
Object1570	Cont_Cyto_MeanIntensity	0.10143791137506132	Cyto
Object1571	Cont_Cyto_MeanIntensity	0.07341010756199322	Cyto
Object1572	Cont_Cyto_MeanIntensity	0.03877522160663553	Cyto
Object1573	Cont_Cyto_MeanIntensity	0.05483767402465226	Cyto
Object1574	Cont_Cyto_MeanIntensity	0.06294117840006948	Cyto
Object1575	Cont_Cyto_MeanIntensity	0.03181441709346754	Cyto
Object1576	Cont_Cyto_MeanIntensity	0.14008270447351495	Cyto
Object1577	Cont_Cyto_MeanIntensity	0.05960784533785449	Cyto
Object1578	Cont_Cyto_MeanIntensity	0.03039975777311727	Cyto
Object1579	Cont_Cyto_MeanIntensity	0.02296596868284817	Cyto
Object1580	Cont_Cyto_MeanIntensity	0.06557734368280285	Cyto
Object1581	Cont_Cyto_MeanIntensity	0.03563245005686493	Cyto
Object1582	Cont_Cyto_MeanIntensity	0.02646585275162605	Cyto
Object1	Cont_Cyto_MeanIntensity	NA	Cyto
Object2	Cont_Cyto_MeanIntensity	NA	Cyto
Object3	Cont_Cyto_MeanIntensity	NA	Cyto
Object4	Cont_Cyto_MeanIntensity	NA	Cyto
Object5	Cont_Cyto_MeanIntensity	NA	Cyto
Object6	Cont_Cyto_MeanIntensity	NA	Cyto
Object7	Cont_Cyto_MeanIntensity	NA	Cyto
Object8	Cont_Cyto_MeanIntensity	NA	Cyto
Object9	Cont_Cyto_MeanIntensity	NA	Cyto
Object10	Cont_Cyto_MeanIntensity	NA	Cyto
Object11	Cont_Cyto_MeanIntensity	NA	Cyto
Object12	Cont_Cyto_MeanIntensity	NA	Cyto
Object13	Cont_Cyto_MeanIntensity	NA	Cyto
Object14	Cont_Cyto_MeanIntensity	NA	Cyto
Object15	Cont_Cyto_MeanIntensity	NA	Cyto
Object16	Cont_Cyto_MeanIntensity	NA	Cyto
Object17	Cont_Cyto_MeanIntensity	NA	Cyto
Object18	Cont_Cyto_MeanIntensity	NA	Cyto
Object19	Cont_Cyto_MeanIntensity	NA	Cyto
Object20	Cont_Cyto_MeanIntensity	NA	Cyto
Object21	Cont_Cyto_MeanIntensity	NA	Cyto
Object22	Cont_Cyto_MeanIntensity	NA	Cyto
Object23	Cont_Cyto_MeanIntensity	NA	Cyto
Object24	Cont_Cyto_MeanIntensity	NA	Cyto
Object25	Cont_Cyto_MeanIntensity	NA	Cyto
Object26	Cont_Cyto_MeanIntensity	NA	Cyto
Object27	Cont_Cyto_MeanIntensity	NA	Cyto
Object28	Cont_Cyto_MeanIntensity	NA	Cyto
Object29	Cont_Cyto_MeanIntensity	NA	Cyto
Object30	Cont_Cyto_MeanIntensity	NA	Cyto
Object31	Cont_Cyto_MeanIntensity	NA	Cyto
Object32	Cont_Cyto_MeanIntensity	NA	Cyto
Object33	Cont_Cyto_MeanIntensity	NA	Cyto
Object34	Cont_Cyto_MeanIntensity	NA	Cyto
Object35	Cont_Cyto_MeanIntensity	NA	Cyto
Object36	Cont_Cyto_MeanIntensity	NA	Cyto
Object37	Cont_Cyto_MeanIntensity	NA	Cyto
Object38	Cont_Cyto_MeanIntensity	NA	Cyto
Object39	Cont_Cyto_MeanIntensity	NA	Cyto
Object40	Cont_Cyto_MeanIntensity	NA	Cyto
Object41	Cont_Cyto_MeanIntensity	NA	Cyto
Object42	Cont_Cyto_MeanIntensity	NA	Cyto
Object43	Cont_Cyto_MeanIntensity	NA	Cyto
Object44	Cont_Cyto_MeanIntensity	NA	Cyto
Object45	Cont_Cyto_MeanIntensity	NA	Cyto
Object46	Cont_Cyto_MeanIntensity	NA	Cyto
Object47	Cont_Cyto_MeanIntensity	NA	Cyto
Object48	Cont_Cyto_MeanIntensity	NA	Cyto
Object49	Cont_Cyto_MeanIntensity	NA	Cyto
Object50	Cont_Cyto_MeanIntensity	NA	Cyto
Object51	Cont_Cyto_MeanIntensity	NA	Cyto
Object52	Cont_Cyto_MeanIntensity	NA	Cyto
Object53	Cont_Cyto_MeanIntensity	NA	Cyto
Object54	Cont_Cyto_MeanIntensity	NA	Cyto
Object55	Cont_Cyto_MeanIntensity	NA	Cyto
Object56	Cont_Cyto_MeanIntensity	NA	Cyto
Object57	Cont_Cyto_MeanIntensity	NA	Cyto
Object58	Cont_Cyto_MeanIntensity	NA	Cyto
Object59	Cont_Cyto_MeanIntensity	NA	Cyto
Object60	Cont_Cyto_MeanIntensity	NA	Cyto
Object61	Cont_Cyto_MeanIntensity	NA	Cyto
Object62	Cont_Cyto_MeanIntensity	NA	Cyto
Object63	Cont_Cyto_MeanIntensity	NA	Cyto
Object64	Cont_Cyto_MeanIntensity	NA	Cyto
Object65	Cont_Cyto_MeanIntensity	NA	Cyto
Object66	Cont_Cyto_MeanIntensity	NA	Cyto
Object67	Cont_Cyto_MeanIntensity	NA	Cyto
Object68	Cont_Cyto_MeanIntensity	NA	Cyto
Object69	Cont_Cyto_MeanIntensity	NA	Cyto
Object70	Cont_Cyto_MeanIntensity	NA	Cyto
Object71	Cont_Cyto_MeanIntensity	NA	Cyto
Object72	Cont_Cyto_MeanIntensity	NA	Cyto
Object73	Cont_Cyto_MeanIntensity	NA	Cyto
Object74	Cont_Cyto_MeanIntensity	NA	Cyto
Object75	Cont_Cyto_MeanIntensity	NA	Cyto
Object76	Cont_Cyto_MeanIntensity	NA	Cyto
Object77	Cont_Cyto_MeanIntensity	NA	Cyto
Object78	Cont_Cyto_MeanIntensity	NA	Cyto
Object79	Cont_Cyto_MeanIntensity	NA	Cyto
Object80	Cont_Cyto_MeanIntensity	NA	Cyto
Object81	Cont_Cyto_MeanIntensity	NA	Cyto
Object82	Cont_Cyto_MeanIntensity	NA	Cyto
Object83	Cont_Cyto_MeanIntensity	NA	Cyto
Object84	Cont_Cyto_MeanIntensity	NA	Cyto
Object85	Cont_Cyto_MeanIntensity	NA	Cyto
Object86	Cont_Cyto_MeanIntensity	NA	Cyto
Object87	Cont_Cyto_MeanIntensity	NA	Cyto
Object88	Cont_Cyto_MeanIntensity	NA	Cyto
Object89	Cont_Cyto_MeanIntensity	NA	Cyto
Object90	Cont_Cyto_MeanIntensity	NA	Cyto
Object91	Cont_Cyto_MeanIntensity	NA	Cyto
Object92	Cont_Cyto_MeanIntensity	NA	Cyto
Object93	Cont_Cyto_MeanIntensity	NA	Cyto
Object94	Cont_Cyto_MeanIntensity	NA	Cyto
Object95	Cont_Cyto_MeanIntensity	NA	Cyto
Object96	Cont_Cyto_MeanIntensity	NA	Cyto
Object97	Cont_Cyto_MeanIntensity	NA	Cyto
Object98	Cont_Cyto_MeanIntensity	NA	Cyto
Object99	Cont_Cyto_MeanIntensity	NA	Cyto
Object100	Cont_Cyto_MeanIntensity	NA	Cyto
Object101	Cont_Cyto_MeanIntensity	NA	Cyto
Object102	Cont_Cyto_MeanIntensity	NA	Cyto
Object103	Cont_Cyto_MeanIntensity	NA	Cyto
Object104	Cont_Cyto_MeanIntensity	NA	Cyto
Object105	Cont_Cyto_MeanIntensity	NA	Cyto
Object106	Cont_Cyto_MeanIntensity	NA	Cyto
Object107	Cont_Cyto_MeanIntensity	NA	Cyto
Object108	Cont_Cyto_MeanIntensity	NA	Cyto
Object109	Cont_Cyto_MeanIntensity	NA	Cyto
Object110	Cont_Cyto_MeanIntensity	NA	Cyto
Object111	Cont_Cyto_MeanIntensity	NA	Cyto
Object112	Cont_Cyto_MeanIntensity	NA	Cyto
Object113	Cont_Cyto_MeanIntensity	NA	Cyto
Object114	Cont_Cyto_MeanIntensity	NA	Cyto
Object115	Cont_Cyto_MeanIntensity	NA	Cyto
Object116	Cont_Cyto_MeanIntensity	NA	Cyto
Object117	Cont_Cyto_MeanIntensity	NA	Cyto
Object118	Cont_Cyto_MeanIntensity	NA	Cyto
Object119	Cont_Cyto_MeanIntensity	NA	Cyto
Object120	Cont_Cyto_MeanIntensity	NA	Cyto
Object121	Cont_Cyto_MeanIntensity	NA	Cyto
Object122	Cont_Cyto_MeanIntensity	NA	Cyto
Object123	Cont_Cyto_MeanIntensity	NA	Cyto
Object124	Cont_Cyto_MeanIntensity	NA	Cyto
Object125	Cont_Cyto_MeanIntensity	NA	Cyto
Object126	Cont_Cyto_MeanIntensity	NA	Cyto
Object127	Cont_Cyto_MeanIntensity	NA	Cyto
Object128	Cont_Cyto_MeanIntensity	NA	Cyto
Object129	Cont_Cyto_MeanIntensity	NA	Cyto
Object130	Cont_Cyto_MeanIntensity	NA	Cyto
Object131	Cont_Cyto_MeanIntensity	NA	Cyto
Object132	Cont_Cyto_MeanIntensity	NA	Cyto
Object133	Cont_Cyto_MeanIntensity	NA	Cyto
Object134	Cont_Cyto_MeanIntensity	NA	Cyto
Object135	Cont_Cyto_MeanIntensity	NA	Cyto
Object136	Cont_Cyto_MeanIntensity	NA	Cyto
Object137	Cont_Cyto_MeanIntensity	NA	Cyto
Object138	Cont_Cyto_MeanIntensity	NA	Cyto
Object139	Cont_Cyto_MeanIntensity	NA	Cyto
Object140	Cont_Cyto_MeanIntensity	NA	Cyto
Object141	Cont_Cyto_MeanIntensity	NA	Cyto
Object142	Cont_Cyto_MeanIntensity	NA	Cyto
Object143	Cont_Cyto_MeanIntensity	NA	Cyto
Object144	Cont_Cyto_MeanIntensity	NA	Cyto
Object145	Cont_Cyto_MeanIntensity	NA	Cyto
Object146	Cont_Cyto_MeanIntensity	NA	Cyto
Object147	Cont_Cyto_MeanIntensity	NA	Cyto
Object148	Cont_Cyto_MeanIntensity	NA	Cyto
Object149	Cont_Cyto_MeanIntensity	NA	Cyto
Object150	Cont_Cyto_MeanIntensity	NA	Cyto
Object151	Cont_Cyto_MeanIntensity	NA	Cyto
Object152	Cont_Cyto_MeanIntensity	NA	Cyto
Object153	Cont_Cyto_MeanIntensity	NA	Cyto
Object154	Cont_Cyto_MeanIntensity	NA	Cyto
Object155	Cont_Cyto_MeanIntensity	NA	Cyto
Object156	Cont_Cyto_MeanIntensity	NA	Cyto
Object157	Cont_Cyto_MeanIntensity	NA	Cyto
Object158	Cont_Cyto_MeanIntensity	NA	Cyto
Object159	Cont_Cyto_MeanIntensity	NA	Cyto
Object160	Cont_Cyto_MeanIntensity	NA	Cyto
Object161	Cont_Cyto_MeanIntensity	NA	Cyto
Object162	Cont_Cyto_MeanIntensity	NA	Cyto
Object163	Cont_Cyto_MeanIntensity	NA	Cyto
Object164	Cont_Cyto_MeanIntensity	NA	Cyto
Object165	Cont_Cyto_MeanIntensity	NA	Cyto
Object166	Cont_Cyto_MeanIntensity	NA	Cyto
Object167	Cont_Cyto_MeanIntensity	NA	Cyto
Object168	Cont_Cyto_MeanIntensity	NA	Cyto
Object169	Cont_Cyto_MeanIntensity	NA	Cyto
Object170	Cont_Cyto_MeanIntensity	NA	Cyto
Object171	Cont_Cyto_MeanIntensity	NA	Cyto
Object172	Cont_Cyto_MeanIntensity	NA	Cyto
Object173	Cont_Cyto_MeanIntensity	NA	Cyto
Object174	Cont_Cyto_MeanIntensity	NA	Cyto
Object175	Cont_Cyto_MeanIntensity	NA	Cyto
Object176	Cont_Cyto_MeanIntensity	NA	Cyto
Object177	Cont_Cyto_MeanIntensity	NA	Cyto
Object178	Cont_Cyto_MeanIntensity	NA	Cyto
Object179	Cont_Cyto_MeanIntensity	NA	Cyto
Object180	Cont_Cyto_MeanIntensity	NA	Cyto
Object181	Cont_Cyto_MeanIntensity	NA	Cyto
Object182	Cont_Cyto_MeanIntensity	NA	Cyto
Object183	Cont_Cyto_MeanIntensity	NA	Cyto
Object184	Cont_Cyto_MeanIntensity	NA	Cyto
Object185	Cont_Cyto_MeanIntensity	NA	Cyto
Object186	Cont_Cyto_MeanIntensity	NA	Cyto
Object187	Cont_Cyto_MeanIntensity	NA	Cyto
Object188	Cont_Cyto_MeanIntensity	NA	Cyto
Object189	Cont_Cyto_MeanIntensity	NA	Cyto
Object190	Cont_Cyto_MeanIntensity	NA	Cyto
Object191	Cont_Cyto_MeanIntensity	NA	Cyto
Object192	Cont_Cyto_MeanIntensity	NA	Cyto
Object193	Cont_Cyto_MeanIntensity	NA	Cyto
Object194	Cont_Cyto_MeanIntensity	NA	Cyto
Object195	Cont_Cyto_MeanIntensity	NA	Cyto
Object196	Cont_Cyto_MeanIntensity	NA	Cyto
Object197	Cont_Cyto_MeanIntensity	NA	Cyto
Object198	Cont_Cyto_MeanIntensity	NA	Cyto
Object199	Cont_Cyto_MeanIntensity	NA	Cyto
Object200	Cont_Cyto_MeanIntensity	NA	Cyto
Object201	Cont_Cyto_MeanIntensity	NA	Cyto
Object202	Cont_Cyto_MeanIntensity	NA	Cyto
Object203	Cont_Cyto_MeanIntensity	NA	Cyto
Object204	Cont_Cyto_MeanIntensity	NA	Cyto
Object205	Cont_Cyto_MeanIntensity	NA	Cyto
Object206	Cont_Cyto_MeanIntensity	NA	Cyto
Object207	Cont_Cyto_MeanIntensity	NA	Cyto
Object208	Cont_Cyto_MeanIntensity	NA	Cyto
Object209	Cont_Cyto_MeanIntensity	NA	Cyto
Object210	Cont_Cyto_MeanIntensity	NA	Cyto
Object211	Cont_Cyto_MeanIntensity	NA	Cyto
Object212	Cont_Cyto_MeanIntensity	NA	Cyto
Object213	Cont_Cyto_MeanIntensity	NA	Cyto
Object214	Cont_Cyto_MeanIntensity	NA	Cyto
Object215	Cont_Cyto_MeanIntensity	NA	Cyto
Object216	Cont_Cyto_MeanIntensity	NA	Cyto
Object217	Cont_Cyto_MeanIntensity	NA	Cyto
Object218	Cont_Cyto_MeanIntensity	NA	Cyto
Object219	Cont_Cyto_MeanIntensity	NA	Cyto
Object220	Cont_Cyto_MeanIntensity	NA	Cyto
Object221	Cont_Cyto_MeanIntensity	NA	Cyto
Object222	Cont_Cyto_MeanIntensity	NA	Cyto
Object223	Cont_Cyto_MeanIntensity	NA	Cyto
Object224	Cont_Cyto_MeanIntensity	NA	Cyto
Object225	Cont_Cyto_MeanIntensity	NA	Cyto
Object226	Cont_Cyto_MeanIntensity	NA	Cyto
Object227	Cont_Cyto_MeanIntensity	NA	Cyto
Object228	Cont_Cyto_MeanIntensity	NA	Cyto
Object229	Cont_Cyto_MeanIntensity	NA	Cyto
Object230	Cont_Cyto_MeanIntensity	NA	Cyto
Object231	Cont_Cyto_MeanIntensity	NA	Cyto
Object232	Cont_Cyto_MeanIntensity	NA	Cyto
Object233	Cont_Cyto_MeanIntensity	NA	Cyto
Object234	Cont_Cyto_MeanIntensity	NA	Cyto
Object235	Cont_Cyto_MeanIntensity	NA	Cyto
Object236	Cont_Cyto_MeanIntensity	NA	Cyto
Object237	Cont_Cyto_MeanIntensity	NA	Cyto
Object238	Cont_Cyto_MeanIntensity	NA	Cyto
Object239	Cont_Cyto_MeanIntensity	NA	Cyto
Object240	Cont_Cyto_MeanIntensity	NA	Cyto
Object241	Cont_Cyto_MeanIntensity	NA	Cyto
Object242	Cont_Cyto_MeanIntensity	NA	Cyto
Object243	Cont_Cyto_MeanIntensity	NA	Cyto
Object244	Cont_Cyto_MeanIntensity	NA	Cyto
Object245	Cont_Cyto_MeanIntensity	NA	Cyto
Object246	Cont_Cyto_MeanIntensity	NA	Cyto
Object247	Cont_Cyto_MeanIntensity	NA	Cyto
Object248	Cont_Cyto_MeanIntensity	NA	Cyto
Object249	Cont_Cyto_MeanIntensity	NA	Cyto
Object250	Cont_Cyto_MeanIntensity	NA	Cyto
Object251	Cont_Cyto_MeanIntensity	NA	Cyto
Object252	Cont_Cyto_MeanIntensity	NA	Cyto
Object253	Cont_Cyto_MeanIntensity	NA	Cyto
Object254	Cont_Cyto_MeanIntensity	NA	Cyto
Object255	Cont_Cyto_MeanIntensity	NA	Cyto
Object256	Cont_Cyto_MeanIntensity	NA	Cyto
Object257	Cont_Cyto_MeanIntensity	NA	Cyto
Object258	Cont_Cyto_MeanIntensity	NA	Cyto
Object259	Cont_Cyto_MeanIntensity	NA	Cyto
Object260	Cont_Cyto_MeanIntensity	NA	Cyto
Object261	Cont_Cyto_MeanIntensity	NA	Cyto
Object262	Cont_Cyto_MeanIntensity	NA	Cyto
Object263	Cont_Cyto_MeanIntensity	NA	Cyto
Object264	Cont_Cyto_MeanIntensity	NA	Cyto
Object265	Cont_Cyto_MeanIntensity	NA	Cyto
Object266	Cont_Cyto_MeanIntensity	NA	Cyto
Object267	Cont_Cyto_MeanIntensity	NA	Cyto
Object268	Cont_Cyto_MeanIntensity	NA	Cyto
Object269	Cont_Cyto_MeanIntensity	NA	Cyto
Object270	Cont_Cyto_MeanIntensity	NA	Cyto
Object271	Cont_Cyto_MeanIntensity	NA	Cyto
Object272	Cont_Cyto_MeanIntensity	NA	Cyto
Object273	Cont_Cyto_MeanIntensity	NA	Cyto
Object274	Cont_Cyto_MeanIntensity	NA	Cyto
Object275	Cont_Cyto_MeanIntensity	NA	Cyto
Object276	Cont_Cyto_MeanIntensity	NA	Cyto
Object277	Cont_Cyto_MeanIntensity	NA	Cyto
Object278	Cont_Cyto_MeanIntensity	NA	Cyto
Object279	Cont_Cyto_MeanIntensity	NA	Cyto
Object280	Cont_Cyto_MeanIntensity	NA	Cyto
Object281	Cont_Cyto_MeanIntensity	NA	Cyto
Object282	Cont_Cyto_MeanIntensity	NA	Cyto
Object283	Cont_Cyto_MeanIntensity	NA	Cyto
Object284	Cont_Cyto_MeanIntensity	NA	Cyto
Object285	Cont_Cyto_MeanIntensity	NA	Cyto
Object286	Cont_Cyto_MeanIntensity	NA	Cyto
Object287	Cont_Cyto_MeanIntensity	NA	Cyto
Object288	Cont_Cyto_MeanIntensity	NA	Cyto
Object289	Cont_Cyto_MeanIntensity	NA	Cyto
Object290	Cont_Cyto_MeanIntensity	NA	Cyto
Object291	Cont_Cyto_MeanIntensity	NA	Cyto
Object292	Cont_Cyto_MeanIntensity	NA	Cyto
Object293	Cont_Cyto_MeanIntensity	NA	Cyto
Object294	Cont_Cyto_MeanIntensity	NA	Cyto
Object295	Cont_Cyto_MeanIntensity	NA	Cyto
Object296	Cont_Cyto_MeanIntensity	NA	Cyto
Object297	Cont_Cyto_MeanIntensity	NA	Cyto
Object298	Cont_Cyto_MeanIntensity	NA	Cyto
Object299	Cont_Cyto_MeanIntensity	NA	Cyto
Object300	Cont_Cyto_MeanIntensity	NA	Cyto
Object301	Cont_Cyto_MeanIntensity	NA	Cyto
Object302	Cont_Cyto_MeanIntensity	NA	Cyto
Object303	Cont_Cyto_MeanIntensity	NA	Cyto
Object304	Cont_Cyto_MeanIntensity	NA	Cyto
Object305	Cont_Cyto_MeanIntensity	NA	Cyto
Object306	Cont_Cyto_MeanIntensity	NA	Cyto
Object307	Cont_Cyto_MeanIntensity	NA	Cyto
Object308	Cont_Cyto_MeanIntensity	NA	Cyto
Object309	Cont_Cyto_MeanIntensity	NA	Cyto
Object310	Cont_Cyto_MeanIntensity	NA	Cyto
Object311	Cont_Cyto_MeanIntensity	NA	Cyto
Object312	Cont_Cyto_MeanIntensity	NA	Cyto
Object313	Cont_Cyto_MeanIntensity	NA	Cyto
Object314	Cont_Cyto_MeanIntensity	NA	Cyto
Object315	Cont_Cyto_MeanIntensity	NA	Cyto
Object316	Cont_Cyto_MeanIntensity	NA	Cyto
Object317	Cont_Cyto_MeanIntensity	NA	Cyto
Object318	Cont_Cyto_MeanIntensity	NA	Cyto
Object319	Cont_Cyto_MeanIntensity	NA	Cyto
Object320	Cont_Cyto_MeanIntensity	NA	Cyto
Object321	Cont_Cyto_MeanIntensity	NA	Cyto
Object322	Cont_Cyto_MeanIntensity	NA	Cyto
Object323	Cont_Cyto_MeanIntensity	NA	Cyto
Object324	Cont_Cyto_MeanIntensity	NA	Cyto
Object325	Cont_Cyto_MeanIntensity	NA	Cyto
Object326	Cont_Cyto_MeanIntensity	NA	Cyto
Object327	Cont_Cyto_MeanIntensity	NA	Cyto
Object328	Cont_Cyto_MeanIntensity	NA	Cyto
Object329	Cont_Cyto_MeanIntensity	NA	Cyto
Object330	Cont_Cyto_MeanIntensity	NA	Cyto
Object331	Cont_Cyto_MeanIntensity	NA	Cyto
Object332	Cont_Cyto_MeanIntensity	NA	Cyto
Object333	Cont_Cyto_MeanIntensity	NA	Cyto
Object334	Cont_Cyto_MeanIntensity	NA	Cyto
Object335	Cont_Cyto_MeanIntensity	NA	Cyto
Object336	Cont_Cyto_MeanIntensity	NA	Cyto
Object337	Cont_Cyto_MeanIntensity	NA	Cyto
Object338	Cont_Cyto_MeanIntensity	NA	Cyto
Object339	Cont_Cyto_MeanIntensity	NA	Cyto
Object340	Cont_Cyto_MeanIntensity	NA	Cyto
Object341	Cont_Cyto_MeanIntensity	NA	Cyto
Object342	Cont_Cyto_MeanIntensity	NA	Cyto
Object343	Cont_Cyto_MeanIntensity	NA	Cyto
Object344	Cont_Cyto_MeanIntensity	NA	Cyto
Object345	Cont_Cyto_MeanIntensity	NA	Cyto
Object346	Cont_Cyto_MeanIntensity	NA	Cyto
Object347	Cont_Cyto_MeanIntensity	NA	Cyto
Object348	Cont_Cyto_MeanIntensity	NA	Cyto
Object349	Cont_Cyto_MeanIntensity	NA	Cyto
Object350	Cont_Cyto_MeanIntensity	NA	Cyto
Object351	Cont_Cyto_MeanIntensity	NA	Cyto
Object352	Cont_Cyto_MeanIntensity	NA	Cyto
Object353	Cont_Cyto_MeanIntensity	NA	Cyto
Object354	Cont_Cyto_MeanIntensity	NA	Cyto
Object355	Cont_Cyto_MeanIntensity	NA	Cyto
Object356	Cont_Cyto_MeanIntensity	NA	Cyto
Object357	Cont_Cyto_MeanIntensity	NA	Cyto
Object358	Cont_Cyto_MeanIntensity	NA	Cyto
Object359	Cont_Cyto_MeanIntensity	NA	Cyto
Object360	Cont_Cyto_MeanIntensity	NA	Cyto
Object361	Cont_Cyto_MeanIntensity	NA	Cyto
Object362	Cont_Cyto_MeanIntensity	NA	Cyto
Object363	Cont_Cyto_MeanIntensity	NA	Cyto
Object364	Cont_Cyto_MeanIntensity	NA	Cyto
Object365	Cont_Cyto_MeanIntensity	NA	Cyto
Object366	Cont_Cyto_MeanIntensity	NA	Cyto
Object367	Cont_Cyto_MeanIntensity	NA	Cyto
Object368	Cont_Cyto_MeanIntensity	NA	Cyto
Object369	Cont_Cyto_MeanIntensity	NA	Cyto
Object370	Cont_Cyto_MeanIntensity	NA	Cyto
Object371	Cont_Cyto_MeanIntensity	NA	Cyto
Object372	Cont_Cyto_MeanIntensity	NA	Cyto
Object373	Cont_Cyto_MeanIntensity	NA	Cyto
Object374	Cont_Cyto_MeanIntensity	NA	Cyto
Object375	Cont_Cyto_MeanIntensity	NA	Cyto
Object376	Cont_Cyto_MeanIntensity	NA	Cyto
Object377	Cont_Cyto_MeanIntensity	NA	Cyto
Object378	Cont_Cyto_MeanIntensity	NA	Cyto
Object379	Cont_Cyto_MeanIntensity	NA	Cyto
Object380	Cont_Cyto_MeanIntensity	NA	Cyto
Object381	Cont_Cyto_MeanIntensity	NA	Cyto
Object382	Cont_Cyto_MeanIntensity	NA	Cyto
Object383	Cont_Cyto_MeanIntensity	NA	Cyto
Object384	Cont_Cyto_MeanIntensity	NA	Cyto
Object385	Cont_Cyto_MeanIntensity	NA	Cyto
Object386	Cont_Cyto_MeanIntensity	NA	Cyto
Object387	Cont_Cyto_MeanIntensity	NA	Cyto
Object388	Cont_Cyto_MeanIntensity	NA	Cyto
Object389	Cont_Cyto_MeanIntensity	NA	Cyto
Object390	Cont_Cyto_MeanIntensity	NA	Cyto
Object391	Cont_Cyto_MeanIntensity	NA	Cyto
Object392	Cont_Cyto_MeanIntensity	NA	Cyto
Object393	Cont_Cyto_MeanIntensity	NA	Cyto
Object394	Cont_Cyto_MeanIntensity	NA	Cyto
Object395	Cont_Cyto_MeanIntensity	NA	Cyto
Object396	Cont_Cyto_MeanIntensity	NA	Cyto
Object397	Cont_Cyto_MeanIntensity	NA	Cyto
Object398	Cont_Cyto_MeanIntensity	NA	Cyto
Object399	Cont_Cyto_MeanIntensity	NA	Cyto
Object400	Cont_Cyto_MeanIntensity	NA	Cyto
Object401	Cont_Cyto_MeanIntensity	NA	Cyto
Object402	Cont_Cyto_MeanIntensity	NA	Cyto
Object403	Cont_Cyto_MeanIntensity	NA	Cyto
Object404	Cont_Cyto_MeanIntensity	NA	Cyto
Object405	Cont_Cyto_MeanIntensity	NA	Cyto
Object406	Cont_Cyto_MeanIntensity	NA	Cyto
Object407	Cont_Cyto_MeanIntensity	NA	Cyto
Object408	Cont_Cyto_MeanIntensity	NA	Cyto
Object409	Cont_Cyto_MeanIntensity	NA	Cyto
Object410	Cont_Cyto_MeanIntensity	NA	Cyto
Object411	Cont_Cyto_MeanIntensity	NA	Cyto
Object412	Cont_Cyto_MeanIntensity	NA	Cyto
Object413	Cont_Cyto_MeanIntensity	NA	Cyto
Object414	Cont_Cyto_MeanIntensity	NA	Cyto
Object415	Cont_Cyto_MeanIntensity	NA	Cyto
Object416	Cont_Cyto_MeanIntensity	NA	Cyto
Object417	Cont_Cyto_MeanIntensity	NA	Cyto
[truncated: 24,841 more rows]
