# Supplementary material for: Parallelized multidimensional analytic framework applied to mammary epithelial cells uncovers regulatory principles in EMT
Source: Nat Commun. 2023 Feb 8;14:688. doi: 10.1038/s41467-023-36122-x (PMC9908882; doi:10.1038/s41467-023-36122-x)
Supplement: Supplementary file 12 — Source Data files [file 41467_2023_36122_MOESM12_ESM.zip › Source_Data_files/Source Data file ΓÇô Fig 2i.txt]

emtexmap_diff_mirs	mirs_dbEMT2	emtexmap_diff_proteins	genes_dbEMT2	genes_msigdb
MIR5189	MIR200C	EIF5B	TGFB1	CD24
MIR6812	MIR200B	CFB	SNAI1	CDH1
MIR6790	MIR200A	APOA1	ZEB1	CDH11
MIR708	MIR21	OAT	CDH1	CDH3
MIR6068	MIR34A	ATP5B	TWIST1	CDH4
MIR21	MIR30A	TPM3	CTNNB1	CLDN7
MIR8063	MIR205	CTSB	STAT3	CRB3
MIR21	MIR221	LAMC1	SNAI2	CXADR
MIR6800	MIR145	PYGB	HIF1A	DMKN
MIR4689	MIR429	RALB	AKT1	DSC2
MIR24	MIR93	G6PD	ZEB2	DSP
MIR3663	MIR204	F3	SMAD3	EPCAM
MIR4695	MIR203A	UCHL3	EGFR	EPPK1
MIR718	MIR186	MUC1	SMAD2	F11R
MIR3185	MIR155	NME2	NOTCH1	GJB2
MIR197	MIR148A	CALR	ILK	GJB3
MIR5001	MIR26B	LOX	GSK3B	MAL2
MIR23B	MIR23A	SFN	NFKB1	MARVELD2
MIR501	MIR214	ATP6V1A	IL6	MPZL2
MIR3187	MIR19A	RPL3	HMGA2	MUC1
MIR200A	MIR150	ALDH7A1	CXCR4	OCLN
MIR4634	MIR141	FXR1	TP53	PATJ
MIR339	MIR124-1	HIST1H4A	EGF	PCDH7
MIR5581	MIR101-1	CSNK2B	MTDH	PKP3
MIR6716	MIR300	ACTC1	MAPK1	PMEPA1
MIR940	MIR9-1	PAFAH1B2	CD44	PPL
MIR3613	MIR30C2	HIST1H3A	BMI1	SCEL
MIR3121	MIR30C1	H3F3A	PTEN	SFN
MIR642B	MIR29C	DLG1	MTOR	SH3YL1
MIR6746	MIR29B1	FKBP5	VIM	SHROOM3
MIR6075	MIR26A1	TRA2A	RAC1	SYTL1
MIR149	MIR137	MVP	MMP9	TACSTD2
MIR3180	MIR130B	ARPC1A	MMP2	TMEM30B
MIR8073	MIR10B	AKAP9	GLI1	TSPAN1
MIR6806	MIR106B	TUBB1	MET	TSPAN15
MIR3679	MIR106A	TRMT1	SMAD4	ACKR2
MIR20B	MIRLET7A1	GAR1	KLF4	AKAP13
MIR6776	MIR655	CALML5	WNT5A	BCL2L10
MIR6806	MIR630	APPL1	MYC	CDH10
MIR4701	MIR590	PSME2	SMAD7	CYP19A1
LET	MIR491	DNPEP	SIRT1	CYP7B1
MIR494	MIR485	SNX6	CTGF	EDN2
MIR4632	MIR375	FIS1	CCR7	EPS15
MIR6827	MIR361	FGFR1OP	PROM1	FOXO1
MIR3177	MIR96	NDUFA11	TGFB2	GIMAP6
MIR6748	MIR31	ARPC5L	PIK3CA	IDS
MIR98	MIR222	CLPTM1L	RHOA	IFI44L
MIR663B	MIR218-1	DNAJB5	AR	LFNG
MIR766	MIR181A1	HEXIM1	CD274	LINC00906
MIR6820	MIR194-1	TGFB1	FOXM1	LRRC2
MIR4498	MIR185	HARS	YAP1	NTF4
MIR4487	MIR182	PFN2	SRC	OLIG2
MIR509	MIR181A2	PSMD5	MALAT1	PAPPA
MIR4688	MIR17	PRCC	JAK2	PAXX
LET	MIR143	BOLA2	WWTR1	PCDH9
MIR4521	MIR130A	SPTBN2	CDH2	REST
MIR6813	MIR128-1	SIPA1L1	TNF	RGPD1
MIR3934	MIR10A	HTATSF1	CXCL12	SECISBP2
MIR15A	MIR1271	ZFC3H1	RELA	TCOF1
MIR4717	MIR616	MED24	MAPK3	TOB2
MIR7154	MIR612	ATF2	CXCL8	WNT2
MIR194	MIR506	FOSL2	HGF	ANLN
MIR4529	MIR497	NDUFS1	FN1	APLP2
MIR6511B	MIR494	MARCKS	TWIST2	CD63
MIR506	MIR489	ELF1	TP63	CDH2
MIR6779	MIR196B	RBM5	NANOG	CLIC4
MIR6798	MIR373	XPC	VEGFA	CTSB
MIR664B	MIR135B	NFIA	SP1	CX3CR1
MIR668	MIR34C	SFSWAP	S100A4	DSG2
MIR4720	MIR33A	SF3B2	PTK2	EDNRB
MIR4284	MIR30D	PLEC	MAPK7	EMP1
MIR6782	MIR301A	RALBP1	MUC1	ENC1
MIR6865	MIR27A	ZYX	HMGB1	FGG
MIR30A	MIR24-1	PARP14	EZH2	FZD1
MIR4443	MIR224	C17orf85	ESR1	HMMR
MIR3687	MIR223	MIA3	HOTAIR	ITGAV
MIR1260B	MIR218-2	CEP170	CAV1	L1CAM
MIR7641	MIR206	FAM91A1	SOX2	LUM
MIR424	MIR20A	ZFYVE26	BMP7	MFAP1
MIR181A	MIR199A1	PTRF	BMP4	MMP2
MIR28	MIR193A	CCDC171	SHH	PFN1
MIR6880	MIR191	MRGPRG	PTGS2	PRKCA
MIR6752	MIR187	PHLDB2	POU5F1	RAB1A
MIR106B	MIR183	MTDH	PRRX1	RAN
MIR4741	MIR16-1	FAM83A	KRAS	RRAGA
MIR6778	MIR15B	MISP	ID1	SDCBP
MIR4707	MIR15A	BANK1	H19	SELENOP
MIR3195	MIR153-1	LEO1	FGFR1	SERPINA3
MIR6165	MIR146A	IWS1	POSTN	SMARCA1
MIR7845	MIR135A1	FAM129B	FOXQ1	SPA17
MIR505	MIR134	SEC62	MTA1	SPARC
MIR6728	MIR132	BUD13	GRHL2	TUBA1A
MIR150	MIR124-3	NUCKS1	TRPS1	TUBA3C
MIR187	MIR124-2	ARHGEF12	ADAM17	TUBA4A
MIR675	MIR122	MBD1	T	TUBB3
MIR602	MIR101-2	SRRM2	AURKA	VCAN
MIR4783	MIR100	HDGFRP3	BMP2	AKT1S1
MIR933	MIR1236	TSFM	CCL18	CHN1
MIR1909	MIR675	CALD1	CCL2	KIT
MIR3162	MIR802	STK4	ROCK1	MAGEA6
MIR1914	MIR454	RABL6	ESRP1	MAL
MIR25	MIR663A	CEP112	PPARG	MITF
MIR1277	MIR92B	CDS1	NTRK2	PDGFRA
MIR2276	MIR646	GAS2L1	EPCAM	PMP22
MIR6753	MIR639	COL17A1	LOXL2	PTPRZ1
MIR425	MIR638	FOCAD	LGALS1	S100A10
MIR513B	MIR573	AP3B1	JUN	SETX
MIR539	MIR487B	NOP56	ITGB1	ACADM
MIR7150	MIR522	U2SURP	HDAC1	ACSL3
MIR4525	MIR517C	SMAD1	GREM1	ADK
MIR378H	MIR520G	DSCAM	KDM1A	ADSL
MIR6511A	MIR452	VPS4B	AGER	AK4
MIR885	MIR449A	SRSF10	NUMB	AKR7A2
MIR99A	MIR424	ZRANB2	WNT1	ALDH1A2
MIR4730	MIR382	SLU7	EZR	ANO6
MIR4295	MIR381	LMNA	TLR4	APEX1
MIR500A	MIR345	HSP90AB1	TCF3	ARID5B
MIR1323	MIR331	HNRNPA1	STK11	ASH2L
MIR4750	MIR326	OSBP	UCA1	ATL3
MIR6132	MIR7-1	ARID4A	CCL21	ATP5MGL
MIR378A	MIR30E	RFC1	CCL20	ATP6V0B
MIR508	MIR30B	DEK	LEF1	ATP6V0D1
MIR584	MIR302A	TMPO	PAX2	ATRAID
MIR1247	MIR29A	ATRX	DDR2	BCCIP
MIR30C	MIR26A2	NASP	YBX1	BRK1
MIR130B	MIR25	PAPOLA	MCAM	BTF3
MIR619	MIR24-2	SLC16A1	LOX	BZW1
MIR503	MIR23B	CBX1	LCN2	CA9
MIR589	MIR217	SPTBN1	IL17A	CASP5
MIR4516	MIR216A	SRSF11	IL1B	CAV1
MIR6850	MIR211	SRSF4	IGF1R	CBFB
MIR615	MIR208A	ILF3	IGF1	CCT5
MIR4745	MIR199A2	PRPF4B	HSF1	CDC5L
MIR671	MIR190A	SAFB2	HNF4A	CDKN1A
MIR4532	MIR181B1	RNPS1	FOXA1	CDYL
MIR4497	MIR153-2	JMJD1C	FOXC2	CGA
MIR612	MIR152	HNRNPUL2	ERBB2	CHCHD1
MIR1469	MIR149	DOCK11	EGR1	CHCHD2
MIR4721	MIR144	ZC3H13	KLF8	CKS1B
MIR4454	MIR136	CEP350	NES	COX6B1
MIR4739	MIR129-1	CTR9	LINC-ROR	COX8A
MIR4734	MIR125B1	RHBDF2	NUAK1	CXCL12
MIR1224	MIRLET7G	LARP1	DCLK1	CYC1
MIR216B	MIRLET7D	RAPH1	CLDN1	DAD1
MIR3675	MIRLET7B	MEPCE	RUNX2	DCAF13
MIR4507	MIR1181	PPFIBP1	TET1	DCK
MIR4470	MIR124-2HG	FNBP4	TP73	DHRS11
MIR6832	MIR875	DCPS	THBD	DUSP12
MIR7977	MIR888	GRAMD1A	TGM2	EEF1AKNMT
MIR5189		EP400	TGFBR3	EIF1B
MIR3178		YTHDC1	TGFBR2	EIF3H
MIR6860		SPEN	TGFB3	EIF5
MIR3180		SLC35A5	STIM1	ELOC
MIR1184		PI4K2A	SRF	ENO1
MIR8062		EPB41L1	BRCA1	EPB41L3
MIR7110		BCLAF1	SPARC	EXOC2
MIR4484		SFMBT1	SOX9	FAIM
MIR4463		NUDC	SOX4	FAM114A1
MIR1587		PLEKHA6	FSCN1	FHL1
MIR6069		GIT1	SIX1	GABARAP
MIR6749		TOR1AIP1	SDC1	GGH
MIR4486		NDRG1	SATB1	GHITM
MIR18A		INCENP	BCL2L1	GLO1
MIR1228		TCF20	OVOL2	GNG12
MIR1268A		NCOR2	MKL1	GON7
MIR3651		CUL4A	NDRG2	GRB2
MIR6861		H7BZ55	EIF5A2	GSTA4
MIR484		GMFG	PARD3	GTF2H2
MIR1246		PSIP1	PRKCI	HIBADH
MIR4433B		HNRNPC	AXL	HIST1H3D
MIR422A		ATP2A2	FBXW7	HIST1H4B
MIR7109		MAP1B	TRIM33	HIST1H4C
MIR4429		SRSF2	PAK1	HSPA8
MIR212		SCRIB	OSM	IDE
MIR4492		CLINT1	ROR2	IFITM2
MIR6750		NOM1	NOTCH2	IGFBP1
MIR378D		HDGFRP2	MSX2	IL1RL1
MIR320E		SMARCC2	MMP14	KIF11
MIR17		TTN	LEP	KIF1BP
MIR132		MYO18A	L1CAM	KLF10
MIR3609		ACIN1	RHOC	LAMTOR5
MIR3175		TBC1D2B	CYR61	LAPTM4A
MIR378C		DNAH3	BIRC5	LHFPL2
MIR4298		HSPB1	HSPA5	LIPA
MIR6831		RIOK1	HOXA13	LRPAP1
MIR7847		PI4KB	ANXA2	MAP4K3
MIR6723		PRAMEF18	PDCD4	MAPRE1
MIR30B		C2	GATA3	MDH1
MIR3911		FXN	ALK	MDM2
MIR7107		RDX	FLOT2	MMADHC
MIR141		KLK10	FOXO3	MMGT1
MIR30E		BANF1	FOXC1	MRPL15
MIR181D		SLPI	FGFR2	MRPL37
MIR1225		ANXA1	FGF2	MRPS22
MIR7112		S100P	AKT2	MYB
MIR138		PSMA5	EPAS1	NCOA4
MIR1180		S100A11	DNMT1	NDUFAB1
MIR3197		MT1X	DAB2	NDUFB11
MIR365B		HIST1H2BK	CUX1	NDUFB3
MIR4669		ARPC2	CTNND1	NHP2
MIR8071		HLA.C	CTBP1	NME2
MIR4708		PCCB	MAPK14	NPC2
MIR6715A		H1F0	NLRP3	PAICS
MIR29C		C4B	CYTOR	PCID2
MIR4640		FBN2	AGR2	PDE5A
MIR4330		RPS19	NDRG1	PFKM
MIR30E		MYL6	CDKN1B	PLAAT3
MIR1231		RPS13	CD24	PMM1
MIR150		PRSS8	TNFSF15	POLR3K
MIR193A		HIST2H3A	GDF15	PPP1R3C
MIR6785		AFG3L2	TP53INP1	PPP1R8
MIR4800		ARPC5	TM4SF5	PPP2CB
MIR29B		A2M	WNT3A	PPP2R5C
MIR4665		SERPINE1	WISP2	PRDX5
MIR151B		HIST3H2BB	NRP1	PRKAR1A
MIR101		SERPINE2	ACTL6A	RABAC1
MIR148B		THBS1	CUL4A	RBM4
MIR6735		PFKM	FZD7	RCBTB2
MIR4690		CKMT1A	FOSL1	RNASE4
MIR504		SF3A2	ADAM12	RPL10A
MIR6884		EVC2	PDGFD	RPL35A
MIR423		TBC1D25	VASH2	RPS10
MIR106A		TAGLN3	TBL1XR1	SCD
MIR4490		SERPINC1	TNFAIP8L2	SDHD
MIR20A		CISD3	YWHAG	SERINC1
MIR17		AHNAK	YY1	SET
MIR4449		SLC15A4	XBP1	SHB
MIR2110		SPG21	WT1	SKP1
MIR320A		ABLIM1	VDR	SLC25A17
MIR320B		SEC16A	CCR2	SLC25A33
MIR92A		TFPT	NR2C2	SLC30A6
MIR29B		LMBRD1	TIMP2	SLC38A9
MIR221		FNDC3B	TGFBR1	SMDT1
MIR330		LMO7	TGFA	SMIM12
MIR8075		SLC9A1	TERT	SPCS1
MIR320D		PML	TCF4	SRI
MIR509		MAN2B1	BSG	STK24
MIR1273G		SON	SPRR2A	SUB1
MIR513A		C3	SPP1	TCEAL9
MIR378A		TOMM7	SKIL	TGFBR2
MIR34C		ACKR2	SMURF2	TIMM10
MIR378I		JUN	SFRP2	TMBIM4
MIR378F		SLC7A2	CXCL5	TMCO1
MIR6510		INS	CCL5	TMEM199
MIR421		PZP	BDNF	TMEM248
MIR1281		S100A7	BCL2	TMEM258
MIR181B		ADK	RB1	TMEM50B
MIR1972		RAC1	PTPN11	TMEM9B
MIR3916		KPNB1	CEMIP	TP53I3
MIR1976		IGHG1	SALL4	TXNRD1
MIR135A		LAMA3	TMPRSS4	UBE2D2
MIR196A		HP	MAPK8	UBL5
MIR152		C4A	PRKCA	VBP1
MIR331		A0A3B3ITY6	MEG3	VDAC1
MIR23C		PLEKHA5	TUG1	VKORC1
MIR642A		FAM195B	SEMA4C	WEE1
MIR6511A		GC	PIN1	XRCC5
MIR4684		FTH1	PGF	YWHAQ
MIR192		METAP2	SERPINF1	ZNHIT3
MIR6766		PSMA7	GOLM1	ACTA2
MIR6716		PSAP	PAWR	ADAM12
MIR200B		SAA1	NODAL	AEBP1
MIR4655		ITIH2	ATM	ASPN
MIR5739		NFE2L2	MUC4	BGN
MIR200B		HIST1H2AH	MMP7	C1QTNF3
MIR3130		HADHB	FOXO4	COL10A1
MIR224		AGRN	MAP3K4	COL11A1
MIR92B		LAMA5	MAP3K3	COL1A1
MIR320C		HIST1H2BL	MDM2	COL1A2
MIR378G		AP2A1	JUNB	COL3A1
MIR509		C1R	ITGA5	COL5A1
MIR34C		SERPINA3	IGFBP7	COL5A2
MIR514B		S100A9	HSPB1	COL6A2
MIR145		LAMB1	HSPA4	COL6A3
MIR1301		CFH	HOXB7	COMP
MIR197		BMP1	FOXA2	COPZ2
MIR4687		PKM	HMOX1	CRISPLD2
MIR4270		RPL7	HDGF	CTSK
MIR6724		SFPQ	HAS2	DCN
MIR6821		AZGP1	SENP1	EDNRA
MIR671		PSMA2	RGCC	EPYC
MIR6090		CCT3	NEAT1	FAP
MIR6089		HSPE1	GPC3	FBN1
MIR6791		TRA2B	USP22	FN1
MIR6800		RPS21	FOXO1	GLT8D2
MIR4651		SRPX	DKK1	GREM1
MIR6088		LGALS3BP	EFEMP1	INHBA
MIR93		DDB1	VWCE	ITGBL1
MIR1228		CHST15	F2R	LGALS1
MIR4793		GPRC5A	ELF5	LOX
MIR6727		FUCA2	EPHA2	LOXL2
MIR210		MOV10	EDN1	LRRC15
MIR181C		SNX9	JAG1	MFAP5
MIR628		SRP72	DLX2	MMP11
MIR5100		CLSTN1	CTSL	MXRA5
MIR6793		C1S	PARP1	NID2
MIR1229		NME1	CRKL	NOX4
MIR6721		FBLN1	FERMT2	NTM
MIR130A		SEPHS1	TXNIP	NUAK1
MIR15B		HNRNPM	SPRY2	OLFML2B
MIR6891		RPS15A	ADAM10	PCOLCE
MIR6879		EFEMP1	TRIM28	PDGFRB
MIR425		LAMB3	NAMPT	PLAU
MIR6761		SPTAN1	HDAC6	POSTN
MIR92A		TGFBI	ZBTB33	PRRX1
MIR107		CHST3	CDC42	RAB31
LET		MYH14	HS3ST3B1	RCN3
MIR125B		CTNNBL1	SETDB1	SERPINF1
MIR6846		CNN2	HDAC4	SFRP4
MIR222		CORO1B	UBE3C	SNAI2
MIR4706		CELSR2	BAG3	SPOCK1
MIR452		LARS	MAGED1	SUGCT
MIR30B		G3BP2	CD36	SULF1
MIR100		STK38L	ABCG2	THBS2
MIR19B		SEMA7A	NTN1	THY1
MIR30D		SVIL	ADIPOQ	TIMP3
MIR3607		SDPR	RNF8	TMEM158
MIR203A		S100A8	ACVR1	TNFAIP6
MIR455		S100A6	CCNA2	ABCB1
MIR574		ITGAV	SQSTM1	ABCD3
MIR125A		DCN	SPHK1	ACADL
MIR4663		CLU	HDAC3	AHCY
MIR491		PRKAR2A	WISP3	AIP
MIR6819		MMP9	NRP2	ALAD
MIR4685		PSMC3	RUNX3	AMD1
MIR3177		PAM	STC2	ANXA11
MIR6849		MGAT1	RUNX1	ANXA7
MIR4758		SRP14	TNFSF11	ANXA8L1
MIR8064		NUCB2	BHLHE40	AP2A2
MIR7162		NUCB1	LGR5	AQP8
MIR3665		GAS6	HAVCR2	ARF4
MIR4322		EXT1	AFAP1L2	ARHGDIB
MIR2861		IAH1	DYRK2	ATF2
MIR8069		PDGFD	PITPNM3	ATP5F1B
MIR4530		FAT2	AXIN2	ATP6V1A
MIR379		PCDHB10	AXIN1	ATP6V1E1
MIR4763		ATP5F1	NCOA3	BAX
MIR3188		STOM	ACTN4	BCAP31
MIR574		ZC3H18	ESRP2	BNC1
MIR6768		UQCR10	PEAK1	BTC
MIR4685		BSG	CA9	CALM2
MIR6754		ETF1	YWHAZ	CAPZA2
MIR301A		PGM2	KDM6A	CASP3
MIR6124		PCDH9	TUFT1	CBX1
MIR345		DEGS1	TPBG	CCT3
MIR7975		COL4A1	TP53BP2	CD53
MIR22		CYC1	TLE1	CD55
MIR6740		ANXA8	TIMP1	CD82
MIR27A		ITGB5	TIAM1	CFTR
MIR5088		PDLIM7	TGFB1I1	CLCN3
MIR6881		MGST3	TEAD1	CLNS1A
MIR1910		LAMB2	TCF21	CNIH1
MIR29A		ST14	MAP3K7	COPS5
MIR6836		PRNP	STAT5B	CPE
MIR5195		HMGN2	STAT5A	CPT2
MIR6754		CD14	STAT1	CTNNB1
MIR548Q		HIST1H1A	BRAF	CX3CL1
MIR6748		MAN2A1	SRI	CXCL6
MIR664A		MRPL1	SPOCK1	CYP2C8
MIR4467		OGFR	SOX5	CYP3A5
MIR548A		SMCR7L	BMP6	DBP
MIR6797		TXNL1	SKP2	DDOST
MIR501		APRT	SIM2	DDX19A
MIR548AC		TXN	SDC2	DDX24
MIR3921		ETFA	CCL19	DMBT1
MIR7155		GSPT1	CEACAM1	DOK1
MIR532		CAST	RPS6KB1	DYNLT1
MIR4534		MYL9	ALX4	ECH1
MIR1266		S100A4	RNH1	EGR1
MIR4740		S100A2	CCND1	ELP5
MIR502		PRDX5	KDM5A	ENPP1
MIR7855		CMPK1	ACTA2	EPS8
MIR342		PRDX2	RAF1	EXOC7
MIR4799		ACSL1	PTX3	EYA2
MIR3621		ETFB	CIP2A	FDFT1
MIR3135B		STAT3	MTA3	FGFBP1
MIR194		RANBP1	PTHLH	FKBP2
MIR1973		RANGAP1	PBXIP1	FNTA
MIR1343		RANBP2	PAK5	FOS
MIR2277		MRE11A	CTNNBIP1	FOSL1
MIR1307		EFNB2	KLK6	FOXA2
MIR6805		EIF4A1	PRSS8	GAS8
MIR8072		SUMO2	PROP1	GATA5
MIR324		ARF6	MAP2K1	GDI2
MIR27B		UBE2I	ERBIN	GJA1
MIR339		EEF1A1P5	BTBD7	GJB4
MIR6836		TCOF1	PRKAA1	GNA11
MIR126		PPA1	TRIM62	GNAI1
MIR147B		IFI16	RNF111	GNB5
MIR585		ZNF773	IL17RD	GPD1
MIR451A		HSDL2	PLAUR	GSS
MIR125A		HIST2H2AB	PKD1	GSTM1
MIR3162		RAD50	CDK14	GSTP1
MIR6765		SUCLG2	PFN2	H3F3A
MIR6871		TTC1	SUFU	HAX1
MIR4674		PPA2	IL23A	HCCS
MIR877		XPNPEP3	MAGEC2	HELLS
MIR3974		PLOD2	HOOK1	HMBS
MIR2392		IVD	PDCD1	HNRNPH1
MIR4728		MAT2A	CRIM1	HS3ST1
		SUCLG1	EGFL7	HSD17B10
		MP68	PCBP1	IER2
		SLC27A1	F11R	IL1R1
		MBOAT2	SERPINE1	IL1RN
		ELOVL1	FURIN	ITGB4
		SDR39U1	PEBP1	ITIH2
		GPR56	P2RY2	KCNAB1
		SQRDL	NFKBIA	KLF3
		PIGBOS1	NF1	KLF4
		SMAP	NCL	KRT15
		TPST1	CEACAM6	KRT19
		CNOT3	ZFAS1	LBP
		ATP5H	MMP3	LGALS13
		LETM1	MMP1	LGALS3
		TUBB4A	ASCL1	MAN1A1
		ISG15	MGAT3	MAPK14
		NFIC	MDK	MMP13
		COX7A2	MCL1	MRC1
		HIST1H1C	LMNA	MRPL23
		HMGA1	LGALS3	MTHFD2
		ATP5J	LASP1	MXI1
		HK1	LAMA5	MYC
		SDHB	KIT	NFKBIA
		CD9	CD82	NOCT
		BCKDHB	JARID2	NPEPPS
		COX7B	ITGB4	NTAN1
		ATP5A1	ITGA3	OAZ1
		ATP5D	ITGA2	OSTF1
		SDHA	AQP5	PA2G4
		ATP5C1	AQP3	PAM
		RECQL	IL11	PDCD2
		ATP5O	CXCR2	PENK
		GLIPR1	MACC1	PFKL
		MMP14	TNC	PHYH
		ATP5J2	HES1	PIGF
		ATP5E	PRMT1	PIGQ
		ATP5I	HRAS	PLXNA2
		RAB2A	HOXB9	POLR1D
		SLC25A3	HOXA10	POLR2C
		NOLC1	HMGB3	PPARG
		HMGN3	HIC1	PPFIBP2
		PDCD4	HDAC2	PPP1CB
		GDPD3	H2AFX	PRKACB
		TLK2	GSN	PRKG2
		TOMM5	UHRF1	PSMC1
		COX18	CPS1-IT1	PSMC5
		SUPT20H	HIPK2	PSME1
		CANT1	GRN	PTHLH
		FAM210A	GPR32	PTPRM
		RBM4B	ANG	PTPRR
		MRPL57	GLI2	PURA
		STRA6	GJB1	RAB18
		BCL2L13	NOX1	RALY
		MYOZ1	LRIG1	RNF2
		ABCB10	SLC39A6	ROCK1
		TOPORS	FZD2	RPL18
		C6orf203	FUT4	S100A13
		ATPIF1	BRD4	S100A8
		PROCR	SIRT3	SCP2
		CARHSP1	DICER1	SDC4
		VPRBP	SATB2	SDF2
		GOLIM4	BOP1	SEC22B
		HMGN4	EPB41L3	SEC23A
		ARID1A	KDM4B	SEPHS2
		ENSA	FGF9	SERPINB6
		PPL	FGF1	SERPINE2
		DKC1	ETV4	SLC12A1
		H2AFY	ESRRA	SLC1A5
		FLNB	ESR2	SLC22A18
		BAG3	ERG	SLC35A1
		TOP2A	EPS8	SLC3A2
		H2AFX	EPO	SLC9A3R1
		FLNA	EPHB2	SNAP23
		EPHB2	GKN2	SOD1
		RBMS1	TET3	SOS1
		MATR3	AHR	SPRR2G
		EPHB4	E2F1	SRP14
		PRKDC	HBEGF	STAC
		SRSF6	DLX4	STIP1
		PPIG	DAB2IP	STK3
		SQSTM1	PAQR3	STOM
		SRSF7	CTSZ	TCEA1
		LUZP1	GLIPR2	TCEA3
		SRRM1	SLC30A7	TFAM
		ZNF687	RBFOX3	TKT
		SYNPO	CSNK2B	TLE1
		PIEZO1	CRYAB	TM4SF1
		WRNIP1	LINC00261	TMEM165
		TNKS1BP1	CRK	TNNT2
		MIEF1	CREB1	TOB1
		LIMA1	CLDN7	TOP2A
		NOB1	CLDN4	TP53
		THRAP3	CLU	TPD52
		PKP3	UHRF2	TRIM25
		TGM1	EHMT2	UBE2H
		GOLM1	PROKR1	UCP2
		LAD1	WASF3	UFD1
		ZNF185	CFTR	UGT1A8
		ABCC5	KHDRBS1	WT1
		VAPB	TRIM16	XRN2
		XRCC6	CEBPB	YWHAH
		SSFA2	CEBPA	YWHAZ
		CLIP1	HOXB13	ZFP36L1
		SUB1	TACC3	BRCA1
		MLLT4	CDX2	CCL2
		RUNX1	FAM3C	CCL7
		CDK13	CDKN2A	CCN2
		NKPD1	CDK5	CCT6A
		INF2	NPTN-IT1	CENPA
		SPECC1L	SPRY4-IT1	CHEK1
		RFFL	ZEB2-AS1	CHRNB1
		PITPNM3	FGF19	CLU
		SLC6A15	RBM8A	COL18A1
		TJP2	MRC2	COL4A1
		AIM1	GAB2	COL4A2
		F11R	CD151	CSF1
		CDK1	HDAC9	CYP1B1
		ITGB4	SEMA3E	EDN1
		DBN1	VGLL4	FBLN2
		CYBRD1	CD63	FURIN
		RPS6	MICAL2	GADD45B
		TJP1	ISG15	GATA2
		TMEM104	PITPNM1	GLG1
		BCL7C	CXCL14	IGFBP7
		CTNND1	ONECUT2	IL4R
		COL4A2	ROCK2	INHBB
		ITGA5	RASAL2	IRGM
		LBR	EIF2AK3	ITGB1
		RPRD2	MAP4K4	JUN
		PATL1	QKI	KIFC1
		ANTXR1	HAND1	MAP4
		NCL	CYP7B1	MCM3
		ACKR3	MUC16	MKI67
		C1orf106	FOXP2	MPDZ
		NSD1	ZFYVE9	NCAM1
		HERPUD2	SLC9A3R1	NR2F1
		LUC7L2	KL	OAT
		SUN2	LHX2	ODC1
		PRPF40A	IGSF8	PAFAH1B1
		MME	NREP	PDGFA
		HIST1H1E	CD14	PKP1
		SRSF12	NOG	PLA2G4A
		SH2D3A	LRRFIP1	PLK4
		UTP14A	MARVELD3	PPIC
		PRMT8	ARHGEF2	PROS1
		RRP15	SMC3	RBBP6
		IGF2R	LATS1	RBL1
		CEBPB	NMI	SERPINE1
		ATXN1	AOC4P	SMAD1
		PTPN14	PSTPIP1	SMARCD1
		TMEM63B	SOCS3	SNAI1
		CASC4	HS6ST2	TEAD2
		PROM2	CCNG2	TGFB3
		FAM175A	CDKL2	TIMP1
		CTTN	BTRC	TNC
		HNRNPA2B1	CCND2	TOP1
		SLK	TIMELESS	TPP2
		FSTL3	NR1I2	TRAF3
		MT2A	KAT2B	ZFY
		TIMP3	INPP4B	ACTN4
		DST	SCEL	ARHGEF1
		SLC43A2	TNFRSF11A	ATF3
		LRRC8C	TNFSF10	ATP1A1
		EPHA2	TNFSF12	BCL6
		SLC46A3	CBR1	BMP4
		SLC38A2	EED	BTG2
		TGFB1I1	ABCC3	CA2
		FDFT1	CBLB	CHKA
		EPHA4	EIF3I	CTNND1
		MSLN	IRS2	CTSH
		MINA	SCIN	CYP2F1
		NHEJ1	IKBKG	DUSP1
		FBXW10	PIK3R3	EGR2
		HADH	AJUBA	F3
		ADAM9	PPM1D	FBP2
		MDH1	GEMIN2	FLNA
		TUBA1C	USMG5	FZD8
		TTC23	SEMA7A	GRB7
		NDUFAB1	LOXL3	ID1
		B4GALT5	HINT2	ID2
		NUDT21	SPZ1	ID4
		SLIT1	TEAD2	INMT
		CST3	FOXN1	IRF6
		SOD2	CUL3	ITGB5
		CTGF	KAT8	ITPR1
		DDT	SPOP	JUP
		TPI1	MARVELD1	KITLG
		DAG1	ITCH	KLF2
		DSC3	YPEL3	KRT14
		HIBCH	CAPZA1	MYH9
		ANP32B	CAPNS1	NNT
		S100A13	SMC1A	NR4A1
		CXCL16	USP9X	NRP1
		GLOD4	VANGL1	NUMB
		TMA7	TRIM11	PADI2
		SERPINA1	WNT5B	PC
		TTR	IFT88	PLK2
		NBL1	SETD7	PRKCZ
		PTGES3	PTP4A2	SAT1
		STAU1	MED28	SERPINB5
		GPX3	ELL3	SGK1
		PTER	NUBPL	STAT5A
		CROCC	FBXO11	TGM2
		ATP6V1B2	MICALL2	THBS1
		HNRNPAB	LIN28A	TIAM1
		LSM1	TRPM8	TSC22D1
		KLC1	DDR1	VAMP8
		SECTM1	ZYX	ZFP36
		QSOX1	ZNF217	ZNF239
		CP	PCGF2
		PLG	ZNF143
		SERPINA5	MZF1
		NPM1	ZFP36
		MMP2	WNT11
		TIMP2	WNT6
		SDC1	VTN
		CDH2	VSNL1
		CDH3	VHL
		APEX1	VCP
		SERPINF1	UCP2
		CAPZA2	UCHL3
		ACTR2	TYRO3
		DYNLL1	TYMS
		LMAN2	TXN
		MSLN.1	TUFM
		LAMC2	C5AR1
		CST6	PHLDA2
		IGFBP7	TSC2
		LGALSL	TSC1
		CACYBP	TRPC5
		WASF2	ACTG2
		ITM2B	TP53BP1
		QDPR	TNXB
		LTBP1	TNS1
		CYCS	TLN1
		STC2	TLE4
		SLTM	TJP1
		GCHFR	TIMP3
		MAP4.1	NR2F2
		TPM4	TFCP2
		GTF2F1	TDGF1
		TFPI	TCF7
		XRCC5	TBX3
		EFNA1	TBX2
		FAS	TAZ
		HSPG2	KLF5
		DSC2	ST14
		DHX9	SREBF1
		GALNT2	SOX3
		FSTL1	SON
		MAPRE2	SOD2
		KTN1	STK33
		PXDN	SLIT3
		S100A16	SLC2A1
		ULBP2	SKP1
		CTSZ	SKI
		CPA4	ST8SIA1
		NONO	ST6GAL1
		GCG	SIAH2
		SF3A3	SIAH1
		TINAGL1	SHC1
		ACTN1	CPEB1
		YWHAG	AKTIP
		SLIRP	SFTPC
		MDH2	SOX17
		IPO7	SEMA4A
		PSME1	ELSPBP1
		PSMD2	GOLPH3
		COPS8	CX3CL1
		FKBP9	CCL25
		ARHGDIB	CCL22
		OS9	CCL3
		AHCYL1	SERPINB4
		LGALS9	ATXN1
		UFL1	SALL1
		UTS2	S100P
		MUC21	S100A9
		SNX31	S100A8
		FNDC3A	S100A6
		PRODH	S100A2
		MBP	ROS1
		THBD	RORC
		GUSB	EXOC4
		PCDH1	BCL6
		ORMDL2	RGS3
		MAN2B2	RDX
		SOAT1	HAS2-AS1
		MRPS10	RBP2
		NUMA1	SENP2
		TUBB8	NTN4
		ATXN2L	RASA1
		TAPBPL	PRUNE1
		MRPL15	CXCL16
		RDH16	PTPRZ1
		CCK	NKX3-2
		SPPL2A	PTPN14
		IMPAD1	PTPN6
		NPC1	SCUBE2
		NDUFB3	EPB41L5
		TIMM17B	PTN
		ATP5L	STIM2
		CLPTM1	MTUS1
		MT.CO2	MKL2
		HMGN1	RAB22A
		IVL	CAMK1D
		PARP1	TBX20
		HIST1H1D	POGLUT1
		ITGB6	PROX1
		TFE3	AJAP1
		DLST	PRKCQ
		MCAM	HDAC8
		PPIC	PAG1
		CBX5	KDM3A
		NSF	FOXJ2
		CD81	PRKCE
		SLC35A2	PRKAA2
		MRPS21	FERMT1
		CENPE	LGR4
		FAP	BRF2
		MRPL49	IMP3
		ALCAM	PTPA
		KLF5	PPP1R8
		SCARB2	GIPC2
		ICT1	POMC
		DHCR24	ERRFI1
		GLYR1	MBD3
		VKORC1L1	PLS3
		SCCPDH	PLAGL2
		HM13	PLA2G4A
		MRPS24	PIK3R1
		MPHOSPH8	SERPINI1
		TMEM43	ABCB1
		TIMM21	STK26
		FUNDC2	WWOX
		RTN4	UIMC1
		GFOD1	CYB5R1
		DPM3	PDGFRB
		CHMP2B	ACKR4
		ERGIC3	PDGFB
		TGOLN2	LIMA1
		SLC16A7	PRRX2
		RSL1D1	PDE4A
		DSP	UBR5
		ITGA3	PLAC8
		WDR43	TFDP3
		AHNAK2	PCSK1
		NGDN	ING4
		SLC20A1	ANGPTL4
		AJUBA	PCMT1
		DDX21	GMNN
		USP36	PCDH9
		CGN	PBX3
		HN1	PARD6A
		MYH15	NEUROG3
		CDK11B	IL22
		CLK1	PRDX1
		ST5	DUXAP9
		MAP7D1	OPRM1
		CCDC170	NUCB2
		PKP2	ROR1
		DYNC1LI1	NTRK3
		RAB11FIP1	NPPA
		PALLD	NOV
		LEMD2	NOTCH4
		NOP2	NOTCH3
		GPATCH4	NME1
		BAIAP2L1	NKX6-1
		CTNNA1	NFIL3
		CHD3	NFIC
		SETD1A	MYL2
		TLE3	MYD88
		PRPF38B	MYCN
		GALNT7	MYBL2
		SNRNP27	MYB
		DDB2	TRIM37
		NOL4L	MUC2
		NSRP1	MST1R
		UTP18	MSN
		MPHOSPH10	MMP19
		CHD2	MMP13
		MARCKSL1	MMP11
		FOXK1	MMP8
		KIAA1217	MLLT3
		FRMD8	ASCL2
		ZDHHC5	MITF
		BMP2K	CXCL9
		PDS5B	MEF2D
		PARVA	MDM4
		MYO9B	ART1
		GPR157	SMAD9
		TEX2	ARRB1
		RPLP0P6	LYN
		KLC4	LTBP1
		VPS37A	LRP6
		PPIA	LMNB1
		PHGDH	LIMS1
		15-Sep	LIF
		CRYAB	LGALS9
		ITGB3	LAMC2
		TPM1	USP17L9P
		COX7C	RHOG
		ENAM	NANOGP8
		SLIT3	KRT19
		HK2	RHOB
		TAGLN	KMT5A
		PSAT1	KRT18
		SPARC	KRT17
		C4orf32	KRT8
		PLA2G12A	KRT7
		FLRT3	KIF5B
		MANF	KDR
		SUMO1	KCNN4
		CXCL8	KCNH1
		IGLL1	JAK3
		SCGB1A1	JAG2
		HPX	ITGB6
		MMP3	ITGB3
		DCD	IRS1
		ARHGAP33	IRF6
		UQCRH	AQP9
		DDX46	ITGA6
		IGHG3	FOXK2
		IRF6	IL18
		ITIH4	IL6R
		HPR	IL4
		REG1A	FAS
		MMP10	IGFBP3
		C7	MCRIP1
		PPP1R14C	IRGM
		HDHD3	NANOS3
		GLUD1	IDH2
		GSTP1	IDH1
		SERPINB5	ID2
		CCT4	IRF8
		CLTC	RAB43
		CDC37	HTN1
		RPP25L	HSP90AA1
		CLIC4	HSPB2
		RPL5	BIRC2
		CCDC22	HRG
		GLCE	HPGD
		PGP	HOXD9
		GNAI3	APBB1
		CFL1	HOXA9
		SFTPD	HNRNPAB
		FBLN5	NR4A1
		BET1	HK2
		LGALS1	HIP1
		DNAJA3	EHD2
		DBT	ANXA5
		PDIA4	H2AFZ
		TRAPPC4	ANXA1
		ICAM1	REPIN1
		P4HB	OLA1
		ALDH1A3	CARD10
		SERPINH1	GSK3A
		NEXN	BRD7
		SLC16A3	TBK1
		NDUFS4	FHOD1
		CD55	GRIN1
		ANXA6	ANPEP
		MFI2	TUSC7
		SCP2	LAMA1
		SPRR1B	CAVIN1
		TNC	GPI
		CANX	GOLGA2
		WDR59	GLRX
		ELMOD2	GLS
		MCFD2	EML4
		FAM3C	GLO1
		SLC35A4	GLS2
		ANXA4	AGO2
		ANXA3	DKK3
		SLC39A7	BBC3
		GPAM	LYPD3
		INIP	GJB2
		ERLIN1	AMHR2
		NDUFA3	GH1
		RAB3D	GATA6
		PCCA	GATA1
		VIM	GAPDH
		ANXA5	SIN3A
		RAP2A	LETMD1
		NDUFV1	BRMS1
		RAB7A	ARMC8
		RAB13	TXN2
		CAV2	SPDEF
		VAMP7	FSCN2
		RRP1	CBY1
		TFAM	CERS6
		PLAUR	NR5A2
		C2orf54	FSHR
		TRIP12	IL27
		MTX3	ZMYND8
		CDC42BPA	CCNDBP1
		PPP1R18	PADI4
		SCD5	MMD
		PBRM1	SCRIB
		CERS2	SUZ12
		CLMN	NCSTN
		NOC4L	ARHGEF12
		RAB1B	NEDD4L
		C1orf21	FMR1
		SH3BGRL3	EXOC7
		UTP3	FLT1
		CWC15	FLNA
		ACOT9	KDM6B
		GOLT1B	PLXND1
		LSM5	PEG10
		AGTRAP	SNW1
		ATL1	ALDOB
		ZNF845	CEP164
		CYTH2	FKBP5
		DHRS7	PHLDA1
		SNAP23	XRN2
		MAPKBP1	FHL2
		PAK4	FHL1
		VDAC2	SCUBE3
		PTDSS1	FCN2
		RPS3A	ZEB1-AS1
		RPL37	FBP1
		HNRNPD	FASN
		SAFB	FBLN1
		IRF2BP2	ALDH1A1
		ABCF1	F3
		AGAP3	F2RL2
		PNN	F2
		TREX1	ETV1
		PHRF1	ETS2
		SYMPK	ETS1
		PSMD1	ESRRB
		ESYT2	ALAD
		POM121C	ERN1
		AREL1	ERF
		ABCC3	EPHB3
		SPAG9	EPHA8
		SUSD5	EPHA4
		DSG3	EP300
		SMARCA2	ENO1
		SMTN	ENG
		SSRP1	EMP3
		SRSF5	FBXO45
		SPEG	RPL22L1
		OCLN	ELK3
		SMN1	ELK1
		TMEM154	CYP4Z1
		C2CD5	ELAVL1
		WDR75	EIF5A
		PGBD5	EIF4G1
		CCNY	EIF4E
		DNAJC1	EIF2S1
		FRMD6	RMST
		DLC1	EFNB2
		NDEL1	EEF1D
		MRGBP	EDNRA
		RERE	ECT2
		MED13	DVL2
		SLC12A6	AGTR1
		CCNL1	DNMT3B
		ZBTB21	DDX5
		WBP11	DAPK1
		CTDP1	CYP3A5
		CCDC61	PEBP4
		SMARCA4	ZNF746
		MICAL3	CYP1B1
		PPHLN1	CMTM8
		PRRC2C	CSPG4
		PRRC2A	VCAN
		CIC	CSK
		RANBP3	CSF2
		JPH1	CRP
		SPATS2L	CRMP1
		FARP1	FOXR2
		CLUH	CREBBP
		TJP3	ADM
		POLR2A	KLF6
		CCDC6	COL8A2
		BABAM1	COL8A1
		NCOR1	KLF17
		ARHGAP1	CNTN1
		FAM219A	MSI2
		MLPH	CCR6
		PARN	CCR5
		SHROOM2	CLK2
		LARP7	LRG1
		ATP7A	CKS2
		C6orf132	BATF2
		FAM171A1	CTHRC1
		DGCR8	CIRBP
		REPS1	MGLL
		PKP4	VSIG4
		CTNND2	EGLN3
		MAP4	PKP3
		CDK9	RASSF1
		MAK16	FSTL1
		PIK3C2B	PTP4A3
		PLAU	BVES
		FOSL1	FOXN3
		ATP1B3	PIM2
		POTEE	EHD1
		P4HA2	PPARGC1A
		CTSC	PGRMC1
		LOXL2	HPSE
		SH3PXD2B	CCR9
		DVL1	MTHFD2
		GNG5	KDM5B
		OXA1L	GNA13
		MINOS1	LEFTY1
		AFAP1L2	PDPN
		SLC25A44	CXCL13
		UQCC2	FBLN5
		UQCC1	CEACAM5
		MRPL42	FST
		ABCC2	MAD2L2
		TCEB3	TAB1
		MYD88	RACK1
		CS	PAK4
		LDHA	CDKN1A
		ASS1	SPRY1
		PYGL	MSLN
		PDIA3.1	PSME3
		ECI1	LINC01186
		REG1B	CDK3
		PGD	G3BP1
		GBE1	TRAP1
		IGF2	CDH13
		IGFL1	CDH11
		ACOT13	NR1H3
		GPX1	MICA
		CD44	OCLN
		PPIB	DNAJB6
		SCRN2	CDH5
		SCAF4	FRAT1
		TMSB4X	PDCD6IP
		RAB11B	HDAC5
		FAHD1
		EFHD2
		KLK8
		STK10
		WARS
		RABIF
		TUFM
		S100A2.1
		HADHA
		TIPRL
		CTSD
		PRKAR1A
		ANPEP
		EPPK1
		C1QBP
		WTAP
		PPME1
		RPS18
		SHMT1
		ACTR3
		TAGLN2
		EPRS
		NENF
		HSPA5
		SERPINB1
		NAPRT
		LMF2
		PADI2
		ATP6AP1
		TRPM4
		GLIPR2
		PRKCDBP
		ERP29
		ARPC1B
		JUP
		CD82
		OCIAD2
		FDXR
		NDUFB1
		NDUFA10
		AP2B1
		NOP14
		STEAP4
		PCNP
		EPB41L4B
		CBX8
		TOMM22
		PAK1IP1
		CDK5
		ACSL3
		TPM2
		SREBF2
		PFKFB2
		TACC2
		SRC
		PCYT1A
		SLC20A2
		PTK7
		UBE2V1
		ITPR3
		AAK1
		BAD
		C18orf25
		WAC
		ACSS2
		ARGLU1
		LUC7L3
		GPR39
		TOM1
		ABLIM3
		CDS2
		SOS1
		EZH2
		VPS13D
		UHRF1BP1
		MPRIP
		PRPF31
		EVPL
		FOXC2
		TRPS1
		TNRC18
		SNIP1
		SSH3
		CAMKK2
		USP24
		CHD9
		ARID4B
		PACS2
		RBMXL1
		SMARCAD1
		TANC2
		UBN1
		HLA
		PLXDC2
		STK39
		SARG
		PLEKHG3
		SLC26A2
		PRKD1
		PHF23
		SLC9A3R1
		CPD
		CCAR2
		OSTM1
		PRICKLE2
		TPX2
		TRIM16
		CAPNS1
		ACTG1
		ARL8A
		SLC25A5
		CCAR1
		COX6B1
		COX8A
		PDCD6
		IMPDH2
		STMN1
		SERPINB3
		ALDH3A1
		CCDC58
		SULF2
		TBC1D15
		ZKSCAN4
		PBXIP1
		CMBL
		FZD2
		HERPUD1
		TMEM164
		SLC29A1
		ARL15
		ENTPD4
		GTPBP10
		AKR1B10
		TRIO
		FN1
		ACADM
		CPT2
		CRABP2
		MLLT3
		PSPH
		MECOM
		ETFDH
		NPLOC4
		MRPL44
		AAR2
		YARS
		KIFC1
		ACO2
		NUDT5
		HMGB3
		PGK1
		CDH1
		CBR1
		GM2A
		ARPP19
		CD59
		CSRP1
		DNAJC9
		ARCN1
		NPC2
		RBMX
		LDLR
		TPM4.1
		CPA2
		EFNB1
		SPECC1
		MAT2B
		CDV3
		HMGB1
		GBP1
		COA6
		FNBP1L
		DKFZp686L22104
		ENAH
		UFM1
		CRK
		SELENBP1
		CFDP1
		RAPGEF5
		CRIP2
		EIF3G
		MYH9
		HSP90AA1
		CAP1
		XPNPEP1
		CAMK2D
		PEBP1
		ASB7
		TARS
		CNPY3
		SLCO1C1
		NDUFB5
		SARS
		BCAP31
		CPPED1
		LNP
		OCC1
		CD47
		CD97
		PSEN1
		PGRMC2
		IGSF3
		ATP6V0C
		RRBP1
		NDUFC1
		ARHGAP21
		MEI4
		PDLIM1
		KCNN4
		ACTN4
		URB1
		AIFM1
		GBA
		ITGB1
		MET
		LAMP1
		EIF2S2
		TIA1
		NUP153
		SEC61A2
		VAMP2
		IFFO2
		ROCK1
		BYSL
		ODR4
		ZDHHC20
		DIEXF
		TMEM65
		MFSD6
		TMEM173
		CRELD1
		PPP1R10
		DIRC2
		CPNE1
		VAMP8
		C12orf65
		ESF1
		CCDC86
		TMEM9B
		RPRD1B
		DCAF13
		SEPN1
		RCOR3
		ASH2L
		VDAC3
		ACTR1A
		CASZ1
		DHTKD1
		TMCC1
		SCEL
		RPLP2
		KRT18
		VDAC1
		RRP12
		RAB12
		ERMP1
		AFAP1
		SYNE2
		TAF15
		EPS8L2
		SCAF1
		RRAGC
		SYTL2
		AATF
		NOC2L
		PUS1
		RRP9
		MED14
		MCM3
		PLA2G4A
		YBX1
		DCAF12L2
		HIRIP3
		CDK12
		RCC2
		KANSL3
		PACSIN3
		MORC2
		PTPN3
		ZNF479
		CHAMP1
		ADD3
		OPTN
		TRAF4
		TLK1
		HIST1H1B
		FAM83B
		WAPAL
		LRRC8A
		FAM120A
		ZNF652
		LRRFIP2
		ARHGEF37
		TOP2B
		SMC1A
		FILIP1L
		IL1RAP
		SF3B1
		SRGAP2
		PIAS1
		WIZ
		ADAM17
		DMTN
		RIN1
		APBB2
		JPH2
		OSBPL8
		BAZ2A
		SRPK2
		RAI1
		SRP68
		RPL38
		EEF1E1
		CPNE3
		BUD31
		CDH13
		ACTB
		SIRPA
		FAM162A
		PAWR
		NUSAP1
		BBOX1
		MICAL2
		ASNS
		GPNMB
		CRELD2
		GALNT6
		PCDHB16
		SPRR3
		MRC2
		TOMM70A
		TOMM40
		MT.ATP6
		CTSH
		ATP6V1B1
		LMNB1
		ACAT1
		MKI67
		NUMB
		PICALM
		ANXA8L2
		SLC30A9
		ADCK3
		DTX3L
		FUBP1
		FAM136A
		TMEM261
		PGAM5
		RACGAP1
		HDHD2
		EGFR
		SEC23A
		S100A14
		ADIRF
		THEM6
		TMEM68
		ARF5
		MYDGF
		SART1
		GLRX
		HRSP12
		LCN2
		SF1
		SKP1
		AGFG1
		IST1
		GABARAP
		GOT2
		HOMER3
		SH3BGRL
		TATDN1
		TCEB1
		ARHGAP17
		HINT1
		TWF1
		RSU1
		SF3A1
		LPP
		BCAR1
		PFN1
		RPL13
		S100A10
		NIPSNAP3A
		TGFB2
		CCDC80
		HS6ST1
		GLUL
		LMNB2
		SDCBP2
		APAF1
		IQGAP2
		IDH1
		CALU
		KIAA1161
		TTC7B
		HSP90AB2P
		AARS
		HSPD1
		P4HA1
		SUMF1
		MGST1
		USP8
		HSD11B2
		SP3
		FRS2
		DDX50
		AGPAT4
		SET
		UQCRC2
		SIN3A
		CHMP2A
		KIF23
		MTA1
		PDIA5
		MAPRE1
		ACSF3
		RAB7B
		ZNF512
		NAPG
		BAG1
		CHCHD3
		SELK
		IGF2BP2
		EBP
		PIP4K2C
		TCIRG1
		TMEM132A
		AGPAT6
		FIGNL1
		BTN2A1
		TTC7A
		DAGLB
		CEP170B
		DNPH1
		KAT7
		MCM2
		RAD23A
		AKAP13
		PKD2
		UBAP2L
		PEA15
		OTUD7B
		LLGL2
		APTX
		CMAS
		PHF10
		ZNF462
		SCAF11
		RTKN
		SLC38A1
		DSG2
		RBM14
		CXorf23
		CLDN7
		LYN
		MAP2
		ESRRA
		XRCC1
		KDM5A
		MECP2
		MFAP1
		ERCC6
		SRSF9
		HDAC1
		TESK1
		MED1
		RBBP6
		PHC2
		VANGL1
		GATAD2B
		TCEAL3
		TRERF1
		RSF1
		C11orf84
		ADNP
		TNIK
		PRR12
		STUB1
		CHD4
		BOD1L1
		CTAGE5
		ABCC1
		SUDS3
		WBSCR17
		PLD1
		CPEB4
		ERC1
		PDZD8
		UPF1
		OSBPL5
		SRGAP3
		LTB4R2
		KIAA1468
		SMIM1
		PPP1R7
		RNF20
		TRIM56
		EVA1B
		RPS2
		ETV6
		ZNF609
		GYS1
		ACLY
		RAB11FIP5
		FCHO2
		RNF4
		BCL9L
		GAPDH
		NDUFA4
		PRMT3
		IL1RN
		RXRB
		PRDX6
		LPIN1
		ADIPOQ
		TMEM184C
		FBXO28
		IKBKG
		CA2
		NAT1
		MAOA
		PAICS
		HMGCS1
		2-Mar
		ABHD14B
		KCNJ15
		DNASE2
		PIR
		TSPAN6
		BUB3
		TBCA
		SFT2D2
		CSTA
		ARSA
		PDLIM4
		BID
		TXNDC5
		GRPEL2
		DNAJC11
		TRMT6
		LDLRAP1
		GPR107
		DNAAF5
		SPRYD3
		REXO4
		LYAR
		NHP2L1
		LASP1
		GSN
		EEF2
		NACA
		ATP2B4
		SRP9
		TIMM10
		MYLK
		LFNG
		CFL2
		TMOD3
		DDX39B
		GNPAT
		COX4I1
		PDIA3
		DNAJB11
		ANGPTL4
		SEC22B
		UQCRB
		DDX5
		COLGALT1
		FAM213A
		BCL2L12
		PLOD1
		BMPR2
		TXNDC17
		DIXDC1
		ANO6
		TAPBP
		ARSD
		PHB2
		CDCP1
		POMT2
		TIMM8A
		UBA52
		SLC7A5
		IL18
		PHF5A
		GRAMD3
		COA1
		DNAJB4
		ACSL5
		USP15
		ATP1B1
		ANXA2
		ZNF26
		ATP6V1C1
		MAOB
		BDH1
		STX4
		KIAA0319L
		NDNL2
		ZNF48
		RUFY1
		MRPL45
		OSBPL3
		PLXNB1
		DAPK3
		CA12
		DPM1
		NDUFB2
		ALPP
		EIF2S1
		CTSL
		EPB41
		POU2F1
		B4GALT1
		VCL
		CSTF2
		TRAPPC10
		MARS
		RAP1B
		MPP7
		MB21D1
		TMEM102
		UBTD2
		SCFD1
		EMG1
		USMG5
		YIPF4
		YTHDF1
		DIABLO
		TOR4A
		PEF1
		EIF3L
		UTP11L
		PEX16
		ITGA1
		TADA2B
		RNF170
		SLC26A6
		ALG5
		SP100
		TAF10
		NPTN
		RTN3
		TMEM126B
		SAR1A
		DHRS3
		VAMP4
		MYH11
		MLLT1
		ARVCF
		PGRMC1
		AKAP8
		CCNT2
		CCNK
		RBM25
		HDGF
		ATP11A
		HDLBP
		KMT2A
		FOXO1
		ASPH
		TP53BP1
		BNIP3
		ARHGAP5
		PRKAA1
		TRIM28
		G3BP1
		CLN3
		STIM1
		ZNF638
		GAPVD1
		WDR44
		ACBD5
		RBM26
		HGSNAT
		NIPBL
		ZC3H14
		RSRC2
		ZC3HAV1
		POGZ
		CLASP1
		FAM134C
		CIR1
		PLEKHM2
		ABI1
		STK11IP
		PQLC1
		PRPF38A
		ATAD1
		FAM83F
		WDR48
		WDR20
		STT3B
		BBX
		AHCTF1
		USP6NL
		ATG2B
		SRRT
		BRD9
		CLK4
		KCNK12
		SP110
		NCOA5
		OCIAD1
		KIAA1522
		CTTNBP2NL
		TFIP11
		GPATCH8
		KMT2B
		AKAP2
		RBMX2
		RABGAP1
		LAS1L
		TMEM184B
		YIPF1
		REEP3
		PNKP
		ARHGEF11
		TRIM24
		ATXN7
		DHX16
		GCFC2
		GSK3A
		ST13
		FXR2
		RBM10
		CENPC
		CBX3
		MDC1
		ACAP2
		TWISTNB
		MAGI3
		RALGAPA1
		GLCCI1
		NAV2
		MIER1
		NKAP
		KDM2B
		PNISR
		EAF1
		CCDC132
		DOCK7
		NEDD4L
		CEP89
		DNAJC2
		LYST
		DIDO1
		MMTAG2
		WHSC1L1
		API5
		DDX24
		CHD8
		SEC63
		ZMYND8
		VPS4A
		ZC3H4
		FAM169A
		WBP4
		PHIP
		DTL
		PDAP1
		NUP214
		SRSF1
		GATAD2A
		SETD2
		STBD1
		CD99
		CTPS1
		SNX17
		FBN3
		MINK1
		MYBBP1A
		WDR26
		ANKIB1
		PXN
		KRI1
		GTF3C1
		GFPT1
		THOC5
		TTC39B
		GPR155
		CELSR1
		PPP1R12A
		AKT1
		KIAA1109
		LYSMD2
		RPTOR
		DUOX1
		FBXL20
		RANBP10
		MAX
		PLEKHA2
		RBM8A
		CHAF1B
		DCAF5
		RFX3
		ZNF768
		MRPS16
		CDC5L
		DMXL1
		EIF4B
		FAM73B
		PHKB
		DAPK1
		SP1
		BRD8
		CWC25
		ACSL4
		PPP1R12B
		RBBP9
		SERPINB2
		CORO1A
		PPP1CC
		UBE2L3
		MCM6
		CNN3
		SLC25A30
		MTSS1L
		GPR180
		SYS1
		FKBP10
		S100PBP
		ACSF2
		BTF3L4
		PITHD1
		METTL7A
		ATP6V0A4
		GPHN
		TMEM38B
		SH3BGRL2
		PAM16
		SCD
		SLC25A12
		SNCG
		CASP1
		GALNT10
		GPD1L
		VSTM2L
		TMEM206
		SPG7
		A2ML1
		BCKDK
		PFAS
		PRAF2
		OFD1
		NUDT3
		GSR
		KRT6B
		TFAP2A
		SULT1A4
		GNS
		ZNF3
		CD40
		ECE1
		ACY1
		FLNC
		RFTN1
		CSRP2
		FAM160B1
		NCCRP1
		COMTD1
		ANKLE2
		RAB43
		PLA2G15
		GLG1
		CHMP6
		MCEE
		MACROD1
		MRPL4
		CDC42EP4
		NDUFA13
		MRPS28
		CAB39
		6-Mar
		NAE1
		ACSM3
		PYCRL
		TMEM175
		FAM60A
		SPTLC3
		RBL2
		PHF12
		ZHX2
		ZNF250
		RASA3
		GPI
		PPIH
		ESD
		CHMP5
