# Supplementary material for: Parallelized multidimensional analytic framework applied to mammary epithelial cells uncovers regulatory principles in EMT
Source: Nat Commun. 2023 Feb 8;14:688. doi: 10.1038/s41467-023-36122-x (PMC9908882; doi:10.1038/s41467-023-36122-x)
Supplement: Supplementary file 12 — Source Data files [file 41467_2023_36122_MOESM12_ESM.zip › Source_Data_files/Source Data file ΓÇô Fig 2k.txt]

study variable value
"This Study" degree 10
"This Study" degree 9
"This Study" degree 15
"This Study" degree 10
"This Study" degree 27
"This Study" degree 8
"This Study" degree 7
"This Study" degree 7
"This Study" degree 11
"This Study" degree 7
"This Study" degree 6
"This Study" degree 6
"This Study" degree 10
"This Study" degree 5
"This Study" degree 14
"This Study" degree 45
"This Study" degree 7
"This Study" degree 6
"This Study" degree 6
"This Study" degree 8
"This Study" degree 8
"This Study" degree 4
"This Study" degree 18
"This Study" degree 6
"This Study" degree 6
"This Study" degree 60
"This Study" degree 4
"This Study" degree 8
"This Study" degree 4
"This Study" degree 3
"This Study" degree 7
"This Study" degree 8
"This Study" degree 7
"This Study" degree 4
"This Study" degree 8
"This Study" degree 37
"This Study" degree 17
"This Study" degree 3
"This Study" degree 8
"This Study" degree 10
"This Study" degree 16
"This Study" degree 70
"This Study" degree 9
"This Study" degree 16
"This Study" degree 4
"This Study" degree 6
"This Study" degree 8
"This Study" degree 25
"This Study" degree 6
"This Study" degree 14
"This Study" degree 6
"This Study" degree 19
"This Study" degree 6
"This Study" degree 9
"This Study" degree 9
"This Study" degree 10
"This Study" degree 68
"This Study" degree 6
"This Study" degree 3
"This Study" degree 9
"This Study" degree 6
"This Study" degree 5
"This Study" degree 22
"This Study" degree 6
"This Study" degree 3
"This Study" degree 7
"This Study" degree 7
"This Study" degree 6
"This Study" degree 17
"This Study" degree 5
"This Study" degree 7
"This Study" degree 9
"This Study" degree 15
"This Study" degree 10
"This Study" degree 7
"This Study" degree 5
"This Study" degree 9
"This Study" degree 1
"This Study" degree 2
"This Study" degree 3
"This Study" degree 10
"This Study" degree 8
"This Study" degree 22
"This Study" degree 8
"This Study" degree 5
"This Study" degree 4
"This Study" degree 19
"This Study" degree 31
"This Study" degree 4
"This Study" degree 25
"This Study" degree 12
"This Study" degree 7
"This Study" degree 9
"This Study" degree 8
"This Study" degree 18
"This Study" degree 7
"This Study" degree 4
"This Study" degree 7
"This Study" degree 7
"This Study" degree 4
"This Study" degree 11
"This Study" degree 16
"This Study" degree 6
"This Study" degree 2
"This Study" degree 7
"This Study" degree 23
"This Study" degree 3
"This Study" degree 9
"This Study" degree 7
"This Study" degree 4
"This Study" degree 6
"This Study" degree 30
"This Study" degree 19
"This Study" degree 7
"This Study" degree 37
"This Study" degree 8
"This Study" degree 12
"This Study" degree 11
"This Study" degree 19
"This Study" degree 3
"This Study" degree 18
"This Study" degree 6
"This Study" degree 5
"This Study" degree 21
"This Study" degree 4
"This Study" degree 10
"This Study" degree 5
"This Study" degree 6
"This Study" degree 7
"This Study" degree 17
"This Study" degree 15
"This Study" degree 5
"This Study" degree 5
"This Study" degree 17
"This Study" degree 10
"This Study" degree 2
"This Study" degree 7
"This Study" degree 1
"This Study" degree 14
"This Study" degree 7
"This Study" degree 15
"This Study" degree 1
"This Study" degree 18
"This Study" degree 11
"This Study" degree 8
"This Study" degree 5
"This Study" degree 9
"This Study" degree 66
"This Study" degree 4
"This Study" degree 3
"This Study" degree 4
"This Study" degree 5
"This Study" degree 3
"This Study" degree 4
"This Study" degree 6
"This Study" degree 2
"This Study" degree 8
"This Study" degree 8
"This Study" degree 10
"This Study" degree 3
"This Study" degree 6
"This Study" degree 7
"This Study" degree 5
"This Study" degree 4
"This Study" degree 3
"This Study" degree 4
"This Study" degree 9
"This Study" degree 5
"This Study" degree 6
"This Study" degree 11
"This Study" degree 8
"This Study" degree 6
"This Study" degree 7
"This Study" degree 3
"This Study" degree 4
"This Study" degree 10
"This Study" degree 11
"This Study" degree 6
"This Study" degree 7
"This Study" degree 6
"This Study" degree 5
"This Study" degree 16
"This Study" degree 4
"This Study" degree 4
"This Study" degree 4
"This Study" degree 4
"This Study" degree 4
"This Study" degree 14
"This Study" degree 3
"This Study" degree 10
"This Study" degree 8
"This Study" degree 5
"This Study" degree 12
"This Study" degree 2
"This Study" degree 2
"This Study" degree 4
"This Study" degree 5
"This Study" degree 8
"This Study" degree 6
"This Study" degree 19
"This Study" degree 3
"This Study" degree 16
"This Study" degree 3
"This Study" degree 4
"This Study" degree 21
"This Study" degree 13
"This Study" degree 15
"This Study" degree 3
"This Study" degree 1
"This Study" degree 53
"This Study" degree 5
"This Study" degree 3
"This Study" degree 4
"This Study" degree 13
"This Study" degree 2
"This Study" degree 5
"This Study" degree 3
"This Study" degree 4
"This Study" degree 5
"This Study" degree 3
"This Study" degree 7
"This Study" degree 1
"This Study" degree 7
"This Study" degree 5
"This Study" degree 5
"This Study" degree 3
"This Study" degree 5
"This Study" degree 19
"This Study" degree 3
"This Study" degree 21
"This Study" degree 6
"This Study" degree 8
"This Study" degree 31
"This Study" degree 1
"This Study" degree 4
"This Study" degree 6
"This Study" degree 10
"This Study" degree 4
"This Study" degree 7
"This Study" degree 35
"This Study" degree 1
"This Study" degree 5
"This Study" degree 6
"This Study" degree 9
"This Study" degree 4
"This Study" degree 13
"This Study" degree 2
"This Study" degree 6
"This Study" degree 1
"This Study" degree 4
"This Study" degree 3
"This Study" degree 24
"This Study" degree 5
"This Study" degree 5
"This Study" degree 11
"This Study" degree 6
"This Study" degree 4
"This Study" degree 10
"This Study" degree 2
"This Study" degree 16
"This Study" degree 10
"This Study" degree 7
"This Study" degree 3
"This Study" degree 12
"This Study" degree 10
"This Study" degree 4
"This Study" degree 8
"This Study" degree 13
"This Study" degree 4
"This Study" degree 4
"This Study" degree 6
"This Study" degree 4
"This Study" degree 8
"This Study" degree 10
"This Study" degree 1
"This Study" degree 3
"This Study" degree 1
"This Study" degree 44
"This Study" degree 6
"This Study" degree 13
"This Study" degree 21
"This Study" degree 7
"This Study" degree 8
"This Study" degree 4
"This Study" degree 3
"This Study" degree 7
"This Study" degree 8
"This Study" degree 4
"This Study" degree 4
"This Study" degree 6
"This Study" degree 7
"This Study" degree 14
"This Study" degree 4
"This Study" degree 35
"This Study" degree 15
"This Study" degree 5
"This Study" degree 12
"This Study" degree 5
"This Study" degree 6
"This Study" degree 7
"This Study" degree 5
"This Study" degree 13
"This Study" degree 2
"This Study" degree 1
"This Study" degree 6
"This Study" degree 2
"This Study" degree 11
"This Study" degree 4
"This Study" degree 4
"This Study" degree 15
"This Study" degree 3
"This Study" degree 3
"This Study" degree 3
"This Study" degree 8
"This Study" degree 10
"This Study" degree 11
"This Study" degree 4
"This Study" degree 5
"This Study" degree 3
"This Study" degree 2
"This Study" degree 4
"This Study" degree 1
"This Study" degree 5
"This Study" degree 2
"This Study" degree 18
"This Study" degree 1
"This Study" degree 3
"This Study" degree 5
"This Study" degree 9
"This Study" degree 3
"This Study" degree 1
"This Study" degree 4
"This Study" degree 2
"This Study" degree 7
"This Study" degree 11
"This Study" degree 10
"This Study" degree 7
"This Study" degree 15
"This Study" degree 14
"This Study" degree 13
"This Study" degree 4
"This Study" degree 4
"This Study" degree 4
"This Study" degree 1
"This Study" degree 6
"This Study" degree 6
"This Study" degree 5
"This Study" degree 3
"This Study" degree 6
"This Study" degree 4
"This Study" degree 3
"This Study" degree 13
"This Study" degree 5
"This Study" degree 7
"This Study" degree 9
"This Study" degree 11
"This Study" degree 13
"This Study" degree 5
"This Study" degree 2
"This Study" degree 4
"This Study" degree 5
"This Study" degree 3
"This Study" degree 6
"This Study" degree 10
"This Study" degree 4
"This Study" degree 3
"This Study" degree 2
"This Study" degree 1
"This Study" degree 3
"This Study" degree 2
"This Study" degree 3
"This Study" degree 6
"This Study" degree 6
"This Study" degree 7
"This Study" degree 5
"This Study" degree 4
"This Study" degree 4
"This Study" degree 8
"This Study" degree 1
"This Study" degree 3
"This Study" degree 3
"This Study" degree 4
"This Study" degree 3
"This Study" degree 3
"This Study" degree 1
"This Study" degree 3
"This Study" degree 5
"This Study" degree 3
"This Study" degree 25
"This Study" degree 9
"This Study" degree 1
"This Study" degree 11
"This Study" degree 2
"This Study" degree 6
"This Study" degree 1
"This Study" degree 3
"This Study" degree 1
"This Study" degree 2
"This Study" degree 4
"This Study" degree 5
"This Study" degree 3
"This Study" degree 4
"This Study" degree 2
"This Study" degree 5
"This Study" degree 4
"This Study" degree 11
"This Study" degree 8
"This Study" degree 2
"This Study" degree 6
"This Study" degree 14
"This Study" degree 12
"This Study" degree 15
"This Study" degree 2
"This Study" degree 5
"This Study" degree 2
"This Study" degree 6
"This Study" degree 8
"This Study" degree 1
"This Study" degree 3
"This Study" degree 4
"This Study" degree 2
"This Study" degree 3
"This Study" degree 6
"This Study" degree 3
"This Study" degree 4
"This Study" degree 4
"This Study" degree 7
"This Study" degree 1
"This Study" degree 1
"This Study" degree 2
"This Study" degree 2
"This Study" degree 2
"This Study" degree 4
"This Study" degree 2
"This Study" degree 2
"This Study" degree 2
"This Study" degree 2
"This Study" degree 2
"This Study" degree 2
"This Study" degree 2
"This Study" degree 3
"This Study" degree 4
"This Study" degree 4
"This Study" degree 4
"This Study" degree 5
"This Study" degree 19
"This Study" degree 1
"This Study" degree 3
"This Study" degree 3
"This Study" degree 3
"This Study" degree 2
"This Study" degree 29
"This Study" degree 2
"This Study" degree 2
"This Study" degree 14
"This Study" degree 1
"This Study" degree 6
"This Study" degree 3
"This Study" degree 5
"This Study" degree 2
"This Study" degree 3
"This Study" degree 1
"This Study" degree 2
"This Study" degree 2
"This Study" degree 2
"This Study" degree 1
"This Study" degree 5
"This Study" degree 2
"This Study" degree 8
"This Study" degree 5
"This Study" degree 4
"This Study" degree 4
"This Study" degree 27
"This Study" degree 5
"This Study" degree 5
"This Study" degree 1
"This Study" degree 5
"This Study" degree 3
"This Study" degree 5
"This Study" degree 9
"This Study" degree 6
"This Study" degree 2
"This Study" degree 4
"This Study" degree 3
"This Study" degree 1
"This Study" degree 12
"This Study" degree 4
"This Study" degree 4
"This Study" degree 3
"This Study" degree 1
"This Study" degree 2
"This Study" degree 3
"This Study" degree 11
"This Study" degree 1
"This Study" degree 5
"This Study" degree 8
"This Study" degree 4
"This Study" degree 1
"This Study" degree 4
"This Study" degree 2
"This Study" degree 1
"This Study" degree 2
"This Study" degree 2
"This Study" degree 5
"This Study" degree 2
"This Study" degree 12
"This Study" degree 2
"This Study" degree 4
"This Study" degree 5
"This Study" degree 2
"This Study" degree 1
"This Study" degree 3
"This Study" degree 3
"This Study" degree 1
"This Study" degree 1
"This Study" degree 1
"This Study" degree 2
"This Study" degree 5
"This Study" degree 2
"This Study" degree 3
"This Study" degree 7
"This Study" degree 1
"This Study" degree 4
"This Study" degree 4
"This Study" degree 5
"This Study" degree 9
"This Study" degree 2
"This Study" degree 2
"This Study" degree 1
"This Study" degree 2
"This Study" degree 3
"This Study" degree 5
"This Study" degree 10
"This Study" degree 3
"This Study" degree 2
"This Study" degree 2
"This Study" degree 4
"This Study" degree 2
"This Study" degree 2
"This Study" degree 3
"This Study" degree 6
"This Study" degree 3
"This Study" degree 6
"This Study" degree 4
"This Study" degree 4
"This Study" degree 1
"This Study" degree 1
"This Study" degree 3
"This Study" degree 1
"This Study" degree 2
"This Study" degree 3
"This Study" degree 8
"This Study" degree 1
"This Study" degree 1
"This Study" degree 1
"This Study" degree 8
"This Study" degree 2
"This Study" degree 21
"This Study" degree 2
"This Study" degree 2
"This Study" degree 3
"This Study" degree 5
"This Study" degree 1
"This Study" degree 1
"This Study" degree 3
"This Study" degree 2
"This Study" degree 1
"This Study" degree 12
"This Study" degree 1
"This Study" degree 6
"This Study" degree 3
"This Study" degree 2
"This Study" degree 1
"This Study" degree 4
"This Study" degree 3
"This Study" degree 2
"This Study" degree 17
"This Study" degree 9
"This Study" degree 6
"This Study" degree 4
"This Study" degree 4
"This Study" degree 2
"This Study" degree 2
"This Study" degree 2
"This Study" degree 4
"This Study" degree 4
"This Study" degree 2
"This Study" degree 1
"This Study" degree 2
"This Study" degree 1
"This Study" degree 3
"This Study" degree 3
"This Study" degree 1
"This Study" degree 1
"This Study" degree 5
"This Study" degree 2
"This Study" degree 2
"This Study" degree 5
"This Study" degree 1
"This Study" degree 3
"This Study" degree 1
"This Study" degree 1
"This Study" degree 4
"This Study" degree 1
"This Study" degree 7
"This Study" degree 2
"This Study" degree 8
"This Study" degree 3
"This Study" degree 2
"This Study" degree 3
"This Study" degree 2
"This Study" degree 1
"This Study" degree 1
"This Study" degree 1
"This Study" degree 3
"This Study" degree 5
"This Study" degree 1
"This Study" degree 1
"This Study" degree 2
"This Study" degree 2
"This Study" degree 4
"This Study" degree 2
"This Study" degree 1
"This Study" degree 3
"This Study" degree 1
"This Study" degree 8
"This Study" degree 1
"This Study" degree 8
"This Study" degree 2
"This Study" degree 7
"This Study" degree 1
"This Study" degree 1
"This Study" degree 9
"This Study" degree 2
"This Study" degree 1
"This Study" degree 2
"This Study" degree 4
"This Study" degree 2
"This Study" degree 1
"This Study" degree 1
"This Study" degree 1
"This Study" degree 1
"This Study" degree 2
"This Study" degree 1
"This Study" degree 1
"This Study" degree 1
"This Study" degree 5
"This Study" degree 1
"This Study" degree 3
"This Study" degree 5
"This Study" degree 1
"This Study" degree 1
"This Study" degree 1
"This Study" degree 2
"This Study" degree 1
"This Study" degree 5
"This Study" degree 1
"This Study" degree 4
"This Study" degree 2
"This Study" degree 2
"This Study" degree 29
"This Study" degree 1
"This Study" degree 2
"This Study" degree 2
"This Study" degree 1
"This Study" degree 3
"This Study" degree 1
"This Study" degree 5
"This Study" degree 9
"This Study" degree 1
"This Study" degree 2
"This Study" degree 1
"This Study" degree 3
"This Study" degree 2
"This Study" degree 23
"This Study" degree 1
"This Study" degree 1
"This Study" degree 3
"This Study" degree 4
"This Study" degree 2
"This Study" degree 1
"This Study" degree 1
"This Study" degree 4
"This Study" degree 3
"This Study" degree 4
"This Study" degree 1
"This Study" degree 1
"This Study" degree 8
"This Study" degree 7
"This Study" degree 2
"This Study" degree 2
"This Study" degree 4
"This Study" degree 1
"This Study" degree 1
"This Study" degree 2
"This Study" degree 1
"This Study" degree 3
"This Study" degree 4
"This Study" degree 1
"This Study" degree 1
"This Study" degree 1
"This Study" degree 1
"This Study" degree 2
"This Study" degree 3
"This Study" degree 2
"This Study" degree 8
"This Study" degree 1
"This Study" degree 1
"This Study" degree 2
"This Study" degree 1
"This Study" degree 2
"This Study" degree 1
"This Study" degree 2
"This Study" degree 1
"This Study" degree 1
"This Study" degree 2
"This Study" degree 35
"This Study" degree 1
"This Study" degree 2
"This Study" degree 4
"This Study" degree 5
"This Study" degree 1
"This Study" degree 13
"This Study" degree 1
"This Study" degree 1
"This Study" degree 1
"This Study" degree 2
"This Study" degree 1
"This Study" degree 1
"This Study" degree 2
"This Study" degree 1
"This Study" degree 1
"This Study" degree 5
"This Study" degree 2
"This Study" degree 2
"This Study" degree 1
"This Study" degree 1
"This Study" degree 4
"This Study" degree 2
"This Study" degree 2
"This Study" degree 4
"This Study" degree 3
"This Study" degree 1
"This Study" degree 1
"This Study" degree 1
"This Study" degree 2
"This Study" degree 1
"This Study" degree 5
"This Study" degree 18
"This Study" degree 2
"This Study" degree 4
"This Study" degree 11
"This Study" degree 1
"This Study" degree 2
"This Study" degree 3
"This Study" degree 4
"This Study" degree 1
"This Study" degree 1
"This Study" degree 4
"This Study" degree 2
"This Study" degree 1
"This Study" degree 1
"This Study" degree 6
"This Study" degree 1
"This Study" degree 5
"This Study" degree 1
"This Study" degree 1
"This Study" degree 12
"This Study" degree 1
"This Study" degree 5
"This Study" degree 5
"This Study" degree 1
"This Study" degree 1
"This Study" degree 1
"This Study" degree 2
"This Study" degree 4
"This Study" degree 1
"This Study" degree 1
"This Study" degree 4
"This Study" degree 1
"This Study" degree 1
"This Study" degree 1
"This Study" degree 4
"This Study" degree 1
"This Study" degree 1
"This Study" degree 2
"This Study" degree 2
"This Study" degree 2
"This Study" degree 4
"This Study" degree 2
"This Study" degree 1
"This Study" degree 1
"This Study" degree 7
"This Study" degree 1
"This Study" degree 1
"This Study" degree 1
"This Study" degree 4
"This Study" degree 1
"This Study" degree 1
"This Study" degree 2
"This Study" degree 2
"This Study" degree 10
"This Study" degree 8
"This Study" degree 2
"This Study" degree 8
"This Study" degree 2
"This Study" degree 12
"This Study" degree 4
"This Study" degree 2
"This Study" degree 2
"This Study" degree 10
"This Study" degree 2
"This Study" degree 2
"This Study" degree 2
"This Study" degree 2
"This Study" degree 2
"This Study" degree 2
"This Study" degree 10
"This Study" degree 4
"This Study" degree 2
"This Study" degree 2
"This Study" degree 2
"This Study" degree 2
"This Study" degree 2
"This Study" degree 2
"This Study" degree 2
"This Study" degree 2
"This Study" degree 3
"This Study" degree 2
"This Study" degree 8
"This Study" degree 2
"This Study" degree 2
"This Study" degree 2
"This Study" degree 2
"This Study" degree 2
"This Study" degree 6
"This Study" degree 2
"This Study" degree 8
"This Study" degree 11
"This Study" degree 8
"This Study" degree 5
"This Study" degree 2
"This Study" degree 8
"This Study" degree 8
"This Study" degree 4
"This Study" degree 7
"This Study" degree 2
"This Study" degree 4
"This Study" degree 2
"This Study" degree 2
"This Study" degree 2
"This Study" degree 2
"This Study" degree 2
"This Study" degree 11
"This Study" degree 8
"This Study" degree 2
"This Study" degree 2
"This Study" degree 2
"This Study" degree 2
"This Study" degree 10
"This Study" degree 6
"This Study" degree 11
"This Study" degree 10
"This Study" degree 2
"This Study" degree 4
"This Study" degree 2
"This Study" degree 2
"This Study" degree 2
"This Study" degree 2
"This Study" degree 8
"This Study" degree 10
"This Study" degree 6
"This Study" degree 2
"This Study" degree 2
"This Study" degree 8
"This Study" degree 10
"This Study" degree 10
"This Study" degree 4
"This Study" degree 8
"This Study" degree 2
"This Study" degree 2
"This Study" degree 6
"This Study" degree 2
"This Study" degree 2
"This Study" degree 2
"This Study" degree 4
"This Study" degree 2
"This Study" degree 8
"This Study" degree 9
"This Study" degree 8
"This Study" degree 8
"This Study" degree 6
"This Study" degree 4
"This Study" degree 2
"This Study" degree 3
"This Study" degree 3
"This Study" degree 12
"This Study" degree 4
"This Study" degree 2
"This Study" degree 4
"This Study" degree 2
"This Study" degree 6
"This Study" degree 2
"This Study" degree 14
"This Study" degree 6
"This Study" degree 2
"This Study" degree 8
"This Study" degree 2
"This Study" degree 6
"This Study" degree 2
"This Study" degree 4
"This Study" degree 2
"This Study" degree 19
"This Study" degree 8
"This Study" degree 10
"This Study" degree 4
"This Study" degree 2
"This Study" degree 4
"This Study" degree 4
"This Study" degree 2
"This Study" degree 6
"This Study" degree 2
"This Study" degree 2
"This Study" degree 2
"This Study" degree 2
"This Study" degree 6
"This Study" degree 4
"This Study" degree 8
"This Study" degree 6
"This Study" degree 2
"This Study" degree 8
"This Study" degree 6
"This Study" degree 6
"This Study" degree 2
"This Study" degree 6
"This Study" degree 2
"This Study" degree 2
"This Study" degree 2
"This Study" degree 2
"This Study" degree 12
"This Study" degree 2
"This Study" degree 10
"This Study" degree 12
"This Study" degree 4
"This Study" degree 2
"This Study" degree 6
"This Study" degree 4
"This Study" degree 2
"This Study" degree 2
"This Study" degree 2
"This Study" degree 3
"This Study" degree 4
"This Study" degree 10
"This Study" degree 10
"This Study" degree 13
"This Study" degree 23
"This Study" degree 2
"This Study" degree 2
"This Study" degree 2
"This Study" degree 12
"This Study" degree 4
"This Study" degree 12
"This Study" degree 4
"This Study" degree 2
"This Study" degree 6
"This Study" degree 6
"This Study" degree 12
"This Study" degree 6
"This Study" degree 2
"This Study" degree 14
"This Study" degree 5
"This Study" degree 4
"This Study" degree 2
"This Study" degree 4
"This Study" degree 4
"This Study" degree 2
"This Study" degree 2
"This Study" degree 2
"This Study" degree 8
"This Study" degree 4
"This Study" degree 2
"This Study" degree 2
"This Study" degree 4
"This Study" degree 4
"This Study" degree 12
"This Study" degree 8
"This Study" degree 6
"This Study" degree 2
"This Study" degree 6
"This Study" degree 12
"This Study" degree 12
"This Study" degree 5
"This Study" degree 2
"This Study" degree 4
"This Study" degree 8
"This Study" degree 6
"This Study" degree 4
"This Study" degree 2
"This Study" degree 3
"This Study" degree 12
"This Study" degree 4
"This Study" degree 6
"This Study" degree 6
"This Study" degree 2
"This Study" degree 11
"This Study" degree 9
"This Study" degree 2
"This Study" degree 2
"This Study" degree 12
"This Study" degree 6
"This Study" degree 4
"This Study" degree 16
"This Study" degree 6
"This Study" degree 2
"This Study" degree 2
"This Study" degree 4
"This Study" degree 2
"This Study" degree 10
"This Study" degree 4
"This Study" degree 2
"This Study" degree 2
"This Study" degree 2
"This Study" degree 4
"This Study" degree 2
"This Study" degree 11
"This Study" degree 7
"This Study" degree 11
"This Study" degree 6
"This Study" degree 11
"This Study" degree 2
"This Study" degree 2
"This Study" degree 2
"This Study" degree 2
"This Study" degree 17
"This Study" degree 10
"This Study" degree 2
"This Study" degree 2
"This Study" degree 4
"This Study" degree 7
"This Study" degree 4
"This Study" degree 10
"This Study" degree 4
"This Study" degree 8
"This Study" degree 7
"This Study" degree 2
"This Study" degree 6
"This Study" degree 11
"This Study" degree 3
"This Study" degree 4
"This Study" degree 4
"This Study" degree 2
"This Study" degree 17
"This Study" degree 7
"This Study" degree 4
"This Study" degree 2
"This Study" degree 7
"This Study" degree 6
"This Study" degree 2
"This Study" degree 2
"This Study" degree 2
"This Study" degree 13
"This Study" degree 11
"This Study" degree 12
"This Study" degree 5
"This Study" degree 6
"This Study" degree 6
"This Study" degree 2
"This Study" degree 2
"This Study" degree 14
"This Study" degree 10
"This Study" degree 4
"This Study" degree 8
"This Study" degree 11
"This Study" degree 2
"This Study" degree 4
"This Study" degree 13
"This Study" degree 2
"This Study" degree 13
"This Study" degree 6
"This Study" degree 2
"This Study" degree 8
"This Study" degree 14
"This Study" degree 14
"This Study" degree 2
"This Study" degree 2
"This Study" degree 2
"This Study" degree 2
"This Study" degree 2
"This Study" degree 4
"This Study" degree 2
"This Study" degree 2
"This Study" degree 9
"This Study" degree 14
"This Study" degree 4
"This Study" degree 4
"This Study" degree 16
"This Study" degree 4
"This Study" degree 4
"This Study" degree 8
"This Study" degree 2
"This Study" degree 6
"This Study" degree 4
"This Study" degree 2
"This Study" degree 4
"This Study" degree 4
"This Study" degree 4
"This Study" degree 2
"This Study" degree 2
"This Study" degree 2
"This Study" degree 2
"This Study" degree 4
"This Study" degree 6
"This Study" degree 6
"This Study" degree 2
"This Study" degree 2
"This Study" degree 6
"This Study" degree 2
"This Study" degree 4
"This Study" degree 4
"This Study" degree 4
"This Study" degree 2
"This Study" degree 2
"This Study" degree 6
"This Study" degree 6
"This Study" degree 7
"This Study" degree 9
"This Study" degree 12
"This Study" degree 8
"This Study" degree 6
"This Study" degree 2
"This Study" degree 2
"This Study" degree 2
"This Study" degree 10
"This Study" degree 4
"This Study" degree 6
"This Study" degree 2
"This Study" degree 4
"This Study" degree 6
"This Study" degree 5
"This Study" degree 4
"This Study" degree 4
"This Study" degree 5
"This Study" degree 2
"This Study" degree 4
"This Study" degree 6
"This Study" degree 2
"This Study" degree 2
"This Study" degree 2
"This Study" degree 4
"This Study" degree 4
"This Study" degree 2
"This Study" degree 2
"This Study" degree 2
"This Study" degree 2
"This Study" degree 2
"This Study" degree 2
"This Study" degree 10
"This Study" degree 6
"This Study" degree 6
"This Study" degree 12
"This Study" degree 10
"This Study" degree 4
"This Study" degree 4
"This Study" degree 4
"This Study" degree 12
"This Study" degree 2
"This Study" degree 10
"This Study" degree 2
"This Study" degree 2
"This Study" degree 2
"This Study" degree 2
"This Study" degree 2
"This Study" degree 15
"This Study" degree 10
"This Study" degree 4
"This Study" degree 10
"This Study" degree 2
"This Study" degree 2
"This Study" degree 7
"This Study" degree 6
"This Study" degree 11
"This Study" degree 10
"This Study" degree 12
"This Study" degree 4
"This Study" degree 4
"This Study" degree 6
"This Study" degree 4
"This Study" degree 4
"This Study" degree 4
"This Study" degree 6
"This Study" degree 2
"This Study" degree 3
"This Study" degree 5
"This Study" degree 6
"This Study" degree 4
"This Study" degree 2
"This Study" degree 2
"This Study" degree 2
"This Study" degree 17
"This Study" degree 10
"This Study" degree 4
"This Study" degree 2
"This Study" degree 4
"This Study" degree 4
"This Study" degree 2
"This Study" degree 4
"This Study" degree 4
"This Study" degree 2
"This Study" degree 2
"This Study" degree 2
"This Study" degree 10
"This Study" degree 11
"This Study" degree 19
"This Study" degree 2
"This Study" degree 8
"This Study" degree 2
"This Study" degree 4
"This Study" degree 4
"This Study" degree 2
"This Study" degree 8
"This Study" degree 4
"This Study" degree 4
"This Study" degree 2
"This Study" degree 4
"This Study" degree 2
"This Study" degree 2
"This Study" degree 2
"This Study" degree 12
"This Study" degree 11
"This Study" degree 2
"This Study" degree 4
"This Study" degree 2
"This Study" degree 2
"This Study" degree 2
"This Study" degree 2
"This Study" degree 10
"This Study" degree 4
"This Study" degree 2
"This Study" degree 10
"This Study" degree 10
"This Study" degree 4
"This Study" degree 7
"This Study" degree 4
"This Study" degree 2
"This Study" degree 2
"This Study" degree 2
"This Study" degree 2
"This Study" degree 4
"This Study" degree 10
"This Study" degree 8
"This Study" degree 10
"This Study" degree 12
"This Study" degree 4
"This Study" degree 8
"This Study" degree 4
"This Study" degree 2
"This Study" degree 2
"This Study" degree 2
"This Study" degree 2
"This Study" degree 2
"This Study" degree 4
"This Study" degree 2
"This Study" degree 2
"This Study" degree 2
"This Study" degree 2
"This Study" degree 8
"This Study" degree 8
"This Study" degree 2
"This Study" degree 13
"This Study" degree 2
"This Study" degree 2
"This Study" degree 2
"This Study" degree 2
"This Study" degree 8
"This Study" degree 12
"This Study" degree 2
"This Study" degree 4
"This Study" degree 4
"This Study" degree 2
"This Study" degree 6
"This Study" degree 2
"This Study" degree 12
"This Study" degree 2
"This Study" degree 6
"This Study" degree 2
"This Study" degree 2
"This Study" degree 2
"This Study" degree 2
"This Study" degree 2
"This Study" degree 4
"This Study" degree 2
"This Study" degree 2
"This Study" degree 4
"This Study" degree 8
"This Study" degree 4
"This Study" degree 4
"This Study" degree 4
"This Study" degree 8
"This Study" degree 10
"This Study" degree 4
"This Study" degree 6
"This Study" degree 4
"This Study" degree 6
"This Study" degree 14
"This Study" degree 7
"This Study" degree 13
"This Study" degree 14
"This Study" degree 6
"This Study" degree 2
"This Study" degree 6
"This Study" degree 2
"This Study" degree 29
"This Study" degree 6
"This Study" degree 8
"This Study" degree 4
"This Study" degree 2
"This Study" degree 4
"This Study" degree 4
"This Study" degree 2
"This Study" degree 2
"This Study" degree 5
"This Study" degree 2
"This Study" degree 2
"This Study" degree 9
"This Study" degree 15
"This Study" degree 10
"This Study" degree 2
"This Study" degree 2
"This Study" degree 4
"This Study" degree 8
"This Study" degree 4
"This Study" degree 2
"This Study" degree 2
"This Study" degree 2
"This Study" degree 5
"This Study" degree 2
"This Study" degree 2
"This Study" degree 2
"This Study" degree 2
"This Study" degree 2
"This Study" degree 2
"This Study" degree 2
"This Study" degree 4
"This Study" degree 2
"This Study" degree 2
"This Study" degree 2
"This Study" degree 2
"This Study" degree 2
"This Study" degree 2
"This Study" degree 6
"This Study" degree 2
"This Study" degree 2
"This Study" degree 2
"This Study" degree 2
"This Study" degree 2
"This Study" degree 10
"This Study" degree 12
"This Study" degree 6
"This Study" degree 2
"This Study" degree 2
"This Study" degree 14
"This Study" degree 5
"This Study" degree 2
"This Study" degree 6
"This Study" degree 2
"This Study" degree 2
"This Study" degree 2
"This Study" degree 10
"This Study" degree 8
"This Study" degree 2
"This Study" degree 6
"This Study" degree 6
"This Study" degree 12
"This Study" degree 4
"This Study" degree 6
"This Study" degree 2
"This Study" degree 8
"This Study" degree 2
"This Study" degree 2
"This Study" degree 2
"This Study" degree 6
"This Study" degree 2
"This Study" degree 4
"This Study" degree 6
"This Study" degree 2
"This Study" degree 6
"This Study" degree 17
"This Study" degree 2
"This Study" degree 4
"This Study" degree 8
"This Study" degree 2
"This Study" degree 2
"This Study" degree 12
"This Study" degree 2
"This Study" degree 2
"This Study" degree 2
"This Study" degree 6
"This Study" degree 2
"This Study" degree 2
"This Study" degree 4
"This Study" degree 4
"This Study" degree 4
"This Study" degree 2
"This Study" degree 2
"This Study" degree 2
"This Study" degree 4
"This Study" degree 3
"This Study" degree 2
"This Study" degree 6
"This Study" degree 6
"This Study" degree 6
"This Study" degree 4
"This Study" degree 2
"This Study" degree 6
"This Study" degree 4
"This Study" degree 2
"This Study" degree 2
"This Study" degree 2
"This Study" degree 2
"This Study" degree 4
"This Study" degree 10
"This Study" degree 2
"This Study" degree 2
"This Study" degree 2
"This Study" degree 2
"This Study" degree 8
"This Study" degree 2
"This Study" degree 6
"This Study" degree 6
"This Study" degree 2
"This Study" degree 2
"This Study" degree 2
"This Study" degree 4
"This Study" degree 2
"This Study" degree 8
"This Study" degree 2
"This Study" degree 2
"This Study" degree 12
"This Study" degree 10
"This Study" degree 2
"This Study" degree 2
"This Study" degree 2
"This Study" degree 2
"This Study" degree 2
"This Study" degree 2
"This Study" degree 14
"This Study" degree 4
"This Study" degree 6
"This Study" degree 2
"This Study" degree 2
"This Study" degree 4
"This Study" degree 2
"This Study" degree 11
"This Study" degree 4
"This Study" degree 6
"This Study" degree 2
"This Study" degree 9
"This Study" degree 2
"This Study" degree 4
"This Study" degree 12
"This Study" degree 14
"This Study" degree 2
"This Study" degree 2
"This Study" degree 12
"This Study" degree 8
"This Study" degree 4
"This Study" degree 7
"This Study" degree 2
"This Study" degree 2
"This Study" degree 2
"This Study" degree 2
"This Study" degree 12
"This Study" degree 4
"This Study" degree 14
"This Study" degree 2
"This Study" degree 4
"This Study" degree 12
"This Study" degree 8
"This Study" degree 17
"This Study" degree 4
"This Study" degree 2
"This Study" degree 2
"This Study" degree 2
"This Study" degree 2
"This Study" degree 8
"This Study" degree 8
"This Study" degree 6
"This Study" degree 4
"This Study" degree 4
"This Study" degree 2
"This Study" degree 2
"This Study" degree 8
"This Study" degree 8
"This Study" degree 4
"This Study" degree 2
"This Study" degree 2
"This Study" degree 14
"This Study" degree 9
"This Study" degree 4
"This Study" degree 2
"This Study" degree 6
"This Study" degree 2
"This Study" degree 2
"This Study" degree 2
"This Study" degree 2
"This Study" degree 2
"This Study" degree 2
"This Study" degree 14
"This Study" degree 2
"This Study" degree 6
"This Study" degree 12
"This Study" degree 2
"This Study" degree 4
"This Study" degree 6
"This Study" degree 2
"This Study" degree 6
"This Study" degree 5
"This Study" degree 2
"This Study" degree 4
"This Study" degree 18
"This Study" degree 2
"This Study" degree 12
"This Study" degree 2
"This Study" degree 2
"This Study" degree 2
"This Study" degree 2
"This Study" degree 2
"This Study" degree 4
"This Study" degree 2
"This Study" degree 4
"This Study" degree 4
"This Study" degree 2
"This Study" degree 14
"This Study" degree 6
"This Study" degree 2
"This Study" degree 4
"This Study" degree 8
"This Study" degree 6
"This Study" degree 2
"This Study" degree 2
"This Study" degree 4
"This Study" degree 2
"This Study" degree 14
"This Study" degree 4
"This Study" degree 2
"This Study" degree 8
"This Study" degree 6
"This Study" degree 8
"This Study" degree 2
"This Study" degree 2
"This Study" degree 12
"This Study" degree 2
"This Study" degree 2
"This Study" degree 2
"This Study" degree 2
"This Study" degree 19
"This Study" degree 2
"This Study" degree 8
"This Study" degree 8
"This Study" degree 2
"This Study" degree 2
"This Study" degree 2
"This Study" degree 8
"This Study" degree 4
"This Study" degree 8
"This Study" degree 4
"This Study" degree 2
"This Study" degree 6
"This Study" degree 6
"This Study" degree 6
"This Study" degree 6
"This Study" degree 2
"This Study" degree 2
"This Study" degree 4
"This Study" degree 6
"This Study" degree 8
"This Study" degree 4
"This Study" degree 2
"This Study" degree 15
"This Study" degree 7
"This Study" degree 12
"This Study" degree 2
"This Study" degree 4
"This Study" degree 8
"This Study" degree 2
"This Study" degree 4
"This Study" degree 2
"This Study" degree 2
"This Study" degree 18
"This Study" degree 4
"This Study" degree 14
"This Study" degree 8
"This Study" degree 5
"This Study" degree 2
"This Study" degree 4
"This Study" degree 6
"This Study" degree 4
"This Study" degree 2
"This Study" degree 2
"This Study" degree 2
"This Study" degree 2
"This Study" degree 8
"This Study" degree 4
"This Study" degree 12
"This Study" degree 18
"This Study" degree 8
"This Study" degree 7
"This Study" degree 10
"This Study" degree 8
"This Study" degree 4
"This Study" degree 12
"This Study" degree 10
"This Study" degree 8
"This Study" degree 10
"This Study" degree 4
"This Study" degree 4
"This Study" degree 8
"This Study" degree 32
"This Study" degree 12
"This Study" degree 30
"This Study" degree 24
Hallmarks degree 1
Hallmarks degree 2
Hallmarks degree 1
Hallmarks degree 2
Hallmarks degree 1
Hallmarks degree 1
Hallmarks degree 1
Hallmarks degree 2
Hallmarks degree 2
Hallmarks degree 4
Hallmarks degree 1
Hallmarks degree 6
Hallmarks degree 2
Hallmarks degree 1
Hallmarks degree 1
Hallmarks degree 5
Hallmarks degree 1
Hallmarks degree 1
Hallmarks degree 2
Hallmarks degree 2
Hallmarks degree 1
Hallmarks degree 1
Hallmarks degree 3
Hallmarks degree 1
Hallmarks degree 1
Hallmarks degree 3
Hallmarks degree 6
Hallmarks degree 2
Hallmarks degree 1
Hallmarks degree 4
Hallmarks degree 2
Hallmarks degree 1
Hallmarks degree 1
Hallmarks degree 1
Hallmarks degree 1
Hallmarks degree 2
Hallmarks degree 2
Hallmarks degree 1
Hallmarks degree 3
Hallmarks degree 1
Hallmarks degree 1
Hallmarks degree 4
Hallmarks degree 2
Hallmarks degree 3
Hallmarks degree 1
Hallmarks degree 1
Hallmarks degree 1
Hallmarks degree 1
Hallmarks degree 7
Hallmarks degree 2
Hallmarks degree 2
Hallmarks degree 1
Hallmarks degree 4
Hallmarks degree 2
Hallmarks degree 1
Hallmarks degree 1
Hallmarks degree 2
Hallmarks degree 1
Hallmarks degree 2
Hallmarks degree 16
Hallmarks degree 1
Hallmarks degree 1
Hallmarks degree 1
Hallmarks degree 1
Hallmarks degree 1
Hallmarks degree 2
Hallmarks degree 6
Hallmarks degree 1
Hallmarks degree 3
Hallmarks degree 1
Hallmarks degree 2
Hallmarks degree 2
Hallmarks degree 1
Hallmarks degree 2
Hallmarks degree 1
Hallmarks degree 3
Hallmarks degree 4
Hallmarks degree 2
Hallmarks degree 2
Hallmarks degree 4
Hallmarks degree 2
Hallmarks degree 2
Hallmarks degree 1
Hallmarks degree 1
Hallmarks degree 2
Hallmarks degree 1
Hallmarks degree 1
Hallmarks degree 1
Hallmarks degree 2
Hallmarks degree 1
Hallmarks degree 1
Hallmarks degree 1
Hallmarks degree 1
Hallmarks degree 3
Hallmarks degree 3
Hallmarks degree 1
Hallmarks degree 1
Hallmarks degree 1
Hallmarks degree 4
Hallmarks degree 1
Hallmarks degree 1
Hallmarks degree 1
Hallmarks degree 1
Hallmarks degree 1
Hallmarks degree 2
Hallmarks degree 3
Hallmarks degree 1
Hallmarks degree 1
Hallmarks degree 1
Hallmarks degree 3
Hallmarks degree 1
Hallmarks degree 1
Hallmarks degree 1
Hallmarks degree 1
Hallmarks degree 2
Hallmarks degree 2
Hallmarks degree 2
Hallmarks degree 2
Hallmarks degree 2
Hallmarks degree 2
Hallmarks degree 2
Hallmarks degree 2
Hallmarks degree 3
Hallmarks degree 2
Hallmarks degree 2
Hallmarks degree 2
Hallmarks degree 2
Hallmarks degree 2
Hallmarks degree 2
Hallmarks degree 3
Hallmarks degree 2
Hallmarks degree 2
Hallmarks degree 3
Hallmarks degree 2
Hallmarks degree 2
Hallmarks degree 2
Hallmarks degree 2
Hallmarks degree 2
Hallmarks degree 2
Hallmarks degree 2
Hallmarks degree 2
Hallmarks degree 2
Hallmarks degree 2
Hallmarks degree 2
Hallmarks degree 2
Hallmarks degree 2
Hallmarks degree 2
Hallmarks degree 2
Hallmarks degree 2
Hallmarks degree 2
Hallmarks degree 2
Hallmarks degree 2
Hallmarks degree 2
Hallmarks degree 2
Hallmarks degree 2
Hallmarks degree 2
Hallmarks degree 2
Hallmarks degree 2
Hallmarks degree 2
Hallmarks degree 2
Hallmarks degree 2
Hallmarks degree 2
Hallmarks degree 2
Hallmarks degree 2
Hallmarks degree 2
Hallmarks degree 2
Hallmarks degree 2
Hallmarks degree 2
Hallmarks degree 2
Hallmarks degree 2
Hallmarks degree 2
Hallmarks degree 2
Hallmarks degree 2
Hallmarks degree 2
Hallmarks degree 2
Hallmarks degree 2
Hallmarks degree 2
Hallmarks degree 2
Hallmarks degree 2
Hallmarks degree 2
Hallmarks degree 2
Hallmarks degree 2
Hallmarks degree 2
Hallmarks degree 2
Hallmarks degree 2
Hallmarks degree 2
Hallmarks degree 2
Hallmarks degree 2
Hallmarks degree 2
Hallmarks degree 2
Hallmarks degree 2
Hallmarks degree 2
Hallmarks degree 2
Hallmarks degree 2
Hallmarks degree 2
Hallmarks degree 2
Hallmarks degree 2
Hallmarks degree 2
Hallmarks degree 2
Hallmarks degree 2
Hallmarks degree 2
Hallmarks degree 2
Hallmarks degree 2
"This Study" closeness 2.308669052291354e-4
"This Study" closeness 2.0548648926333094e-4
"This Study" closeness 2.413709872073377e-4
"This Study" closeness 2.330187580100198e-4
"This Study" closeness 2.1088148460565162e-4
"This Study" closeness 2.3629489603024575e-4
"This Study" closeness 1.5933715742511153e-4
"This Study" closeness 1.859773107680863e-4
"This Study" closeness 1.8428084400626556e-4
"This Study" closeness 1.8129079042784627e-4
"This Study" closeness 1.9413706076490002e-4
"This Study" closeness 1.9436345966958212e-4
"This Study" closeness 1.768972227136034e-4
"This Study" closeness 1.9056693663649358e-4
"This Study" closeness 2.023677021147425e-4
"This Study" closeness 2.6226068712300026e-4
"This Study" closeness 1.8835938971557733e-4
"This Study" closeness 2.333177788147457e-4
"This Study" closeness 2.008233758409479e-4
"This Study" closeness 1.9428793471925395e-4
"This Study" closeness 1.9036740909956216e-4
"This Study" closeness 1.4676744698025978e-4
"This Study" closeness 2.1687269572760788e-4
"This Study" closeness 2.1701388888888888e-4
"This Study" closeness 1.6370631087828436e-4
"This Study" closeness 2.3369946249123628e-4
"This Study" closeness 1.8774054257016804e-4
"This Study" closeness 2.0742584526031943e-4
"This Study" closeness 1.9321804656554923e-4
"This Study" closeness 2.1985269869187644e-4
"This Study" closeness 1.958672020370189e-4
"This Study" closeness 1.8414510634379893e-4
"This Study" closeness 2.0362451639177357e-4
"This Study" closeness 2.105706464518846e-4
"This Study" closeness 2.1795989537925023e-4
"This Study" closeness 2.5403277022735933e-4
"This Study" closeness 2.2753128555176336e-4
"This Study" closeness 1.7901897601145723e-4
"This Study" closeness 2.0938023450586265e-4
"This Study" closeness 2.176041780002176e-4
"This Study" closeness 2.2888532845044633e-4
"This Study" closeness 2.7236824186299875e-4
"This Study" closeness 2.1602937999567941e-4
"This Study" closeness 1.943068104537064e-4
"This Study" closeness 1.4783058614827407e-4
"This Study" closeness 1.9127773527161438e-4
"This Study" closeness 2.1114864864864866e-4
"This Study" closeness 2.2431583669807088e-4
"This Study" closeness 2.1048200378867606e-4
"This Study" closeness 2.2358859698155394e-4
"This Study" closeness 1.7548477669562167e-4
"This Study" closeness 2.074688796680498e-4
"This Study" closeness 2.1598272138228941e-4
"This Study" closeness 1.5172204521316947e-4
"This Study" closeness 2.311871459946827e-4
"This Study" closeness 1.9550342130987292e-4
"This Study" closeness 2.7393507738665936e-4
"This Study" closeness 1.6245633985866297e-4
"This Study" closeness 1.616422856219187e-4
"This Study" closeness 2.005012531328321e-4
"This Study" closeness 1.847063169560399e-4
"This Study" closeness 1.9823570224997521e-4
"This Study" closeness 2.3880597014925374e-4
"This Study" closeness 1.9630938358853554e-4
"This Study" closeness 1.328285847114299e-4
"This Study" closeness 2.1292451825827744e-4
"This Study" closeness 1.8835938971557733e-4
"This Study" closeness 1.8816445573431178e-4
"This Study" closeness 2.0999580008399833e-4
"This Study" closeness 2.0046106043900973e-4
"This Study" closeness 1.9619383951343929e-4
"This Study" closeness 1.821991436640248e-4
"This Study" closeness 1.8912529550827424e-4
"This Study" closeness 2.016942315449778e-4
"This Study" closeness 0.00019443904335990667
"This Study" closeness 1.986491855383393e-4
"This Study" closeness 2.085070892410342e-4
"This Study" closeness 1.5846604864907694e-4
"This Study" closeness 1.9751135690302193e-4
"This Study" closeness 1.953315753491552e-4
"This Study" closeness 1.5723270440251572e-4
"This Study" closeness 2.0955574182732607e-4
"This Study" closeness 2.0931449502878074e-4
"This Study" closeness 2.3501762632197415e-4
"This Study" closeness 1.9694731659281143e-4
"This Study" closeness 1.8416206261510129e-4
"This Study" closeness 2.226923505177597e-4
"This Study" closeness 2.4743288383026105e-4
"This Study" closeness 1.7836439846606616e-4
"This Study" closeness 2.4884907303720296e-4
"This Study" closeness 2.3126734505087883e-4
"This Study" closeness 1.820498816675769e-4
"This Study" closeness 2.1112635912593687e-4
"This Study" closeness 1.816860465116279e-4
"This Study" closeness 1.9027685282085435e-4
"This Study" closeness 2.0046106043900973e-4
"This Study" closeness 1.8496254508462037e-4
"This Study" closeness 1.7176228100309173e-4
"This Study" closeness 1.7496282040066485e-4
"This Study" closeness 1.8770530267480057e-4
"This Study" closeness 1.9573302016050108e-4
"This Study" closeness 2.1447721179624664e-4
"This Study" closeness 2.0329335230737954e-4
"This Study" closeness 1.4516948537417434e-4
"This Study" closeness 1.9938191606021333e-4
"This Study" closeness 2.2214817283127845e-4
"This Study" closeness 1.5535187199005747e-4
"This Study" closeness 2.0508613617719443e-4
"This Study" closeness 1.8206645425580337e-4
"This Study" closeness 1.7011142298205324e-4
"This Study" closeness 1.8346940647647004e-4
"This Study" closeness 2.2797218739313804e-4
"This Study" closeness 2.226923505177597e-4
"This Study" closeness 1.9546520719311962e-4
"This Study" closeness 2.477700693756194e-4
"This Study" closeness 1.60333493666827e-4
"This Study" closeness 2.2799817601459188e-4
"This Study" closeness 1.967729240456513e-4
"This Study" closeness 2.149151085321298e-4
"This Study" closeness 1.5980823012385137e-4
"This Study" closeness 2.3649048125812936e-4
"This Study" closeness 1.537633581917429e-4
"This Study" closeness 1.7590149516270889e-4
"This Study" closeness 2.3038820412394885e-4
"This Study" closeness 1.8489414810021263e-4
"This Study" closeness 1.9706375012316484e-4
"This Study" closeness 1.5576323987538941e-4
"This Study" closeness 1.9232618521011636e-4
"This Study" closeness 1.9334880123743234e-4
"This Study" closeness 2.42160067804819e-4
"This Study" closeness 2.4467824810374357e-4
"This Study" closeness 2.0064205457463884e-4
"This Study" closeness 1.562744178777934e-4
"This Study" closeness 2.01450443190975e-4
"This Study" closeness 2.1466137168616508e-4
"This Study" closeness 1.3783597518952445e-4
"This Study" closeness 2.0046106043900973e-4
"This Study" closeness 1.668335001668335e-4
"This Study" closeness 2.3020257826887662e-4
"This Study" closeness 1.547029702970297e-4
"This Study" closeness 2.4894199651481205e-4
"This Study" closeness 1.5002625459455406e-4
"This Study" closeness 2.125624402168137e-4
"This Study" closeness 1.866368047779022e-4
"This Study" closeness 1.9359210144226117e-4
"This Study" closeness 1.8925056775170325e-4
"This Study" closeness 1.8515089798185522e-4
"This Study" closeness 2.7586206896551725e-4
"This Study" closeness 2.0058168689198675e-4
"This Study" closeness 1.6301247045398973e-4
"This Study" closeness 2.0329335230737954e-4
"This Study" closeness 1.449590490686381e-4
"This Study" closeness 1.5715857300015716e-4
"This Study" closeness 1.9694731659281143e-4
"This Study" closeness 1.92789666473877e-4
"This Study" closeness 1.4335889900365565e-4
"This Study" closeness 2.172260236776366e-4
"This Study" closeness 2.2289089490694304e-4
"This Study" closeness 2.0565552699228792e-4
"This Study" closeness 1.7972681524083394e-4
"This Study" closeness 2.0030045067601402e-4
"This Study" closeness 2.1010610358230907e-4
"This Study" closeness 2.0414412575278147e-4
"This Study" closeness 2.004208838560978e-4
"This Study" closeness 1.7110103516126274e-4
"This Study" closeness 1.780785326328911e-4
"This Study" closeness 1.714971702966901e-4
"This Study" closeness 1.823819077147547e-4
"This Study" closeness 1.9648295510364477e-4
"This Study" closeness 2.2197558268590456e-4
"This Study" closeness 1.870732391731363e-4
"This Study" closeness 1.9694731659281143e-4
"This Study" closeness 1.8000180001800017e-4
"This Study" closeness 1.6911889058007779e-4
"This Study" closeness 1.5301048121796343e-4
"This Study" closeness 1.796138302649304e-4
"This Study" closeness 1.9074868860276584e-4
"This Study" closeness 1.590836780146357e-4
"This Study" closeness 1.967922857423989e-4
"This Study" closeness 2.231644722160232e-4
"This Study" closeness 2.1331058020477816e-4
"This Study" closeness 2.53613999492772e-4
"This Study" closeness 1.9190174630589137e-4
"This Study" closeness 1.9387359441644047e-4
"This Study" closeness 1.7398869073510223e-4
"This Study" closeness 1.6704251231938527e-4
"This Study" closeness 2.0232675771370763e-4
"This Study" closeness 2.0820320632937748e-4
"This Study" closeness 2.0177562550443906e-4
"This Study" closeness 2.2336385972749609e-4
"This Study" closeness 1.6687526074259492e-4
"This Study" closeness 1.9331142470520006e-4
"This Study" closeness 1.9310611180843875e-4
"This Study" closeness 1.852366398073539e-4
"This Study" closeness 2.1112635912593687e-4
"This Study" closeness 1.8907165815844205e-4
"This Study" closeness 2.1937040693210486e-4
"This Study" closeness 1.9291984180572972e-4
"This Study" closeness 1.9538882375928098e-4
"This Study" closeness 2.2177866489243733e-4
"This Study" closeness 1.8821757952192734e-4
"This Study" closeness 1.9898517560441747e-4
"This Study" closeness 2.0004000800160032e-4
"This Study" closeness 1.5177961599757153e-4
"This Study" closeness 2.4021138601969732e-4
"This Study" closeness 2.2727272727272727e-4
"This Study" closeness 2.0820320632937748e-4
"This Study" closeness 1.863238308179616e-4
"This Study" closeness 1.6739203213927018e-4
"This Study" closeness 2.6950545748551406e-4
"This Study" closeness 1.7744654422855114e-4
"This Study" closeness 1.8209960848584176e-4
"This Study" closeness 1.6693097404223354e-4
"This Study" closeness 1.9663749877101564e-4
"This Study" closeness 1.6702856188408218e-4
"This Study" closeness 2.0874647740319382e-4
"This Study" closeness 1.7562346329469617e-4
"This Study" closeness 2.0046106043900973e-4
"This Study" closeness 1.9109497420217848e-4
"This Study" closeness 1.774622892635315e-4
"This Study" closeness 2.103270585760858e-4
"This Study" closeness 1.4392630972941855e-4
"This Study" closeness 2.115506663845991e-4
"This Study" closeness 1.6119932296284356e-4
"This Study" closeness 2.02122283981809e-4
"This Study" closeness 1.8721332958906674e-4
"This Study" closeness 1.8052170773535519e-4
"This Study" closeness 2.457908320019663e-4
"This Study" closeness 1.9415590719347637e-4
"This Study" closeness 2.304147465437788e-4
"This Study" closeness 1.7576236927673784e-4
"This Study" closeness 1.897353192296746e-4
"This Study" closeness 2.443195699975568e-4
"This Study" closeness 1.2017786323759164e-4
"This Study" closeness 1.8246510354894625e-4
"This Study" closeness 1.908761213972132e-4
"This Study" closeness 1.9712201852946975e-4
"This Study" closeness 1.743223219733287e-4
"This Study" closeness 1.7445917655268666e-4
"This Study" closeness 2.3815194093831864e-4
"This Study" closeness 2.0710365537951746e-4
"This Study" closeness 1.9024065442785123e-4
"This Study" closeness 1.7398869073510223e-4
"This Study" closeness 2.3012311586698885e-4
"This Study" closeness 2.0818153429790777e-4
"This Study" closeness 2.3940627244433804e-4
"This Study" closeness 1.5355086372360844e-4
"This Study" closeness 1.8728345350688266e-4
"This Study" closeness 1.60333493666827e-4
"This Study" closeness 1.8782870022539445e-4
"This Study" closeness 1.772421127259837e-4
"This Study" closeness 2.189621195533173e-4
"This Study" closeness 1.6079755587715066e-4
"This Study" closeness 1.8942981625307822e-4
"This Study" closeness 2.493143854400399e-4
"This Study" closeness 1.7681902572716824e-4
"This Study" closeness 1.7035775127768313e-4
"This Study" closeness 2.0557097337855896e-4
"This Study" closeness 1.8026137899954936e-4
"This Study" closeness 2.2487069934787497e-4
"This Study" closeness 2.078353943676608e-4
"This Study" closeness 1.772735330615139e-4
"This Study" closeness 1.8214936247723133e-4
"This Study" closeness 2.244668911335578e-4
"This Study" closeness 2.1003990758244065e-4
"This Study" closeness 2.3054755043227666e-4
"This Study" closeness 2.1413276231263382e-4
"This Study" closeness 1.799694052011158e-4
"This Study" closeness 1.9663749877101564e-4
"This Study" closeness 1.7905102954341988e-4
"This Study" closeness 1.938548027527382e-4
"This Study" closeness 1.8733608092918696e-4
"This Study" closeness 2.1112635912593687e-4
"This Study" closeness 1.92474256568184e-4
"This Study" closeness 1.6370631087828436e-4
"This Study" closeness 1.8316695668101475e-4
"This Study" closeness 1.6598887874512408e-4
"This Study" closeness 2.6469031233456857e-4
"This Study" closeness 1.954843123839312e-4
"This Study" closeness 2.068680182043856e-4
"This Study" closeness 2.1640337589266391e-4
"This Study" closeness 1.7925965761405395e-4
"This Study" closeness 2.096216329525207e-4
"This Study" closeness 0.00019443904335990667
"This Study" closeness 1.925483777799172e-4
"This Study" closeness 1.9105846388995032e-4
"This Study" closeness 1.869333582577811e-4
"This Study" closeness 1.6122531237404273e-4
"This Study" closeness 0.00019443904335990667
"This Study" closeness 0.00019443904335990667
"This Study" closeness 1.9351717464925012e-4
"This Study" closeness 1.9811788013868252e-4
"This Study" closeness 1.890537858020607e-4
"This Study" closeness 2.2851919561243144e-4
"This Study" closeness 2.36630383341221e-4
"This Study" closeness 1.857700167193015e-4
"This Study" closeness 1.8665422305179653e-4
"This Study" closeness 1.7064846416382253e-4
"This Study" closeness 1.82000182000182e-4
"This Study" closeness 1.7195426016679562e-4
"This Study" closeness 1.6952025767079165e-4
"This Study" closeness 1.973749136484753e-4
"This Study" closeness 1.491869312248247e-4
"This Study" closeness 1.632386549134835e-4
"This Study" closeness 1.8942981625307822e-4
"This Study" closeness 1.5870496746548166e-4
"This Study" closeness 1.9502681618722574e-4
"This Study" closeness 1.7551557700745942e-4
"This Study" closeness 2.1715526601520088e-4
"This Study" closeness 2.1034917963819942e-4
"This Study" closeness 1.795654516071108e-4
"This Study" closeness 1.949317738791423e-4
"This Study" closeness 1.6412276382734285e-4
"This Study" closeness 1.8254837531945966e-4
"This Study" closeness 2.131060202450719e-4
"This Study" closeness 1.942690626517727e-4
"This Study" closeness 2.1085925144965736e-4
"This Study" closeness 1.958672020370189e-4
"This Study" closeness 1.7401896806751936e-4
"This Study" closeness 1.8479164741753672e-4
"This Study" closeness 1.6582372937567366e-4
"This Study" closeness 1.8971732119142478e-4
"This Study" closeness 2.1565667457407807e-4
"This Study" closeness 1.9477989871445267e-4
"This Study" closeness 2.3937761819269897e-4
"This Study" closeness 1.6488046166529267e-4
"This Study" closeness 2.018774603815484e-4
"This Study" closeness 1.6957775139901646e-4
"This Study" closeness 1.861850679575498e-4
"This Study" closeness 1.9886646117132345e-4
"This Study" closeness 1.8960940462646946e-4
"This Study" closeness 1.677289500167729e-4
"This Study" closeness 1.8968133535660092e-4
"This Study" closeness 1.9675356615838662e-4
"This Study" closeness 2.24290680722216e-4
"This Study" closeness 1.6919042382201166e-4
"This Study" closeness 2.3559901048415596e-4
"This Study" closeness 2.2588660492432798e-4
"This Study" closeness 2.380952380952381e-4
"This Study" closeness 2.2087244616234125e-4
"This Study" closeness 1.7985611510791367e-4
"This Study" closeness 1.4553922282055013e-4
"This Study" closeness 1.8980734554427256e-4
"This Study" closeness 1.9546520719311962e-4
"This Study" closeness 1.6475821731608864e-4
"This Study" closeness 1.9768706138183255e-4
"This Study" closeness 1.9440124416796267e-4
"This Study" closeness 1.729056799515864e-4
"This Study" closeness 2.066756226103131e-4
"This Study" closeness 2.0710365537951746e-4
"This Study" closeness 1.6931933626820184e-4
"This Study" closeness 1.8689842070834502e-4
"This Study" closeness 1.6244314489928524e-4
"This Study" closeness 0.00020283975659229209
"This Study" closeness 1.8793459875963165e-4
"This Study" closeness 2.1128248468201986e-4
"This Study" closeness 1.7942047187584104e-4
"This Study" closeness 2.0193861066235866e-4
"This Study" closeness 1.7361111111111112e-4
"This Study" closeness 1.9308746862328635e-4
"This Study" closeness 1.8537399202891834e-4
"This Study" closeness 1.8083182640144665e-4
"This Study" closeness 1.449590490686381e-4
"This Study" closeness 1.8585633305454884e-4
"This Study" closeness 2.1468441391155003e-4
"This Study" closeness 1.667083437526048e-4
"This Study" closeness 1.845529205499677e-4
"This Study" closeness 1.966955153422502e-4
"This Study" closeness 2.1755683672359405e-4
"This Study" closeness 1.892863903085368e-4
"This Study" closeness 1.554726368159204e-4
"This Study" closeness 1.859773107680863e-4
"This Study" closeness 1.7900295354873356e-4
"This Study" closeness 2.2914757103574703e-4
"This Study" closeness 1.927153594141453e-4
"This Study" closeness 1.892326615573848e-4
"This Study" closeness 2.022653721682848e-4
"This Study" closeness 1.7423120480878124e-4
"This Study" closeness 1.5072725902479464e-4
"This Study" closeness 1.6489405556929673e-4
"This Study" closeness 1.966955153422502e-4
"This Study" closeness 1.799370220422852e-4
"This Study" closeness 1.6615435739802275e-4
"This Study" closeness 1.790350013427625e-4
"This Study" closeness 1.6370631087828436e-4
"This Study" closeness 1.6608536787908985e-4
"This Study" closeness 2.209456473707468e-4
"This Study" closeness 1.939299912731504e-4
"This Study" closeness 2.495321272613849e-4
"This Study" closeness 2.0540207456095307e-4
"This Study" closeness 1.953315753491552e-4
"This Study" closeness 2.1810250817884405e-4
"This Study" closeness 1.72488141440276e-4
"This Study" closeness 1.7914725904693657e-4
"This Study" closeness 1.5870496746548166e-4
"This Study" closeness 2.0714655618850336e-4
"This Study" closeness 1.6053941242575052e-4
"This Study" closeness 1.8606381989022235e-4
"This Study" closeness 1.9584802193497845e-4
"This Study" closeness 1.8689842070834502e-4
"This Study" closeness 1.5946420028703555e-4
"This Study" closeness 1.7990465053521634e-4
"This Study" closeness 1.848258016819148e-4
"This Study" closeness 2.0134903855834087e-4
"This Study" closeness 2.2136137244050912e-4
"This Study" closeness 1.8730099269526128e-4
"This Study" closeness 1.876172607879925e-4
"This Study" closeness 1.559332605644784e-4
"This Study" closeness 1.6053941242575052e-4
"This Study" closeness 2.144542140253056e-4
"This Study" closeness 2.0454080589077522e-4
"This Study" closeness 1.9811788013868252e-4
"This Study" closeness 1.6272068993572532e-4
"This Study" closeness 1.703867779860283e-4
"This Study" closeness 1.919754271453254e-4
"This Study" closeness 1.645548790521639e-4
"This Study" closeness 1.9908421262193908e-4
"This Study" closeness 1.3162224415926292e-4
"This Study" closeness 1.9782393669634025e-4
"This Study" closeness 1.9565642731363725e-4
"This Study" closeness 1.2767315671879988e-4
"This Study" closeness 1.636795155086341e-4
"This Study" closeness 1.8635855385762206e-4
"This Study" closeness 1.2885767669608918e-4
"This Study" closeness 1.5789058182679404e-4
"This Study" closeness 1.8825301204819278e-4
"This Study" closeness 1.9866891824774015e-4
"This Study" closeness 1.6847780304944825e-4
"This Study" closeness 1.574555188159345e-4
"This Study" closeness 1.5635994058322257e-4
"This Study" closeness 1.7286084701815038e-4
"This Study" closeness 1.5831552283701418e-4
"This Study" closeness 1.8511662347278786e-4
"This Study" closeness 1.4350290593384516e-4
"This Study" closeness 1.8532246108228317e-4
"This Study" closeness 2.296211251435132e-4
"This Study" closeness 1.4779781259237365e-4
"This Study" closeness 1.6039778651054615e-4
"This Study" closeness 1.8816445573431178e-4
"This Study" closeness 1.8005041411595248e-4
"This Study" closeness 1.9912385503783353e-4
"This Study" closeness 1.8389113644722325e-4
"This Study" closeness 2.108370229812355e-4
"This Study" closeness 1.8223234624145787e-4
"This Study" closeness 1.9994001799460162e-4
"This Study" closeness 2.218524681087077e-4
"This Study" closeness 1.439781153264704e-4
"This Study" closeness 1.9275250578257516e-4
"This Study" closeness 1.8696830887164625e-4
"This Study" closeness 1.9051247856734617e-4
"This Study" closeness 1.9071231047964145e-4
"This Study" closeness 2.256572266726842e-4
"This Study" closeness 1.7011142298205324e-4
"This Study" closeness 1.9190174630589137e-4
"This Study" closeness 2.1720243266724586e-4
"This Study" closeness 1.7137960582690659e-4
"This Study" closeness 1.668335001668335e-4
"This Study" closeness 1.6582372937567366e-4
"This Study" closeness 1.6709833737154316e-4
"This Study" closeness 1.8412815319462345e-4
"This Study" closeness 1.7628911414720142e-4
"This Study" closeness 1.948747929455325e-4
"This Study" closeness 1.691618032648228e-4
"This Study" closeness 1.6066838046272492e-4
"This Study" closeness 1.87811062071556e-4
"This Study" closeness 1.6809547823163558e-4
"This Study" closeness 1.7614937466971993e-4
"This Study" closeness 1.5835312747426763e-4
"This Study" closeness 1.7844396859386153e-4
"This Study" closeness 1.524274064476793e-4
"This Study" closeness 2.1605271686291454e-4
"This Study" closeness 1.9573302016050108e-4
"This Study" closeness 2.577651759247326e-4
"This Study" closeness 2.033760423022168e-4
"This Study" closeness 2.0633446817290828e-4
"This Study" closeness 1.5499070055796651e-4
"This Study" closeness 2.035002035002035e-4
"This Study" closeness 1.7455053237912376e-4
"This Study" closeness 2.0329335230737954e-4
"This Study" closeness 1.7760412041559364e-4
"This Study" closeness 1.8770530267480057e-4
"This Study" closeness 2.0496003279360525e-4
"This Study" closeness 1.7277125086385625e-4
"This Study" closeness 1.953315753491552e-4
"This Study" closeness 1.877581674802854e-4
"This Study" closeness 2.328830926874709e-4
"This Study" closeness 1.9479887016655303e-4
"This Study" closeness 1.8117583114412537e-4
"This Study" closeness 1.5441630636195183e-4
"This Study" closeness 1.948747929455325e-4
"This Study" closeness 1.562377939223498e-4
"This Study" closeness 1.6957775139901646e-4
"This Study" closeness 2.314546927438954e-4
"This Study" closeness 1.5220700152207003e-4
"This Study" closeness 1.5469100471807563e-4
"This Study" closeness 1.840942562592047e-4
"This Study" closeness 1.8485996857380533e-4
"This Study" closeness 1.8816445573431178e-4
"This Study" closeness 2.0080321285140563e-4
"This Study" closeness 1.768972227136034e-4
"This Study" closeness 1.9694731659281143e-4
"This Study" closeness 1.665001665001665e-4
"This Study" closeness 1.6341204346760355e-4
"This Study" closeness 1.5088645794039985e-4
"This Study" closeness 2.1048200378867606e-4
"This Study" closeness 1.8556318426424197e-4
"This Study" closeness 1.8535681186283596e-4
"This Study" closeness 1.8971732119142478e-4
"This Study" closeness 2.0360378703043877e-4
"This Study" closeness 1.6144656118824668e-4
"This Study" closeness 1.5736879376819577e-4
"This Study" closeness 1.7554638813306416e-4
"This Study" closeness 1.6723806338322602e-4
"This Study" closeness 1.374853921770812e-4
"This Study" closeness 1.5396458814472672e-4
"This Study" closeness 1.7485574401119076e-4
"This Study" closeness 1.5902043412578516e-4
"This Study" closeness 1.8336847895846704e-4
"This Study" closeness 1.9778481012658228e-4
"This Study" closeness 1.706630258554484e-4
"This Study" closeness 1.953315753491552e-4
"This Study" closeness 1.6121231662098983e-4
"This Study" closeness 1.9105846388995032e-4
"This Study" closeness 1.9976028765481422e-4
"This Study" closeness 1.967148618078096e-4
"This Study" closeness 2.1119324181626187e-4
"This Study" closeness 1.7230981304385286e-4
"This Study" closeness 1.8599460615642145e-4
"This Study" closeness 1.536806516059628e-4
"This Study" closeness 1.678838243935197e-4
"This Study" closeness 1.391691601141187e-4
"This Study" closeness 1.9109497420217848e-4
"This Study" closeness 2.011465352509303e-4
"This Study" closeness 1.9353590090961874e-4
"This Study" closeness 1.6622340425531914e-4
"This Study" closeness 2.0161290322580645e-4
"This Study" closeness 1.95160031225605e-4
"This Study" closeness 1.7453529976437735e-4
"This Study" closeness 1.4766686355581807e-4
"This Study" closeness 1.96811651249754e-4
"This Study" closeness 1.8616773713115518e-4
"This Study" closeness 1.762580417731559e-4
"This Study" closeness 2.1023862083464732e-4
"This Study" closeness 1.788428865241885e-4
"This Study" closeness 1.781895937277263e-4
"This Study" closeness 1.3795957784369179e-4
"This Study" closeness 1.4260249554367202e-4
"This Study" closeness 1.6109544905356423e-4
"This Study" closeness 1.8117583114412537e-4
"This Study" closeness 1.7114495978093444e-4
"This Study" closeness 1.9078508060669657e-4
"This Study" closeness 1.9667617268167962e-4
"This Study" closeness 1.8211619012930248e-4
"This Study" closeness 1.953315753491552e-4
"This Study" closeness 1.8532246108228317e-4
"This Study" closeness 1.7699115044247788e-4
"This Study" closeness 1.674621116972285e-4
"This Study" closeness 2.6437541308658297e-4
"This Study" closeness 1.925483777799172e-4
"This Study" closeness 1.762580417731559e-4
"This Study" closeness 1.8416206261510129e-4
"This Study" closeness 2.1401819154628142e-4
"This Study" closeness 1.8412815319462345e-4
"This Study" closeness 1.6924769400016924e-4
"This Study" closeness 1.6986580601324953e-4
"This Study" closeness 1.4048890137679124e-4
"This Study" closeness 1.6181229773462783e-4
"This Study" closeness 2.3161551823972206e-4
"This Study" closeness 1.5635994058322257e-4
"This Study" closeness 2.2182786157941438e-4
"This Study" closeness 2.0216314565854644e-4
"This Study" closeness 1.798237727027513e-4
"This Study" closeness 1.6116035455278002e-4
"This Study" closeness 1.8284878405558602e-4
"This Study" closeness 1.6972165648336727e-4
"This Study" closeness 1.885902876001886e-4
"This Study" closeness 2.6191723415400735e-4
"This Study" closeness 2.050440844781628e-4
"This Study" closeness 2.2363860002236387e-4
"This Study" closeness 2.0360378703043877e-4
"This Study" closeness 1.967922857423989e-4
"This Study" closeness 1.5072725902479464e-4
"This Study" closeness 1.6729401923881222e-4
"This Study" closeness 1.8055430170623815e-4
"This Study" closeness 2.016942315449778e-4
"This Study" closeness 1.9926272790674504e-4
"This Study" closeness 1.6691704223001168e-4
"This Study" closeness 1.5590894917368256e-4
"This Study" closeness 1.8003420649923484e-4
"This Study" closeness 1.668335001668335e-4
"This Study" closeness 1.5870496746548166e-4
"This Study" closeness 1.9546520719311962e-4
"This Study" closeness 1.6341204346760355e-4
"This Study" closeness 1.539882968894364e-4
"This Study" closeness 1.72666839333506e-4
"This Study" closeness 1.4334862385321102e-4
"This Study" closeness 1.9098548510313216e-4
"This Study" closeness 2.330730684069456e-4
"This Study" closeness 1.6921905406548778e-4
"This Study" closeness 1.8980734554427256e-4
"This Study" closeness 1.2328936012822092e-4
"This Study" closeness 1.3776002204160352e-4
"This Study" closeness 2.241398632746834e-4
"This Study" closeness 1.7401896806751936e-4
"This Study" closeness 1.9780437147660964e-4
"This Study" closeness 2.0185708518368994e-4
"This Study" closeness 1.779517750689563e-4
"This Study" closeness 1.906395958440568e-4
"This Study" closeness 1.9214141608223654e-4
"This Study" closeness 1.9122287025528253e-4
"This Study" closeness 1.7568517217146873e-4
"This Study" closeness 1.876700760063808e-4
"This Study" closeness 1.5576323987538941e-4
"This Study" closeness 1.948747929455325e-4
"This Study" closeness 1.7190991920233798e-4
"This Study" closeness 1.8875047187617969e-4
"This Study" closeness 1.8816445573431178e-4
"This Study" closeness 1.676305422848043e-4
"This Study" closeness 1.8919685933213508e-4
"This Study" closeness 1.9725811223986585e-4
"This Study" closeness 1.6863406408094435e-4
"This Study" closeness 1.5532774153463808e-4
"This Study" closeness 2.2123893805309734e-4
"This Study" closeness 1.9002375296912113e-4
"This Study" closeness 1.5416634548678023e-4
"This Study" closeness 1.948368241597662e-4
"This Study" closeness 1.4638073629510357e-4
"This Study" closeness 1.9219680953296174e-4
"This Study" closeness 1.7395842393667913e-4
"This Study" closeness 1.7507002801120448e-4
"This Study" closeness 1.6542597187758478e-4
"This Study" closeness 1.329964090969544e-4
"This Study" closeness 2.2060445621001543e-4
"This Study" closeness 2.0710365537951746e-4
"This Study" closeness 1.803263907672888e-4
"This Study" closeness 1.9428793471925395e-4
"This Study" closeness 1.8078278947844165e-4
"This Study" closeness 1.5708451146716933e-4
"This Study" closeness 1.6101763143064167e-4
"This Study" closeness 1.490979573579842e-4
"This Study" closeness 1.6616816218012627e-4
"This Study" closeness 1.729804532087874e-4
"This Study" closeness 1.7539244058581075e-4
"This Study" closeness 1.6957775139901646e-4
"This Study" closeness 1.676305422848043e-4
"This Study" closeness 1.9049433279359938e-4
"This Study" closeness 1.9817677368212446e-4
"This Study" closeness 1.751927119831815e-4
"This Study" closeness 1.9718032140392388e-4
"This Study" closeness 2.0538098172109262e-4
"This Study" closeness 1.725476662928134e-4
"This Study" closeness 1.4583637159107482e-4
"This Study" closeness 1.3642564802182812e-4
"This Study" closeness 1.9603999215840032e-4
"This Study" closeness 1.5946420028703555e-4
"This Study" closeness 2.1645021645021645e-4
"This Study" closeness 2.1112635912593687e-4
"This Study" closeness 1.9650225977598743e-4
"This Study" closeness 1.9747235387045813e-4
"This Study" closeness 1.9708316909735908e-4
"This Study" closeness 2.6451527575717496e-4
"This Study" closeness 1.7585509540138925e-4
"This Study" closeness 1.7117425539198904e-4
"This Study" closeness 1.7554638813306416e-4
"This Study" closeness 1.4552863275849522e-4
"This Study" closeness 2.2358859698155394e-4
"This Study" closeness 2.1112635912593687e-4
"This Study" closeness 2.279202279202279e-4
"This Study" closeness 2.1800741225201656e-4
"This Study" closeness 1.8360414945377767e-4
"This Study" closeness 1.6535758577924763e-4
"This Study" closeness 1.1918951132300358e-4
"This Study" closeness 1.852366398073539e-4
"This Study" closeness 1.5469100471807563e-4
"This Study" closeness 2.5546046749265553e-4
"This Study" closeness 1.7776197671318106e-4
"This Study" closeness 2.039775624681285e-4
"This Study" closeness 1.9297568506368199e-4
"This Study" closeness 2.2087244616234125e-4
"This Study" closeness 2.1039343572480537e-4
"This Study" closeness 1.4783058614827407e-4
"This Study" closeness 1.8190086402910413e-4
"This Study" closeness 1.9650225977598743e-4
"This Study" closeness 1.7650692789691997e-4
"This Study" closeness 1.7893889236825623e-4
"This Study" closeness 2.0710365537951746e-4
"This Study" closeness 0.00015034202811395924
"This Study" closeness 2.581977794990963e-4
"This Study" closeness 1.9387359441644047e-4
"This Study" closeness 1.6620959029335994e-4
"This Study" closeness 1.8844812965231321e-4
"This Study" closeness 1.925113100394648e-4
"This Study" closeness 2.103270585760858e-4
"This Study" closeness 1.5002625459455406e-4
"This Study" closeness 1.9621308741293045e-4
"This Study" closeness 1.4660606949127694e-4
"This Study" closeness 2.1208907741251324e-4
"This Study" closeness 2.0733982998133942e-4
"This Study" closeness 1.6784155756965425e-4
"This Study" closeness 1.5980823012385137e-4
"This Study" closeness 1.678274733573886e-4
"This Study" closeness 1.5481074386562428e-4
"This Study" closeness 1.876700760063808e-4
"This Study" closeness 1.784280488892854e-4
"This Study" closeness 1.7204301075268816e-4
"This Study" closeness 2.1699034392969513e-4
"This Study" closeness 1.6914749661705008e-4
"This Study" closeness 1.4334862385321102e-4
"This Study" closeness 1.8823529411764707e-4
"This Study" closeness 1.337255950788981e-4
"This Study" closeness 1.6389412439564042e-4
"This Study" closeness 1.7669405424507466e-4
"This Study" closeness 2.0010005002501252e-4
"This Study" closeness 1.1461974898274973e-4
"This Study" closeness 1.5635994058322257e-4
"This Study" closeness 2.0740433475059628e-4
"This Study" closeness 2.488181139586962e-4
"This Study" closeness 1.7669405424507466e-4
"This Study" closeness 1.863238308179616e-4
"This Study" closeness 2.274536563175253e-4
"This Study" closeness 2.0946795140343527e-4
"This Study" closeness 1.6957775139901646e-4
"This Study" closeness 2.158894645941278e-4
"This Study" closeness 1.6803898504453034e-4
"This Study" closeness 1.6630633627141194e-4
"This Study" closeness 1.4552863275849522e-4
"This Study" closeness 1.7204301075268816e-4
"This Study" closeness 1.6542597187758478e-4
"This Study" closeness 1.8516803999629665e-4
"This Study" closeness 1.7132088401576153e-4
"This Study" closeness 1.890537858020607e-4
"This Study" closeness 1.3610997686130393e-4
"This Study" closeness 1.694628029147602e-4
"This Study" closeness 1.5955325089748703e-4
"This Study" closeness 1.822987877130617e-4
"This Study" closeness 1.7669405424507466e-4
"This Study" closeness 1.4187415762218912e-4
"This Study" closeness 2.0214271275520516e-4
"This Study" closeness 1.9694731659281143e-4
"This Study" closeness 1.8134010336385892e-4
"This Study" closeness 2.1333333333333333e-4
"This Study" closeness 1.8812905653278148e-4
"This Study" closeness 1.8412815319462345e-4
"This Study" closeness 1.5846604864907694e-4
"This Study" closeness 1.5846604864907694e-4
"This Study" closeness 2.0493903063838507e-4
"This Study" closeness 1.485222040695084e-4
"This Study" closeness 2.176041780002176e-4
"This Study" closeness 2.611989029646076e-4
"This Study" closeness 0.00014071624569056497
"This Study" closeness 1.91809724753045e-4
"This Study" closeness 2.188183807439825e-4
"This Study" closeness 2.1112635912593687e-4
"This Study" closeness 1.6784155756965425e-4
"This Study" closeness 2.0335536349771224e-4
"This Study" closeness 1.6919042382201166e-4
"This Study" closeness 1.5635994058322257e-4
"This Study" closeness 2.041024594346362e-4
"This Study" closeness 2.009444388626545e-4
"This Study" closeness 1.979414093428345e-4
"This Study" closeness 1.913143294432753e-4
"This Study" closeness 1.8412815319462345e-4
"This Study" closeness 2.3789699060306887e-4
"This Study" closeness 1.4436263894903998e-4
"This Study" closeness 1.9782393669634025e-4
"This Study" closeness 1.4999250037498125e-4
"This Study" closeness 1.668335001668335e-4
"This Study" closeness 2.582978173834431e-4
"This Study" closeness 1.7585509540138925e-4
"This Study" closeness 1.8433179723502304e-4
"This Study" closeness 2.0368672980955292e-4
"This Study" closeness 1.6326530612244898e-4
"This Study" closeness 1.7190991920233798e-4
"This Study" closeness 1.7111567419575633e-4
"This Study" closeness 1.565067689177557e-4
"This Study" closeness 2.0920502092050208e-4
"This Study" closeness 1.725625539257981e-4
"This Study" closeness 1.9782393669634025e-4
"This Study" closeness 1.82882223847842e-4
"This Study" closeness 1.7190991920233798e-4
"This Study" closeness 1.6914749661705008e-4
"This Study" closeness 1.632386549134835e-4
"This Study" closeness 2.0554984583761563e-4
"This Study" closeness 1.6654176034640685e-4
"This Study" closeness 2.007628990162618e-4
"This Study" closeness 1.9460932178651358e-4
"This Study" closeness 1.555330896648262e-4
"This Study" closeness 1.8365472910927456e-4
"This Study" closeness 1.6835016835016836e-4
"This Study" closeness 1.7272648760687453e-4
"This Study" closeness 1.3452613170108295e-4
"This Study" closeness 1.8003420649923484e-4
"This Study" closeness 2.339728591483388e-4
"This Study" closeness 1.6716817118020728e-4
"This Study" closeness 1.751006828926633e-4
"This Study" closeness 1.8117583114412537e-4
"This Study" closeness 1.7485574401119076e-4
"This Study" closeness 1.768972227136034e-4
"This Study" closeness 1.7514668534897976e-4
"This Study" closeness 2.0128824476650564e-4
"This Study" closeness 1.7015484090522376e-4
"This Study" closeness 2.2535211267605634e-4
"This Study" closeness 1.8034265103697024e-4
"This Study" closeness 2.3949227637408692e-4
"This Study" closeness 2.296211251435132e-4
"This Study" closeness 1.8178512997636792e-4
"This Study" closeness 2.2970024118525325e-4
"This Study" closeness 2.3102691463555504e-4
"This Study" closeness 2.3940627244433804e-4
"This Study" closeness 2.1843599825251202e-4
"This Study" closeness 2.1001785151737897e-4
"This Study" closeness 2.148458481039854e-4
"This Study" closeness 2.0764119601328904e-4
"This Study" closeness 2.2087244616234125e-4
"This Study" closeness 1.894477597802406e-4
"This Study" closeness 2.1362956633198035e-4
"This Study" closeness 1.790670606142e-4
"This Study" closeness 2.2959476523935255e-4
"This Study" closeness 2.240394309398454e-4
"This Study" closeness 2.2363860002236387e-4
"This Study" closeness 1.99860097931448e-4
"This Study" closeness 1.8018018018018018e-4
"This Study" closeness 2.2313957380341404e-4
"This Study" closeness 2.2294058633374206e-4
"This Study" closeness 1.6927634363097757e-4
"This Study" closeness 2.4021138601969732e-4
"This Study" closeness 1.3856172925038105e-4
"This Study" closeness 1.7072129748186088e-4
"This Study" closeness 2.2153300841825432e-4
"This Study" closeness 2.0177562550443906e-4
"This Study" closeness 2.0414412575278147e-4
"This Study" closeness 2.2101889711570338e-4
"This Study" closeness 1.9100372457262916e-4
"This Study" closeness 1.9256691700365877e-4
"This Study" closeness 1.7189514396218306e-4
"This Study" closeness 1.351625329458674e-4
"This Study" closeness 2.2522522522522523e-4
"This Study" closeness 1.7338534893801473e-4
"This Study" closeness 1.6409583196586806e-4
"This Study" closeness 1.765848490199541e-4
"This Study" closeness 2.2060445621001543e-4
"This Study" closeness 2.0056157240272763e-4
"This Study" closeness 1.9301293186643504e-4
"This Study" closeness 1.9428793471925395e-4
"This Study" closeness 1.934610176049526e-4
"This Study" closeness 1.9175455417066154e-4
"This Study" closeness 1.876700760063808e-4
"This Study" closeness 2.1358393848782572e-4
"This Study" closeness 2.201915666629968e-4
"This Study" closeness 1.812086617740328e-4
"This Study" closeness 2.2586109542631282e-4
"This Study" closeness 1.876700760063808e-4
"This Study" closeness 2.0100502512562814e-4
"This Study" closeness 2.315618849137432e-4
"This Study" closeness 2.3033513762524472e-4
"This Study" closeness 2.1668472372697725e-4
"This Study" closeness 2.0112630732099757e-4
"This Study" closeness 2.1204410517387616e-4
"This Study" closeness 1.8777579569993427e-4
"This Study" closeness 2.2606533288120268e-4
"This Study" closeness 1.9908421262193908e-4
"This Study" closeness 2.2781637999772184e-4
"This Study" closeness 2.3121387283236994e-4
"This Study" closeness 2.2872827081427266e-4
"This Study" closeness 2.1077036568658446e-4
"This Study" closeness 2.2619316896629722e-4
"This Study" closeness 1.8214936247723133e-4
"This Study" closeness 1.95160031225605e-4
"This Study" closeness 2.1544759237315523e-4
"This Study" closeness 2.2893772893772894e-4
"This Study" closeness 2.256572266726842e-4
"This Study" closeness 2.2670596236681024e-4
"This Study" closeness 1.7292062943109114e-4
"This Study" closeness 2.0798668885191348e-4
"This Study" closeness 1.942124684404739e-4
"This Study" closeness 2.255299954894001e-4
"This Study" closeness 2.044362669937647e-4
"This Study" closeness 2.2398924851607123e-4
"This Study" closeness 2.1399529210357372e-4
"This Study" closeness 1.9408054342552158e-4
"This Study" closeness 1.5724506643604056e-4
"This Study" closeness 1.990049751243781e-4
"This Study" closeness 2.2593764121102577e-4
"This Study" closeness 1.8088088993397847e-4
"This Study" closeness 1.6919042382201166e-4
"This Study" closeness 1.8206645425580337e-4
"This Study" closeness 2.2033711578715433e-4
"This Study" closeness 2.0561324149275214e-4
"This Study" closeness 2.0358306188925082e-4
"This Study" closeness 1.9029495718363463e-4
"This Study" closeness 1.690474178006931e-4
"This Study" closeness 1.9880715705765408e-4
"This Study" closeness 2.0374898125509371e-4
"This Study" closeness 2.018774603815484e-4
"This Study" closeness 2.0228582987761708e-4
"This Study" closeness 2.2558087074216106e-4
"This Study" closeness 2.0542317173377156e-4
"This Study" closeness 1.7198383351964914e-4
"This Study" closeness 2.1973192704900023e-4
"This Study" closeness 1.8451886705415628e-4
"This Study" closeness 2.1647364433380236e-4
"This Study" closeness 1.937046004842615e-4
"This Study" closeness 2.2678308198208414e-4
"This Study" closeness 2.2204951704230043e-4
"This Study" closeness 2.0599443815016993e-4
"This Study" closeness 2.249212775528565e-4
"This Study" closeness 2.232142857142857e-4
"This Study" closeness 1.5505077913016512e-4
"This Study" closeness 1.9329274185754324e-4
"This Study" closeness 2.0098482564566376e-4
"This Study" closeness 1.795170990036801e-4
"This Study" closeness 1.78491744756805e-4
"This Study" closeness 2.1452322213879653e-4
"This Study" closeness 1.6417665407978985e-4
"This Study" closeness 2.201430930104568e-4
"This Study" closeness 2.1088148460565162e-4
"This Study" closeness 2.1784119376974185e-4
"This Study" closeness 2.1516944593867672e-4
"This Study" closeness 2.0968756552736424e-4
"This Study" closeness 1.5096618357487922e-4
"This Study" closeness 2.0616431295742706e-4
"This Study" closeness 2.2818026240730178e-4
"This Study" closeness 1.7642907551164433e-4
"This Study" closeness 1.953315753491552e-4
"This Study" closeness 2.2202486678507994e-4
"This Study" closeness 2.1619284401686305e-4
"This Study" closeness 2.1963540522732265e-4
"This Study" closeness 1.9408054342552158e-4
"This Study" closeness 1.9970044932601097e-4
"This Study" closeness 2.0519134092541295e-4
"This Study" closeness 1.5428527347064721e-4
"This Study" closeness 1.9498878814468168e-4
"This Study" closeness 1.9362958660083262e-4
"This Study" closeness 1.985900109224506e-4
"This Study" closeness 1.8042399639152008e-4
"This Study" closeness 1.565067689177557e-4
"This Study" closeness 1.8306636155606407e-4
"This Study" closeness 1.688191103232886e-4
"This Study" closeness 1.945525291828794e-4
"This Study" closeness 1.908943399828195e-4
"This Study" closeness 2.221235006663705e-4
"This Study" closeness 1.9514098936481607e-4
"This Study" closeness 2.2680880018144704e-4
"This Study" closeness 2.2388895108026418e-4
"This Study" closeness 2.181500872600349e-4
"This Study" closeness 1.7685029622424618e-4
"This Study" closeness 1.756388864494599e-4
"This Study" closeness 2.0946795140343527e-4
"This Study" closeness 2.0846362309776944e-4
"This Study" closeness 1.9364833462432224e-4
"This Study" closeness 1.631321370309951e-4
"This Study" closeness 2.229654403567447e-4
"This Study" closeness 1.9109497420217848e-4
"This Study" closeness 2.2781637999772184e-4
"This Study" closeness 2.353494939985879e-4
"This Study" closeness 2.18842324105482e-4
"This Study" closeness 1.818181818181818e-4
"This Study" closeness 1.7445917655268666e-4
"This Study" closeness 1.9340489314379654e-4
"This Study" closeness 1.8143880976140796e-4
"This Study" closeness 2.255299954894001e-4
"This Study" closeness 1.9120458891013384e-4
"This Study" closeness 2.4018253872943438e-4
"This Study" closeness 2.185792349726776e-4
"This Study" closeness 1.9569471624266145e-4
"This Study" closeness 2.0364524997454434e-4
"This Study" closeness 1.92789666473877e-4
"This Study" closeness 1.893222264293828e-4
"This Study" closeness 1.9894558838157763e-4
"This Study" closeness 1.9573302016050108e-4
"This Study" closeness 2.2219753360737697e-4
"This Study" closeness 1.905306277984186e-4
"This Study" closeness 2.1824530772588389e-4
"This Study" closeness 1.9406171162429653e-4
"This Study" closeness 2.0466639377814163e-4
"This Study" closeness 2.1891418563922942e-4
"This Study" closeness 2.0508613617719443e-4
"This Study" closeness 1.9924287706714485e-4
"This Study" closeness 2.025111381125962e-4
"This Study" closeness 2.0999580008399833e-4
"This Study" closeness 2.1772262138036142e-4
"This Study" closeness 1.6927634363097757e-4
"This Study" closeness 1.6612675471384668e-4
"This Study" closeness 1.8241517694272163e-4
"This Study" closeness 1.8975332068311195e-4
"This Study" closeness 2.256572266726842e-4
"This Study" closeness 1.6952025767079165e-4
"This Study" closeness 1.8058690744920993e-4
"This Study" closeness 1.6231131309852296e-4
"This Study" closeness 2.1287919105907396e-4
"This Study" closeness 1.7844396859386153e-4
"This Study" closeness 2.330730684069456e-4
"This Study" closeness 2.2812820805292574e-4
"This Study" closeness 2.006823198876179e-4
"This Study" closeness 1.671541997492687e-4
"This Study" closeness 2.0159258139300473e-4
"This Study" closeness 2.0777062123415748e-4
"This Study" closeness 1.78491744756805e-4
"This Study" closeness 2.201915666629968e-4
"This Study" closeness 2.0938023450586265e-4
"This Study" closeness 1.6454134101192923e-4
"This Study" closeness 1.92437217357837e-4
"This Study" closeness 1.9615535504119262e-4
"This Study" closeness 2.0393596410727031e-4
"This Study" closeness 2.2016732716864817e-4
"This Study" closeness 2.047711682195147e-4
"This Study" closeness 1.8045655508436344e-4
"This Study" closeness 1.802776275464215e-4
"This Study" closeness 2.463054187192118e-4
"This Study" closeness 2.0228582987761708e-4
"This Study" closeness 2.1128248468201986e-4
"This Study" closeness 1.8703824932198634e-4
"This Study" closeness 1.9727756954034326e-4
"This Study" closeness 2.1941854086670324e-4
"This Study" closeness 1.8318373328448433e-4
"This Study" closeness 2.0080321285140563e-4
"This Study" closeness 1.6552180749813787e-4
"This Study" closeness 1.954461057363432e-4
"This Study" closeness 1.837897445322551e-4
"This Study" closeness 1.923631816870251e-4
"This Study" closeness 1.9569471624266145e-4
"This Study" closeness 2.1360674997329915e-4
"This Study" closeness 2.2637238256932655e-4
"This Study" closeness 1.8700327255726976e-4
"This Study" closeness 1.9464720194647202e-4
"This Study" closeness 2.0738282870178348e-4
"This Study" closeness 2.2750540325332727e-4
"This Study" closeness 2.1836445026749646e-4
"This Study" closeness 2.3677045104770924e-4
"This Study" closeness 2.081165452653486e-4
"This Study" closeness 1.725327812284334e-4
"This Study" closeness 2.1112635912593687e-4
"This Study" closeness 1.9333011116481392e-4
"This Study" closeness 2.3228803716608595e-4
"This Study" closeness 2.1039343572480537e-4
"This Study" closeness 1.718065458293961e-4
"This Study" closeness 1.786033220217896e-4
"This Study" closeness 1.866193897545955e-4
"This Study" closeness 2.230400356864057e-4
"This Study" closeness 1.6096579476861168e-4
"This Study" closeness 1.852537977028529e-4
"This Study" closeness 1.9860973187686197e-4
"This Study" closeness 1.9372336303758234e-4
"This Study" closeness 1.8620240201098595e-4
"This Study" closeness 2.232142857142857e-4
"This Study" closeness 2.0464545175483476e-4
"This Study" closeness 1.8355359765051394e-4
"This Study" closeness 1.9449576971700865e-4
"This Study" closeness 1.693623507494284e-4
"This Study" closeness 1.889466225791214e-4
"This Study" closeness 1.7708517797060386e-4
"This Study" closeness 2.3980815347721823e-4
"This Study" closeness 1.7975912277548085e-4
"This Study" closeness 2.2683452421458545e-4
"This Study" closeness 2.0022024226649314e-4
"This Study" closeness 2.1231422505307856e-4
"This Study" closeness 1.4558159848595138e-4
"This Study" closeness 1.8733608092918696e-4
"This Study" closeness 2.2925263640531865e-4
"This Study" closeness 1.4995876134063133e-4
"This Study" closeness 2.306539038173221e-4
"This Study" closeness 1.7823723375813208e-4
"This Study" closeness 2.3339946318123468e-4
"This Study" closeness 1.945714563673509e-4
"This Study" closeness 2.3004370830457787e-4
"This Study" closeness 1.8844812965231321e-4
"This Study" closeness 1.7250301880282904e-4
"This Study" closeness 1.7302534821351327e-4
"This Study" closeness 2.498750624687656e-4
"This Study" closeness 1.6698672455539785e-4
"This Study" closeness 1.6290624745458987e-4
"This Study" closeness 1.6792611251049538e-4
"This Study" closeness 2.1600604816934875e-4
"This Study" closeness 1.8018018018018018e-4
"This Study" closeness 2.0863759649488838e-4
"This Study" closeness 2.4372410431391665e-4
"This Study" closeness 1.7710085893916585e-4
"This Study" closeness 2.2408963585434174e-4
"This Study" closeness 1.7325017325017325e-4
"This Study" closeness 1.775883502042266e-4
"This Study" closeness 1.8779342723004695e-4
"This Study" closeness 2.204585537918871e-4
"This Study" closeness 1.7155601303825698e-4
"This Study" closeness 1.9823570224997521e-4
"This Study" closeness 1.7104250406225948e-4
"This Study" closeness 1.887148518588413e-4
"This Study" closeness 2.221235006663705e-4
"This Study" closeness 2.2121446742616967e-4
"This Study" closeness 2.0014009806864806e-4
"This Study" closeness 2.0721094073767094e-4
"This Study" closeness 1.6765864699471876e-4
"This Study" closeness 2.0362451639177357e-4
"This Study" closeness 2.0496003279360525e-4
"This Study" closeness 2.0865936358894105e-4
"This Study" closeness 2.2106775726760252e-4
"This Study" closeness 2.2991148407862974e-4
"This Study" closeness 1.9835366458395318e-4
"This Study" closeness 1.883416517562859e-4
"This Study" closeness 1.8380663541953864e-4
"This Study" closeness 1.7593244194229416e-4
"This Study" closeness 1.7356591165495098e-4
"This Study" closeness 2.2626994003846588e-4
"This Study" closeness 1.886080724254998e-4
"This Study" closeness 1.779042874933286e-4
"This Study" closeness 1.552433439416285e-4
"This Study" closeness 2.0387359836901122e-4
"This Study" closeness 2.0682523267838676e-4
"This Study" closeness 2.249212775528565e-4
"This Study" closeness 1.8150467374534896e-4
"This Study" closeness 2.0134903855834087e-4
"This Study" closeness 1.9436345966958212e-4
"This Study" closeness 1.92789666473877e-4
"This Study" closeness 1.791954125974375e-4
"This Study" closeness 1.9160758766047136e-4
"This Study" closeness 1.793400286944046e-4
"This Study" closeness 2.2547914317925591e-4
"This Study" closeness 1.919938561966017e-4
"This Study" closeness 1.7901897601145723e-4
"This Study" closeness 1.8321729571271528e-4
"This Study" closeness 1.7683465959328028e-4
"This Study" closeness 1.6337199803953602e-4
"This Study" closeness 1.7587055926837847e-4
"This Study" closeness 2.0646226902033653e-4
"This Study" closeness 2.0220402386007482e-4
"This Study" closeness 2.2854530910753056e-4
"This Study" closeness 2.1278859453133312e-4
"This Study" closeness 2.2291573785109228e-4
"This Study" closeness 1.7146776406035664e-4
"This Study" closeness 1.7322016282695306e-4
"This Study" closeness 2.0393596410727031e-4
"This Study" closeness 1.823320266204759e-4
"This Study" closeness 1.5530361857431278e-4
"This Study" closeness 2.3573785950023574e-4
"This Study" closeness 1.7611835153222966e-4
"This Study" closeness 1.819505094614265e-4
"This Study" closeness 2.050440844781628e-4
"This Study" closeness 1.621665450417579e-4
"This Study" closeness 2.0723241114910373e-4
"This Study" closeness 2.0018016214593134e-4
"This Study" closeness 1.8206645425580337e-4
"This Study" closeness 2.134016218523261e-4
"This Study" closeness 2.330730684069456e-4
"This Study" closeness 2.2606533288120268e-4
"This Study" closeness 2.1146119687037428e-4
"This Study" closeness 2.2522522522522523e-4
"This Study" closeness 1.8816445573431178e-4
"This Study" closeness 2.1637996321540625e-4
"This Study" closeness 1.827318410232983e-4
"This Study" closeness 1.953125e-4
"This Study" closeness 2.1231422505307856e-4
"This Study" closeness 1.8211619012930248e-4
"This Study" closeness 1.9508388607101054e-4
"This Study" closeness 1.7295053614666206e-4
"This Study" closeness 1.758860258552458e-4
"This Study" closeness 1.5743073047858942e-4
"This Study" closeness 1.8959143046734286e-4
"This Study" closeness 1.8642803877703205e-4
"This Study" closeness 1.7167381974248928e-4
"This Study" closeness 2.1401819154628142e-4
"This Study" closeness 1.945525291828794e-4
"This Study" closeness 2.2123893805309734e-4
"This Study" closeness 1.912960306073649e-4
"This Study" closeness 1.8832391713747646e-4
"This Study" closeness 1.9485580670303975e-4
"This Study" closeness 2.0738282870178348e-4
"This Study" closeness 1.9071231047964145e-4
"This Study" closeness 2.361275088547816e-4
"This Study" closeness 1.8178512997636792e-4
"This Study" closeness 2.239140170174653e-4
"This Study" closeness 1.9423132951345052e-4
"This Study" closeness 2.269117313365101e-4
"This Study" closeness 2.0569782988789467e-4
"This Study" closeness 1.9764798893171263e-4
"This Study" closeness 1.764602082230457e-4
"This Study" closeness 2.0842017507294707e-4
"This Study" closeness 2.2396416573348266e-4
"This Study" closeness 2.1570319240724764e-4
"This Study" closeness 1.8112660749864155e-4
"This Study" closeness 1.6435204207412277e-4
"This Study" closeness 2.010454362685967e-4
"This Study" closeness 1.9362958660083262e-4
"This Study" closeness 2.3408239700374532e-4
"This Study" closeness 1.9288263091908573e-4
"This Study" closeness 2.0368672980955292e-4
"This Study" closeness 2.0395676116663266e-4
"This Study" closeness 1.8986140117714068e-4
"This Study" closeness 1.990247785849338e-4
"This Study" closeness 1.9642506383814575e-4
"This Study" closeness 1.8962738219398882e-4
"This Study" closeness 2.0333468889792598e-4
"This Study" closeness 1.9338619222587506e-4
"This Study" closeness 2.2596316800361542e-4
"This Study" closeness 2.2197558268590456e-4
"This Study" closeness 2.1836445026749646e-4
"This Study" closeness 1.6450074025333114e-4
"This Study" closeness 2.1647364433380236e-4
"This Study" closeness 2.0835503698301907e-4
"This Study" closeness 2.2941041523285156e-4
"This Study" closeness 2.173913043478261e-4
"This Study" closeness 1.8446781036709093e-4
"This Study" closeness 1.621796951021732e-4
"This Study" closeness 2.0574015019030964e-4
"This Study" closeness 1.7305529116552737e-4
"This Study" closeness 1.874062968515742e-4
"This Study" closeness 2.2224691632403602e-4
"This Study" closeness 1.7168855695767876e-4
"This Study" closeness 2.23563603845294e-4
"This Study" closeness 1.8124150430448574e-4
"This Study" closeness 1.7450484250937964e-4
"This Study" closeness 2.032520325203252e-4
"This Study" closeness 2.1507688998817078e-4
"This Study" closeness 1.9675356615838662e-4
"This Study" closeness 2.0454080589077522e-4
"This Study" closeness 2.0723241114910373e-4
"This Study" closeness 2.1184196589344348e-4
"This Study" closeness 1.9288263091908573e-4
"This Study" closeness 2.241398632746834e-4
"This Study" closeness 1.9667617268167962e-4
"This Study" closeness 1.768033946251768e-4
"This Study" closeness 1.6655562958027982e-4
"This Study" closeness 2.2851919561243144e-4
"This Study" closeness 2.2055580061755624e-4
"This Study" closeness 1.9594396002743216e-4
"This Study" closeness 2.0048115477145148e-4
"This Study" closeness 1.7382235355466714e-4
"This Study" closeness 1.8832391713747646e-4
"This Study" closeness 1.7380724776223168e-4
"This Study" closeness 2.2381378692927484e-4
"This Study" closeness 1.8153762367250612e-4
"This Study" closeness 2.0663291662361815e-4
"This Study" closeness 1.8463810930576072e-4
"This Study" closeness 1.5395273650989146e-4
"This Study" closeness 1.2893243940175349e-4
"This Study" closeness 1.5490666873208892e-4
"This Study" closeness 2.0347949944043138e-4
"This Study" closeness 2.0766275568476794e-4
"This Study" closeness 2.052334530528476e-4
"This Study" closeness 2.0761964081802137e-4
"This Study" closeness 2.0458265139116204e-4
"This Study" closeness 1.853911753800519e-4
"This Study" closeness 1.8213277479282397e-4
"This Study" closeness 1.7507002801120448e-4
"This Study" closeness 1.9423132951345052e-4
"This Study" closeness 1.9880715705765408e-4
"This Study" closeness 1.8040772145047808e-4
"This Study" closeness 1.9249278152069297e-4
"This Study" closeness 2.011465352509303e-4
"This Study" closeness 1.9366708627868693e-4
"This Study" closeness 2.1294718909710392e-4
"This Study" closeness 2.2426553038797938e-4
"This Study" closeness 1.9656019656019656e-4
"This Study" closeness 1.742767514813524e-4
"This Study" closeness 2.1985269869187644e-4
"This Study" closeness 1.7250301880282904e-4
"This Study" closeness 1.843487879067195e-4
"This Study" closeness 2.1860312602470214e-4
"This Study" closeness 1.7420085358418256e-4
"This Study" closeness 1.8887524789876287e-4
"This Study" closeness 1.7444395987788923e-4
"This Study" closeness 1.603077909586406e-4
"This Study" closeness 2.1795989537925023e-4
"This Study" closeness 1.7024174327545113e-4
"This Study" closeness 2.0911752404851526e-4
"This Study" closeness 2.3474178403755868e-4
"This Study" closeness 0.00020744736023234104
"This Study" closeness 1.7823723375813208e-4
"This Study" closeness 2.2431583669807088e-4
"This Study" closeness 2.1817388458601506e-4
"This Study" closeness 2.180787264202377e-4
"This Study" closeness 2.1803117845851957e-4
"This Study" closeness 1.8511662347278786e-4
"This Study" closeness 1.7311520817103783e-4
"This Study" closeness 2.1838829438742082e-4
"This Study" closeness 2.0935831675913326e-4
"This Study" closeness 1.7683465959328028e-4
"This Study" closeness 1.8832391713747646e-4
"This Study" closeness 2.1074815595363542e-4
"This Study" closeness 0.00016996685646298971
"This Study" closeness 2.0058168689198675e-4
"This Study" closeness 2.2838871759735068e-4
"This Study" closeness 2.1586616297895306e-4
"This Study" closeness 1.915341888527102e-4
"This Study" closeness 2.0224491859642025e-4
"This Study" closeness 2.0693222969477495e-4
"This Study" closeness 1.9938191606021333e-4
"This Study" closeness 2.188902265513845e-4
"This Study" closeness 1.892326615573848e-4
"This Study" closeness 1.863238308179616e-4
"This Study" closeness 2.0798668885191348e-4
"This Study" closeness 1.3532715339332837e-4
"This Study" closeness 1.9611688566385565e-4
"This Study" closeness 1.8606381989022235e-4
"This Study" closeness 1.7340038148083925e-4
"This Study" closeness 1.8907165815844205e-4
"This Study" closeness 2.1381227282446012e-4
"This Study" closeness 1.3695815928233926e-4
"This Study" closeness 1.8570102135561745e-4
"This Study" closeness 1.979218208807521e-4
"This Study" closeness 1.9094901661256445e-4
"This Study" closeness 1.8883958077613066e-4
"This Study" closeness 2.101281781886951e-4
"This Study" closeness 1.784598911394664e-4
"This Study" closeness 2.087246921310791e-4
"This Study" closeness 2.2601423889705052e-4
"This Study" closeness 1.812086617740328e-4
"This Study" closeness 1.7611835153222966e-4
"This Study" closeness 2.089864158829676e-4
"This Study" closeness 2.0798668885191348e-4
"This Study" closeness 1.7901897601145723e-4
"This Study" closeness 2.281021897810219e-4
"This Study" closeness 1.7551557700745942e-4
"This Study" closeness 2.3076035537094726e-4
"This Study" closeness 2.2662889518413598e-4
"This Study" closeness 2.1123785382340515e-4
"This Study" closeness 2.0879006159306817e-4
"This Study" closeness 1.7082336863682952e-4
"This Study" closeness 1.7766722927955937e-4
"This Study" closeness 1.7365633411478684e-4
"This Study" closeness 1.8540836191712246e-4
"This Study" closeness 2.2616759018432659e-4
"This Study" closeness 1.960015680125441e-4
"This Study" closeness 1.547029702970297e-4
"This Study" closeness 1.9027685282085435e-4
"This Study" closeness 1.8611576400521124e-4
"This Study" closeness 2.2709208584080845e-4
"This Study" closeness 1.7464198393293747e-4
"This Study" closeness 2.0401917780271344e-4
"This Study" closeness 1.9495077492933034e-4
"This Study" closeness 1.551470017841905e-4
"This Study" closeness 2.0755500207555002e-4
"This Study" closeness 2.1791239921551536e-4
"This Study" closeness 1.9598236158745714e-4
"This Study" closeness 1.930688290375519e-4
"This Study" closeness 1.5992323684631377e-4
"This Study" closeness 1.7415534656913968e-4
"This Study" closeness 1.7117425539198904e-4
"This Study" closeness 1.7233950883239983e-4
"This Study" closeness 1.8733608092918696e-4
"This Study" closeness 1.6578249336870026e-4
"This Study" closeness 1.5296367112810707e-4
"This Study" closeness 1.799208348326736e-4
"This Study" closeness 1.816695431010991e-4
"This Study" closeness 1.678838243935197e-4
"This Study" closeness 1.7901897601145723e-4
"This Study" closeness 2.1637996321540625e-4
"This Study" closeness 1.903130649919117e-4
"This Study" closeness 1.802288906911778e-4
"This Study" closeness 1.9817677368212446e-4
"This Study" closeness 1.6028209648982208e-4
"This Study" closeness 2.0034057898427325e-4
"This Study" closeness 1.6535758577924763e-4
"This Study" closeness 1.533624722030519e-4
"This Study" closeness 1.854427445526194e-4
"This Study" closeness 1.7627357659086903e-4
"This Study" closeness 1.7362618282837052e-4
"This Study" closeness 2.0308692120227456e-4
"This Study" closeness 1.8698578908002991e-4
"This Study" closeness 2.2426553038797938e-4
"This Study" closeness 1.7614937466971993e-4
"This Study" closeness 1.6346546791990192e-4
"This Study" closeness 2.572678157962439e-4
"This Study" closeness 2.2055580061755624e-4
"This Study" closeness 1.7760412041559364e-4
"This Study" closeness 1.690474178006931e-4
"This Study" closeness 1.6620959029335994e-4
"This Study" closeness 1.7076502732240437e-4
"This Study" closeness 1.9525529629991212e-4
"This Study" closeness 2.046245140167792e-4
"This Study" closeness 1.937984496124031e-4
"This Study" closeness 1.9970044932601097e-4
"This Study" closeness 1.8777579569993427e-4
"This Study" closeness 2.1365238756543105e-4
"This Study" closeness 1.887148518588413e-4
"This Study" closeness 1.9314340898116852e-4
"This Study" closeness 1.716001716001716e-4
"This Study" closeness 1.9362958660083262e-4
"This Study" closeness 1.8609844607797525e-4
"This Study" closeness 1.8026137899954936e-4
"This Study" closeness 1.9598236158745714e-4
"This Study" closeness 2.1891418563922942e-4
"This Study" closeness 2.1554046772281495e-4
"This Study" closeness 1.7969451931716083e-4
"This Study" closeness 1.8091361374943465e-4
"This Study" closeness 1.7032873445750298e-4
"This Study" closeness 1.6297262059973924e-4
"This Study" closeness 1.8209960848584176e-4
"This Study" closeness 2.0885547201336674e-4
"This Study" closeness 2.0159258139300473e-4
"This Study" closeness 1.7804682631532092e-4
"This Study" closeness 2.2935779816513763e-4
"This Study" closeness 1.9656019656019656e-4
"This Study" closeness 2.1565667457407807e-4
"This Study" closeness 1.9045805161413198e-4
"This Study" closeness 1.7591696719148562e-4
"This Study" closeness 1.5875535799333228e-4
"This Study" closeness 1.944201419267036e-4
"This Study" closeness 2.0576131687242798e-4
"This Study" closeness 1.6962089729454668e-4
"This Study" closeness 2.1399529210357372e-4
"This Study" closeness 1.7885888034340904e-4
"This Study" closeness 2.1637996321540625e-4
"This Study" closeness 2.0896458050360465e-4
"This Study" closeness 2.1598272138228941e-4
"This Study" closeness 1.854427445526194e-4
"This Study" closeness 1.8844812965231321e-4
"This Study" closeness 2.1037130535394972e-4
"This Study" closeness 1.880936706479827e-4
"This Study" closeness 1.8975332068311195e-4
"This Study" closeness 1.927153594141453e-4
"This Study" closeness 1.5683814303638644e-4
"This Study" closeness 2.1696680407897592e-4
"This Study" closeness 2.305209774089442e-4
"This Study" closeness 1.9768706138183255e-4
"This Study" closeness 1.9656019656019656e-4
"This Study" closeness 1.7610284406093158e-4
"This Study" closeness 1.8279864729001005e-4
"This Study" closeness 1.66347833319471e-4
"This Study" closeness 1.3312920189043466e-4
"This Study" closeness 1.729056799515864e-4
"This Study" closeness 2.1598272138228941e-4
"This Study" closeness 2.4807740014884643e-4
"This Study" closeness 2.1383513311237036e-4
"This Study" closeness 1.9857029388403494e-4
"This Study" closeness 1.8635855385762206e-4
"This Study" closeness 1.9314340898116852e-4
"This Study" closeness 2.3972192256981902e-4
"This Study" closeness 1.7317516668109793e-4
"This Study" closeness 1.488316713796696e-4
"This Study" closeness 1.9594396002743216e-4
"This Study" closeness 1.5316281206922958e-4
"This Study" closeness 1.8198362147406734e-4
"This Study" closeness 1.6409583196586806e-4
"This Study" closeness 1.736714136853074e-4
"This Study" closeness 1.8451886705415628e-4
"This Study" closeness 2.212634140944795e-4
"This Study" closeness 1.650982334489021e-4
"This Study" closeness 1.7901897601145723e-4
"This Study" closeness 1.9508388607101054e-4
"This Study" closeness 2.213368747233289e-4
"This Study" closeness 2.050440844781628e-4
"This Study" closeness 2.0777062123415748e-4
"This Study" closeness 2.061855670103093e-4
"This Study" closeness 1.8709073900841907e-4
"This Study" closeness 1.9862945674843578e-4
"This Study" closeness 1.7322016282695306e-4
"This Study" closeness 2.1247211303516414e-4
"This Study" closeness 2.2522522522522523e-4
"This Study" closeness 1.859773107680863e-4
"This Study" closeness 2.042692268409764e-4
"This Study" closeness 2.061855670103093e-4
"This Study" closeness 1.649620587264929e-4
"This Study" closeness 1.7722640673460346e-4
"This Study" closeness 2.1642679363705227e-4
"This Study" closeness 1.816365452729089e-4
"This Study" closeness 2.0279862096937742e-4
"This Study" closeness 1.8226556092226375e-4
"This Study" closeness 1.8542555164101615e-4
"This Study" closeness 1.887148518588413e-4
"This Study" closeness 1.9334880123743234e-4
"This Study" closeness 2.171788467803236e-4
"This Study" closeness 2.135155332550443e-4
"This Study" closeness 1.6341204346760355e-4
"This Study" closeness 1.7777777777777779e-4
"This Study" closeness 2.070822116380203e-4
"This Study" closeness 1.7304031839418584e-4
"This Study" closeness 1.9788265558523795e-4
"This Study" closeness 2.1146119687037428e-4
"This Study" closeness 2.0712510356255177e-4
"This Study" closeness 1.9288263091908573e-4
"This Study" closeness 1.6605778811026238e-4
"This Study" closeness 2.0578248791027883e-4
"This Study" closeness 1.8705574261129816e-4
"This Study" closeness 2.2408963585434174e-4
"This Study" closeness 2.0953378732320587e-4
"This Study" closeness 1.8609844607797525e-4
"This Study" closeness 2.1459227467811158e-4
"This Study" closeness 1.7326518236160444e-4
"This Study" closeness 1.6497566608925183e-4
"This Study" closeness 2.1344717182497332e-4
"This Study" closeness 1.934984520123839e-4
"This Study" closeness 1.621665450417579e-4
"This Study" closeness 1.631321370309951e-4
"This Study" closeness 2.0723241114910373e-4
"This Study" closeness 1.8303285439736432e-4
"This Study" closeness 2.016942315449778e-4
"This Study" closeness 2.4195499637067505e-4
"This Study" closeness 1.8209960848584176e-4
"This Study" closeness 1.7377704405248067e-4
"This Study" closeness 2.0654755757513167e-4
"This Study" closeness 1.8309988098507736e-4
"This Study" closeness 1.9312475859405175e-4
"This Study" closeness 2.4186721489902045e-4
"This Study" closeness 2.1605271686291454e-4
"This Study" closeness 2.0408163265306123e-4
"This Study" closeness 1.9652156824211456e-4
"This Study" closeness 2.212878955521133e-4
"This Study" closeness 2.2779043280182233e-4
"This Study" closeness 2.2885913720105275e-4
"This Study" closeness 1.623640201331385e-4
"This Study" closeness 1.8296587686396487e-4
"This Study" closeness 1.6830766641420518e-4
"This Study" closeness 2.058672156459084e-4
"This Study" closeness 1.4904240256352933e-4
"This Study" closeness 1.8532246108228317e-4
"This Study" closeness 1.473187978786093e-4
"This Study" closeness 2.1074815595363542e-4
"This Study" closeness 1.3191741969527076e-4
"This Study" closeness 2.5316455696202533e-4
"This Study" closeness 2.1637996321540625e-4
"This Study" closeness 2.0887728459530026e-4
"This Study" closeness 1.976284584980237e-4
"This Study" closeness 1.8941187612463303e-4
"This Study" closeness 1.5618898867629833e-4
"This Study" closeness 1.8309988098507736e-4
"This Study" closeness 1.853396348809193e-4
"This Study" closeness 1.8006662465112092e-4
"This Study" closeness 1.8424689083371717e-4
"This Study" closeness 1.6290624745458987e-4
"This Study" closeness 2.1803117845851957e-4
"This Study" closeness 2.3954964666427118e-4
"This Study" closeness 2.1781746896101068e-4
"This Study" closeness 1.9011406844106463e-4
"This Study" closeness 2.2558087074216106e-4
"This Study" closeness 1.6632016632016632e-4
"This Study" closeness 2.2678308198208414e-4
"This Study" closeness 1.9970044932601097e-4
"This Study" closeness 1.6121231662098983e-4
"This Study" closeness 2.278682921271505e-4
"This Study" closeness 1.8506523549551216e-4
"This Study" closeness 2.2408963585434174e-4
"This Study" closeness 2.2148394241417498e-4
"This Study" closeness 1.9451468585878233e-4
"This Study" closeness 2.433386056697895e-4
"This Study" closeness 2.2948938611589215e-4
"This Study" closeness 2.067397146991937e-4
"This Study" closeness 2.214103841470165e-4
"This Study" closeness 1.7735213265939522e-4
"This Study" closeness 2.1010610358230907e-4
"This Study" closeness 1.7076502732240437e-4
"This Study" closeness 1.6792611251049538e-4
"This Study" closeness 1.799694052011158e-4
"This Study" closeness 1.8034265103697024e-4
"This Study" closeness 2.5371051630090067e-4
"This Study" closeness 2.2234574763757643e-4
"This Study" closeness 1.9264110961279138e-4
"This Study" closeness 2.0940215684221548e-4
"This Study" closeness 1.9698611247907023e-4
"This Study" closeness 2.0807324178110696e-4
"This Study" closeness 2.061855670103093e-4
"This Study" closeness 1.2634238787113077e-4
"This Study" closeness 2.025111381125962e-4
"This Study" closeness 2.178886588953045e-4
"This Study" closeness 2.020814388198444e-4
"This Study" closeness 1.9288263091908573e-4
"This Study" closeness 2.0126798832645668e-4
"This Study" closeness 2.3277467411545624e-4
"This Study" closeness 1.695633743111488e-4
"This Study" closeness 1.8102824040550325e-4
"This Study" closeness 2.3923444976076556e-4
"This Study" closeness 1.9508388607101054e-4
"This Study" closeness 2.0376974019358125e-4
"This Study" closeness 1.9656019656019656e-4
"This Study" closeness 2.0296326364927948e-4
"This Study" closeness 1.929943066679533e-4
"This Study" closeness 2.2150847269908073e-4
"This Study" closeness 1.8468926031951243e-4
"This Study" closeness 1.9217834150091285e-4
"This Study" closeness 1.9860973187686197e-4
"This Study" closeness 2.0472924557273008e-4
"This Study" closeness 1.9157088122605365e-4
"This Study" closeness 2.2155754957350172e-4
"This Study" closeness 1.8178512997636792e-4
"This Study" closeness 2.1642679363705227e-4
"This Study" closeness 1.939487975174554e-4
"This Study" closeness 2.315618849137432e-4
"This Study" closeness 2.0911752404851526e-4
"This Study" closeness 2.212878955521133e-4
"This Study" closeness 1.96078431372549e-4
"This Study" closeness 2.2197558268590456e-4
"This Study" closeness 2.0255215718047398e-4
"This Study" closeness 2.2632114971144054e-4
"This Study" closeness 1.942124684404739e-4
"This Study" closeness 2.4449877750611245e-4
"This Study" closeness 2.2904260192395785e-4
"This Study" closeness 1.9100372457262916e-4
"This Study" closeness 2.0768431983385254e-4
"This Study" closeness 1.9331142470520006e-4
"This Study" closeness 1.9594396002743216e-4
"This Study" closeness 2.322071287588529e-4
"This Study" closeness 2.1734405564007825e-4
"This Study" closeness 2.1893814997263274e-4
"This Study" closeness 2.2323920080366113e-4
"This Study" closeness 2.066756226103131e-4
"This Study" closeness 2.0479213598197828e-4
"This Study" closeness 2.104598547827002e-4
"This Study" closeness 2.1123785382340515e-4
"This Study" closeness 2.098635886673662e-4
"This Study" closeness 1.784280488892854e-4
"This Study" closeness 1.7359604201024216e-4
"This Study" closeness 1.966955153422502e-4
"This Study" closeness 1.9314340898116852e-4
"This Study" closeness 2.355435166647038e-4
"This Study" closeness 1.9932230416583617e-4
"This Study" closeness 2.6326181387389757e-4
"This Study" closeness 2.5348542458808617e-4
"This Study" closeness 2.3394549070066676e-4
"This Study" closeness 2.171788467803236e-4
"This Study" closeness 2.4455857177794083e-4
"This Study" closeness 2.3137436372049977e-4
"This Study" closeness 2.1253985122210415e-4
"This Study" closeness 2.320185614849188e-4
"This Study" closeness 2.3070711731456916e-4
"This Study" closeness 2.324770428920144e-4
"This Study" closeness 2.2917382834880258e-4
"This Study" closeness 2.2353861629596512e-4
"This Study" closeness 2.3510050546608676e-4
"This Study" closeness 2.3977940294928664e-4
"This Study" closeness 2.3929169657812874e-4
"This Study" closeness 2.2373867322966775e-4
"This Study" closeness 2.5464731347084286e-4
"This Study" closeness 2.3430178069353328e-4
Hallmarks closeness 7.797270955165692e-4
Hallmarks closeness 8.631851532153647e-4
Hallmarks closeness 7.642338555598013e-4
Hallmarks closeness 7.627765064836003e-4
Hallmarks closeness 0.0012285012285012285
Hallmarks closeness 0.0011500862564692352
Hallmarks closeness 0.0010449320794148381
Hallmarks closeness 0.0011229646266142617
Hallmarks closeness 0.001394700139470014
Hallmarks closeness 9.220839096357768e-4
Hallmarks closeness 7.36105999263894e-4
Hallmarks closeness 0.001095890410958904
Hallmarks closeness 8.084074373484236e-4
Hallmarks closeness 9.940357852882703e-4
Hallmarks closeness 8.873114463176575e-4
Hallmarks closeness 0.0010787486515641855
Hallmarks closeness 0.0012285012285012285
Hallmarks closeness 0.0013995801259622112
Hallmarks closeness 8.69187309865276e-4
Hallmarks closeness 0.0014234875444839859
Hallmarks closeness 9.940357852882703e-4
Hallmarks closeness 0.001005530417295123
Hallmarks closeness 0.0012406947890818859
Hallmarks closeness 7.785130400934215e-4
Hallmarks closeness 9.107468123861566e-4
Hallmarks closeness 0.00125
Hallmarks closeness 0.001321003963011889
Hallmarks closeness 0.0011135857461024498
Hallmarks closeness 0.0011344299489506524
Hallmarks closeness 0.001467351430667645
Hallmarks closeness 5.808887598024978e-4
Hallmarks closeness 0.00130718954248366
Hallmarks closeness 0.0010005002501250625
Hallmarks closeness 0.0010030090270812437
Hallmarks closeness 7.797270955165692e-4
Hallmarks closeness 0.001038961038961039
Hallmarks closeness 7.487832272557095e-4
Hallmarks closeness 0.001
Hallmarks closeness 0.0011280315848843769
Hallmarks closeness 0.0012787723785166241
Hallmarks closeness 7.404664938911515e-4
Hallmarks closeness 0.0014936519790888724
Hallmarks closeness 9.523809523809524e-4
Hallmarks closeness 0.0011154489682097045
Hallmarks closeness 0.0012285012285012285
Hallmarks closeness 0.0011129660545353367
Hallmarks closeness 8.988764044943821e-4
Hallmarks closeness 9.900990099009901e-4
Hallmarks closeness 0.001639344262295082
Hallmarks closeness 6.828269033799932e-4
Hallmarks closeness 9.029345372460496e-4
Hallmarks closeness 8.988764044943821e-4
Hallmarks closeness 0.0011185682326621924
Hallmarks closeness 6.828269033799932e-4
Hallmarks closeness 9.140767824497258e-4
Hallmarks closeness 0.001002004008016032
Hallmarks closeness 0.0012345679012345679
Hallmarks closeness 6.512536633018561e-4
Hallmarks closeness 0.0012406947890818859
Hallmarks closeness 0.0016286644951140066
Hallmarks closeness 0.0011129660545353367
Hallmarks closeness 8.375209380234506e-4
Hallmarks closeness 7.404664938911515e-4
Hallmarks closeness 0.0012285012285012285
Hallmarks closeness 0.0010449320794148381
Hallmarks closeness 0.0010050251256281408
Hallmarks closeness 0.0012507817385866166
Hallmarks closeness 0.0010005002501250625
Hallmarks closeness 0.0010476689366160294
Hallmarks closeness 6.007810153199159e-4
Hallmarks closeness 9.021199819576004e-4
Hallmarks closeness 9.237875288683603e-4
Hallmarks closeness 0.0012285012285012285
Hallmarks closeness 7.410151908114116e-4
Hallmarks closeness 0.001002004008016032
Hallmarks closeness 7.883326763894363e-4
Hallmarks closeness 0.0014316392269148174
Hallmarks closeness 7.52162467092892e-4
Hallmarks closeness 8.669267446900737e-4
Hallmarks closeness 0.0012531328320802004
Hallmarks closeness 8.888888888888889e-4
Hallmarks closeness 8.69187309865276e-4
Hallmarks closeness 8.368200836820083e-4
Hallmarks closeness 9.149130832570906e-4
Hallmarks closeness 0.0012406947890818859
Hallmarks closeness 7.797270955165692e-4
Hallmarks closeness 0.0011500862564692352
Hallmarks closeness 5.488474204171241e-4
Hallmarks closeness 0.001006036217303823
Hallmarks closeness 6.007810153199159e-4
Hallmarks closeness 9.149130832570906e-4
Hallmarks closeness 9.203865623561896e-4
Hallmarks closeness 0.0012285012285012285
Hallmarks closeness 0.0010400416016640667
Hallmarks closeness 8.968609865470852e-4
Hallmarks closeness 7.785130400934215e-4
Hallmarks closeness 0.0013995801259622112
Hallmarks closeness 8.873114463176575e-4
Hallmarks closeness 0.0012978585334198572
Hallmarks closeness 9.940357852882703e-4
Hallmarks closeness 7.648183556405354e-4
Hallmarks closeness 0.0010449320794148381
Hallmarks closeness 6.453694740238787e-4
Hallmarks closeness 0.0012285012285012285
Hallmarks closeness 6.563833278634722e-4
Hallmarks closeness 9.237875288683603e-4
Hallmarks closeness 6.618133686300463e-4
Hallmarks closeness 8.159934720522236e-4
Hallmarks closeness 9.013068949977468e-4
Hallmarks closeness 8.775778850372971e-4
Hallmarks closeness 0.0012285012285012285
Hallmarks closeness 0.0010449320794148381
Hallmarks closeness 9.940357852882703e-4
Hallmarks closeness 7.604562737642585e-4
Hallmarks closeness 0.0011363636363636363
Hallmarks closeness 0.0012531328320802004
Hallmarks closeness 7.012622720897616e-4
Hallmarks closeness 0.0014154281670205238
Hallmarks closeness 0.0011043622308117063
Hallmarks closeness 0.0013623978201634877
Hallmarks closeness 6.165228113440197e-4
Hallmarks closeness 9.46073793755913e-4
Hallmarks closeness 9.910802775024777e-4
Hallmarks closeness 0.0014054813773717498
Hallmarks closeness 0.0011142061281337048
Hallmarks closeness 8.460236886632825e-4
Hallmarks closeness 7.320644216691069e-4
Hallmarks closeness 8.103727714748784e-4
Hallmarks closeness 0.001635322976287817
Hallmarks closeness 0.0015048908954100827
Hallmarks closeness 0.0011883541295306002
Hallmarks closeness 9.751340809361287e-4
Hallmarks closeness 0.0010075566750629723
Hallmarks closeness 8.233841086867024e-4
Hallmarks closeness 9.505703422053232e-4
Hallmarks closeness 0.0011890606420927466
Hallmarks closeness 0.001401541695865452
Hallmarks closeness 7.993605115907274e-4
Hallmarks closeness 0.0014094432699083862
Hallmarks closeness 6.393861892583121e-4
Hallmarks closeness 0.0010162601626016261
Hallmarks closeness 0.0011675423234092236
Hallmarks closeness 0.001002004008016032
Hallmarks closeness 0.0012531328320802004
Hallmarks closeness 0.0012626262626262627
Hallmarks closeness 0.0014134275618374558
Hallmarks closeness 0.0011123470522803114
Hallmarks closeness 0.0014134275618374558
Hallmarks closeness 8.247422680412372e-4
Hallmarks closeness 9.799118079372856e-4
Hallmarks closeness 9.900990099009901e-4
Hallmarks closeness 9.144947416552355e-4
Hallmarks closeness 9.74184120798831e-4
Hallmarks closeness 0.001417434443656981
Hallmarks closeness 0.001256281407035176
Hallmarks closeness 8.503401360544217e-4
Hallmarks closeness 0.0011142061281337048
Hallmarks closeness 9.881422924901185e-4
Hallmarks closeness 0.001401541695865452
Hallmarks closeness 0.0010141987829614604
Hallmarks closeness 6.901311249137336e-4
Hallmarks closeness 8.285004142502071e-4
Hallmarks closeness 0.0010065425264217413
Hallmarks closeness 6.968641114982578e-4
Hallmarks closeness 9.433962264150943e-4
Hallmarks closeness 0.0010141987829614604
Hallmarks closeness 0.0011547344110854503
Hallmarks closeness 7.320644216691069e-4
Hallmarks closeness 0.001401541695865452
Hallmarks closeness 0.0011675423234092236
Hallmarks closeness 0.0011166945840312675
Hallmarks closeness 8e-4
Hallmarks closeness 0.0011043622308117063
Hallmarks closeness 6.393861892583121e-4
Hallmarks closeness 0.001160092807424594
Hallmarks closeness 8e-4
Hallmarks closeness 0.0011675423234092236
Hallmarks closeness 0.0011043622308117063
Hallmarks closeness 7.089684509039348e-4
Hallmarks closeness 8.278145695364238e-4
Hallmarks closeness 8.445945945945946e-4
Hallmarks closeness 0.001401541695865452
Hallmarks closeness 0.0011043622308117063
Hallmarks closeness 9.505703422053232e-4
Hallmarks closeness 0.001401541695865452
Hallmarks closeness 7.94912559618442e-4
Hallmarks closeness 9.136592051164915e-4
Hallmarks closeness 0.001401541695865452
Hallmarks closeness 8.460236886632825e-4
Hallmarks closeness 0.001401541695865452
Hallmarks closeness 8.460236886632825e-4
Hallmarks closeness 0.0012804097311139564
Hallmarks closeness 8.445945945945946e-4
Hallmarks closeness 0.001401541695865452
Hallmarks closeness 9.74184120798831e-4
Hallmarks closeness 0.0013003901170351106
Hallmarks closeness 0.0011117287381878821
Hallmarks closeness 0.0011675423234092236
Hallmarks closeness 9.881422924901185e-4
Hallmarks closeness 0.0011123470522803114
Hallmarks closeness 0.0010025062656641604
Hallmarks closeness 0.0013003901170351106
Hallmarks closeness 0.0010995052226498076
"This Study" betweenness 8509.598591338974
"This Study" betweenness 2602.8083529892992
"This Study" betweenness 15909.75834898822
"This Study" betweenness 11796.349514501882
"This Study" betweenness 21715.961426031452
"This Study" betweenness 15296.395454062851
"This Study" betweenness 1388.558413127828
"This Study" betweenness 0
"This Study" betweenness 1408.5775428607524
"This Study" betweenness 0
"This Study" betweenness 3676.1362400702137
"This Study" betweenness 0
"This Study" betweenness 2063.3042097140983
"This Study" betweenness 1154.6858148738827
"This Study" betweenness 6812.5083492339345
"This Study" betweenness 85926.41968324197
"This Study" betweenness 3236
"This Study" betweenness 697.1407098662028
"This Study" betweenness 0
"This Study" betweenness 1688.0951178855487
"This Study" betweenness 5269.843082350599
"This Study" betweenness 0
"This Study" betweenness 12182.642292112336
"This Study" betweenness 0
"This Study" betweenness 0
"This Study" betweenness 60178.70713884304
"This Study" betweenness 3719.4529584383413
"This Study" betweenness 3650.4280596043777
"This Study" betweenness 0
"This Study" betweenness 2393.3197032008284
"This Study" betweenness 0
"This Study" betweenness 6461.539760070166
"This Study" betweenness 4600.4183189431105
"This Study" betweenness 917.9747404744978
"This Study" betweenness 4001.2492681983
"This Study" betweenness 76174.52963020581
"This Study" betweenness 12510.30353199136
"This Study" betweenness 0
"This Study" betweenness 3404.513297777049
"This Study" betweenness 12630.667515228517
"This Study" betweenness 19306.77486811821
"This Study" betweenness 123799.84999846511
"This Study" betweenness 10654.675596768933
"This Study" betweenness 11090.287928688362
"This Study" betweenness 0
"This Study" betweenness 0
"This Study" betweenness 3982.9177707840954
"This Study" betweenness 22095.123563773093
"This Study" betweenness 0
"This Study" betweenness 7366.999956099811
"This Study" betweenness 0
"This Study" betweenness 8799.464511940289
"This Study" betweenness 1162.127818559443
"This Study" betweenness 1455.5411767796857
"This Study" betweenness 10048.801512571901
"This Study" betweenness 6281.872322690485
"This Study" betweenness 146276.6191515852
"This Study" betweenness 0
"This Study" betweenness 0
"This Study" betweenness 4934.199652744432
"This Study" betweenness 0
"This Study" betweenness 0
"This Study" betweenness 37063.51078384777
"This Study" betweenness 0
"This Study" betweenness 0
"This Study" betweenness 0
"This Study" betweenness 1506.5363367634375
"This Study" betweenness 0
"This Study" betweenness 14432.86463383161
"This Study" betweenness 0
"This Study" betweenness 2206.503846284743
"This Study" betweenness 1996.9441492830501
"This Study" betweenness 11790.1281497767
"This Study" betweenness 2039.0613778465608
"This Study" betweenness 0
"This Study" betweenness 646.7891914085204
"This Study" betweenness 10614.686820629197
"This Study" betweenness 0
"This Study" betweenness 0
"This Study" betweenness 0
"This Study" betweenness 1469.1775917281448
"This Study" betweenness 853.3883107173052
"This Study" betweenness 26432.484650367463
"This Study" betweenness 11172.517009334635
"This Study" betweenness 0
"This Study" betweenness 0
"This Study" betweenness 17488.570145458318
"This Study" betweenness 51704.82789887432
"This Study" betweenness 113.98766013728165
"This Study" betweenness 28561.21096263112
"This Study" betweenness 21327.80178513274
"This Study" betweenness 0
"This Study" betweenness 0
"This Study" betweenness 1083.6619768652831
"This Study" betweenness 6687.824874812601
"This Study" betweenness 0
"This Study" betweenness 951.9549722491574
"This Study" betweenness 481.871211170232
"This Study" betweenness 2713.351108714514
"This Study" betweenness 0
"This Study" betweenness 1743.0104186380997
"This Study" betweenness 11465.338485901377
"This Study" betweenness 0
"This Study" betweenness 0
"This Study" betweenness 4083.093435423995
"This Study" betweenness 21282.574469867224
"This Study" betweenness 2956.46595879355
"This Study" betweenness 7104.248573753817
"This Study" betweenness 7624.149890498613
"This Study" betweenness 927.5231805409295
"This Study" betweenness 1897.2775456720324
"This Study" betweenness 23384.19436660455
"This Study" betweenness 18536.650986909888
"This Study" betweenness 0
"This Study" betweenness 51845.810263500105
"This Study" betweenness 296.6887150232013
"This Study" betweenness 16972.635910961722
"This Study" betweenness 6621.637298708531
"This Study" betweenness 14436.780458717536
"This Study" betweenness 0
"This Study" betweenness 28943.561473417933
"This Study" betweenness 1054.494310453527
"This Study" betweenness 92.62241977233124
"This Study" betweenness 21066.503926142643
"This Study" betweenness 588.3169842493371
"This Study" betweenness 3466.810194264502
"This Study" betweenness 0
"This Study" betweenness 0
"This Study" betweenness 1669.4966896138135
"This Study" betweenness 21069.561263721254
"This Study" betweenness 24267.863567216787
"This Study" betweenness 0
"This Study" betweenness 1388.4605211253927
"This Study" betweenness 11468.960399774855
"This Study" betweenness 6496.774065374104
"This Study" betweenness 0
"This Study" betweenness 0
"This Study" betweenness 0
"This Study" betweenness 12468.32314796976
"This Study" betweenness 319.18882758720616
"This Study" betweenness 24459.753678992503
"This Study" betweenness 0
"This Study" betweenness 7986.704526706708
"This Study" betweenness 7686.906828872541
"This Study" betweenness 4668.30785763654
"This Study" betweenness 1489.4758888682447
"This Study" betweenness 6260.054780351044
"This Study" betweenness 144334.49708820853
"This Study" betweenness 277.75842884301665
"This Study" betweenness 0
"This Study" betweenness 985.3875098331189
"This Study" betweenness 1.085278123937918
"This Study" betweenness 0
"This Study" betweenness 0
"This Study" betweenness 1374.9745102345337
"This Study" betweenness 0
"This Study" betweenness 12095.708280589684
"This Study" betweenness 6595.7998201751725
"This Study" betweenness 2577.499027776287
"This Study" betweenness 1673.889094876172
"This Study" betweenness 3272.9332150066057
"This Study" betweenness 0
"This Study" betweenness 0
"This Study" betweenness 0
"This Study" betweenness 0
"This Study" betweenness 0
"This Study" betweenness 3096.603703303245
"This Study" betweenness 1290.1169190148355
"This Study" betweenness 2623.0044188204674
"This Study" betweenness 15967.741294254138
"This Study" betweenness 646.8891389514146
"This Study" betweenness 0
"This Study" betweenness 407.83895419021155
"This Study" betweenness 0
"This Study" betweenness 0
"This Study" betweenness 4246.406279720843
"This Study" betweenness 4878.946519309436
"This Study" betweenness 260.6781838079372
"This Study" betweenness 1007.9809391856925
"This Study" betweenness 0
"This Study" betweenness 2456.2733984968836
"This Study" betweenness 21157.051318594207
"This Study" betweenness 713.1428785106817
"This Study" betweenness 606.0652009088765
"This Study" betweenness 0
"This Study" betweenness 681.9567510483058
"This Study" betweenness 0
"This Study" betweenness 12904.688519209194
"This Study" betweenness 1824.0143863156036
"This Study" betweenness 18568.010403430602
"This Study" betweenness 1398.3416889726423
"This Study" betweenness 0
"This Study" betweenness 10427.860645380168
"This Study" betweenness 0
"This Study" betweenness 0
"This Study" betweenness 0
"This Study" betweenness 819.8753120092895
"This Study" betweenness 3785.0098616698697
"This Study" betweenness 794.1838921683062
"This Study" betweenness 18974.725045730604
"This Study" betweenness 999.2374898313105
"This Study" betweenness 13400.649227237865
"This Study" betweenness 582.9894174189704
"This Study" betweenness 0
"This Study" betweenness 32611.086966998926
"This Study" betweenness 11499.553133456884
"This Study" betweenness 12575.746220728211
"This Study" betweenness 1023.3289979981989
"This Study" betweenness 0
"This Study" betweenness 121818.0736106904
"This Study" betweenness 2234.7236670365282
"This Study" betweenness 534.6946365663134
"This Study" betweenness 0
"This Study" betweenness 12241.184667810568
"This Study" betweenness 0
"This Study" betweenness 4124.267869314709
"This Study" betweenness 0
"This Study" betweenness 0
"This Study" betweenness 0
"This Study" betweenness 0
"This Study" betweenness 0
"This Study" betweenness 0
"This Study" betweenness 2809.751538853062
"This Study" betweenness 0
"This Study" betweenness 864.6597625615325
"This Study" betweenness 3126.3439873813873
"This Study" betweenness 738.2361407425858
"This Study" betweenness 47172.20595421862
"This Study" betweenness 134.63177649790404
"This Study" betweenness 21930.11091264019
"This Study" betweenness 956.5541370350902
"This Study" betweenness 5396.488088708722
"This Study" betweenness 46393.6089209804
"This Study" betweenness 0
"This Study" betweenness 469.2681858439426
"This Study" betweenness 3236
"This Study" betweenness 2188.5105121562924
"This Study" betweenness 0
"This Study" betweenness 670.5718804927907
"This Study" betweenness 48624.653465831914
"This Study" betweenness 0
"This Study" betweenness 1269.1238123770186
"This Study" betweenness 0
"This Study" betweenness 13730.78461200636
"This Study" betweenness 255.62297045551614
"This Study" betweenness 14480.057182607085
"This Study" betweenness 771.2931275889443
"This Study" betweenness 1270.2297234883251
"This Study" betweenness 0
"This Study" betweenness 0
"This Study" betweenness 0
"This Study" betweenness 20252.258064835194
"This Study" betweenness 402.8429921948871
"This Study" betweenness 676.7556235148837
"This Study" betweenness 19667.989592178466
"This Study" betweenness 4431.409955346723
"This Study" betweenness 662.0488253916751
"This Study" betweenness 7051.031824895929
"This Study" betweenness 382.1917462486
"This Study" betweenness 17083.715828214412
"This Study" betweenness 7089.40535410453
"This Study" betweenness 6119.752260044033
"This Study" betweenness 0
"This Study" betweenness 4499.0945845061115
"This Study" betweenness 8088.576365563682
"This Study" betweenness 6192.401705247368
"This Study" betweenness 6745.720682041531
"This Study" betweenness 8805.785500549611
"This Study" betweenness 1450.8708681367889
"This Study" betweenness 0
"This Study" betweenness 369.95579113027895
"This Study" betweenness 298.02815117174026
"This Study" betweenness 11440.471200574497
"This Study" betweenness 4601.698508684159
"This Study" betweenness 0
"This Study" betweenness 1301.7477478110216
"This Study" betweenness 0
"This Study" betweenness 85247.79062760583
"This Study" betweenness 1744.3927161331135
"This Study" betweenness 8102.805485362453
"This Study" betweenness 10221.45015142852
"This Study" betweenness 4587.912683247967
"This Study" betweenness 2981.5081714768176
"This Study" betweenness 0
"This Study" betweenness 0
"This Study" betweenness 0
"This Study" betweenness 1802.2807872740325
"This Study" betweenness 0
"This Study" betweenness 0
"This Study" betweenness 0
"This Study" betweenness 263.0901412587477
"This Study" betweenness 10139.181333344593
"This Study" betweenness 0
"This Study" betweenness 44881.77889907311
"This Study" betweenness 18015.54922686562
"This Study" betweenness 1981.4470428323525
"This Study" betweenness 6135.120349403438
"This Study" betweenness 3236
"This Study" betweenness 0
"This Study" betweenness 3944.354016768562
"This Study" betweenness 1349.655376199729
"This Study" betweenness 8269.229062967808
"This Study" betweenness 3236
"This Study" betweenness 0
"This Study" betweenness 0
"This Study" betweenness 0
"This Study" betweenness 4442.045789308227
"This Study" betweenness 0
"This Study" betweenness 2084.237415517199
"This Study" betweenness 9639.218132942906
"This Study" betweenness 0
"This Study" betweenness 0
"This Study" betweenness 703.3935424458625
"This Study" betweenness 3362.756284218215
"This Study" betweenness 16553.356627367313
"This Study" betweenness 7649.365698285927
"This Study" betweenness 3439.676876383908
"This Study" betweenness 0
"This Study" betweenness 0
"This Study" betweenness 278.8244874378902
"This Study" betweenness 0
"This Study" betweenness 0
"This Study" betweenness 3054.695851653631
"This Study" betweenness 2903.32710829226
"This Study" betweenness 22928.996034464424
"This Study" betweenness 0
"This Study" betweenness 1170.989003669655
"This Study" betweenness 0
"This Study" betweenness 2253.2725647251145
"This Study" betweenness 129.03385298810983
"This Study" betweenness 0
"This Study" betweenness 0
"This Study" betweenness 0
"This Study" betweenness 2987.9285061208543
"This Study" betweenness 9127.307222319096
"This Study" betweenness 3828.890274528914
"This Study" betweenness 10093.916110664046
"This Study" betweenness 18571.647699178764
"This Study" betweenness 20051.706536482627
"This Study" betweenness 13062.094022445726
"This Study" betweenness 580.6572858844447
"This Study" betweenness 0
"This Study" betweenness 0
"This Study" betweenness 0
"This Study" betweenness 0
"This Study" betweenness 1701.7312897900183
"This Study" betweenness 0
"This Study" betweenness 0
"This Study" betweenness 6541.8121438189255
"This Study" betweenness 0
"This Study" betweenness 2106.0963851612673
"This Study" betweenness 4186.105473217377
"This Study" betweenness 0
"This Study" betweenness 8822.762058684179
"This Study" betweenness 3589.532090761804
"This Study" betweenness 13231.545647556115
"This Study" betweenness 3143.3250977912417
"This Study" betweenness 4243.039885718124
"This Study" betweenness 644.5020324402824
"This Study" betweenness 0
"This Study" betweenness 5353.772452017755
"This Study" betweenness 0
"This Study" betweenness 520.8200484629574
"This Study" betweenness 1975.3624455416452
"This Study" betweenness 3816.489464860209
"This Study" betweenness 0
"This Study" betweenness 970.700612668256
"This Study" betweenness 0
"This Study" betweenness 1826.7255241608195
"This Study" betweenness 0
"This Study" betweenness 383.64360884303244
"This Study" betweenness 3875.3922408069675
"This Study" betweenness 1377.4729821805865
"This Study" betweenness 10969.302407486295
"This Study" betweenness 634.0821034156626
"This Study" betweenness 1715.7514232478181
"This Study" betweenness 0
"This Study" betweenness 2071.2458830553574
"This Study" betweenness 0
"This Study" betweenness 0
"This Study" betweenness 0
"This Study" betweenness 1145.9267266862867
"This Study" betweenness 470.91170952846244
"This Study" betweenness 1135.5195626865975
"This Study" betweenness 0
"This Study" betweenness 430.830789120878
"This Study" betweenness 7427.01961393517
"This Study" betweenness 80.6346896877246
"This Study" betweenness 43477.262457786856
"This Study" betweenness 12772.854275461308
"This Study" betweenness 0
"This Study" betweenness 11226.220258510619
"This Study" betweenness 0
"This Study" betweenness 0
"This Study" betweenness 0
"This Study" betweenness 584.5696956593014
"This Study" betweenness 0
"This Study" betweenness 411.1407543711774
"This Study" betweenness 1046.291300033913
"This Study" betweenness 1924.2869163618984
"This Study" betweenness 0
"This Study" betweenness 1086.9782602486846
"This Study" betweenness 0
"This Study" betweenness 6279.5272078331955
"This Study" betweenness 3112.3822036815764
"This Study" betweenness 4356.724317166711
"This Study" betweenness 9705.907282985636
"This Study" betweenness 0
"This Study" betweenness 344.84822562702624
"This Study" betweenness 7786.15100655901
"This Study" betweenness 17034.976124185458
"This Study" betweenness 22697.079391217187
"This Study" betweenness 0
"This Study" betweenness 0
"This Study" betweenness 368.40695329843146
"This Study" betweenness 1145.5854385055934
"This Study" betweenness 9248.082514029862
"This Study" betweenness 0
"This Study" betweenness 0
"This Study" betweenness 0
"This Study" betweenness 393.12786560075637
"This Study" betweenness 329.4222207635222
"This Study" betweenness 2200.1162788116512
"This Study" betweenness 462.4078967729724
"This Study" betweenness 0
"This Study" betweenness 1462.967685636096
"This Study" betweenness 6887.129704764135
"This Study" betweenness 0
"This Study" betweenness 0
"This Study" betweenness 0
"This Study" betweenness 205.72870312186072
"This Study" betweenness 104.03254255270845
"This Study" betweenness 3146.889022031069
"This Study" betweenness 0
"This Study" betweenness 0
"This Study" betweenness 536.5916200562834
"This Study" betweenness 0
"This Study" betweenness 0
"This Study" betweenness 0
"This Study" betweenness 0
"This Study" betweenness 1628.5761711797147
"This Study" betweenness 0
"This Study" betweenness 1555.937826603487
"This Study" betweenness 727.4636564257901
"This Study" betweenness 2594.69171404633
"This Study" betweenness 26775.86022338547
"This Study" betweenness 0
"This Study" betweenness 0
"This Study" betweenness 1490.4457092508346
"This Study" betweenness 1564.4269676266485
"This Study" betweenness 161.6398692489088
"This Study" betweenness 28051.182080561466
"This Study" betweenness 0
"This Study" betweenness 1245.8617751605625
"This Study" betweenness 11886.584066591055
"This Study" betweenness 0
"This Study" betweenness 0
"This Study" betweenness 0
"This Study" betweenness 576.6735091183997
"This Study" betweenness 0
"This Study" betweenness 488.67491006383665
"This Study" betweenness 0
"This Study" betweenness 0
"This Study" betweenness 0
"This Study" betweenness 0
"This Study" betweenness 0
"This Study" betweenness 1599.1869204661664
"This Study" betweenness 0
"This Study" betweenness 2422.383461784785
"This Study" betweenness 3868.3222001901618
"This Study" betweenness 4343.701147600161
"This Study" betweenness 378.8259808462911
"This Study" betweenness 47951.41582953468
"This Study" betweenness 3520.570232346102
"This Study" betweenness 4700.187506390192
"This Study" betweenness 0
"This Study" betweenness 2467.307386092209
"This Study" betweenness 4850.570044890966
"This Study" betweenness 495.29841100819704
"This Study" betweenness 4710.635810165608
"This Study" betweenness 3236.000000000001
"This Study" betweenness 234.87079035833895
"This Study" betweenness 1713.5220869498767
"This Study" betweenness 0
"This Study" betweenness 0
"This Study" betweenness 19549.96328812436
"This Study" betweenness 902.372987597882
"This Study" betweenness 2438.544349607343
"This Study" betweenness 804.9574102533938
"This Study" betweenness 0
"This Study" betweenness 0
"This Study" betweenness 0
"This Study" betweenness 8450.05523100724
"This Study" betweenness 0
"This Study" betweenness 0
"This Study" betweenness 103.99655531470574
"This Study" betweenness 372.75294851985956
"This Study" betweenness 0
"This Study" betweenness 0
"This Study" betweenness 0
"This Study" betweenness 0
"This Study" betweenness 0
"This Study" betweenness 0
"This Study" betweenness 2670.3478841635315
"This Study" betweenness 0
"This Study" betweenness 7455.200067980825
"This Study" betweenness 0
"This Study" betweenness 628.571262776887
"This Study" betweenness 3904.5049040329936
"This Study" betweenness 778.6546638439896
"This Study" betweenness 0
"This Study" betweenness 0
"This Study" betweenness 3236
"This Study" betweenness 0
"This Study" betweenness 0
"This Study" betweenness 0
"This Study" betweenness 638.2294454500778
"This Study" betweenness 2573.1527727115335
"This Study" betweenness 2710.0763116731773
"This Study" betweenness 297.3929585106072
"This Study" betweenness 4630.022144835109
"This Study" betweenness 0
"This Study" betweenness 2831.655727581374
"This Study" betweenness 1425.5681515777997
"This Study" betweenness 1296.3433721137353
"This Study" betweenness 10970.597946424694
"This Study" betweenness 777.805263681977
"This Study" betweenness 475.8433267366537
"This Study" betweenness 0
"This Study" betweenness 0
"This Study" betweenness 0
"This Study" betweenness 6281.1877875974615
"This Study" betweenness 12440.262063855267
"This Study" betweenness 0
"This Study" betweenness 1171.603981683172
"This Study" betweenness 306.73340250393875
"This Study" betweenness 1483.7177750278502
"This Study" betweenness 365.0595015065619
"This Study" betweenness 3236
"This Study" betweenness 3980.3496920810267
"This Study" betweenness 4165.1355147404265
"This Study" betweenness 255.19630107930175
"This Study" betweenness 1982.9956203326954
"This Study" betweenness 0
"This Study" betweenness 1235.7910088257197
"This Study" betweenness 0
"This Study" betweenness 0
"This Study" betweenness 0
"This Study" betweenness 0
"This Study" betweenness 385.3277163611823
"This Study" betweenness 2057.5825829167293
"This Study" betweenness 3413.659638984975
"This Study" betweenness 0
"This Study" betweenness 0
"This Study" betweenness 0
"This Study" betweenness 4086.3418390342626
"This Study" betweenness 187.22437372200716
"This Study" betweenness 83165.3482600225
"This Study" betweenness 1327.4804599451036
"This Study" betweenness 458.22078034875966
"This Study" betweenness 0
"This Study" betweenness 8056.196417300946
"This Study" betweenness 0
"This Study" betweenness 0
"This Study" betweenness 946.6741407847917
"This Study" betweenness 1983.801609106859
"This Study" betweenness 0
"This Study" betweenness 20233.609663745025
"This Study" betweenness 0
"This Study" betweenness 12243.0238354681
"This Study" betweenness 1173.0419819377075
"This Study" betweenness 0
"This Study" betweenness 0
"This Study" betweenness 2762.8004551590984
"This Study" betweenness 0
"This Study" betweenness 828.8410689053787
"This Study" betweenness 63124.39155543986
"This Study" betweenness 15538.448745883332
"This Study" betweenness 12123.764747086323
"This Study" betweenness 2549.253531713413
"This Study" betweenness 3481.7541067895004
"This Study" betweenness 0
"This Study" betweenness 0
"This Study" betweenness 0
"This Study" betweenness 1199.994292365042
"This Study" betweenness 4343.502198598312
"This Study" betweenness 0
"This Study" betweenness 0
"This Study" betweenness 0
"This Study" betweenness 0
"This Study" betweenness 0
"This Study" betweenness 0
"This Study" betweenness 0
"This Study" betweenness 0
"This Study" betweenness 1001.2157836283814
"This Study" betweenness 0
"This Study" betweenness 427.33844720862186
"This Study" betweenness 10849.612833194846
"This Study" betweenness 0
"This Study" betweenness 0
"This Study" betweenness 0
"This Study" betweenness 0
"This Study" betweenness 4614.947723547921
"This Study" betweenness 0
"This Study" betweenness 4253.759138352447
"This Study" betweenness 396.81379908912425
"This Study" betweenness 5282.347208284775
"This Study" betweenness 618.485299602332
"This Study" betweenness 1708.7938459466375
"This Study" betweenness 3845.708352849446
"This Study" betweenness 1005.2006893985978
"This Study" betweenness 0
"This Study" betweenness 0
"This Study" betweenness 0
"This Study" betweenness 0
"This Study" betweenness 3133.0554041617697
"This Study" betweenness 0
"This Study" betweenness 0
"This Study" betweenness 14.585326507800874
"This Study" betweenness 361.2589307704369
"This Study" betweenness 1353.6421373775677
"This Study" betweenness 0
"This Study" betweenness 0
"This Study" betweenness 1157.493429288409
"This Study" betweenness 0
"This Study" betweenness 6995.145138078556
"This Study" betweenness 0
"This Study" betweenness 10045.41482542208
"This Study" betweenness 314.47699876535654
"This Study" betweenness 9170.765654946854
"This Study" betweenness 0
"This Study" betweenness 0
"This Study" betweenness 14746.619633158418
"This Study" betweenness 0
"This Study" betweenness 0
"This Study" betweenness 754.190709990868
"This Study" betweenness 2208.9917230734745
"This Study" betweenness 0
"This Study" betweenness 0
"This Study" betweenness 0
"This Study" betweenness 0
"This Study" betweenness 0
"This Study" betweenness 50.42734221256825
"This Study" betweenness 0
"This Study" betweenness 0
"This Study" betweenness 0
"This Study" betweenness 2387.9696790456546
"This Study" betweenness 0
"This Study" betweenness 2331.2244700215924
"This Study" betweenness 3647.4683892264675
"This Study" betweenness 0
"This Study" betweenness 0
"This Study" betweenness 0
"This Study" betweenness 409.76102384407136
"This Study" betweenness 0
"This Study" betweenness 3306.302110803485
"This Study" betweenness 0
"This Study" betweenness 10629.546777573943
"This Study" betweenness 2348.8714263830093
"This Study" betweenness 226.51831532985733
"This Study" betweenness 76465.95099394805
"This Study" betweenness 0
"This Study" betweenness 502.7237913266116
"This Study" betweenness 0
"This Study" betweenness 0
"This Study" betweenness 4205.215433357894
"This Study" betweenness 0
"This Study" betweenness 8766.956289610596
"This Study" betweenness 10588.86253991337
"This Study" betweenness 0
"This Study" betweenness 271.47426629192034
"This Study" betweenness 0
"This Study" betweenness 1707.1618781740747
"This Study" betweenness 0
"This Study" betweenness 52039.38384071025
"This Study" betweenness 0
"This Study" betweenness 0
"This Study" betweenness 231.51602008984426
"This Study" betweenness 3317.8490284771465
"This Study" betweenness 822.8579032596789
"This Study" betweenness 0
"This Study" betweenness 0
"This Study" betweenness 4496.300534422492
"This Study" betweenness 2585.260909066119
"This Study" betweenness 751.1115065822081
"This Study" betweenness 0
"This Study" betweenness 0
"This Study" betweenness 45334.69231160722
"This Study" betweenness 14255.013385129441
"This Study" betweenness 302.43504214445227
"This Study" betweenness 1213.0776561090547
"This Study" betweenness 4969.2453714890125
"This Study" betweenness 0
"This Study" betweenness 0
"This Study" betweenness 912.9879032654147
"This Study" betweenness 0
"This Study" betweenness 5224.693371972943
"This Study" betweenness 2048.523924293976
"This Study" betweenness 0
"This Study" betweenness 0
"This Study" betweenness 0
"This Study" betweenness 0
"This Study" betweenness 0
"This Study" betweenness 874.5802704467507
"This Study" betweenness 606.8466291353799
"This Study" betweenness 21961.839395913823
"This Study" betweenness 0
"This Study" betweenness 0
"This Study" betweenness 1872.361767777248
"This Study" betweenness 0
"This Study" betweenness 601.3934969109775
"This Study" betweenness 0
"This Study" betweenness 1026.7863341839145
"This Study" betweenness 0
"This Study" betweenness 0
"This Study" betweenness 2620.0285301178646
"This Study" betweenness 62701.767769808794
"This Study" betweenness 0
"This Study" betweenness 332.0545478406257
"This Study" betweenness 4229.546210705545
"This Study" betweenness 4661.103222894858
"This Study" betweenness 0
"This Study" betweenness 11671.401182889882
"This Study" betweenness 0
"This Study" betweenness 0
"This Study" betweenness 0
"This Study" betweenness 412.03663928521996
"This Study" betweenness 0
"This Study" betweenness 0
"This Study" betweenness 440.6147520978782
"This Study" betweenness 0
"This Study" betweenness 0
"This Study" betweenness 4906.56404734024
"This Study" betweenness 0
"This Study" betweenness 873.7194587123403
"This Study" betweenness 0
"This Study" betweenness 0
"This Study" betweenness 2987.916863979614
"This Study" betweenness 0
"This Study" betweenness 0
"This Study" betweenness 3356.6241810960223
"This Study" betweenness 2737.2622770079847
"This Study" betweenness 0
"This Study" betweenness 0
"This Study" betweenness 0
"This Study" betweenness 2082.022162506903
"This Study" betweenness 0
"This Study" betweenness 4362.18438454792
"This Study" betweenness 62738.05157663606
"This Study" betweenness 3236
"This Study" betweenness 5454.174237665563
"This Study" betweenness 16419.648733460122
"This Study" betweenness 0
"This Study" betweenness 0
"This Study" betweenness 2525.1725147801235
"This Study" betweenness 554.556236517108
"This Study" betweenness 0
"This Study" betweenness 0
"This Study" betweenness 3591.9350794572874
"This Study" betweenness 870.1501297980318
"This Study" betweenness 0
"This Study" betweenness 0
"This Study" betweenness 17779.74554412088
"This Study" betweenness 0
"This Study" betweenness 3256.0477380479724
"This Study" betweenness 0
"This Study" betweenness 0
"This Study" betweenness 42195.921901112364
"This Study" betweenness 0
"This Study" betweenness 3349.8876757055377
"This Study" betweenness 7519.296152759164
"This Study" betweenness 0
"This Study" betweenness 0
"This Study" betweenness 0
"This Study" betweenness 1375.6898543947186
"This Study" betweenness 5462.406329840654
"This Study" betweenness 0
"This Study" betweenness 0
"This Study" betweenness 2070.7222471170317
"This Study" betweenness 0
"This Study" betweenness 0
"This Study" betweenness 0
"This Study" betweenness 4819.325186828096
"This Study" betweenness 0
"This Study" betweenness 0
"This Study" betweenness 1223.5520386348394
"This Study" betweenness 499.3209137295501
"This Study" betweenness 3066.150899594412
"This Study" betweenness 3546.4863416370954
"This Study" betweenness 284.7712771043481
"This Study" betweenness 0
"This Study" betweenness 0
"This Study" betweenness 12051.690867228894
"This Study" betweenness 0
"This Study" betweenness 0
"This Study" betweenness 0
"This Study" betweenness 841.9523992204136
"This Study" betweenness 0
"This Study" betweenness 0
"This Study" betweenness 2026.71791204582
"This Study" betweenness 972.3459414553656
"This Study" betweenness 8623.595780226668
"This Study" betweenness 754.9263273482728
"This Study" betweenness 5654.862014555702
"This Study" betweenness 8585.465920900535
"This Study" betweenness 1619
"This Study" betweenness 7945.715819449043
"This Study" betweenness 3526.9863126687674
"This Study" betweenness 2158.738917359324
"This Study" betweenness 2340.846283328957
"This Study" betweenness 2705.8374267793606
"This Study" betweenness 2079.015431340677
"This Study" betweenness 1619
"This Study" betweenness 1719.4330056868841
"This Study" betweenness 189.9954027401318
"This Study" betweenness 4058.277380157634
"This Study" betweenness 1645.672599093097
"This Study" betweenness 13071.299569776704
"This Study" betweenness 1075.7586491928193
"This Study" betweenness 1351.1622759067766
"This Study" betweenness 411.0142301579772
"This Study" betweenness 110.09688726732948
"This Study" betweenness 3467.6333405258715
"This Study" betweenness 6182.047664916164
"This Study" betweenness 1833.3322773753978
"This Study" betweenness 12838.590309435674
"This Study" betweenness 1397.9189864446546
"This Study" betweenness 4131.289334873539
"This Study" betweenness 1419.5671059300973
"This Study" betweenness 2177.9619919289526
"This Study" betweenness 1619
"This Study" betweenness 660.4414905705821
"This Study" betweenness 1619
"This Study" betweenness 2315.9971595808483
"This Study" betweenness 289.2599360879214
"This Study" betweenness 50.53036747423661
"This Study" betweenness 3320.8440585089033
"This Study" betweenness 1031.853042057767
"This Study" betweenness 3428.3523020154767
"This Study" betweenness 706.1320864974995
"This Study" betweenness 7654.621770885395
"This Study" betweenness 1619
"This Study" betweenness 3628.5757263210808
"This Study" betweenness 4411.097062323435
"This Study" betweenness 1014.3117162461649
"This Study" betweenness 2079.6790167873523
"This Study" betweenness 409.8524663696533
"This Study" betweenness 4331.002637279734
"This Study" betweenness 1890.7734579943901
"This Study" betweenness 397.18416295906496
"This Study" betweenness 2785.42296707066
"This Study" betweenness 932.4481755894969
"This Study" betweenness 200.11530269883306
"This Study" betweenness 11858.354139003613
"This Study" betweenness 4761.146726615649
"This Study" betweenness 7162.000679569549
"This Study" betweenness 1712.119373310329
"This Study" betweenness 749.1806010861368
"This Study" betweenness 483.2793129514919
"This Study" betweenness 4874.400407434266
"This Study" betweenness 3268.717021906656
"This Study" betweenness 7242.006969002275
"This Study" betweenness 9081.764779575095
"This Study" betweenness 2258.323037811633
"This Study" betweenness 1619.0000000000005
"This Study" betweenness 3631.7430653785664
"This Study" betweenness 2188.121575797056
"This Study" betweenness 182.2049306862941
"This Study" betweenness 3553.6994270531095
"This Study" betweenness 10527.899380870318
"This Study" betweenness 4850.999999999999
"This Study" betweenness 14198.52718080936
"This Study" betweenness 223.0081139077615
"This Study" betweenness 2172.658022925932
"This Study" betweenness 4204.815189402788
"This Study" betweenness 4235.266291222669
"This Study" betweenness 4123.620973200149
"This Study" betweenness 3263.8569317870683
"This Study" betweenness 6369.915856044278
"This Study" betweenness 1293.088862156881
"This Study" betweenness 571.489654393436
"This Study" betweenness 1041.3962275471567
"This Study" betweenness 2857.0100055784415
"This Study" betweenness 1263.253826635562
"This Study" betweenness 252.3228699049688
"This Study" betweenness 785.6046126734174
"This Study" betweenness 1297.3126137464124
"This Study" betweenness 4589.033111556529
"This Study" betweenness 7511.333869195416
"This Study" betweenness 2669.5643353081796
"This Study" betweenness 1133.4096795326193
"This Study" betweenness 4612.318861183634
"This Study" betweenness 2527.634513462924
"This Study" betweenness 1191.002050909424
"This Study" betweenness 4453.721582019085
"This Study" betweenness 4657.332057244778
"This Study" betweenness 4583.087954767661
"This Study" betweenness 421.3831804129351
"This Study" betweenness 782.6222490840086
"This Study" betweenness 1164.8472887235782
"This Study" betweenness 1715.462924743632
"This Study" betweenness 1061.7858795467762
"This Study" betweenness 1173.8486890339257
"This Study" betweenness 5195.381521456472
"This Study" betweenness 3589.3398900643883
"This Study" betweenness 1567.2447006124605
"This Study" betweenness 1618.9999999999995
"This Study" betweenness 1619
"This Study" betweenness 2103.685893833206
"This Study" betweenness 4274.512734416929
"This Study" betweenness 3750.416444580718
"This Study" betweenness 1273.9010712057955
"This Study" betweenness 11964.987683985379
"This Study" betweenness 2010.1362198559993
"This Study" betweenness 4833.345517671009
"This Study" betweenness 2135.1849340187323
"This Study" betweenness 3599.839421006175
"This Study" betweenness 4918.4156738084375
"This Study" betweenness 1026.462880757874
"This Study" betweenness 1619
"This Study" betweenness 3548.8177548057793
"This Study" betweenness 5982.068094518911
"This Study" betweenness 942.8720711675144
"This Study" betweenness 573.0898843513501
"This Study" betweenness 1213.560996259949
"This Study" betweenness 6813.175239877666
"This Study" betweenness 1370.6191400295072
"This Study" betweenness 1619.0000000000002
"This Study" betweenness 1619
"This Study" betweenness 1937.4665460579931
"This Study" betweenness 423.6808287902313
"This Study" betweenness 2396.193924949496
"This Study" betweenness 5522.271266886775
"This Study" betweenness 1230.074826726966
"This Study" betweenness 3981.889620224351
"This Study" betweenness 990.489494008652
"This Study" betweenness 931.8351077543143
"This Study" betweenness 1619
"This Study" betweenness 693.3515620500376
"This Study" betweenness 1668.2386744680764
"This Study" betweenness 1106.7375451055407
"This Study" betweenness 4094.7744591736723
"This Study" betweenness 16937.103880765848
"This Study" betweenness 5673.075821444139
"This Study" betweenness 1277.4606039341515
"This Study" betweenness 899.0560905658103
"This Study" betweenness 1158.0829491312809
"This Study" betweenness 3479.4046713908856
"This Study" betweenness 2255.34908330401
"This Study" betweenness 835.655297542887
"This Study" betweenness 1743.6063054686226
"This Study" betweenness 2590.6219749461293
"This Study" betweenness 4588.35633513793
"This Study" betweenness 7757.587307289979
"This Study" betweenness 19416.489137220848
"This Study" betweenness 22331.654044870378
"This Study" betweenness 577.9122782494061
"This Study" betweenness 1919.0082802901015
"This Study" betweenness 1809.3477640722022
"This Study" betweenness 1469.4768527911724
"This Study" betweenness 3864.7452745478745
"This Study" betweenness 2660.454968521453
"This Study" betweenness 7303.280897479426
"This Study" betweenness 3317.979989220514
"This Study" betweenness 1514.9348454234384
"This Study" betweenness 2363.6404948743416
"This Study" betweenness 6489.931117477411
"This Study" betweenness 2852.6354643170735
"This Study" betweenness 1042.5909041685006
"This Study" betweenness 1949.3650856636077
"This Study" betweenness 4619.892411779579
"This Study" betweenness 1611.0592368414482
"This Study" betweenness 1636.5493247266243
"This Study" betweenness 2766.0125751426444
"This Study" betweenness 731.7284927722629
"This Study" betweenness 709.842087571773
"This Study" betweenness 953.9921788837273
"This Study" betweenness 1295.4169920217319
"This Study" betweenness 1619
"This Study" betweenness 1435.0887567759244
"This Study" betweenness 1240.034283706847
"This Study" betweenness 534.1398406245974
"This Study" betweenness 451.95237629784265
"This Study" betweenness 1249.579052633092
"This Study" betweenness 3877.9366328569595
"This Study" betweenness 17140.662434977578
"This Study" betweenness 1024.5517404138272
"This Study" betweenness 249.2794971506015
"This Study" betweenness 530.11843657115
"This Study" betweenness 2061.3319226086423
"This Study" betweenness 5392.86748634135
"This Study" betweenness 8281.494111189213
"This Study" betweenness 597.0855735117992
"This Study" betweenness 1790.8056737105403
"This Study" betweenness 1238.291949675429
"This Study" betweenness 6372.375675671121
"This Study" betweenness 536.6809332632988
"This Study" betweenness 856.6432526179673
"This Study" betweenness 10841.669817734239
"This Study" betweenness 3226.1891655585387
"This Study" betweenness 391.11244400638196
"This Study" betweenness 3412.317042153345
"This Study" betweenness 2294.915062274296
"This Study" betweenness 412.4946377479309
"This Study" betweenness 3803.362988419674
"This Study" betweenness 7641.659518842902
"This Study" betweenness 1619
"This Study" betweenness 627.6712784527301
"This Study" betweenness 23583.29720114877
"This Study" betweenness 2751.166585851239
"This Study" betweenness 3712.1428330911913
"This Study" betweenness 6550.274306848226
"This Study" betweenness 2665.9675585703385
"This Study" betweenness 1898.0784283009161
"This Study" betweenness 945.6398247326453
"This Study" betweenness 1562.6372496854578
"This Study" betweenness 383.83855641715854
"This Study" betweenness 3755.7705074970386
"This Study" betweenness 1949.0273961512025
"This Study" betweenness 304.3975063257951
"This Study" betweenness 1990.9722537511047
"This Study" betweenness 1619
"This Study" betweenness 5622.654673897533
"This Study" betweenness 1798.8671095018883
"This Study" betweenness 2973.8705033977876
"This Study" betweenness 2679.9101244924177
"This Study" betweenness 14950.141813433678
"This Study" betweenness 3717.7487167598215
"This Study" betweenness 16495.63089705846
"This Study" betweenness 1001.4413593048014
"This Study" betweenness 2099.416867435782
"This Study" betweenness 1723.0610633779388
"This Study" betweenness 1619
"This Study" betweenness 13900.800621818826
"This Study" betweenness 3653.990783693172
"This Study" betweenness 352.8594689070673
"This Study" betweenness 622.5777593793287
"This Study" betweenness 2393.411589909452
"This Study" betweenness 7971.963684272368
"This Study" betweenness 1367.5431219420186
"This Study" betweenness 5869.663130052975
"This Study" betweenness 608.481736382997
"This Study" betweenness 5937.0274943442455
"This Study" betweenness 2390.0470125924257
"This Study" betweenness 1618.9999999999995
"This Study" betweenness 2337.0033704452076
"This Study" betweenness 6114.8920780222725
"This Study" betweenness 2311.610194668289
"This Study" betweenness 1007.2589785269843
"This Study" betweenness 2550.478607876009
"This Study" betweenness 1013.5358107433559
"This Study" betweenness 13040.622623270272
"This Study" betweenness 1628.9063770590938
"This Study" betweenness 7728.444992687644
"This Study" betweenness 2675.2121303857234
"This Study" betweenness 6199.613084297233
"This Study" betweenness 590.4381440875995
"This Study" betweenness 693.8293093425638
"This Study" betweenness 3574.9077341880597
"This Study" betweenness 1619
"This Study" betweenness 14891.514855188972
"This Study" betweenness 3237
"This Study" betweenness 6159.781434581186
"This Study" betweenness 8525.539816307626
"This Study" betweenness 7722.454741341094
"This Study" betweenness 2722.0331647730154
"This Study" betweenness 283.5468034591773
"This Study" betweenness 149.6752927061404
"This Study" betweenness 21931.964016517373
"This Study" betweenness 2062.833885341921
"This Study" betweenness 99.53266966716406
"This Study" betweenness 1619
"This Study" betweenness 10510.49135306416
"This Study" betweenness 159.4970934875227
"This Study" betweenness 5807.211427547325
"This Study" betweenness 20616.06262077293
"This Study" betweenness 1909.7896893714408
"This Study" betweenness 14805.492938090063
"This Study" betweenness 5435.2887499308135
"This Study" betweenness 543.5261602058836
"This Study" betweenness 2420.9178682261895
"This Study" betweenness 9673.448199188952
"This Study" betweenness 6620.010851049529
"This Study" betweenness 883.81235395678
"This Study" betweenness 209.93005552265004
"This Study" betweenness 1619
"This Study" betweenness 4157.738005606672
"This Study" betweenness 4314.82410419603
"This Study" betweenness 1783.3215228466725
"This Study" betweenness 2392.0476007795864
"This Study" betweenness 4851
"This Study" betweenness 2695.9614594857712
"This Study" betweenness 14677.317671949453
"This Study" betweenness 1833.7350342511024
"This Study" betweenness 7350.998668619487
"This Study" betweenness 14826.011634568065
"This Study" betweenness 5275.329029831708
"This Study" betweenness 1779.6681745510687
"This Study" betweenness 3438.5898579948202
"This Study" betweenness 461.29616625471886
"This Study" betweenness 850.0362942871782
"This Study" betweenness 1371.667556989259
"This Study" betweenness 1329.9046997363412
"This Study" betweenness 927.1087447881115
"This Study" betweenness 453.35212430618117
"This Study" betweenness 1100.1778181846037
"This Study" betweenness 878.1789530777235
"This Study" betweenness 1218.3844348367757
"This Study" betweenness 756.829247655508
"This Study" betweenness 1793.873704137192
"This Study" betweenness 2407.644671103093
"This Study" betweenness 2674.73557313979
"This Study" betweenness 1017.0267661101511
"This Study" betweenness 1270.2367188004453
"This Study" betweenness 593.6583570353803
"This Study" betweenness 12701.586211546342
"This Study" betweenness 1618.9999999999998
"This Study" betweenness 1619
"This Study" betweenness 3090.320744116674
"This Study" betweenness 1065.3545728784288
"This Study" betweenness 408.29175028929296
"This Study" betweenness 259.8070950578928
"This Study" betweenness 3237
"This Study" betweenness 3632.541638516911
"This Study" betweenness 9170.672805852282
"This Study" betweenness 8274.531545954078
"This Study" betweenness 6176.802629095044
"This Study" betweenness 903.8580638983162
"This Study" betweenness 1012.7409809088439
"This Study" betweenness 2711.2689909361998
"This Study" betweenness 1004.6842503958978
"This Study" betweenness 1618.9999999999993
"This Study" betweenness 8214.705995623965
"This Study" betweenness 1974.9331910891108
"This Study" betweenness 2390.8982023533704
"This Study" betweenness 1619.0000000000002
"This Study" betweenness 1619
"This Study" betweenness 1618.9999999999998
"This Study" betweenness 4916.5539210040315
"This Study" betweenness 1603.527512917563
"This Study" betweenness 1868.6372282275365
"This Study" betweenness 7382.670886698875
"This Study" betweenness 4096.190574105497
"This Study" betweenness 5490.274338325375
"This Study" betweenness 9269.664437829457
"This Study" betweenness 450.26402266781776
"This Study" betweenness 1619
"This Study" betweenness 649.6514774417866
"This Study" betweenness 3694.826466835274
"This Study" betweenness 4818.785544327195
"This Study" betweenness 598.7948916398359
"This Study" betweenness 1306.4175660952042
"This Study" betweenness 752.0564093692149
"This Study" betweenness 1619
"This Study" betweenness 3525.0071737275375
"This Study" betweenness 665.3095656169054
"This Study" betweenness 2411.434877242505
"This Study" betweenness 3833.0145693834456
"This Study" betweenness 14201.803643059702
"This Study" betweenness 3083.2213123057527
"This Study" betweenness 15738.388613066385
"This Study" betweenness 403.4442566839969
"This Study" betweenness 1619
"This Study" betweenness 1163.8159167965882
"This Study" betweenness 4034.648982420734
"This Study" betweenness 1667.087236128567
"This Study" betweenness 6032.765769644146
"This Study" betweenness 1619.0000000000002
"This Study" betweenness 2786.3521361893236
"This Study" betweenness 1619
"This Study" betweenness 4515.376355437335
"This Study" betweenness 2055.869128157061
"This Study" betweenness 6749.693106827286
"This Study" betweenness 2139.597423932706
"This Study" betweenness 3766.564764653828
"This Study" betweenness 16060.898055254622
"This Study" betweenness 702.705721797634
"This Study" betweenness 418.7626369610122
"This Study" betweenness 1762.2014698069677
"This Study" betweenness 2019.2306053976622
"This Study" betweenness 5056.749270470935
"This Study" betweenness 16116.562487582261
"This Study" betweenness 1618.9999999999998
"This Study" betweenness 3114.2515095749195
"This Study" betweenness 4669.381113302397
"This Study" betweenness 3696.7615299602403
"This Study" betweenness 6813.1448146663015
"This Study" betweenness 1722.4931507564777
"This Study" betweenness 2390.1585197875993
"This Study" betweenness 6233.233325225672
"This Study" betweenness 1786.046941355409
"This Study" betweenness 2973.0726082049023
"This Study" betweenness 5632.489976372367
"This Study" betweenness 7787.959015989545
"This Study" betweenness 1619
"This Study" betweenness 4402.636888675238
"This Study" betweenness 519.1482786525089
"This Study" betweenness 5519.691062193619
"This Study" betweenness 21772.045583954863
"This Study" betweenness 5897.736250153445
"This Study" betweenness 1619
"This Study" betweenness 1147.3955560233514
"This Study" betweenness 926.1223183817993
"This Study" betweenness 1619
"This Study" betweenness 3241.363884444657
"This Study" betweenness 1728.9958427785775
"This Study" betweenness 6709.118043214591
"This Study" betweenness 697.3724238399357
"This Study" betweenness 1580.883600845495
"This Study" betweenness 2252.3444051397028
"This Study" betweenness 5203.082235872617
"This Study" betweenness 7349.147228773659
"This Study" betweenness 8052.20786172911
"This Study" betweenness 2262.4087287894054
"This Study" betweenness 4185.152174267984
"This Study" betweenness 1619
"This Study" betweenness 6253.841795514612
"This Study" betweenness 3594.103414195845
"This Study" betweenness 1020.9178817710746
"This Study" betweenness 1619
"This Study" betweenness 3521.959161261589
"This Study" betweenness 10891.559369091538
"This Study" betweenness 1661.3728547099927
"This Study" betweenness 2750.278321424265
"This Study" betweenness 965.9892404310089
"This Study" betweenness 1619
"This Study" betweenness 1523.2036788726748
"This Study" betweenness 12098.72518521858
"This Study" betweenness 6371.475580160842
"This Study" betweenness 1172.1948395646575
"This Study" betweenness 2878.279396613095
"This Study" betweenness 282.80609348786544
"This Study" betweenness 692.7613533172132
"This Study" betweenness 751.3888731760833
"This Study" betweenness 1009.0528307317703
"This Study" betweenness 5765.583343555765
"This Study" betweenness 7741.150360619438
"This Study" betweenness 1708.2895504237276
"This Study" betweenness 5740.436314763642
"This Study" betweenness 8446.677589239991
"This Study" betweenness 1535.8180726175158
"This Study" betweenness 1594.324835616975
"This Study" betweenness 1619
"This Study" betweenness 3610.885233343417
"This Study" betweenness 707.0081396701275
"This Study" betweenness 1618.9999999999998
"This Study" betweenness 1619
"This Study" betweenness 5772.599520742967
"This Study" betweenness 11672.434863682076
"This Study" betweenness 1619
"This Study" betweenness 1619
"This Study" betweenness 2971.129266646522
"This Study" betweenness 2302.395881393382
"This Study" betweenness 2817.4874423387287
"This Study" betweenness 1635.432256374304
"This Study" betweenness 626.9625135781089
"This Study" betweenness 2664.3678276944393
"This Study" betweenness 638.0488799686717
"This Study" betweenness 456.0523898816384
"This Study" betweenness 288.52379153912807
"This Study" betweenness 1043.3281311904732
"This Study" betweenness 908.6683889809638
"This Study" betweenness 2121.605489887727
"This Study" betweenness 3696.396364529617
"This Study" betweenness 1943.375521993005
"This Study" betweenness 596.4970113274887
"This Study" betweenness 14012.415863284374
"This Study" betweenness 1268.6959812495702
"This Study" betweenness 11255.986619429013
"This Study" betweenness 1619.0000000000002
"This Study" betweenness 770.116546597304
"This Study" betweenness 458.3352291917181
"This Study" betweenness 2169.266739127745
"This Study" betweenness 4734.647168005856
"This Study" betweenness 4237.661035341728
"This Study" betweenness 911.2467981827
"This Study" betweenness 1619.0000000000005
"This Study" betweenness 2033.1693851551863
"This Study" betweenness 1619
"This Study" betweenness 9146.68524511082
"This Study" betweenness 2089.9430270968633
"This Study" betweenness 4887.928433851466
"This Study" betweenness 807.7065987840019
"This Study" betweenness 2692.3998617812003
"This Study" betweenness 1243.3362116007966
"This Study" betweenness 2404.320562074785
"This Study" betweenness 1218.0816322983615
"This Study" betweenness 2250.3986448452074
"This Study" betweenness 3573.3989717642453
"This Study" betweenness 1187.2906630283571
"This Study" betweenness 1619.0000000000005
"This Study" betweenness 1997.0466391543418
"This Study" betweenness 836.3296695935832
"This Study" betweenness 514.3845871843695
"This Study" betweenness 2533.63389931556
"This Study" betweenness 2574.260857156337
"This Study" betweenness 3475.6696958662856
"This Study" betweenness 8376.985211507019
"This Study" betweenness 2067.3848487175496
"This Study" betweenness 1935.7279268056398
"This Study" betweenness 3076.5654451738305
"This Study" betweenness 2308.3640407938406
"This Study" betweenness 4561.800026468316
"This Study" betweenness 5036.576408785479
"This Study" betweenness 612.0509344282456
"This Study" betweenness 2409.8548873256073
"This Study" betweenness 4927.280153934852
"This Study" betweenness 3361.9929567453005
"This Study" betweenness 1618.9999999999998
"This Study" betweenness 7467.295527249493
"This Study" betweenness 1619
"This Study" betweenness 15750.258667658965
"This Study" betweenness 8274.266119123273
"This Study" betweenness 3199.8657510740863
"This Study" betweenness 6060.26679486962
"This Study" betweenness 763.5728134278121
"This Study" betweenness 1618.9999999999998
"This Study" betweenness 525.8319843061375
"This Study" betweenness 1619
"This Study" betweenness 4885.607781949252
"This Study" betweenness 3490.638956656042
"This Study" betweenness 1618.9999999999998
"This Study" betweenness 1618.9999999999998
"This Study" betweenness 4466.21907777464
"This Study" betweenness 19168.441839508872
"This Study" betweenness 1893.8001184782238
"This Study" betweenness 1619
"This Study" betweenness 796.492996467053
"This Study" betweenness 2179.3843901660175
"This Study" betweenness 2551.2548056236
"This Study" betweenness 1619
"This Study" betweenness 1619
"This Study" betweenness 767.1050559486162
"This Study" betweenness 1128.675023428521
"This Study" betweenness 1406.8959895412472
"This Study" betweenness 1619
"This Study" betweenness 227.53444637552886
"This Study" betweenness 1178.5949003832006
"This Study" betweenness 726.0024230051176
"This Study" betweenness 1619
"This Study" betweenness 1015.3959686877213
"This Study" betweenness 526.4157453219631
"This Study" betweenness 1724.919693045757
"This Study" betweenness 1618.9999999999998
"This Study" betweenness 1619
"This Study" betweenness 236.70977258284617
"This Study" betweenness 1075.1345683357706
"This Study" betweenness 771.1496871342422
"This Study" betweenness 1619.0000000000002
"This Study" betweenness 3924.7304121546035
"This Study" betweenness 1618.9999999999998
"This Study" betweenness 1619
"This Study" betweenness 1200.9238666543363
"This Study" betweenness 648.459869127501
"This Study" betweenness 923.8363911779722
"This Study" betweenness 3850.418777700026
"This Study" betweenness 4650.381328072246
"This Study" betweenness 1619
"This Study" betweenness 1619
"This Study" betweenness 1619.0000000000002
"This Study" betweenness 29378.324577037813
"This Study" betweenness 5566.499741036127
"This Study" betweenness 1241.125583684372
"This Study" betweenness 1217.0685663977165
"This Study" betweenness 539.034658738322
"This Study" betweenness 1619
"This Study" betweenness 2452.851619597937
"This Study" betweenness 4152.593394208076
"This Study" betweenness 1462.4433786157906
"This Study" betweenness 1619
"This Study" betweenness 6569.005865355938
"This Study" betweenness 3340.741739791365
"This Study" betweenness 2383.5751688390833
"This Study" betweenness 1619.0000000000002
"This Study" betweenness 1137.1633893783605
"This Study" betweenness 1790.7182303406303
"This Study" betweenness 1063.1268754673986
"This Study" betweenness 874.5621895324009
"This Study" betweenness 1619
"This Study" betweenness 1694.873584763377
"This Study" betweenness 3180.5443265433782
"This Study" betweenness 437.48242547251436
"This Study" betweenness 141.4375209854389
"This Study" betweenness 823.3523059251985
"This Study" betweenness 1619.0000000000005
"This Study" betweenness 2166.882321368566
"This Study" betweenness 9903.4516821311
"This Study" betweenness 4212.669831487582
"This Study" betweenness 644.2514134672163
"This Study" betweenness 8994.778532513596
"This Study" betweenness 1618.9999999999998
"This Study" betweenness 1619
"This Study" betweenness 2904.265918448701
"This Study" betweenness 1619
"This Study" betweenness 4851
"This Study" betweenness 2290.144358672629
"This Study" betweenness 7464.19543575352
"This Study" betweenness 4851
"This Study" betweenness 950.0267436533184
"This Study" betweenness 2250.9105560441276
"This Study" betweenness 1619
"This Study" betweenness 2243.0830621878213
"This Study" betweenness 1238.2581584330812
"This Study" betweenness 355.2409046360626
"This Study" betweenness 1358.5074740930372
"This Study" betweenness 5458.073180524043
"This Study" betweenness 3237.000000000001
"This Study" betweenness 408.757465889342
"This Study" betweenness 5163.928411993885
"This Study" betweenness 1618.9999999999998
"This Study" betweenness 3158.58928930854
"This Study" betweenness 2432.6104742260654
"This Study" betweenness 540.3817108158263
"This Study" betweenness 1618.9999999999995
"This Study" betweenness 858.0182165032166
"This Study" betweenness 1010.4048001025615
"This Study" betweenness 1618.9999999999995
"This Study" betweenness 1619
"This Study" betweenness 613.4660030395545
"This Study" betweenness 1368.4942150479364
"This Study" betweenness 24335.54098452136
"This Study" betweenness 3321.508838274551
"This Study" betweenness 1113.1254084448394
"This Study" betweenness 1388.6935818709528
"This Study" betweenness 1658.758027988164
"This Study" betweenness 7729.945311394601
"This Study" betweenness 376.9962692974361
"This Study" betweenness 1619
"This Study" betweenness 2572.336092222643
"This Study" betweenness 513.8300070282593
"This Study" betweenness 647.892049811039
"This Study" betweenness 747.3435713913149
"This Study" betweenness 1299.9782958636476
"This Study" betweenness 1619
"This Study" betweenness 6812.579672863651
"This Study" betweenness 1011.568490092034
"This Study" betweenness 1618.9999999999998
"This Study" betweenness 3303.822379740611
"This Study" betweenness 3015.8535885674723
"This Study" betweenness 1619
"This Study" betweenness 2451.155453153137
"This Study" betweenness 1619
"This Study" betweenness 934.8360819050394
"This Study" betweenness 1619
"This Study" betweenness 460.0120255784351
"This Study" betweenness 6764.711325977814
"This Study" betweenness 4291.159957527689
"This Study" betweenness 2001.0371407969799
"This Study" betweenness 679.878801222187
"This Study" betweenness 1619
"This Study" betweenness 3545.239062303568
"This Study" betweenness 1619
"This Study" betweenness 3237
"This Study" betweenness 2793.0311759143992
"This Study" betweenness 5943.57105458084
"This Study" betweenness 842.3826750469963
"This Study" betweenness 3293.122496264203
"This Study" betweenness 1619
"This Study" betweenness 5255.154856135319
"This Study" betweenness 2030.9823444996457
"This Study" betweenness 3454.4923082474406
"This Study" betweenness 508.1870927700139
"This Study" betweenness 786.4271508403365
"This Study" betweenness 5110.836129504779
"This Study" betweenness 2110.6947058232968
"This Study" betweenness 997.7793312290796
"This Study" betweenness 7995.536182277112
"This Study" betweenness 1530.6924978521408
"This Study" betweenness 1618.9999999999995
"This Study" betweenness 1619
"This Study" betweenness 630.4595679651433
"This Study" betweenness 2267.4880780241224
"This Study" betweenness 4103.9128319696065
"This Study" betweenness 5581.536969753275
"This Study" betweenness 445.9091617581612
"This Study" betweenness 5005.021330206882
"This Study" betweenness 2294.383911320766
"This Study" betweenness 1619.0000000000007
"This Study" betweenness 6143.08719839627
"This Study" betweenness 3430.6442955237717
"This Study" betweenness 1619
"This Study" betweenness 357.82262630311004
"This Study" betweenness 1952.5291541956494
"This Study" betweenness 246.69820318538993
"This Study" betweenness 2339.6992460417064
"This Study" betweenness 12501.061496326955
"This Study" betweenness 3751.064558619759
"This Study" betweenness 1239.9693434457215
"This Study" betweenness 1519.3170961329745
"This Study" betweenness 1619
"This Study" betweenness 914.9004972143467
"This Study" betweenness 18430.362456425413
"This Study" betweenness 3887.0079761558977
"This Study" betweenness 3460.283462031326
"This Study" betweenness 925.185798936921
"This Study" betweenness 1618.9999999999998
"This Study" betweenness 6404.63132022243
"This Study" betweenness 6503.756549439148
"This Study" betweenness 1618.9999999999995
"This Study" betweenness 418.9203097465101
"This Study" betweenness 644.5741240455062
"This Study" betweenness 2008.4325873818623
"This Study" betweenness 1619
"This Study" betweenness 621.9268889142003
"This Study" betweenness 1619
"This Study" betweenness 1619.0000000000005
"This Study" betweenness 1619
"This Study" betweenness 30877.26250001814
"This Study" betweenness 1619
"This Study" betweenness 5678.322844168854
"This Study" betweenness 8103.028998494044
"This Study" betweenness 252.27755221009247
"This Study" betweenness 431.747121685889
"This Study" betweenness 1618.9999999999998
"This Study" betweenness 1619.0000000000002
"This Study" betweenness 3220.96575732809
"This Study" betweenness 1953.6797560217929
"This Study" betweenness 1619
"This Study" betweenness 1619
"This Study" betweenness 12962.022750397062
"This Study" betweenness 1619
"This Study" betweenness 5765.0611156074
"This Study" betweenness 2329.0988766709406
"This Study" betweenness 232.2233346847429
"This Study" betweenness 1138.9324459564325
"This Study" betweenness 1619
"This Study" betweenness 1619
"This Study" betweenness 5141.505946892528
"This Study" betweenness 407.4492297616937
"This Study" betweenness 1915.012108423665
"This Study" betweenness 4364.11771776256
"This Study" betweenness 1516.6648299264775
"This Study" betweenness 24824.911405554565
"This Study" betweenness 5597.527981922512
"This Study" betweenness 2177.0719018133727
"This Study" betweenness 4639.552852118595
"This Study" betweenness 11806.935183686797
"This Study" betweenness 10931.864341173856
"This Study" betweenness 1619
"This Study" betweenness 1619
"This Study" betweenness 2794.0927841193075
"This Study" betweenness 1619
"This Study" betweenness 21165.9931387642
"This Study" betweenness 4837.020954670464
"This Study" betweenness 635.3686132560073
"This Study" betweenness 8719.00583550125
"This Study" betweenness 2218.586055196243
"This Study" betweenness 6750.641383778083
"This Study" betweenness 1619
"This Study" betweenness 1619
"This Study" betweenness 9352.259980688943
"This Study" betweenness 712.9383444019053
"This Study" betweenness 1262.0928148995154
"This Study" betweenness 1618.9999999999995
"This Study" betweenness 540.1090809347687
"This Study" betweenness 10491.419950384325
"This Study" betweenness 1619
"This Study" betweenness 4453.054263773332
"This Study" betweenness 5184.531022042823
"This Study" betweenness 1618.9999999999998
"This Study" betweenness 2637.4711812884284
"This Study" betweenness 1618.9999999999998
"This Study" betweenness 5364.377427257861
"This Study" betweenness 1864.104121139844
"This Study" betweenness 5255.147913829046
"This Study" betweenness 3189.648675507858
"This Study" betweenness 1619.0000000000005
"This Study" betweenness 6057.079489793512
"This Study" betweenness 3770.8222484439666
"This Study" betweenness 1964.0251607029084
"This Study" betweenness 6484.180924405539
"This Study" betweenness 1619
"This Study" betweenness 1789.557454353105
"This Study" betweenness 4559.578940033278
"This Study" betweenness 9949.140624014624
"This Study" betweenness 4200.052988632736
"This Study" betweenness 1619
"This Study" betweenness 1619
"This Study" betweenness 17043.9923463485
"This Study" betweenness 3237
"This Study" betweenness 15169.591478032411
"This Study" betweenness 1619
"This Study" betweenness 11567.521742686647
"This Study" betweenness 11576.301026078478
"This Study" betweenness 1619
"This Study" betweenness 1504.1930840482
"This Study" betweenness 1065.5293070576806
"This Study" betweenness 532.0987811314004
"This Study" betweenness 19204.28528714368
"This Study" betweenness 3114.726972199593
"This Study" betweenness 13505.998977755959
"This Study" betweenness 6256.7368565302895
"This Study" betweenness 4656.760434692459
"This Study" betweenness 1129.117825252747
"This Study" betweenness 1619
"This Study" betweenness 7136.840950526474
"This Study" betweenness 3080.6929406443915
"This Study" betweenness 1619.0000000000002
"This Study" betweenness 1619
"This Study" betweenness 2088.9210331087434
"This Study" betweenness 334.28940975970323
"This Study" betweenness 10286.643845872994
"This Study" betweenness 1096.9483068136524
"This Study" betweenness 37140.26114991617
"This Study" betweenness 32460.680178764615
"This Study" betweenness 10787.61482700307
"This Study" betweenness 7616.387967322683
"This Study" betweenness 20057.773193204604
"This Study" betweenness 12323.303908906884
"This Study" betweenness 4138.136768128823
"This Study" betweenness 8042.638041621744
"This Study" betweenness 8494.616922247822
"This Study" betweenness 8268.738100626442
"This Study" betweenness 7736.673970812082
"This Study" betweenness 4663.142687390891
"This Study" betweenness 7229.686435405485
"This Study" betweenness 10957.206505367281
"This Study" betweenness 19888.532936666557
"This Study" betweenness 16123.144703409684
"This Study" betweenness 43907.57388404672
"This Study" betweenness 14356.756668468663
Hallmarks betweenness 0
Hallmarks betweenness 400
Hallmarks betweenness 0
Hallmarks betweenness 400
Hallmarks betweenness 0
Hallmarks betweenness 0
Hallmarks betweenness 0
Hallmarks betweenness 1176
Hallmarks betweenness 7392
Hallmarks betweenness 2676
Hallmarks betweenness 0
Hallmarks betweenness 5285
Hallmarks betweenness 597
Hallmarks betweenness 0
Hallmarks betweenness 0
Hallmarks betweenness 2877
Hallmarks betweenness 0
Hallmarks betweenness 0
Hallmarks betweenness 400
Hallmarks betweenness 1552
Hallmarks betweenness 0
Hallmarks betweenness 0
Hallmarks betweenness 796
Hallmarks betweenness 0
Hallmarks betweenness 0
Hallmarks betweenness 1375
Hallmarks betweenness 4585
Hallmarks betweenness 400
Hallmarks betweenness 0
Hallmarks betweenness 5097
Hallmarks betweenness 201
Hallmarks betweenness 0
Hallmarks betweenness 0
Hallmarks betweenness 0
Hallmarks betweenness 0
Hallmarks betweenness 792
Hallmarks betweenness 400
Hallmarks betweenness 0
Hallmarks betweenness 1184
Hallmarks betweenness 0
Hallmarks betweenness 0
Hallmarks betweenness 6753
Hallmarks betweenness 2280
Hallmarks betweenness 795
Hallmarks betweenness 0
Hallmarks betweenness 0
Hallmarks betweenness 0
Hallmarks betweenness 0
Hallmarks betweenness 13929
Hallmarks betweenness 400
Hallmarks betweenness 400
Hallmarks betweenness 0
Hallmarks betweenness 1187
Hallmarks betweenness 400
Hallmarks betweenness 0
Hallmarks betweenness 0
Hallmarks betweenness 400
Hallmarks betweenness 0
Hallmarks betweenness 400
Hallmarks betweenness 13560
Hallmarks betweenness 0
Hallmarks betweenness 0
Hallmarks betweenness 0
Hallmarks betweenness 0
Hallmarks betweenness 0
Hallmarks betweenness 400
Hallmarks betweenness 6204
Hallmarks betweenness 0
Hallmarks betweenness 1568
Hallmarks betweenness 0
Hallmarks betweenness 400
Hallmarks betweenness 400
Hallmarks betweenness 0
Hallmarks betweenness 400
Hallmarks betweenness 0
Hallmarks betweenness 1568
Hallmarks betweenness 2316
Hallmarks betweenness 985
Hallmarks betweenness 792
Hallmarks betweenness 1572
Hallmarks betweenness 201
Hallmarks betweenness 400
Hallmarks betweenness 0
Hallmarks betweenness 0
Hallmarks betweenness 400
Hallmarks betweenness 0
Hallmarks betweenness 0
Hallmarks betweenness 0
Hallmarks betweenness 400
Hallmarks betweenness 0
Hallmarks betweenness 0
Hallmarks betweenness 0
Hallmarks betweenness 0
Hallmarks betweenness 3555
Hallmarks betweenness 1184
Hallmarks betweenness 0
Hallmarks betweenness 0
Hallmarks betweenness 0
Hallmarks betweenness 7841
Hallmarks betweenness 0
Hallmarks betweenness 0
Hallmarks betweenness 0
Hallmarks betweenness 0
Hallmarks betweenness 0
Hallmarks betweenness 597
Hallmarks betweenness 796
Hallmarks betweenness 0
Hallmarks betweenness 0
Hallmarks betweenness 0
Hallmarks betweenness 2129
Hallmarks betweenness 0
Hallmarks betweenness 0
Hallmarks betweenness 0
Hallmarks betweenness 0
Hallmarks betweenness 3640
Hallmarks betweenness 201
Hallmarks betweenness 792
Hallmarks betweenness 1552
Hallmarks betweenness 201
Hallmarks betweenness 5976
Hallmarks betweenness 400
Hallmarks betweenness 985
Hallmarks betweenness 795
Hallmarks betweenness 597
Hallmarks betweenness 201
Hallmarks betweenness 201
Hallmarks betweenness 597
Hallmarks betweenness 1176
Hallmarks betweenness 10197
Hallmarks betweenness 7649
Hallmarks betweenness 2976
Hallmarks betweenness 400
Hallmarks betweenness 401
Hallmarks betweenness 201
Hallmarks betweenness 597
Hallmarks betweenness 5160
Hallmarks betweenness 201
Hallmarks betweenness 597
Hallmarks betweenness 985
Hallmarks betweenness 201
Hallmarks betweenness 597
Hallmarks betweenness 201
Hallmarks betweenness 2805
Hallmarks betweenness 201
Hallmarks betweenness 1365
Hallmarks betweenness 597
Hallmarks betweenness 201
Hallmarks betweenness 597
Hallmarks betweenness 597
Hallmarks betweenness 1365
Hallmarks betweenness 597
Hallmarks betweenness 201
Hallmarks betweenness 201
Hallmarks betweenness 1737
Hallmarks betweenness 1365
Hallmarks betweenness 1737
Hallmarks betweenness 201
Hallmarks betweenness 201
Hallmarks betweenness 201
Hallmarks betweenness 201
Hallmarks betweenness 201
Hallmarks betweenness 201
Hallmarks betweenness 201
Hallmarks betweenness 201
Hallmarks betweenness 597
Hallmarks betweenness 985
Hallmarks betweenness 985
Hallmarks betweenness 597
Hallmarks betweenness 201
Hallmarks betweenness 201
Hallmarks betweenness 597
Hallmarks betweenness 201
Hallmarks betweenness 201
Hallmarks betweenness 201
Hallmarks betweenness 1737
Hallmarks betweenness 201
Hallmarks betweenness 201
Hallmarks betweenness 201
Hallmarks betweenness 201
Hallmarks betweenness 201
Hallmarks betweenness 201
Hallmarks betweenness 201
Hallmarks betweenness 201
Hallmarks betweenness 597
Hallmarks betweenness 201
Hallmarks betweenness 201
Hallmarks betweenness 201
Hallmarks betweenness 201
Hallmarks betweenness 201
Hallmarks betweenness 201
Hallmarks betweenness 201
Hallmarks betweenness 201
Hallmarks betweenness 201
Hallmarks betweenness 201
Hallmarks betweenness 201
Hallmarks betweenness 201
Hallmarks betweenness 201
Hallmarks betweenness 201
Hallmarks betweenness 201
Hallmarks betweenness 201
Hallmarks betweenness 201
Hallmarks betweenness 201
Hallmarks betweenness 201
"This Study" eigenvalue 0.010407457133170931
"This Study" eigenvalue 0.06507646013850586
"This Study" eigenvalue 0.004977736539938681
"This Study" eigenvalue 0.015321398386237401
"This Study" eigenvalue 0.0029043887222628202
"This Study" eigenvalue 0.018177112607225984
"This Study" eigenvalue 1.8968957158687045e-5
"This Study" eigenvalue 5.350091490921765e-4
"This Study" eigenvalue 4.2683745151657376e-4
"This Study" eigenvalue 0.01241516157689257
"This Study" eigenvalue 3.495090739736134e-4
"This Study" eigenvalue 9.259526799225838e-4
"This Study" eigenvalue 4.1003794525683256e-5
"This Study" eigenvalue 0.010722578244645274
"This Study" eigenvalue 0.017902162606081087
"This Study" eigenvalue 0.5712773411468952
"This Study" eigenvalue 0.007435885631680184
"This Study" eigenvalue 0.235990500202728
"This Study" eigenvalue 0.0013776748069957616
"This Study" eigenvalue 8.816443439345185e-4
"This Study" eigenvalue 0.0065542870135783075
"This Study" eigenvalue 8.235060055178985e-5
"This Study" eigenvalue 0.177958147715944
"This Study" eigenvalue 0.007354989526631474
"This Study" eigenvalue 2.517701958843409e-4
"This Study" eigenvalue 0.10880719632215854
"This Study" eigenvalue 1.1791654474244405e-4
"This Study" eigenvalue 0.004827636880854804
"This Study" eigenvalue 2.5385380114855116e-4
"This Study" eigenvalue 4.05648139589756e-4
"This Study" eigenvalue 0.0036780562423224606
"This Study" eigenvalue 0.0013128306191911197
"This Study" eigenvalue 2.924187171215733e-4
"This Study" eigenvalue 0.011518430817144508
"This Study" eigenvalue 0.008004078141185188
"This Study" eigenvalue 0.42310551681964914
"This Study" eigenvalue 0.02101965939871279
"This Study" eigenvalue 8.244484416229712e-5
"This Study" eigenvalue 0.001968263473440953
"This Study" eigenvalue 5.113232792468363e-4
"This Study" eigenvalue 0.12605972546929933
"This Study" eigenvalue 0.5440294281089807
"This Study" eigenvalue 0.015857291663864265
"This Study" eigenvalue 0.007580752568587595
"This Study" eigenvalue 3.5578219598035745e-4
"This Study" eigenvalue 0.007405271880663194
"This Study" eigenvalue 5.545160302754479e-4
"This Study" eigenvalue 8.096888127547397e-4
"This Study" eigenvalue 0.04320965872518685
"This Study" eigenvalue 0.0328520573744798
"This Study" eigenvalue 2.690222801543659e-4
"This Study" eigenvalue 0.001997645260442707
"This Study" eigenvalue 4.721889689676391e-4
"This Study" eigenvalue 1.5179872397359703e-4
"This Study" eigenvalue 0.001956306477671939
"This Study" eigenvalue 6.055829643015934e-5
"This Study" eigenvalue 1
"This Study" eigenvalue 1.557465296127377e-4
"This Study" eigenvalue 4.6445606957969426e-5
"This Study" eigenvalue 0.0013718862174323181
"This Study" eigenvalue 0.05458400019983461
"This Study" eigenvalue 0.020382379661005638
"This Study" eigenvalue 0.008978240763531457
"This Study" eigenvalue 0.09382209197729043
"This Study" eigenvalue 6.410321014023553e-6
"This Study" eigenvalue 0.057516042639976624
"This Study" eigenvalue 4.857541587305179e-4
"This Study" eigenvalue 2.629477182327965e-4
"This Study" eigenvalue 0.001192896573810572
"This Study" eigenvalue 0.02262645144275483
"This Study" eigenvalue 0.001701396865170986
"This Study" eigenvalue 0.00412244580410962
"This Study" eigenvalue 0.0037192251650536453
"This Study" eigenvalue 0.00954686615665054
"This Study" eigenvalue 0.016882446854348247
"This Study" eigenvalue 8.506056165463556e-4
"This Study" eigenvalue 0.0014489654538119231
"This Study" eigenvalue 1.6907025213669746e-4
"This Study" eigenvalue 0.005783463680096012
"This Study" eigenvalue 0.011075605712361025
"This Study" eigenvalue 0.0015083307620222183
"This Study" eigenvalue 0.00881935331260054
"This Study" eigenvalue 0.0032569254259116154
"This Study" eigenvalue 0.0023276379536026725
"This Study" eigenvalue 0.013189346933982786
"This Study" eigenvalue 0.02753835950909012
"This Study" eigenvalue 0.075023469309706
"This Study" eigenvalue 0.004844852241265202
"This Study" eigenvalue 3.2712783667049414e-4
"This Study" eigenvalue 0.2237051279169684
"This Study" eigenvalue 0.001106073999375139
"This Study" eigenvalue 0.00369543789909383
"This Study" eigenvalue 0.06255996060978272
"This Study" eigenvalue 5.017818034227478e-4
"This Study" eigenvalue 0.018856507031905168
"This Study" eigenvalue 0.03167703201985678
"This Study" eigenvalue 7.910469398238949e-5
"This Study" eigenvalue 1.1432783269842477e-4
"This Study" eigenvalue 1.5102251694521388e-4
"This Study" eigenvalue 9.881644561050141e-4
"This Study" eigenvalue 0.0012639187139942283
"This Study" eigenvalue 0.003311461760407442
"This Study" eigenvalue 0.03159756076287096
"This Study" eigenvalue 2.420687443857069e-6
"This Study" eigenvalue 1.552442128180927e-4
"This Study" eigenvalue 0.02334763345161481
"This Study" eigenvalue 2.2947211851327678e-5
"This Study" eigenvalue 0.0038136510138443163
"This Study" eigenvalue 1.505466011720472e-4
"This Study" eigenvalue 5.180831829859883e-5
"This Study" eigenvalue 0.01997689859249829
"This Study" eigenvalue 0.004810090845907383
"This Study" eigenvalue 9.627668553939285e-4
"This Study" eigenvalue 0.09574903743768245
"This Study" eigenvalue 0.021345107846834206
"This Study" eigenvalue 1.0863204455689782e-4
"This Study" eigenvalue 0.12347321455888306
"This Study" eigenvalue 9.943362211935437e-5
"This Study" eigenvalue 9.921247755871302e-4
"This Study" eigenvalue 0.0013866957814461106
"This Study" eigenvalue 0.002076939849550489
"This Study" eigenvalue 1.2523830007789998e-5
"This Study" eigenvalue 1.9037441726669393e-5
"This Study" eigenvalue 0.0032234029539423958
"This Study" eigenvalue 7.79073729401071e-4
"This Study" eigenvalue 8.341356473678828e-4
"This Study" eigenvalue 2.0748252562231422e-5
"This Study" eigenvalue 8.883068234891334e-4
"This Study" eigenvalue 2.2945816118659406e-4
"This Study" eigenvalue 0.1271698305402667
"This Study" eigenvalue 0.013042994296142882
"This Study" eigenvalue 0.005130858132258751
"This Study" eigenvalue 2.3798592379804834e-5
"This Study" eigenvalue 0.048309119102750424
"This Study" eigenvalue 0.011521596454754363
"This Study" eigenvalue 8.96616307985965e-7
"This Study" eigenvalue 0.03167703201985679
"This Study" eigenvalue 1.2374542951256043e-5
"This Study" eigenvalue 0.006337562390367548
"This Study" eigenvalue 1.224547322722746e-4
"This Study" eigenvalue 0.0046322317406404445
"This Study" eigenvalue 1.0837196849195142e-5
"This Study" eigenvalue 0.0032918408820269154
"This Study" eigenvalue 0.003349676537283967
"This Study" eigenvalue 9.527094185413092e-5
"This Study" eigenvalue 5.024109848472523e-4
"This Study" eigenvalue 0.001742893345256233
"This Study" eigenvalue 0.31106066437934266
"This Study" eigenvalue 2.338408424190768e-4
"This Study" eigenvalue 0.006166773099822265
"This Study" eigenvalue 0.0038670267960206573
"This Study" eigenvalue 2.1473599560088193e-4
"This Study" eigenvalue 9.257120081110787e-6
"This Study" eigenvalue 0.010551477547186227
"This Study" eigenvalue 2.529776432689448e-4
"This Study" eigenvalue 2.4520780709392197e-5
"This Study" eigenvalue 0.005684661890426503
"This Study" eigenvalue 0.024388035600950524
"This Study" eigenvalue 0.01820913305881471
"This Study" eigenvalue 3.2432791932050485e-5
"This Study" eigenvalue 1.4572972136616893e-4
"This Study" eigenvalue 0.0012479629148753823
"This Study" eigenvalue 6.058776907329656e-4
"This Study" eigenvalue 0.0196073244571756
"This Study" eigenvalue 0.0011706225292952553
"This Study" eigenvalue 2.725740821205071e-4
"This Study" eigenvalue 1.293579817398805e-4
"This Study" eigenvalue 8.341673479741056e-5
"This Study" eigenvalue 1.2731246200001637e-4
"This Study" eigenvalue 0.002150300030460876
"This Study" eigenvalue 0.0020476295694677837
"This Study" eigenvalue 0.015827216320779342
"This Study" eigenvalue 2.1153555067274487e-4
"This Study" eigenvalue 2.350828037443638e-5
"This Study" eigenvalue 4.67952973988868e-4
"This Study" eigenvalue 2.85308994175313e-4
"This Study" eigenvalue 0.0036250245380287007
"This Study" eigenvalue 6.902553543844014e-5
"This Study" eigenvalue 0.010395149910550766
"This Study" eigenvalue 0.17277873732418855
"This Study" eigenvalue 0.0036705959614303117
"This Study" eigenvalue 0.16733439823723695
"This Study" eigenvalue 3.248455711144504e-4
"This Study" eigenvalue 5.787598275993733e-5
"This Study" eigenvalue 0.005968373345879552
"This Study" eigenvalue 8.017616831708832e-6
"This Study" eigenvalue 9.245383256757474e-4
"This Study" eigenvalue 0.0011016859937985001
"This Study" eigenvalue 0.009076201807051633
"This Study" eigenvalue 0.005921236000196795
"This Study" eigenvalue 0.040647673905589536
"This Study" eigenvalue 6.249273280305522e-4
"This Study" eigenvalue 2.6924403250716875e-4
"This Study" eigenvalue 2.397986622430198e-4
"This Study" eigenvalue 0.013902213468840605
"This Study" eigenvalue 3.7533066278542756e-4
"This Study" eigenvalue 0.021377681089856625
"This Study" eigenvalue 0.0010943368757066459
"This Study" eigenvalue 0.004115497836709648
"This Study" eigenvalue 0.08726548484210522
"This Study" eigenvalue 0.0019794662744644
"This Study" eigenvalue 8.562179020423864e-4
"This Study" eigenvalue 0.003219330631253842
"This Study" eigenvalue 2.0367579491370976e-5
"This Study" eigenvalue 0.1052223109365295
"This Study" eigenvalue 0.026989959334444515
"This Study" eigenvalue 2.7463761160418905e-4
"This Study" eigenvalue 0.0010490873578723624
"This Study" eigenvalue 1.074654451493893e-5
"This Study" eigenvalue 0.031088094407497737
"This Study" eigenvalue 6.224749084346208e-5
"This Study" eigenvalue 1.4232033997637779e-4
"This Study" eigenvalue 1.3425418625378816e-4
"This Study" eigenvalue 4.0663972230801075e-4
"This Study" eigenvalue 0.0014287765554531011
"This Study" eigenvalue 0.0020762251158553215
"This Study" eigenvalue 0.0018458705897723524
"This Study" eigenvalue 0.018101161154203866
"This Study" eigenvalue 0.018800136526174387
"This Study" eigenvalue 1.1982782909779413e-4
"This Study" eigenvalue 0.019671968277700833
"This Study" eigenvalue 3.034525257073462e-7
"This Study" eigenvalue 0.001231123073320898
"This Study" eigenvalue 9.997945800781078e-5
"This Study" eigenvalue 6.520546385510081e-4
"This Study" eigenvalue 3.0983662700482617e-4
"This Study" eigenvalue 3.705543423372426e-4
"This Study" eigenvalue 0.009924811332393303
"This Study" eigenvalue 4.77212261825062e-4
"This Study" eigenvalue 0.0014767497185409328
"This Study" eigenvalue 0.005026524352792469
"This Study" eigenvalue 2.1357516922840283e-4
"This Study" eigenvalue 0.020540043146721903
"This Study" eigenvalue 1.5708639601133448e-9
"This Study" eigenvalue 1.708711230028101e-4
"This Study" eigenvalue 0.023500131634851474
"This Study" eigenvalue 0.0050003984880656015
"This Study" eigenvalue 6.957187775175313e-5
"This Study" eigenvalue 0.009599276846413304
"This Study" eigenvalue 0.12930432764363292
"This Study" eigenvalue 2.3785156040046797e-4
"This Study" eigenvalue 0.002699061076148155
"This Study" eigenvalue 6.110773667038695e-4
"This Study" eigenvalue 0.002406996284416746
"This Study" eigenvalue 0.01069661403985957
"This Study" eigenvalue 0.08128388190340287
"This Study" eigenvalue 4.206599372669045e-7
"This Study" eigenvalue 0.03498020880548291
"This Study" eigenvalue 1.9698073083904163e-5
"This Study" eigenvalue 1.8756549538319814e-4
"This Study" eigenvalue 5.996169938193602e-4
"This Study" eigenvalue 0.002113606571884503
"This Study" eigenvalue 3.872800427826874e-5
"This Study" eigenvalue 1.359707722443422e-4
"This Study" eigenvalue 0.013506133833766237
"This Study" eigenvalue 7.167868707749089e-5
"This Study" eigenvalue 0.0032706289508280914
"This Study" eigenvalue 3.3371296324373424e-4
"This Study" eigenvalue 3.30507004101009e-5
"This Study" eigenvalue 0.043037545250718116
"This Study" eigenvalue 0.001046248198207993
"This Study" eigenvalue 2.1465070588430316e-5
"This Study" eigenvalue 0.0011294554435711736
"This Study" eigenvalue 0.3577775158159322
"This Study" eigenvalue 0.008695481560054282
"This Study" eigenvalue 0.016804757955790194
"This Study" eigenvalue 0.006917704925784558
"This Study" eigenvalue 0.002283419598596775
"This Study" eigenvalue 2.448454765073973e-4
"This Study" eigenvalue 1.0102242711777047e-4
"This Study" eigenvalue 0.0016692925450288076
"This Study" eigenvalue 1.6781707774516294e-4
"This Study" eigenvalue 0.001921349906633954
"This Study" eigenvalue 0.0017546676975713708
"This Study" eigenvalue 2.1078948970358141e-4
"This Study" eigenvalue 7.789938178347683e-5
"This Study" eigenvalue 1.1112141870741525e-4
"This Study" eigenvalue 0.016713670251031494
"This Study" eigenvalue 0.0029584223889325225
"This Study" eigenvalue 0.003857583708738181
"This Study" eigenvalue 0.0027263614408936693
"This Study" eigenvalue 7.353636370531892e-4
"This Study" eigenvalue 0.06530368719321054
"This Study" eigenvalue 0.009647112488199005
"This Study" eigenvalue 0.009583388336259472
"This Study" eigenvalue 0.004260503254313171
"This Study" eigenvalue 3.8849065095368133e-4
"This Study" eigenvalue 2.518182474109015e-5
"This Study" eigenvalue 0.009647112488199
"This Study" eigenvalue 0.0144706687322985
"This Study" eigenvalue 0.02121783925160169
"This Study" eigenvalue 6.594173089175239e-4
"This Study" eigenvalue 0.025532555357708292
"This Study" eigenvalue 0.004404304714770018
"This Study" eigenvalue 0.005622096646961352
"This Study" eigenvalue 1.1581432983758586e-4
"This Study" eigenvalue 0.00216344737231455
"This Study" eigenvalue 3.01583189067009e-4
"This Study" eigenvalue 4.4352513887744595e-4
"This Study" eigenvalue 3.291500729543775e-4
"This Study" eigenvalue 1.9582403741744118e-4
"This Study" eigenvalue 2.4461429622863124e-4
"This Study" eigenvalue 5.590964928468799e-7
"This Study" eigenvalue 2.458760608878082e-4
"This Study" eigenvalue 4.589072582945037e-4
"This Study" eigenvalue 2.2473988256126564e-5
"This Study" eigenvalue 0.00125661168128302
"This Study" eigenvalue 9.75518512742988e-4
"This Study" eigenvalue 0.0036582902682539666
"This Study" eigenvalue 0.010186699411961738
"This Study" eigenvalue 7.3882460669771e-5
"This Study" eigenvalue 0.028643835987301906
"This Study" eigenvalue 0.00048256805236508113
"This Study" eigenvalue 5.61281848547117e-4
"This Study" eigenvalue 0.06017490193746771
"This Study" eigenvalue 3.9433811519693434e-4
"This Study" eigenvalue 0.0028733145278059037
"This Study" eigenvalue 0.0026271830302303325
"This Study" eigenvalue 0.003299146303644333
"This Study" eigenvalue 0.0016019539520655912
"This Study" eigenvalue 4.5900873776629296e-5
"This Study" eigenvalue 1.1696325995307445e-4
"This Study" eigenvalue 0.014179389807448048
"This Study" eigenvalue 0.0026136261757343116
"This Study" eigenvalue 0.008768443152096189
"This Study" eigenvalue 1.2092032379952574e-4
"This Study" eigenvalue 0.0016619258195553891
"This Study" eigenvalue 0.008195372768396252
"This Study" eigenvalue 0.0016281480981652867
"This Study" eigenvalue 3.466065114912172e-4
"This Study" eigenvalue 1.7695763499850245e-4
"This Study" eigenvalue 2.9743641465764377e-4
"This Study" eigenvalue 2.6604241265696456e-4
"This Study" eigenvalue 3.450370049640205e-4
"This Study" eigenvalue 0.02623679698768098
"This Study" eigenvalue 2.4780631254405335e-4
"This Study" eigenvalue 0.05248714036673826
"This Study" eigenvalue 0.009808071461011226
"This Study" eigenvalue 0.004643889399145791
"This Study" eigenvalue 0.0033536196970334713
"This Study" eigenvalue 8.196353647017848e-5
"This Study" eigenvalue 3.0760780089817503e-4
"This Study" eigenvalue 0.046932305567473
"This Study" eigenvalue 0.013678433919668923
"This Study" eigenvalue 2.7482857866831397e-5
"This Study" eigenvalue 2.3975761375875533e-4
"This Study" eigenvalue 0.005464661473668263
"This Study" eigenvalue 2.0203190716262718e-5
"This Study" eigenvalue 6.301528302582809e-4
"This Study" eigenvalue 9.51406241601854e-4
"This Study" eigenvalue 1.1429949861913987e-5
"This Study" eigenvalue 0.00266785478129307
"This Study" eigenvalue 5.860980458911622e-5
"This Study" eigenvalue 3.1542636754557855e-4
"This Study" eigenvalue 6.747185118708573e-4
"This Study" eigenvalue 3.7721606191404826e-4
"This Study" eigenvalue 5.832975212708575e-4
"This Study" eigenvalue 0.0013529499244620711
"This Study" eigenvalue 3.9795609830368625e-6
"This Study" eigenvalue 0.0016706771848278403
"This Study" eigenvalue 3.351688604127043e-4
"This Study" eigenvalue 2.449692783679195e-4
"This Study" eigenvalue 1.43320594760518e-4
"This Study" eigenvalue 3.2765611016862326e-4
"This Study" eigenvalue 0.014092223025978701
"This Study" eigenvalue 7.235293181427242e-4
"This Study" eigenvalue 3.6189571977016273e-4
"This Study" eigenvalue 0.002547969444314118
"This Study" eigenvalue 0.007099210113120782
"This Study" eigenvalue 4.694051847282384e-4
"This Study" eigenvalue 1.503511140625663e-6
"This Study" eigenvalue 5.708107285470072e-4
"This Study" eigenvalue 2.8621057199232797e-4
"This Study" eigenvalue 0.00474133001207056
"This Study" eigenvalue 0.002766763427487059
"This Study" eigenvalue 2.1512220253632017e-4
"This Study" eigenvalue 0.01362747232352076
"This Study" eigenvalue 1.5269597292843123e-4
"This Study" eigenvalue 8.34145996157483e-6
"This Study" eigenvalue 1.2072530835232571e-4
"This Study" eigenvalue 0.007643908332942347
"This Study" eigenvalue 0.0030826578757457814
"This Study" eigenvalue 3.953910370614505e-6
"This Study" eigenvalue 9.940886720169237e-5
"This Study" eigenvalue 2.1078948970358169e-4
"This Study" eigenvalue 1.2092408762210832e-5
"This Study" eigenvalue 0.006213688680660862
"This Study" eigenvalue 1.9007625737041796e-4
"This Study" eigenvalue 0.022059647174792894
"This Study" eigenvalue 0.0037853052541974895
"This Study" eigenvalue 0.0036918685707870123
"This Study" eigenvalue 0.002873673235771973
"This Study" eigenvalue 1.3991264785135619e-5
"This Study" eigenvalue 5.181869770560677e-4
"This Study" eigenvalue 1.1236994128063709e-5
"This Study" eigenvalue 0.014914083826498902
"This Study" eigenvalue 4.999996333252179e-4
"This Study" eigenvalue 3.7377676896877107e-4
"This Study" eigenvalue 3.164217189572028e-4
"This Study" eigenvalue 1.848840396170056e-4
"This Study" eigenvalue 2.5664553223815462e-5
"This Study" eigenvalue 5.210326843116835e-5
"This Study" eigenvalue 3.850659904865625e-4
"This Study" eigenvalue 3.7255956247247393e-4
"This Study" eigenvalue 0.0034750432425539783
"This Study" eigenvalue 3.277539693754454e-4
"This Study" eigenvalue 1.080037779950044e-4
"This Study" eigenvalue 1.7365850567156954e-6
"This Study" eigenvalue 5.067266491548276e-4
"This Study" eigenvalue 0.002126678412284023
"This Study" eigenvalue 6.930726714528952e-5
"This Study" eigenvalue 0.0038571377840630906
"This Study" eigenvalue 3.8010341377375556e-5
"This Study" eigenvalue 1.3179795915687942e-4
"This Study" eigenvalue 0.0013144758508465762
"This Study" eigenvalue 4.814589763180757e-4
"This Study" eigenvalue 4.015947571433201e-4
"This Study" eigenvalue 2.2183158366031006e-8
"This Study" eigenvalue 2.2889152156788486e-4
"This Study" eigenvalue 0.001852829550948094
"This Study" eigenvalue 8.27831914169638e-8
"This Study" eigenvalue 4.894563687553043e-6
"This Study" eigenvalue 2.749981107620103e-4
"This Study" eigenvalue 3.9777661836926366e-7
"This Study" eigenvalue 1.4516268720332417e-4
"This Study" eigenvalue 0.0033415628883362706
"This Study" eigenvalue 0.0016596813420193615
"This Study" eigenvalue 9.42703006215035e-6
"This Study" eigenvalue 1.059844098522779e-6
"This Study" eigenvalue 3.691439652178348e-5
"This Study" eigenvalue 9.137279861522929e-6
"This Study" eigenvalue 2.052558160227091e-6
"This Study" eigenvalue 3.110907713383365e-4
"This Study" eigenvalue 3.023779681157794e-5
"This Study" eigenvalue 1.8943481053401338e-4
"This Study" eigenvalue 0.01770083273215561
"This Study" eigenvalue 2.081983785556999e-6
"This Study" eigenvalue 6.358351066795472e-6
"This Study" eigenvalue 8.764923941093127e-5
"This Study" eigenvalue 0.0037351379808590567
"This Study" eigenvalue 3.170260101854774e-4
"This Study" eigenvalue 8.530578090635278e-4
"This Study" eigenvalue 0.008463919857813302
"This Study" eigenvalue 8.425803694191839e-4
"This Study" eigenvalue 0.0015727200653096864
"This Study" eigenvalue 0.04179648825500319
"This Study" eigenvalue 6.112075594144166e-7
"This Study" eigenvalue 0.007338448286978751
"This Study" eigenvalue 1.836921785091569e-5
"This Study" eigenvalue 0.01738133289440801
"This Study" eigenvalue 1.1335654280748603e-4
"This Study" eigenvalue 0.002110187796719159
"This Study" eigenvalue 1.54575519613434e-5
"This Study" eigenvalue 9.034798050541969e-4
"This Study" eigenvalue 0.002370298237365351
"This Study" eigenvalue 4.532115370531741e-5
"This Study" eigenvalue 4.940691483451382e-4
"This Study" eigenvalue 3.4425655332473424e-5
"This Study" eigenvalue 2.448682937717658e-5
"This Study" eigenvalue 0.0064749282029100816
"This Study" eigenvalue 0.0014805525686386969
"This Study" eigenvalue 0.0031704699222732872
"This Study" eigenvalue 5.036039624144905e-5
"This Study" eigenvalue 3.1362328629234134e-6
"This Study" eigenvalue 1.7673241812525905e-4
"This Study" eigenvalue 2.7803220134255677e-5
"This Study" eigenvalue 5.069045558979509e-5
"This Study" eigenvalue 1.4000798923949337e-5
"This Study" eigenvalue 7.141768643648797e-5
"This Study" eigenvalue 4.8214122548496405e-5
"This Study" eigenvalue 2.5537278487960144e-4
"This Study" eigenvalue 0.0028273953642031532
"This Study" eigenvalue 0.06522172024204921
"This Study" eigenvalue 6.191293763219491e-4
"This Study" eigenvalue 0.0022368653721393595
"This Study" eigenvalue 1.083844974026495e-5
"This Study" eigenvalue 0.0030606640462561454
"This Study" eigenvalue 3.935513768125632e-5
"This Study" eigenvalue 0.02811606622700517
"This Study" eigenvalue 5.0055568507337846e-5
"This Study" eigenvalue 2.1753888982020033e-4
"This Study" eigenvalue 9.85340074826963e-4
"This Study" eigenvalue 5.342102390998526e-5
"This Study" eigenvalue 0.011075605712361028
"This Study" eigenvalue 0.001636151927438278
"This Study" eigenvalue 0.002884461977251857
"This Study" eigenvalue 0.028458806931363205
"This Study" eigenvalue 4.842312846848477e-5
"This Study" eigenvalue 2.0198920375542683e-4
"This Study" eigenvalue 0.003170469922273287
"This Study" eigenvalue 7.558174562612634e-7
"This Study" eigenvalue 0.002814654113936846
"This Study" eigenvalue 0.18038203024693275
"This Study" eigenvalue 3.8013121333316725e-6
"This Study" eigenvalue 5.370235428828031e-5
"This Study" eigenvalue 0.00445106004609971
"This Study" eigenvalue 5.419757103154617e-4
"This Study" eigenvalue 1.7671778286263586e-4
"This Study" eigenvalue 0.0017664203005712893
"This Study" eigenvalue 3.6392333562088844e-4
"This Study" eigenvalue 0.0026378693867965576
"This Study" eigenvalue 7.117836997798769e-6
"This Study" eigenvalue 2.6462497182816236e-4
"This Study" eigenvalue 1.0820971425954459e-5
"This Study" eigenvalue 0.01440321957506229
"This Study" eigenvalue 3.162997746165538e-4
"This Study" eigenvalue 0.001862478030967186
"This Study" eigenvalue 2.8316620083422556e-4
"This Study" eigenvalue 0.001213988077988734
"This Study" eigenvalue 1.6955292596308554e-4
"This Study" eigenvalue 5.398315621600917e-6
"This Study" eigenvalue 5.886905658863978e-5
"This Study" eigenvalue 7.89535333782541e-6
"This Study" eigenvalue 2.013918312558383e-7
"This Study" eigenvalue 4.1238466187840616e-7
"This Study" eigenvalue 4.873661723964055e-5
"This Study" eigenvalue 1.079722931841345e-5
"This Study" eigenvalue 9.710661005029515e-5
"This Study" eigenvalue 9.663536818877485e-4
"This Study" eigenvalue 1.203588499888066e-5
"This Study" eigenvalue 8.627276275139552e-5
"This Study" eigenvalue 8.074008313884267e-6
"This Study" eigenvalue 3.6029796187076135e-4
"This Study" eigenvalue 4.4102238248778765e-4
"This Study" eigenvalue 0.00166172110971889
"This Study" eigenvalue 0.002458464463085816
"This Study" eigenvalue 2.4766526703041837e-5
"This Study" eigenvalue 9.411372495572203e-5
"This Study" eigenvalue 1.9472897759232508e-7
"This Study" eigenvalue 7.936583783620439e-6
"This Study" eigenvalue 7.380450570753514e-6
"This Study" eigenvalue 5.758588386050951e-5
"This Study" eigenvalue 0.0018422550390697955
"This Study" eigenvalue 0.0018819304158448024
"This Study" eigenvalue 3.909750238866273e-5
"This Study" eigenvalue 5.302382100021387e-4
"This Study" eigenvalue 6.311721065487742e-4
"This Study" eigenvalue 1.4226434044404393e-4
"This Study" eigenvalue 2.8877151891150614e-7
"This Study" eigenvalue 3.5592731165753617e-4
"This Study" eigenvalue 3.221441367323024e-5
"This Study" eigenvalue 1.0367274433405432e-4
"This Study" eigenvalue 0.0010652298515656914
"This Study" eigenvalue 7.554321595432946e-4
"This Study" eigenvalue 5.8182093091487704e-5
"This Study" eigenvalue 1.4063849405216943e-7
"This Study" eigenvalue 9.417062913867524e-7
"This Study" eigenvalue 3.3680498833603706e-6
"This Study" eigenvalue 0.003617264922667663
"This Study" eigenvalue 3.490758420033648e-5
"This Study" eigenvalue 6.393521277087902e-4
"This Study" eigenvalue 0.004445510904261565
"This Study" eigenvalue 1.588072191175353e-4
"This Study" eigenvalue 0.003691868570787013
"This Study" eigenvalue 4.695951887728567e-5
"This Study" eigenvalue 0.00590558839525138
"This Study" eigenvalue 9.355786156432497e-6
"This Study" eigenvalue 0.007806961375717278
"This Study" eigenvalue 8.765760548135303e-4
"This Study" eigenvalue 2.895403159838671e-5
"This Study" eigenvalue 0.020653769631817597
"This Study" eigenvalue 0.00945492643978915
"This Study" eigenvalue 0.0016050878522088764
"This Study" eigenvalue 1.5222396948741542e-4
"This Study" eigenvalue 3.8082769135313184e-5
"This Study" eigenvalue 6.433913381415534e-6
"This Study" eigenvalue 1.2187189869969604e-5
"This Study" eigenvalue 0.0033552360772075387
"This Study" eigenvalue 9.150811803920331e-6
"This Study" eigenvalue 0.0028969230534707665
"This Study" eigenvalue 1.308601823058959e-4
"This Study" eigenvalue 0.0018965888132165029
"This Study" eigenvalue 1.1424492534823585e-6
"This Study" eigenvalue 7.49445880498662e-4
"This Study" eigenvalue 2.1387685992777438e-4
"This Study" eigenvalue 2.107632623393651e-4
"This Study" eigenvalue 0.038652841903669057
"This Study" eigenvalue 1.467745287866112e-4
"This Study" eigenvalue 8.76777905796501e-4
"This Study" eigenvalue 2.4015930652297146e-4
"This Study" eigenvalue 0.0026976012235894473
"This Study" eigenvalue 1.6682919923147912e-5
"This Study" eigenvalue 3.538382999204964e-5
"This Study" eigenvalue 3.107090960754998e-5
"This Study" eigenvalue 9.641590972304415e-5
"This Study" eigenvalue 9.23646217315281e-4
"This Study" eigenvalue 1.5810379138010244e-4
"This Study" eigenvalue 4.071081908330204e-6
"This Study" eigenvalue 0.004795530377876394
"This Study" eigenvalue 1.2374542951255759e-5
"This Study" eigenvalue 6.627817529133577e-5
"This Study" eigenvalue 0.04103530175900679
"This Study" eigenvalue 6.55986158242798e-5
"This Study" eigenvalue 1.071501436166583e-5
"This Study" eigenvalue 1.7283756181903876e-4
"This Study" eigenvalue 3.796564911595962e-5
"This Study" eigenvalue 2.343729675032819e-5
"This Study" eigenvalue 0.05417903102806814
"This Study" eigenvalue 4.3047725959563185e-5
"This Study" eigenvalue 0.025868271668384728
"This Study" eigenvalue 2.720469727007048e-7
"This Study" eigenvalue 6.030927811189565e-8
"This Study" eigenvalue 0.0028976136527644795
"This Study" eigenvalue 0.0010997154345481113
"This Study" eigenvalue 4.422631974425762e-4
"This Study" eigenvalue 0.003647409394088721
"This Study" eigenvalue 5.912473849981856e-5
"This Study" eigenvalue 1.6717837059276237e-4
"This Study" eigenvalue 0.0037726577683614383
"This Study" eigenvalue 0.0012046686710807017
"This Study" eigenvalue 2.6510021883604448e-5
"This Study" eigenvalue 8.734658122728729e-5
"This Study" eigenvalue 4.149650512446935e-6
"This Study" eigenvalue 0.003170469922273286
"This Study" eigenvalue 0.0033448794753833215
"This Study" eigenvalue 9.219227024338068e-4
"This Study" eigenvalue 1.138192485354446e-4
"This Study" eigenvalue 1.2513602512902507e-5
"This Study" eigenvalue 8.903911576748753e-5
"This Study" eigenvalue 0.0028270172745180327
"This Study" eigenvalue 3.407622937376759e-5
"This Study" eigenvalue 2.2641559019790916e-5
"This Study" eigenvalue 0.0016455487577247462
"This Study" eigenvalue 0.01739052084912013
"This Study" eigenvalue 1.0635372773958959e-5
"This Study" eigenvalue 0.01777027658602318
"This Study" eigenvalue 2.5358196400713737e-7
"This Study" eigenvalue 0.0028934838872452648
"This Study" eigenvalue 3.792173138048033e-5
"This Study" eigenvalue 4.681019462309704e-5
"This Study" eigenvalue 2.7557221723617508e-5
"This Study" eigenvalue 4.2887702176118743e-7
"This Study" eigenvalue 3.692986679394092e-4
"This Study" eigenvalue 4.7570312080093047e-4
"This Study" eigenvalue 2.9351530936490703e-5
"This Study" eigenvalue 1.4802838597742263e-4
"This Study" eigenvalue 3.052812296366176e-5
"This Study" eigenvalue 6.265729867201409e-6
"This Study" eigenvalue 9.22544798513418e-5
"This Study" eigenvalue 3.3736192572262064e-07
"This Study" eigenvalue 7.583226699024053e-5
"This Study" eigenvalue 2.956375842362349e-4
"This Study" eigenvalue 2.00414130605071e-5
"This Study" eigenvalue 3.057098478630069e-4
"This Study" eigenvalue 1.25136025129026e-5
"This Study" eigenvalue 0.008528798388891505
"This Study" eigenvalue 2.9841539033619756e-4
"This Study" eigenvalue 4.902157715876543e-5
"This Study" eigenvalue 0.0011069290264159707
"This Study" eigenvalue 0.003164005675720453
"This Study" eigenvalue 2.4636232828623893e-5
"This Study" eigenvalue 6.602708193656182e-5
"This Study" eigenvalue 1.3152013800532958e-7
"This Study" eigenvalue 9.274882866456775e-5
"This Study" eigenvalue 2.7875207197464803e-6
"This Study" eigenvalue 2.3462355367764623e-4
"This Study" eigenvalue 0.006951106734420301
"This Study" eigenvalue 1.984310310996811e-4
"This Study" eigenvalue 8.779184084504209e-4
"This Study" eigenvalue 3.8426126322546914e-4
"This Study" eigenvalue 0.021157229529619754
"This Study" eigenvalue 2.7885219590726877e-5
"This Study" eigenvalue 1.4762117127290004e-5
"This Study" eigenvalue 3.9246037725760216e-5
"This Study" eigenvalue 3.4559640433763987e-6
"This Study" eigenvalue 0.0010445591707383829
"This Study" eigenvalue 0.006951106734420303
"This Study" eigenvalue 0.0016881381648169544
"This Study" eigenvalue 4.0661660421180163e-4
"This Study" eigenvalue 1.0493373002794861e-4
"This Study" eigenvalue 2.8725975633729096e-6
"This Study" eigenvalue 8.11346120892806e-10
"This Study" eigenvalue 0.007255329818405783
"This Study" eigenvalue 2.1480941715312356e-5
"This Study" eigenvalue 0.4377201112090743
"This Study" eigenvalue 6.197982862962521e-5
"This Study" eigenvalue 0.0010872214308365366
"This Study" eigenvalue 0.001342865030026712
"This Study" eigenvalue 7.751304064714406e-4
"This Study" eigenvalue 0.0031285568506773296
"This Study" eigenvalue 2.1299241160189607e-5
"This Study" eigenvalue 1.9429124684413647e-4
"This Study" eigenvalue 1.2007269487957453e-4
"This Study" eigenvalue 4.9121522041487e-4
"This Study" eigenvalue 1.661654586729598e-4
"This Study" eigenvalue 2.378515604004676e-4
"This Study" eigenvalue 4.663119239531849e-6
"This Study" eigenvalue 0.05652211856662536
"This Study" eigenvalue 1.0248898174786163e-4
"This Study" eigenvalue 3.6047714937352793e-6
"This Study" eigenvalue 9.780380082137555e-5
"This Study" eigenvalue 3.80993051286775e-5
"This Study" eigenvalue 0.00281028118252869
"This Study" eigenvalue 1.8527300766980885e-6
"This Study" eigenvalue 1.313178889720533e-4
"This Study" eigenvalue 8.12966925776085e-6
"This Study" eigenvalue 0.0028027833715122117
"This Study" eigenvalue 1.4707290963403708e-4
"This Study" eigenvalue 4.149145893345659e-6
"This Study" eigenvalue 4.62231927148704e-4
"This Study" eigenvalue 9.05662548029329e-6
"This Study" eigenvalue 3.1259341663269656e-4
"This Study" eigenvalue 3.523563158477758e-4
"This Study" eigenvalue 1.3065889650986341e-5
"This Study" eigenvalue 5.0886741595171535e-6
"This Study" eigenvalue 9.577003949357989e-4
"This Study" eigenvalue 8.104320872499951e-6
"This Study" eigenvalue 9.411409715688365e-6
"This Study" eigenvalue 5.206572017892754e-5
"This Study" eigenvalue 8.473423998019033e-7
"This Study" eigenvalue 1.531476698868195e-5
"This Study" eigenvalue 1.3612326129700766e-5
"This Study" eigenvalue 7.287518751560077e-5
"This Study" eigenvalue 1.1917905599484316e-9
"This Study" eigenvalue 9.150811803920353e-6
"This Study" eigenvalue 0.0011363434212435673
"This Study" eigenvalue 0.004493547656967658
"This Study" eigenvalue 1.3612326129700808e-5
"This Study" eigenvalue 0.0016177060361135492
"This Study" eigenvalue 0.063098191102596915
"This Study" eigenvalue 1.7353543768188292e-4
"This Study" eigenvalue 3.057098478630066e-4
"This Study" eigenvalue 3.126732614067918e-4
"This Study" eigenvalue 4.539220763336344e-5
"This Study" eigenvalue 5.905782975867113e-5
"This Study" eigenvalue 3.4559640433757075e-6
"This Study" eigenvalue 1.6155169318334754e-5
"This Study" eigenvalue 2.7557221723617907e-5
"This Study" eigenvalue 2.1934808129567066e-5
"This Study" eigenvalue 3.5288477189014043e-4
"This Study" eigenvalue 0.0015285308262862323
"This Study" eigenvalue 1.1057405722656823e-7
"This Study" eigenvalue 1.5264443272440954e-4
"This Study" eigenvalue 2.5595597659119228e-5
"This Study" eigenvalue 5.889812184728558e-5
"This Study" eigenvalue 1.3612326129702235e-5
"This Study" eigenvalue 3.688591034679194e-6
"This Study" eigenvalue 2.701980611980253e-4
"This Study" eigenvalue 0.005275738773593115
"This Study" eigenvalue 0.0012786392347107383
"This Study" eigenvalue 8.059632699947423e-4
"This Study" eigenvalue 0.0016287832199324225
"This Study" eigenvalue 0.0016050878522088758
"This Study" eigenvalue 1.6907025213669768e-4
"This Study" eigenvalue 1.690702521366974e-4
"This Study" eigenvalue 6.94395012111545e-4
"This Study" eigenvalue 1.701474554433063e-7
"This Study" eigenvalue 6.672883698828783e-4
"This Study" eigenvalue 0.037347651846282366
"This Study" eigenvalue 4.2417799403090803e-7
"This Study" eigenvalue 9.025401940695806e-5
"This Study" eigenvalue 0.007232991615434705
"This Study" eigenvalue 0.006951106734420303
"This Study" eigenvalue 1.6737664375099636e-5
"This Study" eigenvalue 2.985465663560043e-4
"This Study" eigenvalue 0.0010021963984293682
"This Study" eigenvalue 9.150811803920555e-6
"This Study" eigenvalue 9.235323725540109e-4
"This Study" eigenvalue 0.0031658080479269974
"This Study" eigenvalue 0.0019664154038601276
"This Study" eigenvalue 1.5897836600545196e-4
"This Study" eigenvalue 0.0016050878522088756
"This Study" eigenvalue 0.004680930119761378
"This Study" eigenvalue 2.0892216158724796e-5
"This Study" eigenvalue 8.334143243860064e-4
"This Study" eigenvalue 1.1663106364286813e-6
"This Study" eigenvalue 1.2374542951256172e-5
"This Study" eigenvalue 0.021496771043365136
"This Study" eigenvalue 2.7885219590726734e-5
"This Study" eigenvalue 6.00617323895353e-5
"This Study" eigenvalue 9.50225168096739e-4
"This Study" eigenvalue 8.62144256585956e-5
"This Study" eigenvalue 3.632995580083116e-4
"This Study" eigenvalue 1.579610879343465e-5
"This Study" eigenvalue 1.3618115490236158e-4
"This Study" eigenvalue 0.005109521661745959
"This Study" eigenvalue 2.2837904118795207e-4
"This Study" eigenvalue 7.629717385596156e-5
"This Study" eigenvalue 6.843935843538951e-5
"This Study" eigenvalue 3.6329955800831114e-4
"This Study" eigenvalue 8.104320872500622e-6
"This Study" eigenvalue 2.458760608878074e-4
"This Study" eigenvalue 1.9154652360570644e-4
"This Study" eigenvalue 1.3514658868291697e-5
"This Study" eigenvalue 0.00351372285492832
"This Study" eigenvalue 0.01477983613409805
"This Study" eigenvalue 5.555145244747826e-6
"This Study" eigenvalue 4.5788404537450985e-5
"This Study" eigenvalue 2.2386802114718365e-6
"This Study" eigenvalue 3.6979997809569676e-5
"This Study" eigenvalue 9.247956213175324e-7
"This Study" eigenvalue 0.0011887772826528942
"This Study" eigenvalue 0.029663949279274033
"This Study" eigenvalue 1.3321465175578861e-5
"This Study" eigenvalue 5.77102772402288e-5
"This Study" eigenvalue 0.0036172649226676604
"This Study" eigenvalue 2.6138808969327198e-5
"This Study" eigenvalue 1.8196166781044465e-4
"This Study" eigenvalue 1.6313142053417722e-5
"This Study" eigenvalue 2.1545756324702135e-4
"This Study" eigenvalue 5.083451581526074e-4
"This Study" eigenvalue 0.15676772396214556
"This Study" eigenvalue 0.004728202555516508
"This Study" eigenvalue 0.0027834115170764892
"This Study" eigenvalue 0.07080333092862237
"This Study" eigenvalue 0.0031941149937074077
"This Study" eigenvalue 0.1966055004132145
"This Study" eigenvalue 0.033587804430360586
"This Study" eigenvalue 0.019456817902993112
"This Study" eigenvalue 4.0847207695509475e-4
"This Study" eigenvalue 0.006099464750337249
"This Study" eigenvalue 0.001976770050954177
"This Study" eigenvalue 0.0011709375092978584
"This Study" eigenvalue 0.003487623745858492
"This Study" eigenvalue 1.245890618581717e-4
"This Study" eigenvalue 0.02245950135997502
"This Study" eigenvalue 8.374047630386294e-6
"This Study" eigenvalue 0.27818198043188713
"This Study" eigenvalue 0.009164275851367617
"This Study" eigenvalue 0.002058383496769344
"This Study" eigenvalue 3.2723779043909544e-4
"This Study" eigenvalue 1.7563778935383119e-4
"This Study" eigenvalue 0.0016556876597698228
"This Study" eigenvalue 0.0020885744283954573
"This Study" eigenvalue 5.44719244650321e-6
"This Study" eigenvalue 0.053169650343405796
"This Study" eigenvalue 1.2190190635717433e-6
"This Study" eigenvalue 2.2034215032304916e-5
"This Study" eigenvalue 8.97103677386109e-4
"This Study" eigenvalue 0.0028862194442094077
"This Study" eigenvalue 9.261271728122015e-4
"This Study" eigenvalue 0.0023526523537711363
"This Study" eigenvalue 5.206175183388729e-4
"This Study" eigenvalue 1.820120990173246e-4
"This Study" eigenvalue 0.00055592980174234345
"This Study" eigenvalue 4.6863589188627644e-5
"This Study" eigenvalue 0.05309937069758382
"This Study" eigenvalue 3.134659789527184e-4
"This Study" eigenvalue 8.556852129536571e-4
"This Study" eigenvalue 3.722997204551707e-4
"This Study" eigenvalue 6.814022160606803e-4
"This Study" eigenvalue 4.654335086858308e-4
"This Study" eigenvalue 6.340904207892415e-4
"This Study" eigenvalue 7.496990434952857e-5
"This Study" eigenvalue 7.632896277337927e-4
"This Study" eigenvalue 0.002099331994420969
"This Study" eigenvalue 6.925460279015655e-5
"This Study" eigenvalue 0.006983944981357844
"This Study" eigenvalue 0.002089447306340335
"This Study" eigenvalue 2.0618113883728008e-4
"This Study" eigenvalue 0.01651282330748096
"This Study" eigenvalue 8.305201156939403e-5
"This Study" eigenvalue 6.547315121256084e-5
"This Study" eigenvalue 0.09398573208028115
"This Study" eigenvalue 0.07031043551206125
"This Study" eigenvalue 0.0030133415787161667
"This Study" eigenvalue 2.587361659869448e-4
"This Study" eigenvalue 0.009712104221240487
"This Study" eigenvalue 0.003624213544877832
"This Study" eigenvalue 0.07103532076529585
"This Study" eigenvalue 0.01785371907389359
"This Study" eigenvalue 0.011119744983582215
"This Study" eigenvalue 0.2877545893368455
"This Study" eigenvalue 6.696832526142163e-4
"This Study" eigenvalue 0.03528255289576793
"This Study" eigenvalue 0.01651147029677932
"This Study" eigenvalue 0.003194140542501265
"This Study" eigenvalue 1.7595460851936673e-4
"This Study" eigenvalue 0.0011424293318701487
"This Study" eigenvalue 0.0075147061146640035
"This Study" eigenvalue 0.08854452367652717
"This Study" eigenvalue 0.0037028749334169432
"This Study" eigenvalue 9.785932625096137e-5
"This Study" eigenvalue 3.010161924705528e-4
"This Study" eigenvalue 0.02739301105901739
"This Study" eigenvalue 0.009098959084589348
"This Study" eigenvalue 0.031492804727021866
"This Study" eigenvalue 0.0033431252870122032
"This Study" eigenvalue 0.0020723708753368716
"This Study" eigenvalue 4.4116947813315334e-4
"This Study" eigenvalue 3.0492645724734296e-6
"This Study" eigenvalue 0.005382894868975027
"This Study" eigenvalue 0.01651139924358674
"This Study" eigenvalue 9.507728443791275e-4
"This Study" eigenvalue 1.7829720462438688e-4
"This Study" eigenvalue 1.5436595546542775e-4
"This Study" eigenvalue 0.0028767812499054506
"This Study" eigenvalue 0.002134194619465721
"This Study" eigenvalue 2.4275991494469628e-4
"This Study" eigenvalue 7.602569792829043e-4
"This Study" eigenvalue 8.209033053247171e-5
"This Study" eigenvalue 0.014374542016978001
"This Study" eigenvalue 2.56492788015829e-4
"This Study" eigenvalue 0.0028223528719088123
"This Study" eigenvalue 4.9613547770086e-4
"This Study" eigenvalue 0.0015457118276320447
"This Study" eigenvalue 0.002264633916842268
"This Study" eigenvalue 4.229863546343119e-4
"This Study" eigenvalue 0.0026556557123453874
"This Study" eigenvalue 1.3813837463857662e-4
"This Study" eigenvalue 0.002063159110442109
"This Study" eigenvalue 0.0016252564173609364
"This Study" eigenvalue 0.03697006515230408
"This Study" eigenvalue 0.010017961480849595
"This Study" eigenvalue 6.943229051768436e-4
"This Study" eigenvalue 0.05308143789253617
"This Study" eigenvalue 0.12059176121323288
"This Study" eigenvalue 1.1393770758180314e-6
"This Study" eigenvalue 0.02053706489010287
"This Study" eigenvalue 4.778839648008286e-4
"This Study" eigenvalue 1.9906719065869716e-5
"This Study" eigenvalue 2.4436308410818766e-5
"This Study" eigenvalue 0.007542855053099141
"This Study" eigenvalue 6.341021147580996e-4
"This Study" eigenvalue 0.003965354886899646
"This Study" eigenvalue 4.698041993001699e-4
"This Study" eigenvalue 0.002052320113761025
"This Study" eigenvalue 0.005879751568649433
"This Study" eigenvalue 0.023981547880250913
"This Study" eigenvalue 1.7471456526770566e-5
"This Study" eigenvalue 0.021145498491792324
"This Study" eigenvalue 0.01651529762363158
"This Study" eigenvalue 3.820610074941176e-6
"This Study" eigenvalue 7.3800678274051e-5
"This Study" eigenvalue 0.0011323092630007151
"This Study" eigenvalue 0.0027490171220920885
"This Study" eigenvalue 0.002451258346466555
"This Study" eigenvalue 0.00140480968669228
"This Study" eigenvalue 0.021064083419846898
"This Study" eigenvalue 0.00675048367284559
"This Study" eigenvalue 3.608159157561286e-4
"This Study" eigenvalue 3.565626578843084e-4
"This Study" eigenvalue 2.0302624815368364e-4
"This Study" eigenvalue 1.2440809993903977e-4
"This Study" eigenvalue 6.032934077375388e-4
"This Study" eigenvalue 2.5000140899327925e-6
"This Study" eigenvalue 1.1151423852260671e-4
"This Study" eigenvalue 3.2144657721548294e-6
"This Study" eigenvalue 0.0011974026860303467
"This Study" eigenvalue 0.0037032587770892775
"This Study" eigenvalue 0.001241413580185762
"This Study" eigenvalue 4.250708480755304e-4
"This Study" eigenvalue 0.03608732584516323
"This Study" eigenvalue 0.0033305380110404434
"This Study" eigenvalue 8.893976312127174e-4
"This Study" eigenvalue 6.311376402203966e-4
"This Study" eigenvalue 3.391032615602696e-5
"This Study" eigenvalue 2.4105701996174833e-4
"This Study" eigenvalue 2.3882387614354756e-4
"This Study" eigenvalue 0.009538046174479443
"This Study" eigenvalue 2.7930063060277585e-6
"This Study" eigenvalue 0.007159419230263611
"This Study" eigenvalue 6.240643486152043e-4
"This Study" eigenvalue 0.009500777592541474
"This Study" eigenvalue 0.005691573804304522
"This Study" eigenvalue 0.05039972582472093
"This Study" eigenvalue 4.622248980611733e-4
"This Study" eigenvalue 2.0477024887054224e-4
"This Study" eigenvalue 8.962554233467809e-5
"This Study" eigenvalue 0.006532848127868468
"This Study" eigenvalue 0.0042116324759657415
"This Study" eigenvalue 0.006607969129681087
"This Study" eigenvalue 0.006821918358219217
"This Study" eigenvalue 8.874405628771028e-4
"This Study" eigenvalue 0.0013725963196767527
"This Study" eigenvalue 0.0014959326602903573
"This Study" eigenvalue 2.111832581119281e-4
"This Study" eigenvalue 8.097263829918952e-4
"This Study" eigenvalue 2.3214507482182157e-4
"This Study" eigenvalue 0.0015873060572749603
"This Study" eigenvalue 0.0029367124988867728
"This Study" eigenvalue 0.0025019637526530135
"This Study" eigenvalue 0.002596198433420776
"This Study" eigenvalue 0.006643536763006129
"This Study" eigenvalue 4.547795798557955e-4
"This Study" eigenvalue 0.0020583420664545007
"This Study" eigenvalue 1.991216291841971e-4
"This Study" eigenvalue 9.79426345281707e-4
"This Study" eigenvalue 0.028188978473728928
"This Study" eigenvalue 0.014056501884563378
"This Study" eigenvalue 0.0020479586541072635
"This Study" eigenvalue 6.5108874961714625e-6
"This Study" eigenvalue 4.5471414968264697e-4
"This Study" eigenvalue 0.0010966978531625358
"This Study" eigenvalue 0.0012130558180922476
"This Study" eigenvalue 0.003508190129129954
"This Study" eigenvalue 6.876890608739796e-5
"This Study" eigenvalue 2.6098838060174107e-5
"This Study" eigenvalue 9.651335685588156e-5
"This Study" eigenvalue 0.06613722841551994
"This Study" eigenvalue 6.287665474673293e-4
"This Study" eigenvalue 0.002279540399325092
"This Study" eigenvalue 0.01661837639905435
"This Study" eigenvalue 0.01914350712036137
"This Study" eigenvalue 7.756738922125055e-5
"This Study" eigenvalue 0.017737553786307023
"This Study" eigenvalue 0.0052361378272953426
"This Study" eigenvalue 7.567969712584726e-5
"This Study" eigenvalue 0.030422465569571382
"This Study" eigenvalue 0.0026931312166387647
"This Study" eigenvalue 8.44379834578208e-5
"This Study" eigenvalue 6.723592586548739e-5
"This Study" eigenvalue 1.2669596430154757e-4
"This Study" eigenvalue 7.872899432172867e-4
"This Study" eigenvalue 0.13179163452118198
"This Study" eigenvalue 0.029067088393005626
"This Study" eigenvalue 2.0022824141513103e-5
"This Study" eigenvalue 1.6938240232012588e-4
"This Study" eigenvalue 0.05869402276155696
"This Study" eigenvalue 4.0944372090141886e-4
"This Study" eigenvalue 9.895641526056608e-4
"This Study" eigenvalue 2.2145404439919875e-4
"This Study" eigenvalue 1.4601385477866377e-4
"This Study" eigenvalue 0.003021168937694267
"This Study" eigenvalue 9.640224911458899e-4
"This Study" eigenvalue 9.61444036725991e-4
"This Study" eigenvalue 4.6980948041454815e-6
"This Study" eigenvalue 2.790308001050768e-4
"This Study" eigenvalue 1.624638891647523e-4
"This Study" eigenvalue 2.4007741655697644e-4
"This Study" eigenvalue 1.1647334344490414e-4
"This Study" eigenvalue 0.003000223358525394
"This Study" eigenvalue 0.003003456705810967
"This Study" eigenvalue 1.932679470616858e-4
"This Study" eigenvalue 8.375147333479684e-4
"This Study" eigenvalue 0.002051542378459802
"This Study" eigenvalue 0.01254781515211928
"This Study" eigenvalue 0.010733301364468675
"This Study" eigenvalue 0.07628781264450446
"This Study" eigenvalue 2.467344201920229e-4
"This Study" eigenvalue 6.624302750061134e-5
"This Study" eigenvalue 0.02257261101470334
"This Study" eigenvalue 2.516722552769078e-4
"This Study" eigenvalue 0.17356768818837975
"This Study" eigenvalue 0.002291550760307329
"This Study" eigenvalue 2.3245398257681548e-5
"This Study" eigenvalue 5.538888261491173e-6
"This Study" eigenvalue 2.545357309448592e-4
"This Study" eigenvalue 0.0367756464174711
"This Study" eigenvalue 9.54089961163864e-5
"This Study" eigenvalue 2.120999702002512e-5
"This Study" eigenvalue 0.011660881766859126
"This Study" eigenvalue 0.009595680768222372
"This Study" eigenvalue 2.3024325925390248e-4
"This Study" eigenvalue 0.02887736410682868
"This Study" eigenvalue 6.241786802452663e-4
"This Study" eigenvalue 0.008732594353039677
"This Study" eigenvalue 8.575602695735611e-4
"This Study" eigenvalue 7.200940704830649e-4
"This Study" eigenvalue 5.618888840440926e-5
"This Study" eigenvalue 5.044917915244301e-5
"This Study" eigenvalue 0.004337892781122394
"This Study" eigenvalue 5.414605555250259e-5
"This Study" eigenvalue 0.002313443106905812
"This Study" eigenvalue 0.0015875148015171217
"This Study" eigenvalue 0.06833822023499882
"This Study" eigenvalue 5.767833459389276e-6
"This Study" eigenvalue 1.7139959213439326e-5
"This Study" eigenvalue 0.0022226878117912736
"This Study" eigenvalue 1.6008192037434704e-5
"This Study" eigenvalue 0.0029155526583636857
"This Study" eigenvalue 7.83961740929539e-5
"This Study" eigenvalue 0.29541817374566376
"This Study" eigenvalue 5.252649782078504e-4
"This Study" eigenvalue 0.009110444411541593
"This Study" eigenvalue 3.216464085648305e-4
"This Study" eigenvalue 4.908188434688385e-5
"This Study" eigenvalue 0.0010973864847434543
"This Study" eigenvalue 0.2044300263826821
"This Study" eigenvalue 0.005389737481783545
"This Study" eigenvalue 4.150350437434514e-6
"This Study" eigenvalue 0.0016803802447697533
"This Study" eigenvalue 0.02002371961499479
"This Study" eigenvalue 2.3771779681971747e-4
"This Study" eigenvalue 0.001058571123939992
"This Study" eigenvalue 0.015054230513281839
"This Study" eigenvalue 2.0093453281712598e-4
"This Study" eigenvalue 0.1637242131103183
"This Study" eigenvalue 3.001977998047625e-4
"This Study" eigenvalue 5.196993856590015e-5
"This Study" eigenvalue 0.03883470957979368
"This Study" eigenvalue 0.010238824089594882
"This Study" eigenvalue 6.735234160547956e-5
"This Study" eigenvalue 1.973833576330403e-4
"This Study" eigenvalue 0.0018961646684519378
"This Study" eigenvalue 0.0039822846483589
"This Study" eigenvalue 4.2777357144184734e-4
"This Study" eigenvalue 4.169050669649023e-4
"This Study" eigenvalue 0.013845357926510836
"This Study" eigenvalue 2.3854316144239002e-4
"This Study" eigenvalue 5.440211355280595e-6
"This Study" eigenvalue 3.06636068978581e-4
"This Study" eigenvalue 0.010240735895511513
"This Study" eigenvalue 6.561216342663166e-4
"This Study" eigenvalue 4.3362425913720054e-4
"This Study" eigenvalue 0.0023725761184046966
"This Study" eigenvalue 0.00667209933275264
"This Study" eigenvalue 0.009344334284932879
"This Study" eigenvalue 0.0015343562824114611
"This Study" eigenvalue 8.525416749389689e-5
"This Study" eigenvalue 1.0511792539848157e-4
"This Study" eigenvalue 0.10708298009062875
"This Study" eigenvalue 3.8457198280386845e-4
"This Study" eigenvalue 1.076837786055959e-4
"This Study" eigenvalue 5.814508875092898e-6
"This Study" eigenvalue 6.418635929284225e-4
"This Study" eigenvalue 0.002972529999431681
"This Study" eigenvalue 9.641219354619222e-4
"This Study" eigenvalue 1.0761860705301174e-5
"This Study" eigenvalue 9.672872945253934e-4
"This Study" eigenvalue 3.452726120551885e-4
"This Study" eigenvalue 2.618139196072663e-4
"This Study" eigenvalue 0.007929808137756142
"This Study" eigenvalue 6.991686190031235e-5
"This Study" eigenvalue 3.606650322818926e-5
"This Study" eigenvalue 4.8379477851728564e-4
"This Study" eigenvalue 0.0014326410349498983
"This Study" eigenvalue 3.4869773340899486e-4
"This Study" eigenvalue 2.4177902742405295e-4
"This Study" eigenvalue 7.75569181375205e-6
"This Study" eigenvalue 1.7470655135175127e-5
"This Study" eigenvalue 5.164739091962586e-5
"This Study" eigenvalue 0.0034376626525843648
"This Study" eigenvalue 8.219090429427655e-4
"This Study" eigenvalue 0.0027704882680057224
"This Study" eigenvalue 8.435802441412573e-4
"This Study" eigenvalue 0.006359797549395625
"This Study" eigenvalue 1.996095590723239e-4
"This Study" eigenvalue 1.4734570664020035e-4
"This Study" eigenvalue 0.005586006399971427
"This Study" eigenvalue 6.139390419008997e-5
"This Study" eigenvalue 2.6569755286654976e-6
"This Study" eigenvalue 0.03062553856479808
"This Study" eigenvalue 3.9295798647867515e-4
"This Study" eigenvalue 3.677516297999518e-4
"This Study" eigenvalue 5.268141312379296e-4
"This Study" eigenvalue 3.586279891186798e-4
"This Study" eigenvalue 7.546051828507214e-4
"This Study" eigenvalue 4.988067692435219e-4
"This Study" eigenvalue 1.2295950341816573e-4
"This Study" eigenvalue 0.006987081492030802
"This Study" eigenvalue 0.018194333696758592
"This Study" eigenvalue 9.275429159666917e-4
"This Study" eigenvalue 0.009596127422923543
"This Study" eigenvalue 0.1611280663983371
"This Study" eigenvalue 3.813088812094689e-5
"This Study" eigenvalue 0.03032369745809995
"This Study" eigenvalue 2.343496263892626e-5
"This Study" eigenvalue 0.002256290138655762
"This Study" eigenvalue 0.0022143763110469856
"This Study" eigenvalue 1.069211380593436e-4
"This Study" eigenvalue 1.4553809402566647e-4
"This Study" eigenvalue 4.5511960744682146e-5
"This Study" eigenvalue 7.790868086143906e-6
"This Study" eigenvalue 1.2120606533858515e-4
"This Study" eigenvalue 1.762523360574605e-4
"This Study" eigenvalue 8.554156329588068e-4
"This Study" eigenvalue 1.5758882473981066e-4
"This Study" eigenvalue 3.4141982516909633e-4
"This Study" eigenvalue 0.0017128904868605069
"This Study" eigenvalue 8.196497653521247e-4
"This Study" eigenvalue 4.917285629956747e-5
"This Study" eigenvalue 0.0024996786233640158
"This Study" eigenvalue 0.0025051620133573135
"This Study" eigenvalue 0.015255424674800832
"This Study" eigenvalue 1.550560741726751e-4
"This Study" eigenvalue 0.07701374270148456
"This Study" eigenvalue 0.003194114993707408
"This Study" eigenvalue 0.0010621977536512022
"This Study" eigenvalue 7.83866407102179e-5
"This Study" eigenvalue 0.01651389075195693
"This Study" eigenvalue 8.429865961432991e-4
"This Study" eigenvalue 4.979916125547853e-4
"This Study" eigenvalue 1.1041955859507262e-4
"This Study" eigenvalue 0.00515478159513761
"This Study" eigenvalue 0.00280732050172037
"This Study" eigenvalue 0.0019952248986682838
"This Study" eigenvalue 1.2015074080649043e-4
"This Study" eigenvalue 1.0378866676661645e-4
"This Study" eigenvalue 1.27227811263903e-4
"This Study" eigenvalue 4.929129764830262e-4
"This Study" eigenvalue 0.001200522857514836
"This Study" eigenvalue 0.001555678438118084
"This Study" eigenvalue 9.207436429553333e-4
"This Study" eigenvalue 3.743361841305374e-4
"This Study" eigenvalue 3.450197295924034e-4
"This Study" eigenvalue 5.153707774292306e-4
"This Study" eigenvalue 1.8649341200462232e-4
"This Study" eigenvalue 2.3313966290901638e-4
"This Study" eigenvalue 2.58764839481937e-4
"This Study" eigenvalue 0.003987593775616068
"This Study" eigenvalue 9.878649402853047e-4
"This Study" eigenvalue 0.0033385939440126844
"This Study" eigenvalue 0.008428790150510837
"This Study" eigenvalue 2.286609844667468e-5
"This Study" eigenvalue 0.022497436586926867
"This Study" eigenvalue 4.114095609473605e-4
"This Study" eigenvalue 0.05323269816233884
"This Study" eigenvalue 0.008570854582472382
"This Study" eigenvalue 8.090795035109544e-4
"This Study" eigenvalue 2.3162618003896921e-4
"This Study" eigenvalue 3.2395986471078694e-4
"This Study" eigenvalue 4.809971904711734e-5
"This Study" eigenvalue 3.590501574791183e-4
"This Study" eigenvalue 0.0010888734753126315
"This Study" eigenvalue 1.7692826012011702e-5
"This Study" eigenvalue 0.058286772844133805
"This Study" eigenvalue 4.8404230611434173e-4
"This Study" eigenvalue 1.6775668566936504e-5
"This Study" eigenvalue 9.671901293058037e-4
"This Study" eigenvalue 0.0016111451963754784
"This Study" eigenvalue 0.001346870657746849
"This Study" eigenvalue 8.470720384206196e-4
"This Study" eigenvalue 1.0923929097318352e-4
"This Study" eigenvalue 0.0015426724199831387
"This Study" eigenvalue 2.3378277775877744e-4
"This Study" eigenvalue 0.0022096974340994977
"This Study" eigenvalue 4.717017816674203e-4
"This Study" eigenvalue 6.010394486135389e-5
"This Study" eigenvalue 3.8894673166781313e-4
"This Study" eigenvalue 0.004130705084718291
"This Study" eigenvalue 0.0020074210426461727
"This Study" eigenvalue 7.969251957149113e-5
"This Study" eigenvalue 1.3216313356833887e-4
"This Study" eigenvalue 1.982889339099856e-5
"This Study" eigenvalue 0.0012393044886534915
"This Study" eigenvalue 9.780791686532304e-5
"This Study" eigenvalue 0.0013628611322167579
"This Study" eigenvalue 5.299762816906978e-4
"This Study" eigenvalue 0.006754671989434935
"This Study" eigenvalue 2.8985947873941593e-5
"This Study" eigenvalue 9.093238730633592e-6
"This Study" eigenvalue 3.449404717156869e-7
"This Study" eigenvalue 7.141194490733746e-6
"This Study" eigenvalue 0.004369403572259706
"This Study" eigenvalue 0.001216403120603888
"This Study" eigenvalue 1.862892568209893e-4
"This Study" eigenvalue 6.971280272324762e-4
"This Study" eigenvalue 0.0046074313322608754
"This Study" eigenvalue 3.7776709012921067e-4
"This Study" eigenvalue 5.743534660388732e-5
"This Study" eigenvalue 0.0030859484455755316
"This Study" eigenvalue 1.581059472749404e-4
"This Study" eigenvalue 0.005777101712545158
"This Study" eigenvalue 9.289278116376527e-5
"This Study" eigenvalue 2.5532211598738077e-4
"This Study" eigenvalue 0.00558525481909669
"This Study" eigenvalue 1.0991125208565603e-4
"This Study" eigenvalue 0.0048834883300744696
"This Study" eigenvalue 0.22166404055090125
"This Study" eigenvalue 0.030965782220979607
"This Study" eigenvalue 2.562643591100689e-4
"This Study" eigenvalue 0.0022657006555262243
"This Study" eigenvalue 7.309988119566362e-5
"This Study" eigenvalue 2.2590230690741804e-5
"This Study" eigenvalue 0.01208692423687355
"This Study" eigenvalue 0.0025642968852203555
"This Study" eigenvalue 0.0035282557034644535
"This Study" eigenvalue 4.9745377893271294e-5
"This Study" eigenvalue 2.892341309661215e-5
"This Study" eigenvalue 0.0022764734447816575
"This Study" eigenvalue 3.592264940743647e-5
"This Study" eigenvalue 0.011874956875802813
"This Study" eigenvalue 0.016592407139233517
"This Study" eigenvalue 5.295252701502012e-4
"This Study" eigenvalue 6.21789953219909e-5
"This Study" eigenvalue 0.0013435112765362348
"This Study" eigenvalue 0.0010674359204226338
"This Study" eigenvalue 0.017593186645729137
"This Study" eigenvalue 8.871702824572527e-4
"This Study" eigenvalue 1.0267282239277593e-4
"This Study" eigenvalue 9.238054819552373e-4
"This Study" eigenvalue 8.95840709246092e-4
"This Study" eigenvalue 5.19189133046975e-4
"This Study" eigenvalue 2.0291150319082525e-4
"This Study" eigenvalue 2.0031295441251082e-5
"This Study" eigenvalue 0.0452991442585934
"This Study" eigenvalue 0.0019026087129184978
"This Study" eigenvalue 0.0043145905946669035
"This Study" eigenvalue 0.04621323070883996
"This Study" eigenvalue 3.5574558144693425e-4
"This Study" eigenvalue 2.1679252751638658e-4
"This Study" eigenvalue 0.0018348462809649395
"This Study" eigenvalue 0.0037760351219595298
"This Study" eigenvalue 0.00278728326848815
"This Study" eigenvalue 0.023535479414965248
"This Study" eigenvalue 0.002219893613592457
"This Study" eigenvalue 3.67090407120673e-5
"This Study" eigenvalue 0.005873179870402908
"This Study" eigenvalue 1.1876570281496843e-6
"This Study" eigenvalue 0.00287585105715876
"This Study" eigenvalue 4.083984518342459e-4
"This Study" eigenvalue 1.0349602558521717e-4
"This Study" eigenvalue 0.0021282198798634588
"This Study" eigenvalue 3.515205959881266e-4
"This Study" eigenvalue 5.1395754340078125e-6
"This Study" eigenvalue 1.89939142688392e-5
"This Study" eigenvalue 0.0014203930982020555
"This Study" eigenvalue 1.4695140048438587e-4
"This Study" eigenvalue 2.3312311202981737e-4
"This Study" eigenvalue 0.016839817924614725
"This Study" eigenvalue 1.640398679668224e-5
"This Study" eigenvalue 8.627150762826531e-4
"This Study" eigenvalue 0.011498632883040403
"This Study" eigenvalue 0.0010421622179441266
"This Study" eigenvalue 3.3065823139381305e-5
"This Study" eigenvalue 0.05003685036510967
"This Study" eigenvalue 0.001084944329496889
"This Study" eigenvalue 1.7287929022471595e-4
"This Study" eigenvalue 0.060350542626539314
"This Study" eigenvalue 3.67886567379161e-6
"This Study" eigenvalue 0.04556387988885216
"This Study" eigenvalue 0.001902326568219225
"This Study" eigenvalue 0.09381259702753515
"This Study" eigenvalue 0.005982897444362498
"This Study" eigenvalue 1.894851843755357e-5
"This Study" eigenvalue 2.13874830823495e-4
"This Study" eigenvalue 1.2253082707565306e-4
"This Study" eigenvalue 1.5253606526743245e-4
"This Study" eigenvalue 0.01652292571554105
"This Study" eigenvalue 4.757102290053503e-4
"This Study" eigenvalue 3.8047418733010736e-6
"This Study" eigenvalue 0.002284455215573628
"This Study" eigenvalue 7.358462103385556e-4
"This Study" eigenvalue 0.006299189769415847
"This Study" eigenvalue 0.002210169429095201
"This Study" eigenvalue 0.0010902761396191243
"This Study" eigenvalue 1.9067916729825868e-4
"This Study" eigenvalue 8.469543153744849e-6
"This Study" eigenvalue 0.0010951606850460906
"This Study" eigenvalue 0.002265166381611957
"This Study" eigenvalue 1.5310873725881641e-4
"This Study" eigenvalue 2.962055059418741e-4
"This Study" eigenvalue 4.133639784818095e-6
"This Study" eigenvalue 2.626759265600761e-4
"This Study" eigenvalue 8.809674612896161e-5
"This Study" eigenvalue 0.0010747566039000886
"This Study" eigenvalue 1.1251407881236579e-4
"This Study" eigenvalue 9.267886673219525e-5
"This Study" eigenvalue 2.088991112564401e-6
"This Study" eigenvalue 2.1395148584755157e-4
"This Study" eigenvalue 2.4088314190081477e-5
"This Study" eigenvalue 1.966666383376317e-5
"This Study" eigenvalue 1.728792902247162e-4
"This Study" eigenvalue 0.030323697458099944
"This Study" eigenvalue 4.453515324681089e-4
"This Study" eigenvalue 1.585151233822473e-5
"This Study" eigenvalue 0.0011333958649409905
"This Study" eigenvalue 6.968572992962978e-5
"This Study" eigenvalue 1.724303490062233e-4
"This Study" eigenvalue 0.0012473991712853853
"This Study" eigenvalue 2.484709400257655e-6
"This Study" eigenvalue 1.2595936794622265e-4
"This Study" eigenvalue 5.079234598652555e-5
"This Study" eigenvalue 1.6825922517220264e-4
"This Study" eigenvalue 4.8415147809795374e-4
"This Study" eigenvalue 3.574452002429002e-4
"This Study" eigenvalue 0.16290315880146125
"This Study" eigenvalue 2.0092596545908444e-4
"This Study" eigenvalue 3.9470066461137727e-4
"This Study" eigenvalue 0.15522951626262763
"This Study" eigenvalue 0.0014738303311812228
"This Study" eigenvalue 2.7561407476109524e-5
"This Study" eigenvalue 5.161702783427537e-5
"This Study" eigenvalue 2.272486497238213e-5
"This Study" eigenvalue 2.0473887338734586e-4
"This Study" eigenvalue 0.009574852952724273
"This Study" eigenvalue 3.7072269059520296e-4
"This Study" eigenvalue 0.001166981390141179
"This Study" eigenvalue 0.006863540751707026
"This Study" eigenvalue 1.9597279127466653e-5
"This Study" eigenvalue 0.007112646018331362
"This Study" eigenvalue 7.927502990419686e-4
"This Study" eigenvalue 0.013496391472641945
"This Study" eigenvalue 0.0028982915826794194
"This Study" eigenvalue 3.8811845726564366e-4
"This Study" eigenvalue 0.004409170248364996
"This Study" eigenvalue 2.5755216872766365e-4
"This Study" eigenvalue 1.5310873725881725e-4
"This Study" eigenvalue 4.144770869217672e-4
"This Study" eigenvalue 6.935110887369294e-4
"This Study" eigenvalue 2.802317187442554e-4
"This Study" eigenvalue 3.5840222768916604e-4
"This Study" eigenvalue 1.136534073200759e-4
"This Study" eigenvalue 1.15470770589875e-5
"This Study" eigenvalue 4.1738096201269094e-4
"This Study" eigenvalue 0.019353325939688148
"This Study" eigenvalue 0.0061606234914516915
"This Study" eigenvalue 8.195452996761073e-5
"This Study" eigenvalue 0.004636637869574243
"This Study" eigenvalue 0.005775542394020527
"This Study" eigenvalue 0.001982432723628542
"This Study" eigenvalue 0.1265361718345219
"This Study" eigenvalue 2.024305730775568e-4
"This Study" eigenvalue 7.991154904929492e-6
"This Study" eigenvalue 2.352981755424254e-4
"This Study" eigenvalue 5.042508697565078e-4
"This Study" eigenvalue 1.0532905393526575e-5
"This Study" eigenvalue 8.073321707838109e-4
"This Study" eigenvalue 7.139540631949661e-6
"This Study" eigenvalue 0.06116293373529727
"This Study" eigenvalue 0.001066103705387182
"This Study" eigenvalue 0.0019828785582597765
"This Study" eigenvalue 3.0624138917114896e-5
"This Study" eigenvalue 3.9101040332879916e-5
"This Study" eigenvalue 3.5070758193029195e-4
"This Study" eigenvalue 0.00464514840872466
"This Study" eigenvalue 2.830583920576296e-5
"This Study" eigenvalue 0.004556362053169875
"This Study" eigenvalue 4.6477736385622756e-5
"This Study" eigenvalue 0.02407627843260762
"This Study" eigenvalue 0.004953174638418595
"This Study" eigenvalue 1.586799266917444e-4
"This Study" eigenvalue 0.017725035981210356
"This Study" eigenvalue 3.572181167719254e-5
"This Study" eigenvalue 3.5012634579011106e-5
"This Study" eigenvalue 1.5358762491885408e-4
"This Study" eigenvalue 2.9677131706896035e-8
"This Study" eigenvalue 2.3861768194088722e-4
"This Study" eigenvalue 0.006994654114944693
"This Study" eigenvalue 0.0014749986605641034
"This Study" eigenvalue 2.8351200489820964e-4
"This Study" eigenvalue 1.1094384823563387e-4
"This Study" eigenvalue 8.931758797025093e-6
"This Study" eigenvalue 2.554618829552105e-4
"This Study" eigenvalue 0.06638207912285161
"This Study" eigenvalue 0.0010831250179945534
"This Study" eigenvalue 4.036843108436216e-5
"This Study" eigenvalue 1.4804132182002708e-4
"This Study" eigenvalue 1.0810149260008773e-5
"This Study" eigenvalue 1.52371207047861e-5
"This Study" eigenvalue 1.1773896950808288e-4
"This Study" eigenvalue 1.4161128672411484e-4
"This Study" eigenvalue 0.00944611074667943
"This Study" eigenvalue 0.0019129027061082543
"This Study" eigenvalue 9.130078275894446e-6
"This Study" eigenvalue 1.728792902247165e-4
"This Study" eigenvalue 2.845212942071759e-4
"This Study" eigenvalue 0.004667158866809098
"This Study" eigenvalue 5.268141312379305e-4
"This Study" eigenvalue 0.0011342503513716113
"This Study" eigenvalue 2.5716726887571546e-4
"This Study" eigenvalue 1.5259234614304105e-4
"This Study" eigenvalue 2.984238049077728e-4
"This Study" eigenvalue 4.819960998583456e-5
"This Study" eigenvalue 0.03350716491339216
"This Study" eigenvalue 4.975304873484737e-4
"This Study" eigenvalue 2.924871125097958e-4
"This Study" eigenvalue 0.0043228417210776394
"This Study" eigenvalue 2.571672688757151e-4
"This Study" eigenvalue 6.529088606166799e-5
"This Study" eigenvalue 2.0476254330029875e-4
"This Study" eigenvalue 0.13006529223569369
"This Study" eigenvalue 1.3225319416550736e-4
"This Study" eigenvalue 9.547535091042281e-4
"This Study" eigenvalue 4.677977877005036e-4
"This Study" eigenvalue 1.1893523987498533e-4
"This Study" eigenvalue 0.003982284648358901
"This Study" eigenvalue 7.437089198254355e-5
"This Study" eigenvalue 0.17186896300149823
"This Study" eigenvalue 0.009973583214784752
"This Study" eigenvalue 3.1390435344069224e-4
"This Study" eigenvalue 2.4155042349152032e-4
"This Study" eigenvalue 0.03229857002569143
"This Study" eigenvalue 9.619727630487658e-5
"This Study" eigenvalue 3.8517435454586994e-4
"This Study" eigenvalue 2.934994683907113e-4
"This Study" eigenvalue 0.001683233857435866
"This Study" eigenvalue 2.3378277775877617e-4
"This Study" eigenvalue 4.7907301440933505e-6
"This Study" eigenvalue 2.7243881186420413e-4
"This Study" eigenvalue 4.904000153455898e-4
"This Study" eigenvalue 0.0017103702339710386
"This Study" eigenvalue 0.0016316183874661564
"This Study" eigenvalue 2.826018056939858e-4
"This Study" eigenvalue 1.569375686155684e-4
"This Study" eigenvalue 3.794579722808533e-4
"This Study" eigenvalue 0.0014528497423600731
"This Study" eigenvalue 0.001396530217735668
"This Study" eigenvalue 3.342398218612748e-4
"This Study" eigenvalue 1.7780256730500315e-4
"This Study" eigenvalue 3.6695787875291396e-5
"This Study" eigenvalue 6.986065050464369e-4
"This Study" eigenvalue 3.5388552286919983e-4
"This Study" eigenvalue 0.023342676662380366
"This Study" eigenvalue 0.004366648909221406
"This Study" eigenvalue 2.122919376711969e-4
"This Study" eigenvalue 2.4648596798989288e-5
"This Study" eigenvalue 0.0022943008367542856
"This Study" eigenvalue 5.266249747485381e-5
"This Study" eigenvalue 0.002289251642529161
"This Study" eigenvalue 0.06436335358348005
"This Study" eigenvalue 0.0040290422235632496
"This Study" eigenvalue 3.0819171893807794e-4
"This Study" eigenvalue 0.002295610208189049
"This Study" eigenvalue 0.001650172169386656
"This Study" eigenvalue 0.00279701692842766
"This Study" eigenvalue 0.007890706641563433
"This Study" eigenvalue 2.85629786884309e-4
"This Study" eigenvalue 2.1071245996649672e-4
"This Study" eigenvalue 7.957872028716446e-4
"This Study" eigenvalue 3.2999526558889574e-4
"This Study" eigenvalue 8.102445630528748e-6
"This Study" eigenvalue 2.3191984983118776e-5
"This Study" eigenvalue 4.190894486677849e-7
"This Study" eigenvalue 0.022458660200200344
"This Study" eigenvalue 1.5328141936291915e-8
"This Study" eigenvalue 0.0033681155847665664
"This Study" eigenvalue 0.030323697458099944
"This Study" eigenvalue 0.003793368037277628
"This Study" eigenvalue 0.0301326445918383
"This Study" eigenvalue 2.0193499428670198e-4
"This Study" eigenvalue 0.004354195382429549
"This Study" eigenvalue 1.6162025986833704e-4
"This Study" eigenvalue 2.1583420169969228e-5
"This Study" eigenvalue 5.8295897072287835e-5
"This Study" eigenvalue 3.721406326027071e-4
"This Study" eigenvalue 5.73289653266332e-6
"This Study" eigenvalue 0.0017894235118535553
"This Study" eigenvalue 0.019386675874336977
"This Study" eigenvalue 0.00041439755749642017
"This Study" eigenvalue 8.653543647582587e-5
"This Study" eigenvalue 0.0530938052364441
"This Study" eigenvalue 1.7832026680208716e-4
"This Study" eigenvalue 0.016517156318808898
"This Study" eigenvalue 0.006863540751707025
"This Study" eigenvalue 1.7790936885618213e-5
"This Study" eigenvalue 0.0068662137204497705
"This Study" eigenvalue 6.248854372554227e-4
"This Study" eigenvalue 0.0025130679362288405
"This Study" eigenvalue 0.0016694352184193088
"This Study" eigenvalue 2.384237889933863e-4
"This Study" eigenvalue 0.09949142572566388
"This Study" eigenvalue 0.011851290774881918
"This Study" eigenvalue 0.001105721574812941
"This Study" eigenvalue 0.03091056727820091
"This Study" eigenvalue 2.1615255390576113e-4
"This Study" eigenvalue 4.652682783535499e-4
"This Study" eigenvalue 3.500221264527108e-5
"This Study" eigenvalue 4.023902767315493e-4
"This Study" eigenvalue 5.91868216390543e-5
"This Study" eigenvalue 1.0198624920594093e-4
"This Study" eigenvalue 0.13605450699029212
"This Study" eigenvalue 0.0016738882695769652
"This Study" eigenvalue 6.365291609456073e-5
"This Study" eigenvalue 4.7713486713305345e-4
"This Study" eigenvalue 9.745684359928751e-4
"This Study" eigenvalue 0.0012873834272944635
"This Study" eigenvalue 2.5716726887571584e-4
"This Study" eigenvalue 2.251558783953111e-8
"This Study" eigenvalue 0.0019241029045979972
"This Study" eigenvalue 0.0020981202726098984
"This Study" eigenvalue 0.006864095329329388
"This Study" eigenvalue 2.3378277775877674e-4
"This Study" eigenvalue 0.00559486589339491
"This Study" eigenvalue 0.009926672021861574
"This Study" eigenvalue 6.37352089826204e-6
"This Study" eigenvalue 6.856119125973153e-4
"This Study" eigenvalue 0.09260654704724887
"This Study" eigenvalue 1.7809767056659688e-4
"This Study" eigenvalue 2.3376267796850798e-4
"This Study" eigenvalue 0.005775542394020529
"This Study" eigenvalue 3.2859207202161957e-4
"This Study" eigenvalue 0.0014934670180797888
"This Study" eigenvalue 8.858828704845864e-4
"This Study" eigenvalue 2.9625224676256097e-5
"This Study" eigenvalue 0.0011157344189413122
"This Study" eigenvalue 0.007371892109027832
"This Study" eigenvalue 0.011624207201292692
"This Study" eigenvalue 6.219168792364633e-4
"This Study" eigenvalue 7.864780541649043e-4
"This Study" eigenvalue 0.0031941149937074077
"This Study" eigenvalue 0.030324365361271408
"This Study" eigenvalue 2.3640992372482073e-4
"This Study" eigenvalue 0.003962110083537982
"This Study" eigenvalue 0.003567950536879574
"This Study" eigenvalue 0.003328399222670241
"This Study" eigenvalue 8.132677700231349e-4
"This Study" eigenvalue 8.279450295109539e-4
"This Study" eigenvalue 0.020776082805279508
"This Study" eigenvalue 0.023317023197533895
"This Study" eigenvalue 1.7109990003220057e-4
"This Study" eigenvalue 0.01744759093376083
"This Study" eigenvalue 0.0011989664388188932
"This Study" eigenvalue 5.206175183388741e-4
"This Study" eigenvalue 0.0022896468998297803
"This Study" eigenvalue 2.55667588826989e-4
"This Study" eigenvalue 0.0033570954154200573
"This Study" eigenvalue 0.25841619280205935
"This Study" eigenvalue 0.0036373786583859652
"This Study" eigenvalue 0.0014439312511381841
"This Study" eigenvalue 0.001772708803663093
"This Study" eigenvalue 3.954642793283994e-4
"This Study" eigenvalue 7.349884441839284e-4
"This Study" eigenvalue 0.01791540110880797
"This Study" eigenvalue 0.003084343187343403
"This Study" eigenvalue 0.0013185509833587774
"This Study" eigenvalue 7.691183753309875e-5
"This Study" eigenvalue 7.181528345405663e-5
"This Study" eigenvalue 1.5399069778512084e-4
"This Study" eigenvalue 2.4318884914980416e-4
"This Study" eigenvalue 0.0014414241648719535
"This Study" eigenvalue 4.615440066647103e-4
"This Study" eigenvalue 0.02315869885316432
"This Study" eigenvalue 0.053092493494307155
"This Study" eigenvalue 0.04813683840142206
"This Study" eigenvalue 0.0016801593150868903
"This Study" eigenvalue 0.002289276785082543
"This Study" eigenvalue 0.059897263935251396
"This Study" eigenvalue 0.012078176673652666
"This Study" eigenvalue 0.06974764991308668
"This Study" eigenvalue 0.02064793413150652
"This Study" eigenvalue 0.00875102298404687
"This Study" eigenvalue 0.0023612548313064136
"This Study" eigenvalue 0.004434056611721978
"This Study" eigenvalue 0.054631278485409177
"This Study" eigenvalue 0.008342907010456767
"This Study" eigenvalue 0.0854928491491938
"This Study" eigenvalue 0.0014449639877653232
"This Study" eigenvalue 0.13132194435553685
"This Study" eigenvalue 0.049835249272569285
Hallmarks eigenvalue 8.496747787149488e-6
Hallmarks eigenvalue 9.614624974704983e-5
Hallmarks eigenvalue 8.443983740074798e-6
Hallmarks eigenvalue 4.8209139710153735e-6
Hallmarks eigenvalue 0.06235838508993532
Hallmarks eigenvalue 0.0020444503223281643
Hallmarks eigenvalue 7.370480072356029e-4
Hallmarks eigenvalue 0.0018955512974492771
Hallmarks eigenvalue 0.07207425917186015
Hallmarks eigenvalue 1.5791927199875383e-4
Hallmarks eigenvalue 5.995524866723528e-6
Hallmarks eigenvalue 0.0020276346347489196
Hallmarks eigenvalue 4.160002634611415e-6
Hallmarks eigenvalue 0.004482467870183613
Hallmarks eigenvalue 6.26038370834577e-5
Hallmarks eigenvalue 0.0010039361505775634
Hallmarks eigenvalue 0.062358385089935305
Hallmarks eigenvalue 0.2422768423525728
Hallmarks eigenvalue 1.0352371005137213e-4
Hallmarks eigenvalue 0.028365889035563276
Hallmarks eigenvalue 4.570435686654585e-4
Hallmarks eigenvalue 2.2468812118243416e-4
Hallmarks eigenvalue 0.07188235974550693
Hallmarks eigenvalue 9.847590776458899e-6
Hallmarks eigenvalue 5.0109078026378494e-5
Hallmarks eigenvalue 0.07227557575160853
Hallmarks eigenvalue 0.011819549306361646
Hallmarks eigenvalue 8.035659992489984e-4
Hallmarks eigenvalue 0.0020896157051306387
Hallmarks eigenvalue 0.03350977903159155
Hallmarks eigenvalue 4.776817227604728e-9
Hallmarks eigenvalue 0.06685281949844596
Hallmarks eigenvalue 1.939283853382425e-4
Hallmarks eigenvalue 0.004828082541154543
Hallmarks eigenvalue 8.496747787151053e-6
Hallmarks eigenvalue 0.0014396917672315735
Hallmarks eigenvalue 1.0749014191824859e-6
Hallmarks eigenvalue 0.004506988185315622
Hallmarks eigenvalue 0.0023535388041900224
Hallmarks eigenvalue 0.008118643451706486
Hallmarks eigenvalue 6.455571377352757e-6
Hallmarks eigenvalue 0.03278549178878771
Hallmarks eigenvalue 5.811445307745763e-5
Hallmarks eigenvalue 0.019927957184320843
Hallmarks eigenvalue 0.062358385089935305
Hallmarks eigenvalue 0.0020410599544394272
Hallmarks eigenvalue 1.2644002137538973e-4
Hallmarks eigenvalue 0.004164450338007553
Hallmarks eigenvalue 0.10974883395634122
Hallmarks eigenvalue 7.585716382310948e-7
Hallmarks eigenvalue 1.444561223929999e-4
Hallmarks eigenvalue 1.2644002137539051e-4
Hallmarks eigenvalue 9.274023839860341e-4
Hallmarks eigenvalue 7.585716382245299e-7
Hallmarks eigenvalue 5.783131499395029e-5
Hallmarks eigenvalue 0.004854743407103127
Hallmarks eigenvalue 0.06678252382580821
Hallmarks eigenvalue 6.702911666842536e-8
Hallmarks eigenvalue 0.007329304118544078
Hallmarks eigenvalue 1
Hallmarks eigenvalue 0.002041059954439433
Hallmarks eigenvalue 3.2421201725308274e-4
Hallmarks eigenvalue 6.455571377359172e-6
Hallmarks eigenvalue 0.06235838508993528
Hallmarks eigenvalue 7.370480072356011e-4
Hallmarks eigenvalue 0.0051491768969935
Hallmarks eigenvalue 0.0031099006983347902
Hallmarks eigenvalue 1.93928385338243e-4
Hallmarks eigenvalue 0.0015501616908238512
Hallmarks eigenvalue 4.730330236476035e-8
Hallmarks eigenvalue 1.3541055830522706e-4
Hallmarks eigenvalue 1.571752612658628e-4
Hallmarks eigenvalue 0.06235838508993522
Hallmarks eigenvalue 9.98298775421862e-7
Hallmarks eigenvalue 0.004854743407103124
Hallmarks eigenvalue 1.1358834537776514e-5
Hallmarks eigenvalue 0.032731122711015005
Hallmarks eigenvalue 1.075220427091505e-6
Hallmarks eigenvalue 1.4948503263191073e-5
Hallmarks eigenvalue 0.0778522952462837
Hallmarks eigenvalue 6.676734062137095e-5
Hallmarks eigenvalue 1.0352371005136858e-4
Hallmarks eigenvalue 3.210943558389525e-4
Hallmarks eigenvalue 6.167741925524359e-5
Hallmarks eigenvalue 0.007329304118544077
Hallmarks eigenvalue 9.801195468666623e-6
Hallmarks eigenvalue 0.0020444503223281526
Hallmarks eigenvalue 1.1573122206859424e-9
Hallmarks eigenvalue 0.0051991727621788645
Hallmarks eigenvalue 4.730330236767519e-8
Hallmarks eigenvalue 6.167741925523455e-5
Hallmarks eigenvalue 0.00014676287907582016
Hallmarks eigenvalue 0.062358385089935284
Hallmarks eigenvalue 2.2377241521763947e-4
Hallmarks eigenvalue 7.218825666870779e-5
Hallmarks eigenvalue 9.847590776460539e-6
Hallmarks eigenvalue 0.242276842352573
Hallmarks eigenvalue 6.260383708345275e-5
Hallmarks eigenvalue 0.02155154253585528
Hallmarks eigenvalue 4.570435686654483e-4
Hallmarks eigenvalue 9.008050508814823e-6
Hallmarks eigenvalue 7.370480072356071e-4
Hallmarks eigenvalue 6.225229951024618e-8
Hallmarks eigenvalue 0.062358385089935235
Hallmarks eigenvalue 7.182582669420454e-8
Hallmarks eigenvalue 1.3625670027946112e-4
Hallmarks eigenvalue 3.006244099244006e-7
Hallmarks eigenvalue 1.6176180458032366e-5
Hallmarks eigenvalue 1.3544807188418232e-4
Hallmarks eigenvalue 1.6095549516837267e-5
Hallmarks eigenvalue 0.06235838508993528
Hallmarks eigenvalue 7.370480072356027e-4
Hallmarks eigenvalue 0.004482467870183608
Hallmarks eigenvalue 4.501543108353243e-6
Hallmarks eigenvalue 8.076717953871947e-4
Hallmarks eigenvalue 0.008424494617893219
Hallmarks eigenvalue 2.7790274444827e-7
Hallmarks eigenvalue 0.2597875406248865
Hallmarks eigenvalue 0.01850142930152806
Hallmarks eigenvalue 0.008696622346786372
Hallmarks eigenvalue 1.8559046729315818e-8
Hallmarks eigenvalue 5.783655033307516e-5
Hallmarks eigenvalue 5.59063221102455e-4
Hallmarks eigenvalue 0.25845670134942517
Hallmarks eigenvalue 0.020038000165274777
Hallmarks eigenvalue 4.0454528684910686e-5
Hallmarks eigenvalue 2.935766905884887e-6
Hallmarks eigenvalue 4.160079922843177e-6
Hallmarks eigenvalue 0.2688664432953918
Hallmarks eigenvalue 0.275935656290082
Hallmarks eigenvalue 0.0031068335644614128
Hallmarks eigenvalue 2.5940666094358226e-4
Hallmarks eigenvalue 2.545741419456802e-4
Hallmarks eigenvalue 1.8580162530685635e-5
Hallmarks eigenvalue 4.0064967716864683e-4
Hallmarks eigenvalue 0.005712688590165899
Hallmarks eigenvalue 0.2573848349863678
Hallmarks eigenvalue 3.863540843591948e-6
Hallmarks eigenvalue 0.2596922734925659
Hallmarks eigenvalue 1.9524483598674437e-7
Hallmarks eigenvalue 6.082878758288815e-4
Hallmarks eigenvalue 0.0030421727478311534
Hallmarks eigenvalue 5.295090993182391e-4
Hallmarks eigenvalue 0.008424494617893213
Hallmarks eigenvalue 0.008500201006912778
Hallmarks eigenvalue 0.028365321601301806
Hallmarks eigenvalue 8.004412780649291e-4
Hallmarks eigenvalue 0.028365321601301757
Hallmarks eigenvalue 1.8657538694819517e-5
Hallmarks eigenvalue 2.607200233662121e-4
Hallmarks eigenvalue 5.240557592391063e-4
Hallmarks eigenvalue 0.0013381882234590654
Hallmarks eigenvalue 2.583979404532979e-4
Hallmarks eigenvalue 0.26113865061474245
Hallmarks eigenvalue 0.007331646208923127
Hallmarks eigenvalue 4.10121651311466e-5
Hallmarks eigenvalue 0.020038000165274777
Hallmarks eigenvalue 5.218824058775348e-4
Hallmarks eigenvalue 0.2573848349863679
Hallmarks eigenvalue 6.057651967505005e-4
Hallmarks eigenvalue 2.569469656319396e-7
Hallmarks eigenvalue 3.718081522494384e-5
Hallmarks eigenvalue 2.3869930956826616e-4
Hallmarks eigenvalue 2.76663324458763e-7
Hallmarks eigenvalue 3.720979851186671e-4
Hallmarks eigenvalue 4.922600259564792e-4
Hallmarks eigenvalue 0.005570243648740073
Hallmarks eigenvalue 2.9357669058711857e-6
Hallmarks eigenvalue 0.2573848349863681
Hallmarks eigenvalue 0.003042172747831176
Hallmarks eigenvalue 0.020121447421836053
Hallmarks eigenvalue 2.6645433028795164e-5
Hallmarks eigenvalue 0.0018864517311164009
Hallmarks eigenvalue 1.9524483597718889e-7
Hallmarks eigenvalue 0.005597007953002944
Hallmarks eigenvalue 2.6645433028791698e-5
Hallmarks eigenvalue 0.0030421727478311678
Hallmarks eigenvalue 0.01850142930152806
Hallmarks eigenvalue 1.240830146962485e-6
Hallmarks eigenvalue 3.485262420483222e-5
Hallmarks eigenvalue 4.064602576461845e-5
Hallmarks eigenvalue 0.25738483498636805
Hallmarks eigenvalue 0.0018864517311164167
Hallmarks eigenvalue 4.00649677168655e-4
Hallmarks eigenvalue 0.2573848349863679
Hallmarks eigenvalue 2.474658662575912e-5
Hallmarks eigenvalue 0.0013253200459483379
Hallmarks eigenvalue 0.25738483498636805
Hallmarks eigenvalue 3.507040831726952e-5
Hallmarks eigenvalue 0.2573848349863678
Hallmarks eigenvalue 3.5070408317276706e-5
Hallmarks eigenvalue 0.008624908946475876
Hallmarks eigenvalue 4.064602576461543e-5
Hallmarks eigenvalue 0.25738483498636816
Hallmarks eigenvalue 2.5839794045328155e-4
Hallmarks eigenvalue 0.008438488394004082
Hallmarks eigenvalue 0.018602637138372534
Hallmarks eigenvalue 0.003042172747831181
Hallmarks eigenvalue 5.218824058775281e-4
Hallmarks eigenvalue 8.004412780649178e-4
Hallmarks eigenvalue 2.0682570211740214e-4
Hallmarks eigenvalue 0.008438488394004092
Hallmarks eigenvalue 0.017188808874878878
