# Supplementary material for: Parallelized multidimensional analytic framework applied to mammary epithelial cells uncovers regulatory principles in EMT
Source: Nat Commun. 2023 Feb 8;14:688. doi: 10.1038/s41467-023-36122-x (PMC9908882; doi:10.1038/s41467-023-36122-x)
Supplement: Supplementary file 12 — Source Data files [file 41467_2023_36122_MOESM12_ESM.zip › Source_Data_files/Source Data file ΓÇô Fig 6d.txt]

TF_name	Samples	Values	Condition	COF
GLIS2	br_UT_BRD4	2.31838813774896	UT	BRD4
SP1	br_UT_BRD4	2.91475744113535	UT	BRD4
ZNF263	br_UT_BRD4	3	UT	BRD4
GLIS2	br_UT_BRD4	2.40759876375482	UT	BRD4
GLIS2	br_UT_BRD4	1.74156886349035	UT	BRD4
GLIS2	br_UT_BRD4	1.85556658677	UT	BRD4
GLIS2	br_UT_BRD4	2.35887304014732	UT	BRD4
GLIS2	br_UT_BRD4	2.29466981506053	UT	BRD4
GLIS2	br_UT_BRD4	2.73455795038489	UT	BRD4
GLIS2	br_UT_BRD4	2.82396547539772	UT	BRD4
GLIS2	br_UT_BRD4	2.78796230011678	UT	BRD4
GLIS2	br_UT_BRD4	2.81735310511242	UT	BRD4
GLIS2	br_UT_BRD4	3	UT	BRD4
GLIS2	br_UT_BRD4	2.20952147975556	UT	BRD4
GLIS2	br_UT_BRD4	2.01651864181996	UT	BRD4
GLIS2	br_UT_BRD4	1.00791715942172	UT	BRD4
GLIS2	br_UT_BRD4	0.517861772500483	UT	BRD4
GLIS2	br_UT_BRD4	0.858671513571537	UT	BRD4
GLIS2	br_UT_BRD4	-0.55240722500038	UT	BRD4
GLIS2	br_UT_BRD4	-0.0335632583659976	UT	BRD4
GLIS2	br_UT_BRD4	-0.965348176407565	UT	BRD4
GLIS2	br_UT_BRD4	-0.958779301810053	UT	BRD4
GLIS2	br_UT_BRD4	-0.367895637639013	UT	BRD4
GLIS2	br_UT_BRD4	-1.10518009219586	UT	BRD4
GLIS2	br_UT_BRD4	-1.00992876896184	UT	BRD4
GLIS2	br_UT_BRD4	-0.869641044188185	UT	BRD4
GLIS2	br_UT_BRD4	-0.886691824872142	UT	BRD4
GLIS2	br_UT_BRD4	-0.310322202850441	UT	BRD4
GLIS2	br_UT_BRD4	0.0526191045774601	UT	BRD4
GLIS2	br_UT_BRD4	-0.306381230054119	UT	BRD4
GLIS2	br_UT_BRD4	0.524424395232429	UT	BRD4
GLIS2	br_UT_BRD4	0.534524384056071	UT	BRD4
GLIS2	br_UT_BRD4	0.841745183736887	UT	BRD4
GLIS2	br_UT_BRD4	1.70888198040239	UT	BRD4
GLIS2	br_UT_BRD4	3	UT	BRD4
GLIS2	br_UT_BRD4	2.17738882607754	UT	BRD4
GLIS2	br_UT_BRD4	2.1421294457106	UT	BRD4
GLIS2	br_UT_BRD4	0.916720259351077	UT	BRD4
GLIS2	br_UT_BRD4	2.23829667409996	UT	BRD4
GLIS2	br_UT_BRD4	2.98460770240603	UT	BRD4
GLIS2	br_UT_BRD4	2.71431150400723	UT	BRD4
GLIS2	br_UT_BRD4	1.41425386646652	UT	BRD4
GLIS2	br_UT_BRD4	1.97197810020978	UT	BRD4
GLIS2	br_UT_BRD4	1.71259868886905	UT	BRD4
GLIS2	br_UT_BRD4	2.46371743258776	UT	BRD4
GLIS2	br_UT_BRD4	2.42680656519124	UT	BRD4
GLIS2	br_UT_BRD4	1.42636722780332	UT	BRD4
GLIS2	br_UT_BRD4	2.38785189682198	UT	BRD4
GLIS2	br_UT_BRD4	2.56436701084776	UT	BRD4
GLIS2	br_UT_BRD4	1.67186468979441	UT	BRD4
GLIS2	br_UT_BRD4	2.41720644377799	UT	BRD4
GLIS2	br_UT_BRD4	0.487356020157719	UT	BRD4
GLIS2	br_UT_BRD4	1.07569551706186	UT	BRD4
GLIS2	br_UT_BRD4	2.04600027421895	UT	BRD4
GLIS2	br_UT_BRD4	2.41675125782851	UT	BRD4
GLIS2	br_UT_BRD4	0.456474087428148	UT	BRD4
GLIS2	br_UT_BRD4	2.65471350804708	UT	BRD4
SP1	br_UT_BRD4	3	UT	BRD4
SP1	br_UT_BRD4	2.7622001094641	UT	BRD4
SP1	br_UT_BRD4	2.86098890188516	UT	BRD4
SP1	br_UT_BRD4	3	UT	BRD4
SP1	br_UT_BRD4	2.65551986265431	UT	BRD4
SP1	br_UT_BRD4	2.59433545395628	UT	BRD4
SP1	br_UT_BRD4	2.74216558300143	UT	BRD4
SP1	br_UT_BRD4	3	UT	BRD4
SP1	br_UT_BRD4	2.90921154077622	UT	BRD4
SP1	br_UT_BRD4	2.04376335176633	UT	BRD4
SP1	br_UT_BRD4	1.56692742144777	UT	BRD4
SP1	br_UT_BRD4	1.31299918633175	UT	BRD4
SP1	br_UT_BRD4	1.3865882234241	UT	BRD4
SP1	br_UT_BRD4	0.863959159635579	UT	BRD4
SP1	br_UT_BRD4	0.701282871242247	UT	BRD4
SP1	br_UT_BRD4	1.35353761619659	UT	BRD4
SP1	br_UT_BRD4	0.847217555608593	UT	BRD4
SP1	br_UT_BRD4	0.40903644843292303	UT	BRD4
SP1	br_UT_BRD4	1.08148949648132	UT	BRD4
SP1	br_UT_BRD4	0.587094770242277	UT	BRD4
SP1	br_UT_BRD4	1.09473925782778	UT	BRD4
SP1	br_UT_BRD4	3	UT	BRD4
SP1	br_UT_BRD4	3	UT	BRD4
SP1	br_UT_BRD4	2.76402550718704	UT	BRD4
SP1	br_UT_BRD4	0.216977142028589	UT	BRD4
SP1	br_UT_BRD4	-0.167376567932969	UT	BRD4
SP1	br_UT_BRD4	0.318892984394863	UT	BRD4
SP1	br_UT_BRD4	2.65067316141032	UT	BRD4
SP1	br_UT_BRD4	-0.396663066700751	UT	BRD4
SP1	br_UT_BRD4	-1.05694675310625	UT	BRD4
SP1	br_UT_BRD4	-0.428738633269483	UT	BRD4
SP1	br_UT_BRD4	-0.934062532178169	UT	BRD4
SP1	br_UT_BRD4	-1.06138449086068	UT	BRD4
SP1	br_UT_BRD4	-0.0330605144780801	UT	BRD4
SP1	br_UT_BRD4	-0.889319192684581	UT	BRD4
SP1	br_UT_BRD4	0.172024566272418	UT	BRD4
SP1	br_UT_BRD4	1.00020208120743	UT	BRD4
SP1	br_UT_BRD4	1.19628421056773	UT	BRD4
SP1	br_UT_BRD4	1.28930036500539	UT	BRD4
SP1	br_UT_BRD4	2.41527057105008	UT	BRD4
SP1	br_UT_BRD4	3	UT	BRD4
SP1	br_UT_BRD4	2.43020908089295	UT	BRD4
SP1	br_UT_BRD4	2.33225346990975	UT	BRD4
SP1	br_UT_BRD4	2.64193315849816	UT	BRD4
SP1	br_UT_BRD4	2.28585975025847	UT	BRD4
ZNF263	br_UT_BRD4	3	UT	BRD4
ZNF263	br_UT_BRD4	3	UT	BRD4
ZNF263	br_UT_BRD4	3	UT	BRD4
ZNF263	br_UT_BRD4	3	UT	BRD4
ZNF263	br_UT_BRD4	3	UT	BRD4
ZNF263	br_UT_BRD4	3	UT	BRD4
ZNF263	br_UT_BRD4	2.91748432708063	UT	BRD4
ZNF263	br_UT_BRD4	2.10436673522948	UT	BRD4
ZNF263	br_UT_BRD4	3	UT	BRD4
ZNF263	br_UT_BRD4	2.03508268510863	UT	BRD4
ZNF263	br_UT_BRD4	1.76888232926619	UT	BRD4
ZNF263	br_UT_BRD4	2.62299047987748	UT	BRD4
ZNF263	br_UT_BRD4	3	UT	BRD4
ZNF263	br_UT_BRD4	3	UT	BRD4
ZNF263	br_UT_BRD4	3	UT	BRD4
ZNF263	br_UT_BRD4	1.37723637640432	UT	BRD4
ZNF263	br_UT_BRD4	0.831438378510879	UT	BRD4
ZNF263	br_UT_BRD4	1.12461826586042	UT	BRD4
ZNF263	br_UT_BRD4	0.933822267697502	UT	BRD4
ZNF263	br_UT_BRD4	0.524036324251483	UT	BRD4
ZNF263	br_UT_BRD4	0.931353013844326	UT	BRD4
ZNF263	br_UT_BRD4	1.8809445965587	UT	BRD4
ZNF263	br_UT_BRD4	3	UT	BRD4
ZNF263	br_UT_BRD4	2.33574054149454	UT	BRD4
ZNF263	br_UT_BRD4	1.05180610528894	UT	BRD4
ZNF263	br_UT_BRD4	1.24587899892504	UT	BRD4
ZNF263	br_UT_BRD4	1.24459191120412	UT	BRD4
ZNF263	br_UT_BRD4	0.617971431398574	UT	BRD4
ZNF263	br_UT_BRD4	0.5673784460012	UT	BRD4
ZNF263	br_UT_BRD4	0.548251685278378	UT	BRD4
ZNF263	br_UT_BRD4	2.91181195148041	UT	BRD4
ZNF263	br_UT_BRD4	3	UT	BRD4
ZNF263	br_UT_BRD4	2.1774894255954	UT	BRD4
ZNF263	br_UT_BRD4	-0.115887006811931	UT	BRD4
ZNF263	br_UT_BRD4	0.0895034234997495	UT	BRD4
ZNF263	br_UT_BRD4	0.663802631188514	UT	BRD4
ZNF263	br_UT_BRD4	0.459522830686262	UT	BRD4
ZNF263	br_UT_BRD4	0.0926570068528572	UT	BRD4
ZNF263	br_UT_BRD4	0.557810568456178	UT	BRD4
ZNF263	br_UT_BRD4	0.42727848978066	UT	BRD4
ZNF263	br_UT_BRD4	0.369495862910729	UT	BRD4
ZNF263	br_UT_BRD4	0.357792307267216	UT	BRD4
ZNF263	br_UT_BRD4	0.335439443344611	UT	BRD4
ZNF263	br_UT_BRD4	0.527455089479198	UT	BRD4
ZNF263	br_UT_BRD4	0.766696951451727	UT	BRD4
ZNF263	br_UT_BRD4	0.0504440527580247	UT	BRD4
ZNF263	br_UT_BRD4	-0.200983211834857	UT	BRD4
ZNF263	br_UT_BRD4	0.539502175786993	UT	BRD4
ZNF263	br_UT_BRD4	2.99998595841919	UT	BRD4
ZNF263	br_UT_BRD4	3	UT	BRD4
ZNF263	br_UT_BRD4	2.54770624111999	UT	BRD4
ZNF263	br_UT_BRD4	1.66158169953756	UT	BRD4
ZNF263	br_UT_BRD4	1.11297024742602	UT	BRD4
ZNF263	br_UT_BRD4	2.06645912060735	UT	BRD4
ZNF263	br_UT_BRD4	1.79488247206565	UT	BRD4
ZNF263	br_UT_BRD4	1.51068989766488	UT	BRD4
ZNF263	br_UT_BRD4	1.82473269971693	UT	BRD4
ZNF263	br_UT_BRD4	2.13917639878556	UT	BRD4
ZNF263	br_UT_BRD4	3	UT	BRD4
ZNF263	br_UT_BRD4	2.01049984726162	UT	BRD4
ZNF263	br_UT_BRD4	2.17468290840592	UT	BRD4
ZNF263	br_UT_BRD4	1.94801362732781	UT	BRD4
ZNF263	br_UT_BRD4	2.15929467444244	UT	BRD4
ZNF263	br_UT_BRD4	2.25889144103062	UT	BRD4
ZNF263	br_UT_BRD4	1.85169097247968	UT	BRD4
ZNF263	br_UT_BRD4	2.10324758038854	UT	BRD4
ZNF263	br_UT_BRD4	2.63513885903836	UT	BRD4
ZNF263	br_UT_BRD4	3	UT	BRD4
ZNF263	br_UT_BRD4	3	UT	BRD4
ZNF263	br_UT_BRD4	2.80404878733468	UT	BRD4
ZNF263	br_UT_BRD4	3	UT	BRD4
ZNF263	br_UT_BRD4	2.79814916559255	UT	BRD4
ZNF263	br_UT_BRD4	3	UT	BRD4
ZNF263	br_UT_BRD4	3	UT	BRD4
ZNF263	br_UT_BRD4	2.87933876578675	UT	BRD4
GLIS2	br_TGFB_BRD4	3	TGF	BRD4
SP1	br_TGFB_BRD4	3	TGF	BRD4
ZNF263	br_TGFB_BRD4	3	TGF	BRD4
GLIS2	br_TGFB_BRD4	2.91692584803908	TGF	BRD4
GLIS2	br_TGFB_BRD4	3	TGF	BRD4
GLIS2	br_TGFB_BRD4	3	TGF	BRD4
GLIS2	br_TGFB_BRD4	3	TGF	BRD4
GLIS2	br_TGFB_BRD4	3	TGF	BRD4
GLIS2	br_TGFB_BRD4	3	TGF	BRD4
GLIS2	br_TGFB_BRD4	3	TGF	BRD4
GLIS2	br_TGFB_BRD4	3	TGF	BRD4
GLIS2	br_TGFB_BRD4	3	TGF	BRD4
GLIS2	br_TGFB_BRD4	3	TGF	BRD4
GLIS2	br_TGFB_BRD4	3	TGF	BRD4
GLIS2	br_TGFB_BRD4	3	TGF	BRD4
GLIS2	br_TGFB_BRD4	1.2766388738354	TGF	BRD4
GLIS2	br_TGFB_BRD4	0.868647703371863	TGF	BRD4
GLIS2	br_TGFB_BRD4	0.875358460499033	TGF	BRD4
GLIS2	br_TGFB_BRD4	-0.0393648458421293	TGF	BRD4
GLIS2	br_TGFB_BRD4	-0.617941066395105	TGF	BRD4
GLIS2	br_TGFB_BRD4	-0.216998147882474	TGF	BRD4
GLIS2	br_TGFB_BRD4	-0.688800812859865	TGF	BRD4
GLIS2	br_TGFB_BRD4	-0.90308131553594	TGF	BRD4
GLIS2	br_TGFB_BRD4	-0.787001758682815	TGF	BRD4
GLIS2	br_TGFB_BRD4	-0.470654293989503	TGF	BRD4
GLIS2	br_TGFB_BRD4	-0.691931152203706	TGF	BRD4
GLIS2	br_TGFB_BRD4	-0.574862369936185	TGF	BRD4
GLIS2	br_TGFB_BRD4	-0.676177088812965	TGF	BRD4
GLIS2	br_TGFB_BRD4	0.101171992321976	TGF	BRD4
GLIS2	br_TGFB_BRD4	-0.138548577094155	TGF	BRD4
GLIS2	br_TGFB_BRD4	0.544954220170518	TGF	BRD4
GLIS2	br_TGFB_BRD4	0.983565824337819	TGF	BRD4
GLIS2	br_TGFB_BRD4	1.04391860126954	TGF	BRD4
GLIS2	br_TGFB_BRD4	2.72319093031486	TGF	BRD4
GLIS2	br_TGFB_BRD4	3	TGF	BRD4
GLIS2	br_TGFB_BRD4	3	TGF	BRD4
GLIS2	br_TGFB_BRD4	3	TGF	BRD4
GLIS2	br_TGFB_BRD4	2.56672014359974	TGF	BRD4
GLIS2	br_TGFB_BRD4	3	TGF	BRD4
GLIS2	br_TGFB_BRD4	3	TGF	BRD4
GLIS2	br_TGFB_BRD4	2.83094067719251	TGF	BRD4
GLIS2	br_TGFB_BRD4	2.93361687686929	TGF	BRD4
GLIS2	br_TGFB_BRD4	2.80525983833939	TGF	BRD4
GLIS2	br_TGFB_BRD4	2.77727010906659	TGF	BRD4
GLIS2	br_TGFB_BRD4	3	TGF	BRD4
GLIS2	br_TGFB_BRD4	3	TGF	BRD4
GLIS2	br_TGFB_BRD4	2.80828530075018	TGF	BRD4
GLIS2	br_TGFB_BRD4	3	TGF	BRD4
GLIS2	br_TGFB_BRD4	2.71521228006569	TGF	BRD4
GLIS2	br_TGFB_BRD4	2.19687941464166	TGF	BRD4
GLIS2	br_TGFB_BRD4	3	TGF	BRD4
GLIS2	br_TGFB_BRD4	1.76975885568218	TGF	BRD4
GLIS2	br_TGFB_BRD4	1.76763283446922	TGF	BRD4
GLIS2	br_TGFB_BRD4	3	TGF	BRD4
GLIS2	br_TGFB_BRD4	3	TGF	BRD4
GLIS2	br_TGFB_BRD4	2.03701344390703	TGF	BRD4
GLIS2	br_TGFB_BRD4	3	TGF	BRD4
SP1	br_TGFB_BRD4	3	TGF	BRD4
SP1	br_TGFB_BRD4	3	TGF	BRD4
SP1	br_TGFB_BRD4	3	TGF	BRD4
SP1	br_TGFB_BRD4	3	TGF	BRD4
SP1	br_TGFB_BRD4	3	TGF	BRD4
SP1	br_TGFB_BRD4	3	TGF	BRD4
SP1	br_TGFB_BRD4	3	TGF	BRD4
SP1	br_TGFB_BRD4	3	TGF	BRD4
SP1	br_TGFB_BRD4	3	TGF	BRD4
SP1	br_TGFB_BRD4	3	TGF	BRD4
SP1	br_TGFB_BRD4	2.96807980169	TGF	BRD4
SP1	br_TGFB_BRD4	3	TGF	BRD4
SP1	br_TGFB_BRD4	2.23338743244589	TGF	BRD4
SP1	br_TGFB_BRD4	2.08491297156208	TGF	BRD4
SP1	br_TGFB_BRD4	1.75630459178764	TGF	BRD4
SP1	br_TGFB_BRD4	2.10098632060991	TGF	BRD4
SP1	br_TGFB_BRD4	1.82911573083169	TGF	BRD4
SP1	br_TGFB_BRD4	1.72948966771965	TGF	BRD4
SP1	br_TGFB_BRD4	1.94653769164303	TGF	BRD4
SP1	br_TGFB_BRD4	1.90540382242447	TGF	BRD4
SP1	br_TGFB_BRD4	2.45069558307733	TGF	BRD4
SP1	br_TGFB_BRD4	3	TGF	BRD4
SP1	br_TGFB_BRD4	3	TGF	BRD4
SP1	br_TGFB_BRD4	3	TGF	BRD4
SP1	br_TGFB_BRD4	0.759813506843675	TGF	BRD4
SP1	br_TGFB_BRD4	0.544150671962056	TGF	BRD4
SP1	br_TGFB_BRD4	1.10267908374593	TGF	BRD4
SP1	br_TGFB_BRD4	2.82430434838255	TGF	BRD4
SP1	br_TGFB_BRD4	-0.13063285681936	TGF	BRD4
SP1	br_TGFB_BRD4	-0.459131188890453	TGF	BRD4
SP1	br_TGFB_BRD4	-0.225478945565827	TGF	BRD4
SP1	br_TGFB_BRD4	-0.48755204635085	TGF	BRD4
SP1	br_TGFB_BRD4	0.0592894583468883	TGF	BRD4
SP1	br_TGFB_BRD4	0.795436061050507	TGF	BRD4
SP1	br_TGFB_BRD4	-0.387122246974103	TGF	BRD4
SP1	br_TGFB_BRD4	1.16432267263748	TGF	BRD4
SP1	br_TGFB_BRD4	1.54985500714286	TGF	BRD4
SP1	br_TGFB_BRD4	1.84384431554487	TGF	BRD4
SP1	br_TGFB_BRD4	2.23201055735282	TGF	BRD4
SP1	br_TGFB_BRD4	3	TGF	BRD4
SP1	br_TGFB_BRD4	3	TGF	BRD4
SP1	br_TGFB_BRD4	3	TGF	BRD4
SP1	br_TGFB_BRD4	3	TGF	BRD4
SP1	br_TGFB_BRD4	3	TGF	BRD4
SP1	br_TGFB_BRD4	3	TGF	BRD4
ZNF263	br_TGFB_BRD4	3	TGF	BRD4
ZNF263	br_TGFB_BRD4	3	TGF	BRD4
ZNF263	br_TGFB_BRD4	3	TGF	BRD4
ZNF263	br_TGFB_BRD4	3	TGF	BRD4
ZNF263	br_TGFB_BRD4	3	TGF	BRD4
ZNF263	br_TGFB_BRD4	3	TGF	BRD4
ZNF263	br_TGFB_BRD4	3	TGF	BRD4
ZNF263	br_TGFB_BRD4	3	TGF	BRD4
ZNF263	br_TGFB_BRD4	3	TGF	BRD4
ZNF263	br_TGFB_BRD4	2.74370820496804	TGF	BRD4
ZNF263	br_TGFB_BRD4	2.66198651419008	TGF	BRD4
ZNF263	br_TGFB_BRD4	3	TGF	BRD4
ZNF263	br_TGFB_BRD4	3	TGF	BRD4
ZNF263	br_TGFB_BRD4	3	TGF	BRD4
ZNF263	br_TGFB_BRD4	3	TGF	BRD4
ZNF263	br_TGFB_BRD4	1.78336730661262	TGF	BRD4
ZNF263	br_TGFB_BRD4	1.97830722591881	TGF	BRD4
ZNF263	br_TGFB_BRD4	2.38641472055483	TGF	BRD4
ZNF263	br_TGFB_BRD4	1.87142262626637	TGF	BRD4
ZNF263	br_TGFB_BRD4	1.2328814044321	TGF	BRD4
ZNF263	br_TGFB_BRD4	1.26206858802611	TGF	BRD4
ZNF263	br_TGFB_BRD4	2.73919479908959	TGF	BRD4
ZNF263	br_TGFB_BRD4	3	TGF	BRD4
ZNF263	br_TGFB_BRD4	3	TGF	BRD4
ZNF263	br_TGFB_BRD4	2.32083970865156	TGF	BRD4
ZNF263	br_TGFB_BRD4	1.72977804551798	TGF	BRD4
ZNF263	br_TGFB_BRD4	2.10254481680358	TGF	BRD4
ZNF263	br_TGFB_BRD4	1.82006494692336	TGF	BRD4
ZNF263	br_TGFB_BRD4	1.61185416475315	TGF	BRD4
ZNF263	br_TGFB_BRD4	1.38836535037212	TGF	BRD4
ZNF263	br_TGFB_BRD4	3	TGF	BRD4
ZNF263	br_TGFB_BRD4	3	TGF	BRD4
ZNF263	br_TGFB_BRD4	3	TGF	BRD4
ZNF263	br_TGFB_BRD4	0.133359027276478	TGF	BRD4
ZNF263	br_TGFB_BRD4	0.562008299362339	TGF	BRD4
ZNF263	br_TGFB_BRD4	0.172141086825073	TGF	BRD4
ZNF263	br_TGFB_BRD4	0.0812512111596463	TGF	BRD4
ZNF263	br_TGFB_BRD4	0.415646228099621	TGF	BRD4
ZNF263	br_TGFB_BRD4	0.859460879104555	TGF	BRD4
ZNF263	br_TGFB_BRD4	0.0890781676803278	TGF	BRD4
ZNF263	br_TGFB_BRD4	0.112137393667622	TGF	BRD4
ZNF263	br_TGFB_BRD4	0.864379961371117	TGF	BRD4
ZNF263	br_TGFB_BRD4	0.339181222081367	TGF	BRD4
ZNF263	br_TGFB_BRD4	0.185511408674207	TGF	BRD4
ZNF263	br_TGFB_BRD4	0.349174174249119	TGF	BRD4
ZNF263	br_TGFB_BRD4	0.307394583784982	TGF	BRD4
ZNF263	br_TGFB_BRD4	0.55576850954073	TGF	BRD4
ZNF263	br_TGFB_BRD4	0.46846127013546	TGF	BRD4
ZNF263	br_TGFB_BRD4	3	TGF	BRD4
ZNF263	br_TGFB_BRD4	3	TGF	BRD4
ZNF263	br_TGFB_BRD4	2.81085731101003	TGF	BRD4
ZNF263	br_TGFB_BRD4	2.62935441163987	TGF	BRD4
ZNF263	br_TGFB_BRD4	2.32653263869665	TGF	BRD4
ZNF263	br_TGFB_BRD4	2.77920990382583	TGF	BRD4
ZNF263	br_TGFB_BRD4	2.87236093064032	TGF	BRD4
ZNF263	br_TGFB_BRD4	2.26621760527254	TGF	BRD4
ZNF263	br_TGFB_BRD4	2.607297646653	TGF	BRD4
ZNF263	br_TGFB_BRD4	3	TGF	BRD4
ZNF263	br_TGFB_BRD4	3	TGF	BRD4
ZNF263	br_TGFB_BRD4	3	TGF	BRD4
ZNF263	br_TGFB_BRD4	3	TGF	BRD4
ZNF263	br_TGFB_BRD4	3	TGF	BRD4
ZNF263	br_TGFB_BRD4	3	TGF	BRD4
ZNF263	br_TGFB_BRD4	3	TGF	BRD4
ZNF263	br_TGFB_BRD4	2.90173814616202	TGF	BRD4
ZNF263	br_TGFB_BRD4	2.6552937194272	TGF	BRD4
ZNF263	br_TGFB_BRD4	3	TGF	BRD4
ZNF263	br_TGFB_BRD4	3	TGF	BRD4
ZNF263	br_TGFB_BRD4	3	TGF	BRD4
ZNF263	br_TGFB_BRD4	3	TGF	BRD4
ZNF263	br_TGFB_BRD4	3	TGF	BRD4
ZNF263	br_TGFB_BRD4	3	TGF	BRD4
ZNF263	br_TGFB_BRD4	3	TGF	BRD4
ZNF263	br_TGFB_BRD4	3	TGF	BRD4
ZNF263	br_TGFB_BRD4	3	TGF	BRD4
