# Supplementary material for: Parallelized multidimensional analytic framework applied to mammary epithelial cells uncovers regulatory principles in EMT
Source: Nat Commun. 2023 Feb 8;14:688. doi: 10.1038/s41467-023-36122-x (PMC9908882; doi:10.1038/s41467-023-36122-x)
Supplement: Supplementary file 12 — Source Data files [file 41467_2023_36122_MOESM12_ESM.zip › Source_Data_files/Source Data file ΓÇô Supp Fig 4b.txt]

Gene.names	Sequence	Phospho..STY.
INCENP	AAAAAAAATMALAAPSSPTPESPTMLTK	2
INCENP	AAAAAAAATMALAAPSSPTPESPTMLTK	2
INCENP	AAAAAAAATMALAAPSSPTPESPTMLTK	2
RPL4	AAAAAAALQAK	0
RPL4	AAAAAAALQAK	0
RPL4	AAAAAAALQAK	0
RPL4	AAAAAAALQAK	0
RPL4	AAAAAAALQAK	0
RPL4	AAAAAAALQAK	0
RPL4	AAAAAAALQAK	0
MECP2	AAAAAAAPSGGGGGGEEERLEEK	0
MECP2	AAAAAAAPSGGGGGGEEERLEEK	0
MECP2	AAAAAAAPSGGGGGGEEERLEEK	0
VPS51	AAAAAAGPSPGSGPGDSPEGPEGEAPER	1
VPS51	AAAAAAGPSPGSGPGDSPEGPEGEAPER	1
VPS51	AAAAAAGPSPGSGPGDSPEGPEGEAPER	1
VPS51	AAAAAAGPSPGSGPGDSPEGPEGEAPER	0
VPS51	AAAAAAGPSPGSGPGDSPEGPEGEAPER	0
VPS51	AAAAAAGPSPGSGPGDSPEGPEGEAPER	0
NCL	AAAAAPASED	1
NCL	AAAAAPASED	1
NCL	AAAAAPASED	1
NCL	AAAAAPASED	1
NCL	AAAAAPASED	1
NCL	AAAAAPASED	1
RASA2	AAAAPAAAAASSEAPAASATAEPEAGDQDSR	0
RASA2	AAAAPAAAAASSEAPAASATAEPEAGDQDSR	0
RASA2	AAAAPAAAAASSEAPAASATAEPEAGDQDSR	0
SLC35E1	AAAAVGAGHGAGGPGAASSSGGAR	0
SLC35E1	AAAAVGAGHGAGGPGAASSSGGAR	0
SLC35E1	AAAAVGAGHGAGGPGAASSSGGAR	0
	AAAGPLDMSLPSTPDIK	2
	AAAGPLDMSLPSTPDIK	2
	AAAGPLDMSLPSTPDIK	2
	AAAGPLDMSLPSTPDIK	2
	AAAGPLDMSLPSTPDIK	2
	AAAGPLDMSLPSTPDIK	2
	AAAGPLDMSLPSTPDIK	2
	AAAGPLDMSLPSTPDIK	2
	AAAGPLDMSLPSTPDIK	2
	AAAGPLDMSLPSTPDIK	2
LZTS2	AAAGVGGSLR	1
LZTS2	AAAGVGGSLR	1
LZTS2	AAAGVGGSLR	1
ZNF579	AAALQALQAQAPTSPPPPPPPLK	1
ZNF579	AAALQALQAQAPTSPPPPPPPLK	1
ZNF579	AAALQALQAQAPTSPPPPPPPLK	1
ZNF579	AAALQALQAQAPTSPPPPPPPLK	1
ZNF579	AAALQALQAQAPTSPPPPPPPLK	1
ZNF579	AAALQALQAQAPTSPPPPPPPLK	1
ZNF579	AAALQALQAQAPTSPPPPPPPLK	1
ZNF579	AAALQALQAQAPTSPPPPPPPLK	1
ZNF579	AAALQALQAQAPTSPPPPPPPLK	1
ZNF579	AAALQALQAQAPTSPPPPPPPLK	1
ZNF579	AAALQALQAQAPTSPPPPPPPLK	1
ZNF579	AAALQALQAQAPTSPPPPPPPLK	1
ZNF579	AAALQALQAQAPTSPPPPPPPLK	1
ZNF579	AAALQALQAQAPTSPPPPPPPLK	1
ZNF579	AAALQALQAQAPTSPPPPPPPLK	1
ZNF579	AAALQALQAQAPTSPPPPPPPLK	1
ZNF579	AAALQALQAQAPTSPPPPPPPLK	1
ZNF579	AAALQALQAQAPTSPPPPPPPLK	1
ZNF579	AAALQALQAQAPTSPPPPPPPLK	1
ZNF579	AAALQALQAQAPTSPPPPPPPLK	1
DBN1	AAAPQAWAGPMEEPPQAQAPPR	0
DBN1	AAAPQAWAGPMEEPPQAQAPPR	0
DBN1	AAAPQAWAGPMEEPPQAQAPPR	0
DBN1	AAAPQAWAGPMEEPPQAQAPPR	0
DBN1	AAAPQAWAGPMEEPPQAQAPPR	0
DBN1	AAAPQAWAGPMEEPPQAQAPPR	0
DBN1	AAAPQAWAGPMEEPPQAQAPPR	0
DBN1	AAAPQAWAGPMEEPPQAQAPPR	0
DBN1	AAAPQAWAGPMEEPPQAQAPPR	0
DBN1	AAAPQAWAGPMEEPPQAQAPPR	0
DBN1	AAAPQAWAGPMEEPPQAQAPPR	0
DBN1	AAAPQAWAGPMEEPPQAQAPPR	0
DBN1	AAAPQAWAGPMEEPPQAQAPPR	0
DBN1	AAAPQAWAGPMEEPPQAQAPPR	0
DBN1	AAAPQAWAGPMEEPPQAQAPPR	0
DBN1	AAAPQAWAGPMEEPPQAQAPPR	0
DBN1	AAAPQAWAGPMEEPPQAQAPPR	0
DBN1	AAAPQAWAGPMEEPPQAQAPPR	0
DBN1	AAAPQAWAGPMEEPPQAQAPPR	0
DBN1	AAAPQAWAGPMEEPPQAQAPPR	0
DBN1	AAAPQAWAGPMEEPPQAQAPPR	0
DBN1	AAAPQAWAGPMEEPPQAQAPPR	0
DBN1	AAAPQAWAGPMEEPPQAQAPPR	0
DBN1	AAAPQAWAGPMEEPPQAQAPPR	0
DBN1	AAAPQAWAGPMEEPPQAQAPPR	0
DBN1	AAAPQAWAGPMEEPPQAQAPPR	0
DBN1	AAAPQAWAGPMEEPPQAQAPPR	0
DBN1	AAAPQAWAGPMEEPPQAQAPPR	0
DBN1	AAAPQAWAGPMEEPPQAQAPPR	0
DBN1	AAAPQAWAGPMEEPPQAQAPPR	0
DBN1	AAAPQAWAGPMEEPPQAQAPPR	0
DBN1	AAAPQAWAGPMEEPPQAQAPPR	0
DBN1	AAAPQAWAGPMEEPPQAQAPPR	0
DBN1	AAAPQAWAGPMEEPPQAQAPPR	0
DBN1	AAAPQAWAGPMEEPPQAQAPPR	0
DBN1	AAAPQAWAGPMEEPPQAQAPPR	0
DBN1	AAAPQAWAGPMEEPPQAQAPPR	0
DBN1	AAAPQAWAGPMEEPPQAQAPPR	0
DBN1	AAAPQAWAGPMEEPPQAQAPPR	0
DBN1	AAAPQAWAGPMEEPPQAQAPPR	0
DBN1	AAAPQAWAGPMEEPPQAQAPPR	0
DBN1	AAAPQAWAGPMEEPPQAQAPPR	0
DBN1	AAAPQAWAGPMEEPPQAQAPPR	0
DBN1	AAAPQAWAGPMEEPPQAQAPPR	0
DBN1	AAAPQAWAGPMEEPPQAQAPPR	0
DBN1	AAAPQAWAGPMEEPPQAQAPPR	0
DBN1	AAAPQAWAGPMEEPPQAQAPPR	0
DBN1	AAAPQAWAGPMEEPPQAQAPPR	0
DBN1	AAAPQAWAGPMEEPPQAQAPPR	0
DBN1	AAAPQAWAGPMEEPPQAQAPPR	0
DBN1	AAAPQAWAGPMEEPPQAQAPPR	0
DBN1	AAAPQAWAGPMEEPPQAQAPPR	0
DBN1	AAAPQAWAGPMEEPPQAQAPPR	0
DBN1	AAAPQAWAGPMEEPPQAQAPPR	0
DBN1	AAAPQAWAGPMEEPPQAQAPPR	0
DBN1	AAAPQAWAGPMEEPPQAQAPPR	0
DBN1	AAAPQAWAGPMEEPPQAQAPPR	0
DBN1	AAAPQAWAGPMEEPPQAQAPPR	0
DBN1	AAAPQAWAGPMEEPPQAQAPPR	0
DBN1	AAAPQAWAGPMEEPPQAQAPPR	0
DBN1	AAAPQAWAGPMEEPPQAQAPPR	0
SEPT11	AAAQLLQSQAQQSGAQQTK	0
SEPT11	AAAQLLQSQAQQSGAQQTK	0
SEPT11	AAAQLLQSQAQQSGAQQTK	0
SEPT11	AAAQLLQSQAQQSGAQQTK	0
SEPT11	AAAQLLQSQAQQSGAQQTK	0
SEPT11	AAAQLLQSQAQQSGAQQTK	0
SEPT11	AAAQLLQSQAQQSGAQQTK	0
SEPT11	AAAQLLQSQAQQSGAQQTK	0
SEPT11	AAAQLLQSQAQQSGAQQTK	0
SEPT11	AAAQLLQSQAQQSGAQQTK	0
SEPT11	AAAQLLQSQAQQSGAQQTK	0
SEPT11	AAAQLLQSQAQQSGAQQTK	0
SEPT11	AAAQLLQSQAQQSGAQQTK	0
SEPT11	AAAQLLQSQAQQSGAQQTK	0
SEPT11	AAAQLLQSQAQQSGAQQTK	0
SEPT11	AAAQLLQSQAQQSGAQQTK	0
SEPT11	AAAQLLQSQAQQSGAQQTK	0
SEPT11	AAAQLLQSQAQQSGAQQTK	0
SEPT11	AAAQLLQSQAQQSGAQQTK	0
SEPT11	AAAQLLQSQAQQSGAQQTK	0
SEPT11	AAAQLLQSQAQQSGAQQTK	0
SEPT11	AAAQLLQSQAQQSGAQQTK	0
SEPT11	AAAQLLQSQAQQSGAQQTK	0
PDHA1	AAASTDYYK	0
PDHA1	AAASTDYYK	0
PDHA1	AAASTDYYK	0
PDHA1	AAASTDYYK	0
PDHA1	AAASTDYYK	0
RANBP10	AAATADPGAGNPQPGDSSGGGAGGGLPSPGEQELSR	0
RANBP10	AAATADPGAGNPQPGDSSGGGAGGGLPSPGEQELSR	0
RANBP10	AAATADPGAGNPQPGDSSGGGAGGGLPSPGEQELSR	0
RANBP10	AAATADPGAGNPQPGDSSGGGAGGGLPSPGEQELSR	0
RANBP10	AAATADPGAGNPQPGDSSGGGAGGGLPSPGEQELSR	0
RANBP10	AAATADPGAGNPQPGDSSGGGAGGGLPSPGEQELSR	0
RANBP10	AAATADPGAGNPQPGDSSGGGAGGGLPSPGEQELSR	0
RANBP10	AAATADPGAGNPQPGDSSGGGAGGGLPSPGEQELSR	0
RANBP10	AAATADPGAGNPQPGDSSGGGAGGGLPSPGEQELSR	0
RANBP10	AAATADPGAGNPQPGDSSGGGAGGGLPSPGEQELSR	0
KDM1B	AAATGNASPGKLEHSK	1
KDM1B	AAATGNASPGKLEHSK	1
KDM1B	AAATGNASPGKLEHSK	1
KDM1B	AAATGNASPGKLEHSK	1
KDM1B	AAATGNASPGKLEHSK	1
KDM1B	AAATGNASPGKLEHSK	1
NCL	AAATPAKK	0
NCL	AAATPAKK	0
NCL	AAATPAKK	0
NCL	AAATPAKK	0
MARCKSL1	AAATPESQEPQAK	2
MARCKSL1	AAATPESQEPQAK	2
MARCKSL1	AAATPESQEPQAK	2
MARCKSL1	AAATPESQEPQAK	2
MARCKSL1	AAATPESQEPQAK	2
MARCKSL1	AAATPESQEPQAK	2
MARCKSL1	AAATPESQEPQAK	2
MARCKSL1	AAATPESQEPQAK	2
MARCKSL1	AAATPESQEPQAK	2
MARCKSL1	AAATPESQEPQAK	1
MARCKSL1	AAATPESQEPQAK	1
MARCKSL1	AAATPESQEPQAK	1
MARCKSL1	AAATPESQEPQAK	1
MARCKSL1	AAATPESQEPQAK	1
MARCKSL1	AAATPESQEPQAK	1
MARCKSL1	AAATPESQEPQAK	1
MARCKSL1	AAATPESQEPQAK	1
MARCKSL1	AAATPESQEPQAK	1
MARCKSL1	AAATPESQEPQAK	1
MARCKSL1	AAATPESQEPQAK	1
MARCKSL1	AAATPESQEPQAK	1
MARCKSL1	AAATPESQEPQAK	1
MARCKSL1	AAATPESQEPQAK	1
MARCKSL1	AAATPESQEPQAK	1
MARCKSL1	AAATPESQEPQAK	1
MARCKSL1	AAATPESQEPQAK	1
TOMM22	AAAVAAAGAGEPQSPDELLPK	1
TOMM22	AAAVAAAGAGEPQSPDELLPK	1
TOMM22	AAAVAAAGAGEPQSPDELLPK	1
LRCH4	AAAVAAPLAAGGEEAAATTSVPGSPGLPGRR	1
LRCH4	AAAVAAPLAAGGEEAAATTSVPGSPGLPGRR	1
LRCH4	AAAVAAPLAAGGEEAAATTSVPGSPGLPGRR	1
PELP1	AAAVLSGPSAGSAAGVPGGTGGLSAVSSGPR	0
PELP1	AAAVLSGPSAGSAAGVPGGTGGLSAVSSGPR	0
PELP1	AAAVLSGPSAGSAAGVPGGTGGLSAVSSGPR	0
PELP1	AAAVLSGPSAGSAAGVPGGTGGLSAVSSGPR	0
PELP1	AAAVLSGPSAGSAAGVPGGTGGLSAVSSGPR	0
PELP1	AAAVLSGPSAGSAAGVPGGTGGLSAVSSGPR	0
PELP1	AAAVLSGPSAGSAAGVPGGTGGLSAVSSGPR	0
PELP1	AAAVLSGPSAGSAAGVPGGTGGLSAVSSGPR	0
PELP1	AAAVLSGPSAGSAAGVPGGTGGLSAVSSGPR	0
PELP1	AAAVLSGPSAGSAAGVPGGTGGLSAVSSGPR	0
PELP1	AAAVLSGPSAGSAAGVPGGTGGLSAVSSGPR	0
PELP1	AAAVLSGPSAGSAAGVPGGTGGLSAVSSGPR	0
PELP1	AAAVLSGPSAGSAAGVPGGTGGLSAVSSGPR	0
PCYT1A	AAAYDISEDEED	1
PCYT1A	AAAYDISEDEED	1
PCYT1A	AAAYDISEDEED	1
PCYT1A	AAAYDISEDEED	1
PCYT1A	AAAYDISEDEED	1
PCYT1A	AAAYDISEDEED	1
PCYT1A	AAAYDISEDEED	1
PCYT1A	AAAYDISEDEED	1
PCYT1A	AAAYDISEDEED	1
PCYT1A	AAAYDISEDEED	1
PCYT1A	AAAYDISEDEED	1
PCYT1A	AAAYDISEDEED	1
PCYT1A	AAAYDISEDEED	1
PCYT1A	AAAYDISEDEED	1
PCYT1A	AAAYDISEDEED	1
PCYT1A	AAAYDISEDEED	1
PCYT1A	AAAYDISEDEED	1
PCYT1A	AAAYDISEDEED	1
PCYT1A	AAAYDISEDEED	1
PCYT1A	AAAYDISEDEED	1
PCYT1A	AAAYDISEDEED	1
MTFR1L	AACSSSEEDDCVSLSK	2
MTFR1L	AACSSSEEDDCVSLSK	2
MTFR1L	AACSSSEEDDCVSLSK	2
MTFR1L	AACSSSEEDDCVSLSK	2
MTFR1L	AACSSSEEDDCVSLSK	2
MTFR1L	AACSSSEEDDCVSLSK	2
MTFR1L	AACSSSEEDDCVSLSK	2
MTFR1L	AACSSSEEDDCVSLSK	2
FH	AADEVAEGK	0
FH	AADEVAEGK	0
FH	AADEVAEGK	0
FH	AADEVAEGK	0
FH	AADEVAEGK	0
FH	AADEVAEGK	0
FH	AADEVAEGK	0
ZNF532	AADKSPESQNLIDGTK	1
ZNF532	AADKSPESQNLIDGTK	1
ZNF532	AADKSPESQNLIDGTK	1
YBX1	AADPPAENSSAPEAEQGGAE	0
YBX1	AADPPAENSSAPEAEQGGAE	0
YBX1	AADPPAENSSAPEAEQGGAE	0
YBX1	AADPPAENSSAPEAEQGGAE	0
YBX1	AADPPAENSSAPEAEQGGAE	0
YBX1	AADPPAENSSAPEAEQGGAE	0
YBX1	AADPPAENSSAPEAEQGGAE	0
YBX1	AADPPAENSSAPEAEQGGAE	0
YBX1	AADPPAENSSAPEAEQGGAE	0
YBX1	AADPPAENSSAPEAEQGGAE	0
YBX1	AADPPAENSSAPEAEQGGAE	0
YBX1	AADPPAENSSAPEAEQGGAE	0
YBX1	AADPPAENSSAPEAEQGGAE	0
YBX1	AADPPAENSSAPEAEQGGAE	0
YBX1	AADPPAENSSAPEAEQGGAE	0
YBX1	AADPPAENSSAPEAEQGGAE	0
YBX1	AADPPAENSSAPEAEQGGAE	0
YBX1	AADPPAENSSAPEAEQGGAE	0
YBX1	AADPPAENSSAPEAEQGGAE	0
YBX1	AADPPAENSSAPEAEQGGAE	0
YBX1	AADPPAENSSAPEAEQGGAE	0
YBX1	AADPPAENSSAPEAEQGGAE	0
YBX1	AADPPAENSSAPEAEQGGAE	0
YBX1	AADPPAENSSAPEAEQGGAE	0
YBX1	AADPPAENSSAPEAEQGGAE	0
YBX1	AADPPAENSSAPEAEQGGAE	0
YBX1	AADPPAENSSAPEAEQGGAE	0
YBX1	AADPPAENSSAPEAEQGGAE	0
YBX1	AADPPAENSSAPEAEQGGAE	0
YBX1	AADPPAENSSAPEAEQGGAE	0
YBX1	AADPPAENSSAPEAEQGGAE	0
YBX1	AADPPAENSSAPEAEQGGAE	0
YBX1	AADPPAENSSAPEAEQGGAE	0
YBX1	AADPPAENSSAPEAEQGGAE	0
YBX1	AADPPAENSSAPEAEQGGAE	0
YBX1	AADPPAENSSAPEAEQGGAE	0
YBX1	AADPPAENSSAPEAEQGGAE	0
YBX1	AADPPAENSSAPEAEQGGAE	0
YBX1	AADPPAENSSAPEAEQGGAE	1
YBX1	AADPPAENSSAPEAEQGGAE	1
YBX1	AADPPAENSSAPEAEQGGAE	1
YBX1	AADPPAENSSAPEAEQGGAE	1
YBX1	AADPPAENSSAPEAEQGGAE	1
YBX1	AADPPAENSSAPEAEQGGAE	1
YBX1	AADPPAENSSAPEAEQGGAE	1
YBX1	AADPPAENSSAPEAEQGGAE	1
YBX1	AADPPAENSSAPEAEQGGAE	1
YBX1	AADPPAENSSAPEAEQGGAE	1
YBX1	AADPPAENSSAPEAEQGGAE	1
YBX1	AADPPAENSSAPEAEQGGAE	1
YBX1	AADPPAENSSAPEAEQGGAE	1
YBX1	AADPPAENSSAPEAEQGGAE	1
YBX1	AADPPAENSSAPEAEQGGAE	1
YBX1	AADPPAENSSAPEAEQGGAE	1
YBX1	AADPPAENSSAPEAEQGGAE	1
YBX1	AADPPAENSSAPEAEQGGAE	1
YBX1	AADPPAENSSAPEAEQGGAE	1
YBX1	AADPPAENSSAPEAEQGGAE	1
YBX1	AADPPAENSSAPEAEQGGAE	1
YBX1	AADPPAENSSAPEAEQGGAE	1
YBX1	AADPPAENSSAPEAEQGGAE	1
YBX1	AADPPAENSSAPEAEQGGAE	1
YBX1	AADPPAENSSAPEAEQGGAE	1
YBX1	AADPPAENSSAPEAEQGGAE	1
YBX1	AADPPAENSSAPEAEQGGAE	1
YBX1	AADPPAENSSAPEAEQGGAE	1
YBX1	AADPPAENSSAPEAEQGGAE	1
YBX1	AADPPAENSSAPEAEQGGAE	1
YBX1	AADPPAENSSAPEAEQGGAE	1
YBX1	AADPPAENSSAPEAEQGGAE	1
YBX1	AADPPAENSSAPEAEQGGAE	1
YBX1	AADPPAENSSAPEAEQGGAE	1
YBX1	AADPPAENSSAPEAEQGGAE	1
YBX1	AADPPAENSSAPEAEQGGAE	1
YBX1	AADPPAENSSAPEAEQGGAE	1
YBX1	AADPPAENSSAPEAEQGGAE	1
YBX1	AADPPAENSSAPEAEQGGAE	1
YBX1	AADPPAENSSAPEAEQGGAE	1
YBX1	AADPPAENSSAPEAEQGGAE	1
YBX1	AADPPAENSSAPEAEQGGAE	1
YBX1	AADPPAENSSAPEAEQGGAE	1
YBX1	AADPPAENSSAPEAEQGGAE	1
YBX1	AADPPAENSSAPEAEQGGAE	1
YBX1	AADPPAENSSAPEAEQGGAE	1
YBX1	AADPPAENSSAPEAEQGGAE	1
YBX1	AADPPAENSSAPEAEQGGAE	1
YBX1	AADPPAENSSAPEAEQGGAE	1
YBX1	AADPPAENSSAPEAEQGGAE	1
YBX1	AADPPAENSSAPEAEQGGAE	1
YBX1	AADPPAENSSAPEAEQGGAE	1
YBX1	AADPPAENSSAPEAEQGGAE	1
YBX1	AADPPAENSSAPEAEQGGAE	1
YBX1	AADPPAENSSAPEAEQGGAE	1
YBX1	AADPPAENSSAPEAEQGGAE	1
YBX1	AADPPAENSSAPEAEQGGAE	1
YBX1	AADPPAENSSAPEAEQGGAE	2
YBX1	AADPPAENSSAPEAEQGGAE	2
YBX1	AADPPAENSSAPEAEQGGAE	2
TOM1	AADRLPNLSSPSAEGPPGPPSGPAPR	1
TOM1	AADRLPNLSSPSAEGPPGPPSGPAPR	1
TOE1	AADSDDGAVSAPAASDGGVSK	1
TOE1	AADSDDGAVSAPAASDGGVSK	1
TOE1	AADSDDGAVSAPAASDGGVSK	1
TOE1	AADSDDGAVSAPAASDGGVSK	1
TOE1	AADSDDGAVSAPAASDGGVSK	1
TOE1	AADSDDGAVSAPAASDGGVSK	1
TOE1	AADSDDGAVSAPAASDGGVSK	1
TOE1	AADSDDGAVSAPAASDGGVSK	1
TOE1	AADSDDGAVSAPAASDGGVSK	1
TOE1	AADSDDGAVSAPAASDGGVSK	1
TOE1	AADSDDGAVSAPAASDGGVSK	1
TOE1	AADSDDGAVSAPAASDGGVSK	1
TOE1	AADSDDGAVSAPAASDGGVSK	1
TOE1	AADSDDGAVSAPAASDGGVSK	1
TOE1	AADSDDGAVSAPAASDGGVSK	1
TOE1	AADSDDGAVSAPAASDGGVSK	1
TOE1	AADSDDGAVSAPAASDGGVSK	1
TOE1	AADSDDGAVSAPAASDGGVSK	1
TOE1	AADSDDGAVSAPAASDGGVSK	1
TOE1	AADSDDGAVSAPAASDGGVSK	1
TOE1	AADSDDGAVSAPAASDGGVSK	1
TPR	AADSQNSGEGNTGAAESSFSQEVSR	1
TPR	AADSQNSGEGNTGAAESSFSQEVSR	1
TPR	AADSQNSGEGNTGAAESSFSQEVSR	1
TPR	AADSQNSGEGNTGAAESSFSQEVSR	1
TPR	AADSQNSGEGNTGAAESSFSQEVSR	1
TPR	AADSQNSGEGNTGAAESSFSQEVSR	1
TPR	AADSQNSGEGNTGAAESSFSQEVSR	1
TPR	AADSQNSGEGNTGAAESSFSQEVSR	1
TPR	AADSQNSGEGNTGAAESSFSQEVSR	0
TPR	AADSQNSGEGNTGAAESSFSQEVSR	0
TPR	AADSQNSGEGNTGAAESSFSQEVSR	0
TPR	AADSQNSGEGNTGAAESSFSQEVSR	0
TPR	AADSQNSGEGNTGAAESSFSQEVSR	0
TPR	AADSQNSGEGNTGAAESSFSQEVSR	0
TPR	AADSQNSGEGNTGAAESSFSQEVSR	0
TPR	AADSQNSGEGNTGAAESSFSQEVSR	0
TPR	AADSQNSGEGNTGAAESSFSQEVSR	0
TPR	AADSQNSGEGNTGAAESSFSQEVSR	0
TPR	AADSQNSGEGNTGAAESSFSQEVSR	0
TPR	AADSQNSGEGNTGAAESSFSQEVSR	0
TPR	AADSQNSGEGNTGAAESSFSQEVSR	0
TPR	AADSQNSGEGNTGAAESSFSQEVSR	0
TPR	AADSQNSGEGNTGAAESSFSQEVSR	0
TPR	AADSQNSGEGNTGAAESSFSQEVSR	0
TPR	AADSQNSGEGNTGAAESSFSQEVSR	0
TPR	AADSQNSGEGNTGAAESSFSQEVSR	0
TPR	AADSQNSGEGNTGAAESSFSQEVSR	0
TPR	AADSQNSGEGNTGAAESSFSQEVSR	0
TPR	AADSQNSGEGNTGAAESSFSQEVSR	0
TPR	AADSQNSGEGNTGAAESSFSQEVSR	0
TPR	AADSQNSGEGNTGAAESSFSQEVSR	0
TPR	AADSQNSGEGNTGAAESSFSQEVSR	0
TPR	AADSQNSGEGNTGAAESSFSQEVSR	0
TPR	AADSQNSGEGNTGAAESSFSQEVSR	0
TPR	AADSQNSGEGNTGAAESSFSQEVSR	0
TPR	AADSQNSGEGNTGAAESSFSQEVSR	0
TPR	AADSQNSGEGNTGAAESSFSQEVSR	0
TPR	AADSQNSGEGNTGAAESSFSQEVSR	0
MBD2	AADTEEMDIEMDSGDEA	1
MBD2	AADTEEMDIEMDSGDEA	1
MBD2	AADTEEMDIEMDSGDEA	1
MBD2	AADTEEMDIEMDSGDEA	1
MBD2	AADTEEMDIEMDSGDEA	1
MBD2	AADTEEMDIEMDSGDEA	1
MBD2	AADTEEMDIEMDSGDEA	1
MBD2	AADTEEMDIEMDSGDEA	1
MBD2	AADTEEMDIEMDSGDEA	1
MBD2	AADTEEMDIEMDSGDEA	1
MBD2	AADTEEMDIEMDSGDEA	1
MBD2	AADTEEMDIEMDSGDEA	1
MBD2	AADTEEMDIEMDSGDEA	1
MBD2	AADTEEMDIEMDSGDEA	1
MBD2	AADTEEMDIEMDSGDEA	1
MBD2	AADTEEMDIEMDSGDEA	1
MBD2	AADTEEMDIEMDSGDEA	1
MBD2	AADTEEMDIEMDSGDEA	1
MBD2	AADTEEMDIEMDSGDEA	1
MBD2	AADTEEMDIEMDSGDEA	1
MBD2	AADTEEMDIEMDSGDEA	1
MBD2	AADTEEMDIEMDSGDEA	1
MBD2	AADTEEMDIEMDSGDEA	1
MBD2	AADTEEMDIEMDSGDEA	1
MBD2	AADTEEMDIEMDSGDEA	1
MBD2	AADTEEMDIEMDSGDEA	1
MBD2	AADTEEMDIEMDSGDEA	1
MBD2	AADTEEMDIEMDSGDEA	1
MBD2	AADTEEMDIEMDSGDEA	1
MBD2	AADTEEMDIEMDSGDEA	1
MBD2	AADTEEMDIEMDSGDEA	1
MBD2	AADTEEMDIEMDSGDEA	1
MBD2	AADTEEMDIEMDSGDEA	1
MBD2	AADTEEMDIEMDSGDEA	1
MBD2	AADTEEMDIEMDSGDEA	1
MBD2	AADTEEMDIEMDSGDEA	1
MBD2	AADTEEMDIEMDSGDEA	1
MBD2	AADTEEMDIEMDSGDEA	1
MBD2	AADTEEMDIEMDSGDEA	1
MBD2	AADTEEMDIEMDSGDEA	1
MBD2	AADTEEMDIEMDSGDEA	1
MBD2	AADTEEMDIEMDSGDEA	1
MBD2	AADTEEMDIEMDSGDEA	1
MBD2	AADTEEMDIEMDSGDEA	1
MBD2	AADTEEMDIEMDSGDEA	1
MBD2	AADTEEMDIEMDSGDEA	1
MBD2	AADTEEMDIEMDSGDEA	1
MBD2	AADTEEMDIEMDSGDEA	1
MBD2	AADTEEMDIEMDSGDEA	1
MBD2	AADTEEMDIEMDSGDEA	1
MBD2	AADTEEMDIEMDSGDEA	1
MBD2	AADTEEMDIEMDSGDEA	1
MBD2	AADTEEMDIEMDSGDEA	1
MBD2	AADTEEMDIEMDSGDEA	1
MBD2	AADTEEMDIEMDSGDEA	1
MBD2	AADTEEMDIEMDSGDEA	1
MBD2	AADTEEMDIEMDSGDEA	1
MBD2	AADTEEMDIEMDSGDEA	1
MBD2	AADTEEMDIEMDSGDEA	1
MBD2	AADTEEMDIEMDSGDEA	1
MBD2	AADTEEMDIEMDSGDEA	1
MBD2	AADTEEMDIEMDSGDEA	1
MBD2	AADTEEMDIEMDSGDEA	1
MBD2	AADTEEMDIEMDSGDEA	1
MBD2	AADTEEMDIEMDSGDEA	1
MBD2	AADTEEMDIEMDSGDEA	1
MBD2	AADTEEMDIEMDSGDEA	1
MBD2	AADTEEMDIEMDSGDEA	1
MBD2	AADTEEMDIEMDSGDEA	1
MBD2	AADTEEMDIEMDSGDEA	1
MBD2	AADTEEMDIEMDSGDEA	1
MBD2	AADTEEMDIEMDSGDEA	1
MBD2	AADTEEMDIEMDSGDEA	1
MBD2	AADTEEMDIEMDSGDEA	1
MBD2	AADTEEMDIEMDSGDEA	1
MBD2	AADTEEMDIEMDSGDEA	1
MBD2	AADTEEMDIEMDSGDEA	1
MBD2	AADTEEMDIEMDSGDEA	1
MBD2	AADTEEMDIEMDSGDEA	1
MBD2	AADTEEMDIEMDSGDEA	1
MBD2	AADTEEMDIEMDSGDEA	1
MBD2	AADTEEMDIEMDSGDEA	1
RAVER1	AADVSVTHRPPLSPK	1
RAVER1	AADVSVTHRPPLSPK	1
RAVER1	AADVSVTHRPPLSPK	1
RAVER1	AADVSVTHRPPLSPK	1
RAVER1	AADVSVTHRPPLSPK	1
RAVER1	AADVSVTHRPPLSPK	1
RAVER1	AADVSVTHRPPLSPK	1
RAVER1	AADVSVTHRPPLSPK	1
RAVER1	AADVSVTHRPPLSPK	1
RAVER1	AADVSVTHRPPLSPK	1
RAVER1	AADVSVTHRPPLSPK	1
RAVER1	AADVSVTHRPPLSPK	1
RAVER1	AADVSVTHRPPLSPK	1
RAVER1	AADVSVTHRPPLSPK	1
RAVER1	AADVSVTHRPPLSPK	1
RAVER1	AADVSVTHRPPLSPK	1
RAVER1	AADVSVTHRPPLSPK	1
RAVER1	AADVSVTHRPPLSPK	1
RAVER1	AADVSVTHRPPLSPK	1
RAVER1	AADVSVTHRPPLSPK	1
RAVER1	AADVSVTHRPPLSPK	1
RAVER1	AADVSVTHRPPLSPK	1
RAVER1	AADVSVTHRPPLSPK	1
RAVER1	AADVSVTHRPPLSPK	1
RAVER1	AADVSVTHRPPLSPK	1
RAVER1	AADVSVTHRPPLSPK	1
RAVER1	AADVSVTHRPPLSPK	1
RAVER1	AADVSVTHRPPLSPK	1
RAVER1	AADVSVTHRPPLSPK	1
RAVER1	AADVSVTHRPPLSPK	1
BASP1	AAEAAAAPAESAAPAAGEEPSKEEGEPK	0
BASP1	AAEAAAAPAESAAPAAGEEPSKEEGEPK	0
BASP1	AAEAAAAPAESAAPAAGEEPSKEEGEPK	0
BASP1	AAEAAAAPAESAAPAAGEEPSKEEGEPK	0
BASP1	AAEAAAAPAESAAPAAGEEPSKEEGEPK	0
BASP1	AAEAAAAPAESAAPAAGEEPSKEEGEPK	0
CCAR2	AAEAAPPTQEAQGETEPTEQAPDALEQAADTSR	0
CCAR2	AAEAAPPTQEAQGETEPTEQAPDALEQAADTSR	0
CCAR2	AAEAAPPTQEAQGETEPTEQAPDALEQAADTSR	0
CCAR2	AAEAAPPTQEAQGETEPTEQAPDALEQAADTSR	0
CCAR2	AAEAAPPTQEAQGETEPTEQAPDALEQAADTSR	0
CCAR2	AAEAAPPTQEAQGETEPTEQAPDALEQAADTSR	0
CCAR2	AAEAAPPTQEAQGETEPTEQAPDALEQAADTSR	0
CCAR2	AAEAAPPTQEAQGETEPTEQAPDALEQAADTSR	0
CCAR2	AAEAAPPTQEAQGETEPTEQAPDALEQAADTSR	0
CCAR2	AAEAAPPTQEAQGETEPTEQAPDALEQAADTSR	0
CCAR2	AAEAAPPTQEAQGETEPTEQAPDALEQAADTSR	0
CCAR2	AAEAAPPTQEAQGETEPTEQAPDALEQAADTSR	0
CCAR2	AAEAAPPTQEAQGETEPTEQAPDALEQAADTSR	0
CCAR2	AAEAAPPTQEAQGETEPTEQAPDALEQAADTSR	0
CCAR2	AAEAAPPTQEAQGETEPTEQAPDALEQAADTSR	0
CCAR2	AAEAAPPTQEAQGETEPTEQAPDALEQAADTSR	0
CCAR2	AAEAAPPTQEAQGETEPTEQAPDALEQAADTSR	0
CCAR2	AAEAAPPTQEAQGETEPTEQAPDALEQAADTSR	0
CCAR2	AAEAAPPTQEAQGETEPTEQAPDALEQAADTSR	0
CCAR2	AAEAAPPTQEAQGETEPTEQAPDALEQAADTSR	0
CCAR2	AAEAAPPTQEAQGETEPTEQAPDALEQAADTSR	0
CCAR2	AAEAAPPTQEAQGETEPTEQAPDALEQAADTSR	0
CCAR2	AAEAAPPTQEAQGETEPTEQAPDALEQAADTSR	0
CCAR2	AAEAAPPTQEAQGETEPTEQAPDALEQAADTSR	0
CCAR2	AAEAAPPTQEAQGETEPTEQAPDALEQAADTSR	0
CCAR2	AAEAAPPTQEAQGETEPTEQAPDALEQAADTSR	0
CCAR2	AAEAAPPTQEAQGETEPTEQAPDALEQAADTSR	0
CCAR2	AAEAAPPTQEAQGETEPTEQAPDALEQAADTSR	0
CCAR2	AAEAAPPTQEAQGETEPTEQAPDALEQAADTSR	0
CCAR2	AAEAAPPTQEAQGETEPTEQAPDALEQAADTSR	0
CCAR2	AAEAAPPTQEAQGETEPTEQAPDALEQAADTSR	0
CCAR2	AAEAAPPTQEAQGETEPTEQAPDALEQAADTSR	0
CCAR2	AAEAAPPTQEAQGETEPTEQAPDALEQAADTSR	0
CCAR2	AAEAAPPTQEAQGETEPTEQAPDALEQAADTSR	0
CCAR2	AAEAAPPTQEAQGETEPTEQAPDALEQAADTSR	0
CCAR2	AAEAAPPTQEAQGETEPTEQAPDALEQAADTSR	0
CCAR2	AAEAAPPTQEAQGETEPTEQAPDALEQAADTSR	0
PTMA	AAEDDEDDDVDTKK	0
PTMA	AAEDDEDDDVDTKK	0
PTMA	AAEDDEDDDVDTKK	0
PTMA	AAEDDEDDDVDTKK	0
PTMA	AAEDDEDDDVDTKK	0
PTMA	AAEDDEDDDVDTKK	0
PTMA	AAEDDEDDDVDTKK	0
PTMA	AAEDDEDDDVDTKK	0
PTMA	AAEDDEDDDVDTKK	0
PTMA	AAEDDEDDDVDTKK	0
PLEC	AAEEAEEAR	0
PLEC	AAEEAEEAR	0
PLEC	AAEEAEEAR	0
HNRNPUL2-BSCL2;HNRNPUL2	AAEEQGDDQDSEK	0
HNRNPUL2-BSCL2;HNRNPUL2	AAEEQGDDQDSEK	0
HNRNPUL2-BSCL2;HNRNPUL2	AAEEQGDDQDSEK	0
HNRNPUL2-BSCL2;HNRNPUL2	AAEEQGDDQDSEK	0
HNRNPUL2-BSCL2;HNRNPUL2	AAEEQGDDQDSEK	0
HNRNPUL2-BSCL2;HNRNPUL2	AAEEQGDDQDSEK	0
HNRNPUL2-BSCL2;HNRNPUL2	AAEEQGDDQDSEK	0
HNRNPUL2-BSCL2;HNRNPUL2	AAEEQGDDQDSEK	0
HNRNPUL2-BSCL2;HNRNPUL2	AAEEQGDDQDSEK	0
HNRNPUL2-BSCL2;HNRNPUL2	AAEEQGDDQDSEK	0
HNRNPUL2-BSCL2;HNRNPUL2	AAEEQGDDQDSEK	0
HNRNPUL2-BSCL2;HNRNPUL2	AAEEQGDDQDSEK	0
HNRNPUL2-BSCL2;HNRNPUL2	AAEEQGDDQDSEK	0
HNRNPUL2-BSCL2;HNRNPUL2	AAEEQGDDQDSEK	0
HNRNPUL2-BSCL2;HNRNPUL2	AAEEQGDDQDSEK	0
HNRNPUL2-BSCL2;HNRNPUL2	AAEEQGDDQDSEK	0
HNRNPUL2-BSCL2;HNRNPUL2	AAEEQGDDQDSEK	0
HNRNPUL2-BSCL2;HNRNPUL2	AAEEQGDDQDSEK	0
HNRNPUL2-BSCL2;HNRNPUL2	AAEEQGDDQDSEK	0
HNRNPUL2-BSCL2;HNRNPUL2	AAEEQGDDQDSEK	0
HNRNPUL2-BSCL2;HNRNPUL2	AAEEQGDDQDSEK	0
HNRNPUL2-BSCL2;HNRNPUL2	AAEEQGDDQDSEK	0
HNRNPUL2-BSCL2;HNRNPUL2	AAEEQGDDQDSEK	1
HNRNPUL2-BSCL2;HNRNPUL2	AAEEQGDDQDSEK	1
HNRNPUL2-BSCL2;HNRNPUL2	AAEEQGDDQDSEK	1
HNRNPUL2-BSCL2;HNRNPUL2	AAEEQGDDQDSEK	1
HNRNPUL2-BSCL2;HNRNPUL2	AAEEQGDDQDSEK	1
HNRNPUL2-BSCL2;HNRNPUL2	AAEEQGDDQDSEK	1
HNRNPUL2-BSCL2;HNRNPUL2	AAEEQGDDQDSEK	1
HNRNPUL2-BSCL2;HNRNPUL2	AAEEQGDDQDSEK	1
HNRNPUL2-BSCL2;HNRNPUL2	AAEEQGDDQDSEK	1
HNRNPUL2-BSCL2;HNRNPUL2	AAEEQGDDQDSEK	1
HNRNPUL2-BSCL2;HNRNPUL2	AAEEQGDDQDSEK	1
HNRNPUL2-BSCL2;HNRNPUL2	AAEEQGDDQDSEK	1
HNRNPUL2-BSCL2;HNRNPUL2	AAEEQGDDQDSEK	1
HNRNPUL2-BSCL2;HNRNPUL2	AAEEQGDDQDSEK	1
HNRNPUL2-BSCL2;HNRNPUL2	AAEEQGDDQDSEK	1
HNRNPUL2-BSCL2;HNRNPUL2	AAEEQGDDQDSEK	1
HNRNPUL2-BSCL2;HNRNPUL2	AAEEQGDDQDSEK	1
HNRNPUL2-BSCL2;HNRNPUL2	AAEEQGDDQDSEK	1
HNRNPUL2-BSCL2;HNRNPUL2	AAEEQGDDQDSEK	1
HNRNPUL2-BSCL2;HNRNPUL2	AAEEQGDDQDSEK	1
HNRNPUL2-BSCL2;HNRNPUL2	AAEEQGDDQDSEK	1
HNRNPUL2-BSCL2;HNRNPUL2	AAEEQGDDQDSEK	1
HNRNPUL2-BSCL2;HNRNPUL2	AAEEQGDDQDSEK	1
HNRNPUL2-BSCL2;HNRNPUL2	AAEEQGDDQDSEK	1
HNRNPUL2-BSCL2;HNRNPUL2	AAEEQGDDQDSEK	1
HNRNPUL2-BSCL2;HNRNPUL2	AAEEQGDDQDSEK	1
HNRNPUL2-BSCL2;HNRNPUL2	AAEEQGDDQDSEK	1
HNRNPUL2-BSCL2;HNRNPUL2	AAEEQGDDQDSEK	1
HNRNPUL2-BSCL2;HNRNPUL2	AAEEQGDDQDSEK	1
HNRNPUL2-BSCL2;HNRNPUL2	AAEEQGDDQDSEK	1
HNRNPUL2-BSCL2;HNRNPUL2	AAEEQGDDQDSEK	1
HNRNPUL2-BSCL2;HNRNPUL2	AAEEQGDDQDSEK	1
HNRNPUL2-BSCL2;HNRNPUL2	AAEEQGDDQDSEK	1
HNRNPUL2-BSCL2;HNRNPUL2	AAEEQGDDQDSEK	1
HNRNPUL2-BSCL2;HNRNPUL2	AAEEQGDDQDSEKSKPAGSDGER	3
HNRNPUL2-BSCL2;HNRNPUL2	AAEEQGDDQDSEKSKPAGSDGER	3
HNRNPUL2-BSCL2;HNRNPUL2	AAEEQGDDQDSEKSKPAGSDGER	3
HNRNPUL2-BSCL2;HNRNPUL2	AAEEQGDDQDSEKSKPAGSDGER	3
HNRNPUL2-BSCL2;HNRNPUL2	AAEEQGDDQDSEKSKPAGSDGER	3
HNRNPUL2-BSCL2;HNRNPUL2	AAEEQGDDQDSEKSKPAGSDGER	3
HNRNPUL2-BSCL2;HNRNPUL2	AAEEQGDDQDSEKSKPAGSDGER	3
HNRNPUL2-BSCL2;HNRNPUL2	AAEEQGDDQDSEKSKPAGSDGER	3
HNRNPUL2-BSCL2;HNRNPUL2	AAEEQGDDQDSEKSKPAGSDGER	3
HNRNPUL2-BSCL2;HNRNPUL2	AAEEQGDDQDSEKSKPAGSDGER	3
HNRNPUL2-BSCL2;HNRNPUL2	AAEEQGDDQDSEKSKPAGSDGER	3
HNRNPUL2-BSCL2;HNRNPUL2	AAEEQGDDQDSEKSKPAGSDGER	3
HNRNPUL2-BSCL2;HNRNPUL2	AAEEQGDDQDSEKSKPAGSDGER	3
HNRNPUL2-BSCL2;HNRNPUL2	AAEEQGDDQDSEKSKPAGSDGER	1
HNRNPUL2-BSCL2;HNRNPUL2	AAEEQGDDQDSEKSKPAGSDGER	1
HNRNPUL2-BSCL2;HNRNPUL2	AAEEQGDDQDSEKSKPAGSDGER	1
HNRNPUL2-BSCL2;HNRNPUL2	AAEEQGDDQDSEKSKPAGSDGER	1
HNRNPUL2-BSCL2;HNRNPUL2	AAEEQGDDQDSEKSKPAGSDGER	1
HNRNPUL2-BSCL2;HNRNPUL2	AAEEQGDDQDSEKSKPAGSDGER	1
HNRNPUL2-BSCL2;HNRNPUL2	AAEEQGDDQDSEKSKPAGSDGER	1
HNRNPUL2-BSCL2;HNRNPUL2	AAEEQGDDQDSEKSKPAGSDGER	1
HNRNPUL2-BSCL2;HNRNPUL2	AAEEQGDDQDSEKSKPAGSDGER	1
HNRNPUL2-BSCL2;HNRNPUL2	AAEEQGDDQDSEKSKPAGSDGER	1
HNRNPUL2-BSCL2;HNRNPUL2	AAEEQGDDQDSEKSKPAGSDGER	1
HNRNPUL2-BSCL2;HNRNPUL2	AAEEQGDDQDSEKSKPAGSDGER	1
HNRNPUL2-BSCL2;HNRNPUL2	AAEEQGDDQDSEKSKPAGSDGER	1
HNRNPUL2-BSCL2;HNRNPUL2	AAEEQGDDQDSEKSKPAGSDGER	1
HNRNPUL2-BSCL2;HNRNPUL2	AAEEQGDDQDSEKSKPAGSDGER	1
HNRNPUL2-BSCL2;HNRNPUL2	AAEEQGDDQDSEKSKPAGSDGER	1
HNRNPUL2-BSCL2;HNRNPUL2	AAEEQGDDQDSEKSKPAGSDGER	1
HNRNPUL2-BSCL2;HNRNPUL2	AAEEQGDDQDSEKSKPAGSDGER	1
HNRNPUL2-BSCL2;HNRNPUL2	AAEEQGDDQDSEKSKPAGSDGER	1
HNRNPUL2-BSCL2;HNRNPUL2	AAEEQGDDQDSEKSKPAGSDGER	1
HNRNPUL2-BSCL2;HNRNPUL2	AAEEQGDDQDSEKSKPAGSDGER	1
HNRNPUL2-BSCL2;HNRNPUL2	AAEEQGDDQDSEKSKPAGSDGER	1
HNRNPUL2-BSCL2;HNRNPUL2	AAEEQGDDQDSEKSKPAGSDGER	1
HNRNPUL2-BSCL2;HNRNPUL2	AAEEQGDDQDSEKSKPAGSDGER	1
HNRNPUL2-BSCL2;HNRNPUL2	AAEEQGDDQDSEKSKPAGSDGER	1
HNRNPUL2-BSCL2;HNRNPUL2	AAEEQGDDQDSEKSKPAGSDGER	1
HNRNPUL2-BSCL2;HNRNPUL2	AAEEQGDDQDSEKSKPAGSDGER	1
HNRNPUL2-BSCL2;HNRNPUL2	AAEEQGDDQDSEKSKPAGSDGER	1
HNRNPUL2-BSCL2;HNRNPUL2	AAEEQGDDQDSEKSKPAGSDGER	1
HNRNPUL2-BSCL2;HNRNPUL2	AAEEQGDDQDSEKSKPAGSDGER	2
HNRNPUL2-BSCL2;HNRNPUL2	AAEEQGDDQDSEKSKPAGSDGER	2
HNRNPUL2-BSCL2;HNRNPUL2	AAEEQGDDQDSEKSKPAGSDGER	2
HNRNPUL2-BSCL2;HNRNPUL2	AAEEQGDDQDSEKSKPAGSDGER	2
HNRNPUL2-BSCL2;HNRNPUL2	AAEEQGDDQDSEKSKPAGSDGER	2
HNRNPUL2-BSCL2;HNRNPUL2	AAEEQGDDQDSEKSKPAGSDGER	2
HNRNPUL2-BSCL2;HNRNPUL2	AAEEQGDDQDSEKSKPAGSDGER	2
HNRNPUL2-BSCL2;HNRNPUL2	AAEEQGDDQDSEKSKPAGSDGER	2
HNRNPUL2-BSCL2;HNRNPUL2	AAEEQGDDQDSEKSKPAGSDGER	2
HNRNPUL2-BSCL2;HNRNPUL2	AAEEQGDDQDSEKSKPAGSDGER	2
HNRNPUL2-BSCL2;HNRNPUL2	AAEEQGDDQDSEKSKPAGSDGER	2
HNRNPUL2-BSCL2;HNRNPUL2	AAEEQGDDQDSEKSKPAGSDGER	2
HNRNPUL2-BSCL2;HNRNPUL2	AAEEQGDDQDSEKSKPAGSDGER	2
HNRNPUL2-BSCL2;HNRNPUL2	AAEEQGDDQDSEKSKPAGSDGER	2
HNRNPUL2-BSCL2;HNRNPUL2	AAEEQGDDQDSEKSKPAGSDGER	2
HNRNPUL2-BSCL2;HNRNPUL2	AAEEQGDDQDSEKSKPAGSDGER	2
HNRNPUL2-BSCL2;HNRNPUL2	AAEEQGDDQDSEKSKPAGSDGER	2
HNRNPUL2-BSCL2;HNRNPUL2	AAEEQGDDQDSEKSKPAGSDGER	2
HNRNPUL2-BSCL2;HNRNPUL2	AAEEQGDDQDSEKSKPAGSDGER	2
HNRNPUL2-BSCL2;HNRNPUL2	AAEEQGDDQDSEKSKPAGSDGER	2
HNRNPUL2-BSCL2;HNRNPUL2	AAEEQGDDQDSEKSKPAGSDGER	2
HNRNPUL2-BSCL2;HNRNPUL2	AAEEQGDDQDSEKSKPAGSDGER	2
HNRNPUL2-BSCL2;HNRNPUL2	AAEEQGDDQDSEKSKPAGSDGER	2
HNRNPUL2-BSCL2;HNRNPUL2	AAEEQGDDQDSEKSKPAGSDGER	2
HNRNPUL2-BSCL2;HNRNPUL2	AAEEQGDDQDSEKSKPAGSDGER	2
HNRNPUL2-BSCL2;HNRNPUL2	AAEEQGDDQDSEKSKPAGSDGER	2
HNRNPUL2-BSCL2;HNRNPUL2	AAEEQGDDQDSEKSKPAGSDGER	2
HNRNPUL2-BSCL2;HNRNPUL2	AAEEQGDDQDSEKSKPAGSDGER	2
HNRNPUL2-BSCL2;HNRNPUL2	AAEEQGDDQDSEKSKPAGSDGER	2
HNRNPUL2-BSCL2;HNRNPUL2	AAEEQGDDQDSEKSKPAGSDGER	2
HNRNPUL2-BSCL2;HNRNPUL2	AAEEQGDDQDSEKSKPAGSDGER	2
HNRNPUL2-BSCL2;HNRNPUL2	AAEEQGDDQDSEKSKPAGSDGER	2
HNRNPUL2-BSCL2;HNRNPUL2	AAEEQGDDQDSEKSKPAGSDGER	2
HNRNPUL2-BSCL2;HNRNPUL2	AAEEQGDDQDSEKSKPAGSDGER	2
HNRNPUL2-BSCL2;HNRNPUL2	AAEEQGDDQDSEKSKPAGSDGER	2
HNRNPUL2-BSCL2;HNRNPUL2	AAEEQGDDQDSEKSKPAGSDGER	2
HNRNPUL2-BSCL2;HNRNPUL2	AAEEQGDDQDSEKSKPAGSDGER	2
HNRNPUL2-BSCL2;HNRNPUL2	AAEEQGDDQDSEKSKPAGSDGER	2
HNRNPUL2-BSCL2;HNRNPUL2	AAEEQGDDQDSEKSKPAGSDGER	2
HNRNPUL2-BSCL2;HNRNPUL2	AAEEQGDDQDSEKSKPAGSDGER	2
HNRNPUL2-BSCL2;HNRNPUL2	AAEEQGDDQDSEKSKPAGSDGER	2
HNRNPUL2-BSCL2;HNRNPUL2	AAEEQGDDQDSEKSKPAGSDGER	2
HNRNPUL2-BSCL2;HNRNPUL2	AAEEQGDDQDSEKSKPAGSDGER	2
HNRNPUL2-BSCL2;HNRNPUL2	AAEEQGDDQDSEKSKPAGSDGER	2
HNRNPUL2-BSCL2;HNRNPUL2	AAEEQGDDQDSEKSKPAGSDGER	2
HNRNPUL2-BSCL2;HNRNPUL2	AAEEQGDDQDSEKSKPAGSDGER	2
HNRNPUL2-BSCL2;HNRNPUL2	AAEEQGDDQDSEKSKPAGSDGER	2
HNRNPUL2-BSCL2;HNRNPUL2	AAEEQGDDQDSEKSKPAGSDGER	2
HNRNPUL2-BSCL2;HNRNPUL2	AAEEQGDDQDSEKSKPAGSDGER	2
HNRNPUL2-BSCL2;HNRNPUL2	AAEEQGDDQDSEKSKPAGSDGER	2
HNRNPUL2-BSCL2;HNRNPUL2	AAEEQGDDQDSEKSKPAGSDGERR	2
HNRNPUL2-BSCL2;HNRNPUL2	AAEEQGDDQDSEKSKPAGSDGERR	2
HNRNPUL2-BSCL2;HNRNPUL2	AAEEQGDDQDSEKSKPAGSDGERR	2
HNRNPUL2-BSCL2;HNRNPUL2	AAEEQGDDQDSEKSKPAGSDGERR	2
HNRNPUL2-BSCL2;HNRNPUL2	AAEEQGDDQDSEKSKPAGSDGERR	2
HNRNPUL2-BSCL2;HNRNPUL2	AAEEQGDDQDSEKSKPAGSDGERR	2
HNRNPUL2-BSCL2;HNRNPUL2	AAEEQGDDQDSEKSKPAGSDGERR	2
HNRNPUL2-BSCL2;HNRNPUL2	AAEEQGDDQDSEKSKPAGSDGERR	2
HNRNPUL2-BSCL2;HNRNPUL2	AAEEQGDDQDSEKSKPAGSDGERR	2
HNRNPUL2-BSCL2;HNRNPUL2	AAEEQGDDQDSEKSKPAGSDGERR	2
HNRNPUL2-BSCL2;HNRNPUL2	AAEEQGDDQDSEKSKPAGSDGERR	2
HNRNPUL2-BSCL2;HNRNPUL2	AAEEQGDDQDSEKSKPAGSDGERR	2
HNRNPUL2-BSCL2;HNRNPUL2	AAEEQGDDQDSEKSKPAGSDGERR	2
HNRNPUL2-BSCL2;HNRNPUL2	AAEEQGDDQDSEKSKPAGSDGERR	2
HNRNPUL2-BSCL2;HNRNPUL2	AAEEQGDDQDSEKSKPAGSDGERR	2
HNRNPUL2-BSCL2;HNRNPUL2	AAEEQGDDQDSEKSKPAGSDGERR	2
HNRNPUL2-BSCL2;HNRNPUL2	AAEEQGDDQDSEKSKPAGSDGERR	2
HNRNPUL2-BSCL2;HNRNPUL2	AAEEQGDDQDSEKSKPAGSDGERR	2
HNRNPUL2-BSCL2;HNRNPUL2	AAEEQGDDQDSEKSKPAGSDGERR	2
HNRNPUL2-BSCL2;HNRNPUL2	AAEEQGDDQDSEKSKPAGSDGERR	2
HNRNPUL2-BSCL2;HNRNPUL2	AAEEQGDDQDSEKSKPAGSDGERR	2
HNRNPUL2-BSCL2;HNRNPUL2	AAEEQGDDQDSEKSKPAGSDGERR	2
HNRNPUL2-BSCL2;HNRNPUL2	AAEEQGDDQDSEKSKPAGSDGERR	2
HNRNPUL2-BSCL2;HNRNPUL2	AAEEQGDDQDSEKSKPAGSDGERR	2
HNRNPUL2-BSCL2;HNRNPUL2	AAEEQGDDQDSEKSKPAGSDGERR	2
HNRNPUL2-BSCL2;HNRNPUL2	AAEEQGDDQDSEKSKPAGSDGERR	2
HNRNPUL2-BSCL2;HNRNPUL2	AAEEQGDDQDSEKSKPAGSDGERR	2
HNRNPUL2-BSCL2;HNRNPUL2	AAEEQGDDQDSEKSKPAGSDGERR	3
HNRNPUL2-BSCL2;HNRNPUL2	AAEEQGDDQDSEKSKPAGSDGERR	3
HNRNPUL2-BSCL2;HNRNPUL2	AAEEQGDDQDSEKSKPAGSDGERR	3
HNRNPUL2-BSCL2;HNRNPUL2	AAEEQGDDQDSEKSKPAGSDGERR	3
HNRNPUL2-BSCL2;HNRNPUL2	AAEEQGDDQDSEKSKPAGSDGERR	3
HNRNPUL2-BSCL2;HNRNPUL2	AAEEQGDDQDSEKSKPAGSDGERR	3
HNRNPUL2-BSCL2;HNRNPUL2	AAEEQGDDQDSEKSKPAGSDGERR	3
HNRNPUL2-BSCL2;HNRNPUL2	AAEEQGDDQDSEKSKPAGSDGERR	3
HNRNPUL2-BSCL2;HNRNPUL2	AAEEQGDDQDSEKSKPAGSDGERR	3
HNRNPUL2-BSCL2;HNRNPUL2	AAEEQGDDQDSEKSKPAGSDGERR	3
HNRNPUL2-BSCL2;HNRNPUL2	AAEEQGDDQDSEKSKPAGSDGERR	3
HNRNPUL2-BSCL2;HNRNPUL2	AAEEQGDDQDSEKSKPAGSDGERR	1
HNRNPUL2-BSCL2;HNRNPUL2	AAEEQGDDQDSEKSKPAGSDGERR	1
HNRNPUL2-BSCL2;HNRNPUL2	AAEEQGDDQDSEKSKPAGSDGERR	1
HNRNPUL2-BSCL2;HNRNPUL2	AAEEQGDDQDSEKSKPAGSDGERR	1
HNRNPUL2-BSCL2;HNRNPUL2	AAEEQGDDQDSEKSKPAGSDGERR	1
HNRNPUL2-BSCL2;HNRNPUL2	AAEEQGDDQDSEKSKPAGSDGERR	1
HNRNPUL2-BSCL2;HNRNPUL2	AAEEQGDDQDSEKSKPAGSDGERR	1
HNRNPUL2-BSCL2;HNRNPUL2	AAEEQGDDQDSEKSKPAGSDGERR	1
HNRNPUL2-BSCL2;HNRNPUL2	AAEEQGDDQDSEKSKPAGSDGERR	1
HNRNPUL2-BSCL2;HNRNPUL2	AAEEQGDDQDSEKSKPAGSDGERR	1
HNRNPUL2-BSCL2;HNRNPUL2	AAEEQGDDQDSEKSKPAGSDGERR	1
HNRNPUL2-BSCL2;HNRNPUL2	AAEEQGDDQDSEKSKPAGSDGERR	1
HNRNPUL2-BSCL2;HNRNPUL2	AAEEQGDDQDSEKSKPAGSDGERR	1
HNRNPUL2-BSCL2;HNRNPUL2	AAEEQGDDQDSEKSKPAGSDGERR	1
HNRNPUL2-BSCL2;HNRNPUL2	AAEEQGDDQDSEKSKPAGSDGERR	1
HNRNPUL2-BSCL2;HNRNPUL2	AAEEQGDDQDSEKSKPAGSDGERR	1
HNRNPUL2-BSCL2;HNRNPUL2	AAEEQGDDQDSEKSKPAGSDGERR	1
HNRNPUL2-BSCL2;HNRNPUL2	AAEEQGDDQDSEKSKPAGSDGERR	1
LAMB3	AAEESASQIQSSAQR	0
LAMB3	AAEESASQIQSSAQR	0
LAMB3	AAEESASQIQSSAQR	0
LAMB3	AAEESASQIQSSAQR	0
LAMB3	AAEESASQIQSSAQR	0
LAMB3	AAEESASQIQSSAQR	0
LAMB3	AAEESASQIQSSAQR	0
LAMB3	AAEESASQIQSSAQR	0
LAMB3	AAEESASQIQSSAQR	0
LAMB3	AAEESASQIQSSAQR	0
LAMB3	AAEESASQIQSSAQR	0
LAMB3	AAEESASQIQSSAQR	0
LAMB3	AAEESASQIQSSAQR	0
LAMB3	AAEESASQIQSSAQR	0
LAMB3	AAEESASQIQSSAQR	0
LAMB3	AAEESASQIQSSAQR	0
LAMB3	AAEESASQIQSSAQR	0
LAMB3	AAEESASQIQSSAQR	0
LAMB3	AAEESASQIQSSAQR	0
LAMB3	AAEESASQIQSSAQR	0
LAMB3	AAEESASQIQSSAQR	0
LAMB3	AAEESASQIQSSAQR	0
LAMB3	AAEESASQIQSSAQR	0
	AAEPQGEPGGGGGGGGGGGGR	0
	AAEPQGEPGGGGGGGGGGGGR	0
	AAEPQGEPGGGGGGGGGGGGR	0
	AAEPQGEPGGGGGGGGGGGGR	0
	AAEPQGEPGGGGGGGGGGGGR	0
	AAEPQGEPGGGGGGGGGGGGR	0
	AAEPQGEPGGGGGGGGGGGGR	0
	AAEPQGEPGGGGGGGGGGGGR	0
	AAEPQGEPGGGGGGGGGGGGR	0
	AAEPQGEPGGGGGGGGGGGGR	0
	AAEPQGEPGGGGGGGGGGGGR	0
RSL1D1	AAESETPGKSPEK	1
RSL1D1	AAESETPGKSPEK	1
RSL1D1	AAESETPGKSPEK	1
RSL1D1	AAESETPGKSPEK	1
RSL1D1	AAESETPGKSPEK	1
RSL1D1	AAESETPGKSPEK	1
RSL1D1	AAESETPGKSPEK	1
RSL1D1	AAESETPGKSPEK	1
RSL1D1	AAESETPGKSPEK	1
RSL1D1	AAESETPGKSPEK	1
RSL1D1	AAESETPGKSPEK	1
RSL1D1	AAESETPGKSPEK	1
RSL1D1	AAESETPGKSPEK	1
RSL1D1	AAESETPGKSPEK	1
RSL1D1	AAESETPGKSPEK	1
RSL1D1	AAESETPGKSPEK	1
RSL1D1	AAESETPGKSPEK	1
RSL1D1	AAESETPGKSPEK	1
RSL1D1	AAESETPGKSPEK	1
RSL1D1	AAESETPGKSPEK	1
RSL1D1	AAESETPGKSPEK	1
RSL1D1	AAESETPGKSPEK	1
RSL1D1	AAESETPGKSPEK	1
RSL1D1	AAESETPGKSPEK	1
RSL1D1	AAESETPGKSPEK	1
RSL1D1	AAESETPGKSPEK	1
RSL1D1	AAESETPGKSPEK	1
RSL1D1	AAESETPGKSPEK	1
RSL1D1	AAESETPGKSPEK	1
RSL1D1	AAESETPGKSPEK	1
RSL1D1	AAESETPGKSPEK	1
SLC16A1	AAESPDQK	1
SLC16A1	AAESPDQK	1
SLC16A1	AAESPDQK	1
SLC16A1	AAESPDQK	1
SLC16A1	AAESPDQK	1
SLC16A1	AAESPDQK	1
SLC16A1	AAESPDQK	1
SLC16A1	AAESPDQK	1
SLC16A1	AAESPDQK	1
SLC16A1	AAESPDQK	1
SLC16A1	AAESPDQK	1
SLC16A1	AAESPDQK	1
HIST1H1B	AAGAGAAK	0
HIST1H1B	AAGAGAAK	0
HIST1H1B	AAGAGAAK	0
HIST1H1B	AAGAGAAK	0
HIST1H1B	AAGAGAAK	0
HIST1H1B	AAGAGAAK	0
DVL1	AAGAGGSGSESDHTAPSGVGSSWR	2
DVL1	AAGAGGSGSESDHTAPSGVGSSWR	2
DVL1	AAGAGGSGSESDHTAPSGVGSSWR	2
DVL1	AAGAGGSGSESDHTAPSGVGSSWR	2
DVL1	AAGAGGSGSESDHTAPSGVGSSWR	2
KTN1	AAGDTTVIENSDVSPETESSEK	1
KTN1	AAGDTTVIENSDVSPETESSEK	1
KTN1	AAGDTTVIENSDVSPETESSEK	1
KTN1	AAGDTTVIENSDVSPETESSEK	1
KTN1	AAGDTTVIENSDVSPETESSEK	1
KTN1	AAGDTTVIENSDVSPETESSEK	1
TBC1D10B	AAGGAPSPPPPVR	1
TBC1D10B	AAGGAPSPPPPVR	1
TBC1D10B	AAGGAPSPPPPVR	1
TBC1D10B	AAGGAPSPPPPVR	1
TBC1D10B	AAGGAPSPPPPVR	1
TBC1D10B	AAGGAPSPPPPVR	1
TBC1D10B	AAGGAPSPPPPVR	1
TBC1D10B	AAGGAPSPPPPVR	1
TBC1D10B	AAGGAPSPPPPVR	1
TBC1D10B	AAGGAPSPPPPVR	1
TBC1D10B	AAGGAPSPPPPVR	1
TBC1D10B	AAGGAPSPPPPVR	1
TBC1D10B	AAGGAPSPPPPVR	1
TBC1D10B	AAGGAPSPPPPVR	1
TBC1D10B	AAGGAPSPPPPVR	1
TBC1D10B	AAGGAPSPPPPVR	1
TBC1D10B	AAGGAPSPPPPVR	1
TBC1D10B	AAGGAPSPPPPVR	1
TBC1D10B	AAGGAPSPPPPVR	1
HIST1H1C	AAGGATPK	0
HIST1H1C	AAGGATPK	0
HIST1H1C	AAGGATPK	0
HIST1H1C	AAGGATPK	0
HIST1H1C	AAGGATPK	0
TLN1	AAGHPGDPESQQR	0
TLN1	AAGHPGDPESQQR	0
TLN1	AAGHPGDPESQQR	0
TLN1	AAGHPGDPESQQR	0
TLN1	AAGHPGDPESQQR	0
TLN1	AAGHPGDPESQQR	0
TLN1	AAGHPGDPESQQR	0
TLN1	AAGHPGDPESQQR	0
FLNB	AAGSGELGVTMK	0
FLNB	AAGSGELGVTMK	0
FLNB	AAGSGELGVTMK	0
FLNB	AAGSGELGVTMK	0
FLNB	AAGSGELGVTMK	0
FLNB	AAGSGELGVTMK	0
FLNB	AAGSGELGVTMK	0
PRRC2C	AAGSPSSSDQDEKLPGQDESTAGTSEQNDILK	0
PRRC2C	AAGSPSSSDQDEKLPGQDESTAGTSEQNDILK	0
PRRC2C	AAGSPSSSDQDEKLPGQDESTAGTSEQNDILK	0
JAGN1	AAGTDGSDFQHR	0
JAGN1	AAGTDGSDFQHR	0
JAGN1	AAGTDGSDFQHR	0
JAGN1	AAGTDGSDFQHR	0
JAGN1	AAGTDGSDFQHR	0
JAGN1	AAGTDGSDFQHR	0
JAGN1	AAGTDGSDFQHR	0
JAGN1	AAGTDGSDFQHR	0
JAGN1	AAGTDGSDFQHR	0
JAGN1	AAGTDGSDFQHR	0
JAGN1	AAGTDGSDFQHR	0
JAGN1	AAGTDGSDFQHR	0
JAGN1	AAGTDGSDFQHR	0
JAGN1	AAGTDGSDFQHR	0
JAGN1	AAGTDGSDFQHR	0
JAGN1	AAGTDGSDFQHR	0
JAGN1	AAGTDGSDFQHR	0
ZNF106	AAHVPENSDTEQDVLTVKPVR	1
ZNF106	AAHVPENSDTEQDVLTVKPVR	1
ZNF106	AAHVPENSDTEQDVLTVKPVR	1
ZNF106	AAHVPENSDTEQDVLTVKPVR	1
ZNF106	AAHVPENSDTEQDVLTVKPVR	1
ZNF106	AAHVPENSDTEQDVLTVKPVR	1
ACIN1	AAKLSEGSQPAEEEEDQETPSR	2
ACIN1	AAKLSEGSQPAEEEEDQETPSR	2
ACIN1	AAKLSEGSQPAEEEEDQETPSR	2
ACIN1	AAKLSEGSQPAEEEEDQETPSR	2
ACIN1	AAKLSEGSQPAEEEEDQETPSR	2
ACIN1	AAKLSEGSQPAEEEEDQETPSR	2
ACIN1	AAKLSEGSQPAEEEEDQETPSR	2
ACIN1	AAKLSEGSQPAEEEEDQETPSR	2
ACIN1	AAKLSEGSQPAEEEEDQETPSR	2
NOLC1	AAKNSEEEEEEK	1
NOLC1	AAKNSEEEEEEK	1
NOLC1	AAKNSEEEEEEK	1
NOLC1	AAKNSEEEEEEK	1
NOLC1	AAKNSEEEEEEK	1
NOLC1	AAKNSEEEEEEK	1
NOLC1	AAKNSEEEEEEK	1
NOLC1	AAKNSEEEEEEK	1
NOLC1	AAKNSEEEEEEK	1
NOLC1	AAKNSEEEEEEK	1
NOLC1	AAKNSEEEEEEK	1
NOLC1	AAKNSEEEEEEK	1
NOLC1	AAKNSEEEEEEK	1
NOLC1	AAKNSEEEEEEK	1
NOLC1	AAKNSEEEEEEK	1
NOLC1	AAKNSEEEEEEK	1
NOLC1	AAKNSEEEEEEK	1
NOLC1	AAKNSEEEEEEK	1
NOLC1	AAKNSEEEEEEK	1
NOLC1	AAKNSEEEEEEK	1
NOLC1	AAKNSEEEEEEK	1
NOLC1	AAKNSEEEEEEK	1
NOLC1	AAKNSEEEEEEK	1
NOLC1	AAKNSEEEEEEK	1
NOLC1	AAKNSEEEEEEK	1
NOLC1	AAKNSEEEEEEK	1
NOLC1	AAKNSEEEEEEK	1
NOLC1	AAKNSEEEEEEK	1
NOLC1	AAKNSEEEEEEK	1
NOLC1	AAKNSEEEEEEK	1
NOLC1	AAKNSEEEEEEK	1
NOLC1	AAKNSEEEEEEK	1
NOLC1	AAKNSEEEEEEK	1
NOLC1	AAKNSEEEEEEK	1
NOLC1	AAKNSEEEEEEK	1
NOLC1	AAKNSEEEEEEK	1
NOLC1	AAKNSEEEEEEK	1
NOLC1	AAKNSEEEEEEK	1
NOLC1	AAKNSEEEEEEKKK	1
NOLC1	AAKNSEEEEEEKKK	1
NOLC1	AAKNSEEEEEEKKK	1
NOLC1	AAKNSEEEEEEKKK	1
NOLC1	AAKNSEEEEEEKKK	1
NOLC1	AAKNSEEEEEEKKK	1
NOLC1	AAKNSEEEEEEKKK	1
NOLC1	AAKNSEEEEEEKKK	1
NOLC1	AAKNSEEEEEEKKK	1
NOLC1	AAKNSEEEEEEKKK	1
NOLC1	AAKNSEEEEEEKKK	1
NOLC1	AAKNSEEEEEEKKK	1
NOLC1	AAKNSEEEEEEKKK	1
NOLC1	AAKNSEEEEEEKKK	1
NOLC1	AAKNSEEEEEEKKK	1
NOLC1	AAKNSEEEEEEKKK	1
NOLC1	AAKNSEEEEEEKKK	1
NOLC1	AAKNSEEEEEEKKK	1
NOLC1	AAKNSEEEEEEKKK	1
NOLC1	AAKNSEEEEEEKKK	1
NOLC1	AAKNSEEEEEEKKK	1
NOLC1	AAKNSEEEEEEKKK	1
NOLC1	AAKNSEEEEEEKKK	1
NOLC1	AAKNSEEEEEEKKK	1
NOLC1	AAKNSEEEEEEKKK	1
ZC3H4	AAKPGPAEAPSPTASPSGDASPPATAPYDPR	1
ZC3H4	AAKPGPAEAPSPTASPSGDASPPATAPYDPR	1
ZC3H4	AAKPGPAEAPSPTASPSGDASPPATAPYDPR	1
ZC3H4	AAKPGPAEAPSPTASPSGDASPPATAPYDPR	1
ZC3H4	AAKPGPAEAPSPTASPSGDASPPATAPYDPR	1
ZC3H4	AAKPGPAEAPSPTASPSGDASPPATAPYDPR	1
ZC3H4	AAKPGPAEAPSPTASPSGDASPPATAPYDPR	1
ZC3H4	AAKPGPAEAPSPTASPSGDASPPATAPYDPR	1
ZC3H4	AAKPGPAEAPSPTASPSGDASPPATAPYDPR	1
ZC3H4	AAKPGPAEAPSPTASPSGDASPPATAPYDPR	1
ZC3H4	AAKPGPAEAPSPTASPSGDASPPATAPYDPR	1
ZC3H4	AAKPGPAEAPSPTASPSGDASPPATAPYDPR	1
ZC3H4	AAKPGPAEAPSPTASPSGDASPPATAPYDPR	1
ZC3H4	AAKPGPAEAPSPTASPSGDASPPATAPYDPR	3
ZC3H4	AAKPGPAEAPSPTASPSGDASPPATAPYDPR	3
ZC3H4	AAKPGPAEAPSPTASPSGDASPPATAPYDPR	3
ZC3H4	AAKPGPAEAPSPTASPSGDASPPATAPYDPR	3
ZC3H4	AAKPGPAEAPSPTASPSGDASPPATAPYDPR	3
ZC3H4	AAKPGPAEAPSPTASPSGDASPPATAPYDPR	3
ZC3H4	AAKPGPAEAPSPTASPSGDASPPATAPYDPR	3
ZC3H4	AAKPGPAEAPSPTASPSGDASPPATAPYDPR	3
ZC3H4	AAKPGPAEAPSPTASPSGDASPPATAPYDPR	3
ZC3H4	AAKPGPAEAPSPTASPSGDASPPATAPYDPR	3
ZC3H4	AAKPGPAEAPSPTASPSGDASPPATAPYDPR	2
ZC3H4	AAKPGPAEAPSPTASPSGDASPPATAPYDPR	2
ZC3H4	AAKPGPAEAPSPTASPSGDASPPATAPYDPR	2
ZC3H4	AAKPGPAEAPSPTASPSGDASPPATAPYDPR	2
ZC3H4	AAKPGPAEAPSPTASPSGDASPPATAPYDPR	2
ZC3H4	AAKPGPAEAPSPTASPSGDASPPATAPYDPR	2
ZC3H4	AAKPGPAEAPSPTASPSGDASPPATAPYDPR	2
ZC3H4	AAKPGPAEAPSPTASPSGDASPPATAPYDPR	2
ZC3H4	AAKPGPAEAPSPTASPSGDASPPATAPYDPR	2
ZC3H4	AAKPGPAEAPSPTASPSGDASPPATAPYDPR	2
ZC3H4	AAKPGPAEAPSPTASPSGDASPPATAPYDPR	2
ZC3H4	AAKPGPAEAPSPTASPSGDASPPATAPYDPR	2
ZC3H4	AAKPGPAEAPSPTASPSGDASPPATAPYDPR	2
ZC3H4	AAKPGPAEAPSPTASPSGDASPPATAPYDPR	2
ZC3H4	AAKPGPAEAPSPTASPSGDASPPATAPYDPR	2
ZC3H4	AAKPGPAEAPSPTASPSGDASPPATAPYDPR	2
ZC3H4	AAKPGPAEAPSPTASPSGDASPPATAPYDPR	2
ZC3H4	AAKPGPAEAPSPTASPSGDASPPATAPYDPR	2
ZC3H4	AAKPGPAEAPSPTASPSGDASPPATAPYDPR	2
ZC3H4	AAKPGPAEAPSPTASPSGDASPPATAPYDPR	2
ZC3H4	AAKPGPAEAPSPTASPSGDASPPATAPYDPR	2
H1FX	AAKPSVPK	0
TCOF1	AALAPAKESPR	1
TCOF1	AALAPAKESPR	1
TCOF1	AALAPAKESPR	1
TCOF1	AALAPAKESPR	1
TCOF1	AALAPAKESPR	1
TCOF1	AALAPAKESPR	1
TCOF1	AALAPAKESPR	1
TCOF1	AALAPAKESPR	1
TCOF1	AALAPAKESPR	1
TCOF1	AALAPAKESPR	1
AIM1	AALDGGVASAASPESKPSPGTK	1
AIM1	AALDGGVASAASPESKPSPGTK	1
AIM1	AALDGGVASAASPESKPSPGTK	1
ZNF316	AALHTTPDSPAAQLER	1
ZNF316	AALHTTPDSPAAQLER	1
ZNF316	AALHTTPDSPAAQLER	1
ZNF316	AALHTTPDSPAAQLER	1
ZNF316	AALHTTPDSPAAQLER	1
ZNF316	AALHTTPDSPAAQLER	1
ZNF316	AALHTTPDSPAAQLER	1
ZNF316	AALHTTPDSPAAQLER	1
ZNF316	AALHTTPDSPAAQLER	1
ZNF316	AALHTTPDSPAAQLER	1
ZNF316	AALHTTPDSPAAQLER	1
ZNF316	AALHTTPDSPAAQLER	1
ZNF316	AALHTTPDSPAAQLER	1
ZNF316	AALHTTPDSPAAQLER	1
ZNF316	AALHTTPDSPAAQLER	1
ZNF316	AALHTTPDSPAAQLER	1
ZNF316	AALHTTPDSPAAQLER	1
STARD3NL	AALIPGGLSDGQFYSPPESEAGSEEAEEK	3
STARD3NL	AALIPGGLSDGQFYSPPESEAGSEEAEEK	3
STARD3NL	AALIPGGLSDGQFYSPPESEAGSEEAEEK	3
NUMA1	AALMESQGQQQEER	0
NUMA1	AALMESQGQQQEER	0
NUMA1	AALMESQGQQQEER	0
NUMA1	AALMESQGQQQEER	0
NUMA1	AALMESQGQQQEER	0
NUMA1	AALMESQGQQQEER	0
NUMA1	AALMESQGQQQEER	0
NUMA1	AALMESQGQQQEER	0
NUMA1	AALMESQGQQQEER	0
NUMA1	AALMESQGQQQEER	0
NUMA1	AALMESQGQQQEER	0
NUMA1	AALMESQGQQQEER	0
NUMA1	AALMESQGQQQEER	0
TYMP	AALMTPGTGAPPAPGDFSGEGSQGLPDPSPEPK	0
TYMP	AALMTPGTGAPPAPGDFSGEGSQGLPDPSPEPK	0
TYMP	AALMTPGTGAPPAPGDFSGEGSQGLPDPSPEPK	0
TYMP	AALMTPGTGAPPAPGDFSGEGSQGLPDPSPEPK	0
TYMP	AALMTPGTGAPPAPGDFSGEGSQGLPDPSPEPK	0
TYMP	AALMTPGTGAPPAPGDFSGEGSQGLPDPSPEPK	0
TYMP	AALMTPGTGAPPAPGDFSGEGSQGLPDPSPEPK	0
ACAA2	AALSAGK	0
ACAA2	AALSAGK	0
ACAA2	AALSAGK	0
ACAA2	AALSAGK	0
ACAA2	AALSAGK	0
AIFM1	AALSASEGEEVPQDK	1
AIFM1	AALSASEGEEVPQDK	1
AIFM1	AALSASEGEEVPQDK	1
AIFM1	AALSASEGEEVPQDK	1
AIFM1	AALSASEGEEVPQDK	1
AIFM1	AALSASEGEEVPQDK	1
AIFM1	AALSASEGEEVPQDK	1
AIFM1	AALSASEGEEVPQDK	1
AIFM1	AALSASEGEEVPQDK	1
TPPP	AANRTPPKSPGDPSK	2
TPPP	AANRTPPKSPGDPSK	2
TPPP	AANRTPPKSPGDPSK	2
TPPP	AANRTPPKSPGDPSK	2
TPPP	AANRTPPKSPGDPSK	2
TPPP	AANRTPPKSPGDPSK	2
TPPP	AANRTPPKSPGDPSK	2
TPPP	AANRTPPKSPGDPSK	2
TPPP	AANRTPPKSPGDPSK	2
TPPP	AANRTPPKSPGDPSK	2
TPPP	AANRTPPKSPGDPSK	2
TPPP	AANRTPPKSPGDPSKDR	2
TPPP	AANRTPPKSPGDPSKDR	2
TPPP	AANRTPPKSPGDPSKDR	2
TPPP	AANRTPPKSPGDPSKDR	2
TPPP	AANRTPPKSPGDPSKDR	2
TMEM43	AANYSSTSTR	0
FBXO45	AAPAPGAGAASGGAGCSGGGAGAGAGSGSGAAGAGGR	0
FBXO45	AAPAPGAGAASGGAGCSGGGAGAGAGSGSGAAGAGGR	0
FBXO45	AAPAPGAGAASGGAGCSGGGAGAGAGSGSGAAGAGGR	0
FBXO45	AAPAPGAGAASGGAGCSGGGAGAGAGSGSGAAGAGGR	0
FBXO45	AAPAPGAGAASGGAGCSGGGAGAGAGSGSGAAGAGGR	0
FBXO45	AAPAPGAGAASGGAGCSGGGAGAGAGSGSGAAGAGGR	0
MAP7	AAPAQVRPPSPGNIRPVK	1
MAP7	AAPAQVRPPSPGNIRPVK	1
MAP7	AAPAQVRPPSPGNIRPVK	1
MAP7	AAPAQVRPPSPGNIRPVK	1
MAP7	AAPAQVRPPSPGNIRPVK	1
MAP7	AAPAQVRPPSPGNIRPVK	1
MAP7	AAPAQVRPPSPGNIRPVK	1
MAP7	AAPAQVRPPSPGNIRPVK	1
MAP7	AAPAQVRPPSPGNIRPVK	1
MAP7	AAPAQVRPPSPGNIRPVK	1
MAP7	AAPAQVRPPSPGNIRPVK	1
MAP7	AAPAQVRPPSPGNIRPVK	1
MAP7	AAPAQVRPPSPGNIRPVK	1
HADHB	AAPAVQTK	0
HADHB	AAPAVQTK	0
HADHB	AAPAVQTK	0
HADHB	AAPAVQTK	0
HADHB	AAPAVQTK	0
HADHB	AAPAVQTK	0
HADHB	AAPAVQTK	0
HADHB	AAPAVQTK	0
FAM129B	AAPEASSPPASPLQHLLPGK	2
FAM129B	AAPEASSPPASPLQHLLPGK	2
FAM129B	AAPEASSPPASPLQHLLPGK	2
FAM129B	AAPEASSPPASPLQHLLPGK	2
FAM129B	AAPEASSPPASPLQHLLPGK	2
FAM129B	AAPEASSPPASPLQHLLPGK	2
FAM129B	AAPEASSPPASPLQHLLPGK	2
FAM129B	AAPEASSPPASPLQHLLPGK	2
FAM129B	AAPEASSPPASPLQHLLPGK	2
FAM129B	AAPEASSPPASPLQHLLPGK	2
FAM129B	AAPEASSPPASPLQHLLPGK	2
FAM129B	AAPEASSPPASPLQHLLPGK	2
FAM129B	AAPEASSPPASPLQHLLPGK	2
FAM129B	AAPEASSPPASPLQHLLPGK	2
FAM129B	AAPEASSPPASPLQHLLPGK	2
FAM129B	AAPEASSPPASPLQHLLPGK	2
FAM129B	AAPEASSPPASPLQHLLPGK	2
FAM129B	AAPEASSPPASPLQHLLPGK	2
FAM129B	AAPEASSPPASPLQHLLPGK	2
FAM129B	AAPEASSPPASPLQHLLPGK	2
FAM129B	AAPEASSPPASPLQHLLPGK	2
FAM129B	AAPEASSPPASPLQHLLPGK	2
FAM129B	AAPEASSPPASPLQHLLPGK	2
FAM129B	AAPEASSPPASPLQHLLPGK	2
FAM129B	AAPEASSPPASPLQHLLPGK	2
FAM129B	AAPEASSPPASPLQHLLPGK	2
FAM129B	AAPEASSPPASPLQHLLPGK	2
FAM129B	AAPEASSPPASPLQHLLPGK	2
FAM129B	AAPEASSPPASPLQHLLPGK	2
FAM129B	AAPEASSPPASPLQHLLPGK	2
FAM129B	AAPEASSPPASPLQHLLPGK	2
FAM129B	AAPEASSPPASPLQHLLPGK	2
FAM129B	AAPEASSPPASPLQHLLPGK	2
FAM129B	AAPEASSPPASPLQHLLPGK	2
FAM129B	AAPEASSPPASPLQHLLPGK	2
FAM129B	AAPEASSPPASPLQHLLPGK	2
FAM129B	AAPEASSPPASPLQHLLPGK	2
FAM129B	AAPEASSPPASPLQHLLPGK	2
FAM129B	AAPEASSPPASPLQHLLPGK	2
FAM129B	AAPEASSPPASPLQHLLPGK	2
FAM129B	AAPEASSPPASPLQHLLPGK	2
FAM129B	AAPEASSPPASPLQHLLPGK	2
FAM129B	AAPEASSPPASPLQHLLPGK	2
FAM129B	AAPEASSPPASPLQHLLPGK	2
FAM129B	AAPEASSPPASPLQHLLPGK	2
FAM129B	AAPEASSPPASPLQHLLPGK	2
FAM129B	AAPEASSPPASPLQHLLPGK	2
FAM129B	AAPEASSPPASPLQHLLPGK	2
FAM129B	AAPEASSPPASPLQHLLPGK	2
FAM129B	AAPEASSPPASPLQHLLPGK	2
FAM129B	AAPEASSPPASPLQHLLPGK	2
FAM129B	AAPEASSPPASPLQHLLPGK	2
FAM129B	AAPEASSPPASPLQHLLPGK	2
FAM129B	AAPEASSPPASPLQHLLPGK	2
FAM129B	AAPEASSPPASPLQHLLPGK	2
FAM129B	AAPEASSPPASPLQHLLPGK	2
FAM129B	AAPEASSPPASPLQHLLPGK	2
FAM129B	AAPEASSPPASPLQHLLPGK	2
FAM129B	AAPEASSPPASPLQHLLPGK	2
FAM129B	AAPEASSPPASPLQHLLPGK	2
FAM129B	AAPEASSPPASPLQHLLPGK	2
FAM129B	AAPEASSPPASPLQHLLPGK	1
FAM129B	AAPEASSPPASPLQHLLPGK	1
FAM129B	AAPEASSPPASPLQHLLPGK	1
FAM129B	AAPEASSPPASPLQHLLPGK	1
FAM129B	AAPEASSPPASPLQHLLPGK	1
FAM129B	AAPEASSPPASPLQHLLPGK	1
FAM129B	AAPEASSPPASPLQHLLPGK	1
FAM129B	AAPEASSPPASPLQHLLPGK	1
FAM129B	AAPEASSPPASPLQHLLPGK	1
FAM129B	AAPEASSPPASPLQHLLPGK	1
FAM129B	AAPEASSPPASPLQHLLPGK	1
FAM129B	AAPEASSPPASPLQHLLPGK	1
FAM129B	AAPEASSPPASPLQHLLPGK	1
FAM129B	AAPEASSPPASPLQHLLPGK	1
FAM129B	AAPEASSPPASPLQHLLPGK	1
FAM129B	AAPEASSPPASPLQHLLPGK	1
FAM129B	AAPEASSPPASPLQHLLPGK	1
FAM129B	AAPEASSPPASPLQHLLPGK	1
FAM129B	AAPEASSPPASPLQHLLPGK	1
FAM129B	AAPEASSPPASPLQHLLPGK	1
DDX47	AAPEEHDSPTEASQPIVEEEETK	2
DDX47	AAPEEHDSPTEASQPIVEEEETK	2
DDX47	AAPEEHDSPTEASQPIVEEEETK	2
DDX47	AAPEEHDSPTEASQPIVEEEETK	2
DDX47	AAPEEHDSPTEASQPIVEEEETK	2
DDX47	AAPEEHDSPTEASQPIVEEEETK	1
DDX47	AAPEEHDSPTEASQPIVEEEETK	1
DDX47	AAPEEHDSPTEASQPIVEEEETK	1
DDX47	AAPEEHDSPTEASQPIVEEEETK	1
DDX47	AAPEEHDSPTEASQPIVEEEETK	1
DDX47	AAPEEHDSPTEASQPIVEEEETK	1
DDX47	AAPEEHDSPTEASQPIVEEEETK	1
DDX47	AAPEEHDSPTEASQPIVEEEETK	1
DDX47	AAPEEHDSPTEASQPIVEEEETK	1
DDX47	AAPEEHDSPTEASQPIVEEEETK	1
DDX47	AAPEEHDSPTEASQPIVEEEETK	1
DDX47	AAPEEHDSPTEASQPIVEEEETK	1
DDX47	AAPEEHDSPTEASQPIVEEEETK	1
DDX47	AAPEEHDSPTEASQPIVEEEETK	1
DDX47	AAPEEHDSPTEASQPIVEEEETK	1
DDX47	AAPEEHDSPTEASQPIVEEEETK	1
DDX47	AAPEEHDSPTEASQPIVEEEETK	1
DDX47	AAPEEHDSPTEASQPIVEEEETK	1
DDX47	AAPEEHDSPTEASQPIVEEEETK	1
DDX47	AAPEEHDSPTEASQPIVEEEETK	1
DDX47	AAPEEHDSPTEASQPIVEEEETK	1
DDX47	AAPEEHDSPTEASQPIVEEEETK	1
DDX47	AAPEEHDSPTEASQPIVEEEETK	1
DDX47	AAPEEHDSPTEASQPIVEEEETK	1
DDX47	AAPEEHDSPTEASQPIVEEEETK	1
MPND	AAPEPLSPAGGAGEEAPEEDEDEAEAEDPERPNAGAGGGR	1
MPND	AAPEPLSPAGGAGEEAPEEDEDEAEAEDPERPNAGAGGGR	1
MPND	AAPEPLSPAGGAGEEAPEEDEDEAEAEDPERPNAGAGGGR	1
MPND	AAPEPLSPAGGAGEEAPEEDEDEAEAEDPERPNAGAGGGR	1
MPND	AAPEPLSPAGGAGEEAPEEDEDEAEAEDPERPNAGAGGGR	1
MPND	AAPEPLSPAGGAGEEAPEEDEDEAEAEDPERPNAGAGGGR	1
MPND	AAPEPLSPAGGAGEEAPEEDEDEAEAEDPERPNAGAGGGR	1
MPND	AAPEPLSPAGGAGEEAPEEDEDEAEAEDPERPNAGAGGGR	1
H1FX	AAPGAAGSR	0
H1FX	AAPGAAGSR	0
H1FX	AAPGAAGSR	0
PYGB;PYGL;PYGM	AAPGYHMAK	0
PYGB;PYGL;PYGM	AAPGYHMAK	0
PYGB;PYGL;PYGM	AAPGYHMAK	0
SCAF1	AAPPPPALTPDSQTVDSSCK	2
SCAF1	AAPPPPALTPDSQTVDSSCK	2
SCAF1	AAPPPPALTPDSQTVDSSCK	2
SCAF1	AAPPPPALTPDSQTVDSSCK	2
SCAF1	AAPPPPALTPDSQTVDSSCK	2
SCAF1	AAPPPPALTPDSQTVDSSCK	2
SCAF1	AAPPPPALTPDSQTVDSSCK	2
SCAF1	AAPPPPALTPDSQTVDSSCK	2
SCAF1	AAPPPPALTPDSQTVDSSCK	2
SCAF1	AAPPPPALTPDSQTVDSSCK	2
SCAF1	AAPPPPALTPDSQTVDSSCK	2
SCAF1	AAPPPPALTPDSQTVDSSCK	2
SCAF1	AAPPPPALTPDSQTVDSSCK	2
SCAF1	AAPPPPALTPDSQTVDSSCK	2
SCAF1	AAPPPPALTPDSQTVDSSCK	2
SCAF1	AAPPPPALTPDSQTVDSSCK	2
SCAF1	AAPPPPALTPDSQTVDSSCK	2
SCAF1	AAPPPPALTPDSQTVDSSCK	2
SCAF1	AAPPPPALTPDSQTVDSSCK	2
SCAF1	AAPPPPALTPDSQTVDSSCK	2
SCAF1	AAPPPPALTPDSQTVDSSCK	2
SCAF1	AAPPPPALTPDSQTVDSSCK	2
SCAF1	AAPPPPALTPDSQTVDSSCK	1
SCAF1	AAPPPPALTPDSQTVDSSCK	1
SCAF1	AAPPPPALTPDSQTVDSSCK	1
SCAF1	AAPPPPALTPDSQTVDSSCK	1
SCAF1	AAPPPPALTPDSQTVDSSCK	1
SCAF1	AAPPPPALTPDSQTVDSSCK	1
SCAF1	AAPPPPALTPDSQTVDSSCK	1
SCAF1	AAPPPPALTPDSQTVDSSCK	1
SCAF1	AAPPPPALTPDSQTVDSSCK	1
SCAF1	AAPPPPALTPDSQTVDSSCK	1
SCAF1	AAPPPPALTPDSQTVDSSCK	1
SCAF1	AAPPPPALTPDSQTVDSSCK	1
SCAF1	AAPPPPALTPDSQTVDSSCK	1
SCAF1	AAPPPPALTPDSQTVDSSCK	1
SCAF1	AAPPPPALTPDSQTVDSSCK	1
SCAF1	AAPPPPALTPDSQTVDSSCK	1
SCAF1	AAPPPPALTPDSQTVDSSCK	1
SCAF1	AAPPPPALTPDSQTVDSSCK	1
SCAF1	AAPPPPALTPDSQTVDSSCK	1
SCAF1	AAPPPPALTPDSQTVDSSCK	1
SCAF1	AAPPPPALTPDSQTVDSSCK	1
SCAF1	AAPPPPALTPDSQTVDSSCK	1
SCAF1	AAPPPPALTPDSQTVDSSCK	1
SCAF1	AAPPPPALTPDSQTVDSSCK	1
SCAF1	AAPPPPALTPDSQTVDSSCK	1
SCAF1	AAPPPPALTPDSQTVDSSCKTPEVSFLPEEATEEAGVR	2
SCAF1	AAPPPPALTPDSQTVDSSCKTPEVSFLPEEATEEAGVR	2
SCAF1	AAPPPPALTPDSQTVDSSCKTPEVSFLPEEATEEAGVR	2
SCAF1	AAPPPPALTPDSQTVDSSCKTPEVSFLPEEATEEAGVR	2
SCAF1	AAPPPPALTPDSQTVDSSCKTPEVSFLPEEATEEAGVR	2
SCAF1	AAPPPPALTPDSQTVDSSCKTPEVSFLPEEATEEAGVR	2
UBR4	AAPPPPPPPPPLESSPR	0
UBR4	AAPPPPPPPPPLESSPR	0
UBR4	AAPPPPPPPPPLESSPR	0
UBR4	AAPPPPPPPPPLESSPR	0
UBR4	AAPPPPPPPPPLESSPR	0
UBR4	AAPPPPPPPPPLESSPR	0
UBR4	AAPPPPPPPPPLESSPR	0
UBR4	AAPPPPPPPPPLESSPR	0
PPP3CB	AAPPPPPPPPPPPGADR	0
PPP3CB	AAPPPPPPPPPPPGADR	0
PPP3CB	AAPPPPPPPPPPPGADR	0
NUP155	AAPQSPSVPK	1
NUP155	AAPQSPSVPK	1
NUP155	AAPQSPSVPK	1
NUP155	AAPQSPSVPK	1
NUP155	AAPQSPSVPK	1
NUP155	AAPQSPSVPK	1
NUP155	AAPQSPSVPK	1
NUP155	AAPQSPSVPK	1
NUP155	AAPQSPSVPK	1
NUP155	AAPQSPSVPK	1
NUP155	AAPQSPSVPK	1
NUP155	AAPQSPSVPK	1
NUP155	AAPQSPSVPK	1
NUP155	AAPQSPSVPK	1
NUP155	AAPQSPSVPK	1
NUP155	AAPQSPSVPK	1
NUP155	AAPQSPSVPK	1
NUP155	AAPQSPSVPK	1
NUP155	AAPQSPSVPK	1
NUP155	AAPQSPSVPK	1
NUP155	AAPQSPSVPK	1
NUP155	AAPQSPSVPK	1
NUP155	AAPQSPSVPK	1
NUP155	AAPQSPSVPK	1
NUP155	AAPQSPSVPK	1
NUP155	AAPQSPSVPK	1
NUP155	AAPQSPSVPK	1
NUP155	AAPQSPSVPK	1
NUP155	AAPQSPSVPK	1
NUP155	AAPQSPSVPK	1
NUP155	AAPQSPSVPK	1
NUP155	AAPQSPSVPK	1
NUP155	AAPQSPSVPK	1
NUP155	AAPQSPSVPK	1
NUP155	AAPQSPSVPK	1
NUP155	AAPQSPSVPK	1
NUP155	AAPQSPSVPK	1
NUP155	AAPQSPSVPK	1
NUP155	AAPQSPSVPK	1
MAP2K4	AAPSPSGGGGSGGGSGSGTPGPVGSPAPGHPAVSSMQGK	0
MAP2K4	AAPSPSGGGGSGGGSGSGTPGPVGSPAPGHPAVSSMQGK	0
MAP2K4	AAPSPSGGGGSGGGSGSGTPGPVGSPAPGHPAVSSMQGK	0
MAP2K4	AAPSPSGGGGSGGGSGSGTPGPVGSPAPGHPAVSSMQGK	0
MAP2K4	AAPSPSGGGGSGGGSGSGTPGPVGSPAPGHPAVSSMQGK	0
MAP2K4	AAPSPSGGGGSGGGSGSGTPGPVGSPAPGHPAVSSMQGK	0
CUX1	AAPSSEGDSCDGVEATEGPGSADTEEPK	2
CUX1	AAPSSEGDSCDGVEATEGPGSADTEEPK	2
CUX1	AAPSSEGDSCDGVEATEGPGSADTEEPK	2
CUX1	AAPSSEGDSCDGVEATEGPGSADTEEPK	2
CUX1	AAPSSEGDSCDGVEATEGPGSADTEEPK	2
CUX1	AAPSSEGDSCDGVEATEGPGSADTEEPK	2
TRA2B	AAQDRDQIYR	0
TRA2B	AAQDRDQIYR	0
TRA2B	AAQDRDQIYR	0
TRA2B	AAQDRDQIYR	0
KAT8	AAQGAAAAVAAGTSGVAGEGEPGPGENAAAEGTAPSPGRVSPPTPAR	2
KAT8	AAQGAAAAVAAGTSGVAGEGEPGPGENAAAEGTAPSPGRVSPPTPAR	2
KAT8	AAQGAAAAVAAGTSGVAGEGEPGPGENAAAEGTAPSPGRVSPPTPAR	2
KAT8	AAQGAAAAVAAGTSGVAGEGEPGPGENAAAEGTAPSPGRVSPPTPAR	2
KAT8	AAQGAAAAVAAGTSGVAGEGEPGPGENAAAEGTAPSPGRVSPPTPAR	2
KAT8	AAQGAAAAVAAGTSGVAGEGEPGPGENAAAEGTAPSPGRVSPPTPAR	2
KAT8	AAQGAAAAVAAGTSGVAGEGEPGPGENAAAEGTAPSPGRVSPPTPAR	2
KAT8	AAQGAAAAVAAGTSGVAGEGEPGPGENAAAEGTAPSPGRVSPPTPAR	2
KAT8	AAQGAAAAVAAGTSGVAGEGEPGPGENAAAEGTAPSPGRVSPPTPAR	2
KAT8	AAQGAAAAVAAGTSGVAGEGEPGPGENAAAEGTAPSPGRVSPPTPAR	2
KAT8	AAQGAAAAVAAGTSGVAGEGEPGPGENAAAEGTAPSPGRVSPPTPAR	2
KAT8	AAQGAAAAVAAGTSGVAGEGEPGPGENAAAEGTAPSPGRVSPPTPAR	2
KAT8	AAQGAAAAVAAGTSGVAGEGEPGPGENAAAEGTAPSPGRVSPPTPAR	2
KAT8	AAQGAAAAVAAGTSGVAGEGEPGPGENAAAEGTAPSPGRVSPPTPAR	2
KAT8	AAQGAAAAVAAGTSGVAGEGEPGPGENAAAEGTAPSPGRVSPPTPAR	2
KAT8	AAQGAAAAVAAGTSGVAGEGEPGPGENAAAEGTAPSPGRVSPPTPAR	2
KAT8	AAQGAAAAVAAGTSGVAGEGEPGPGENAAAEGTAPSPGRVSPPTPAR	2
KAT8	AAQGAAAAVAAGTSGVAGEGEPGPGENAAAEGTAPSPGRVSPPTPAR	2
KAT8	AAQGAAAAVAAGTSGVAGEGEPGPGENAAAEGTAPSPGRVSPPTPAR	2
RAN	AAQGEPQVQFK	0
RAN	AAQGEPQVQFK	0
RAN	AAQGEPQVQFK	0
RAN	AAQGEPQVQFK	0
RAN	AAQGEPQVQFK	0
RAN	AAQGEPQVQFK	0
RAN	AAQGEPQVQFK	0
RAN	AAQGEPQVQFK	0
RAN	AAQGEPQVQFK	0
RAN	AAQGEPQVQFK	0
RAN	AAQGEPQVQFK	0
RAN	AAQGEPQVQFK	0
RAN	AAQGEPQVQFK	0
RAN	AAQGEPQVQFK	0
RAN	AAQGEPQVQFK	0
RAN	AAQGEPQVQFK	0
RAN	AAQGEPQVQFK	0
RAN	AAQGEPQVQFK	0
RAN	AAQGEPQVQFK	0
RAN	AAQGEPQVQFK	0
RAN	AAQGEPQVQFK	0
RAN	AAQGEPQVQFK	0
RAN	AAQGEPQVQFK	0
DLD	AAQLGFK	0
DLD	AAQLGFK	0
DLD	AAQLGFK	0
DLD	AAQLGFK	0
DLD	AAQLGFK	0
RBM14	AAQMHSGYQR	0
RBM14	AAQMHSGYQR	0
RBM14	AAQMHSGYQR	0
RBM14	AAQMHSGYQR	0
RBM14	AAQMHSGYQR	0
RBM14	AAQMHSGYQR	0
RBM14	AAQMHSGYQR	0
RBM14	AAQMHSGYQR	0
RBM14	AAQMHSGYQR	0
RBM14	AAQMHSGYQR	0
RBM14	AAQMHSGYQR	0
RBM14	AAQMHSGYQR	0
RBM14	AAQMHSGYQR	0
RBM14	AAQMHSGYQR	0
RBM14	AAQMHSGYQR	0
RBM14	AAQMHSGYQR	0
RBM14	AAQMHSGYQR	0
RBM14	AAQMHSGYQR	0
RBM14	AAQMHSGYQR	0
RBM14	AAQMHSGYQR	0
RBM14	AAQMHSGYQR	0
RBM14	AAQMHSGYQR	0
RBM14	AAQMHSGYQR	0
RBM14	AAQMHSGYQR	0
RBM14	AAQMHSGYQR	0
RBM14	AAQMHSGYQR	0
RBM14	AAQMHSGYQR	0
RBM14	AAQMHSGYQR	0
RBM14	AAQMHSGYQR	0
RBM14	AAQMHSGYQR	0
RBM14	AAQMHSGYQR	0
RBM14	AAQMHSGYQR	0
RBM14	AAQMHSGYQR	0
RBM14	AAQMHSGYQR	0
RBM14	AAQMHSGYQR	0
RBM14	AAQMHSGYQR	0
RBM14	AAQMHSGYQR	0
RBM14	AAQMHSGYQR	0
RBM14	AAQMHSGYQR	0
RBM14	AAQMHSGYQR	0
RBM14	AAQMHSGYQR	0
RBM14	AAQMHSGYQR	0
RBM14	AAQMHSGYQR	0
RBM14	AAQMHSGYQR	0
RBM14	AAQMHSGYQR	0
CSNK1A1	AAQQAASSSGQGQQAQTPTGF	0
CSNK1A1	AAQQAASSSGQGQQAQTPTGF	0
CSNK1A1	AAQQAASSSGQGQQAQTPTGF	0
CSNK1A1	AAQQAASSSGQGQQAQTPTGF	0
CSNK1A1	AAQQAASSSGQGQQAQTPTGF	0
CSNK1A1	AAQQAASSSGQGQQAQTPTGF	0
CSNK1A1	AAQQAASSSGQGQQAQTPTGF	0
CSNK1A1	AAQQAASSSGQGQQAQTPTGF	0
CSNK1A1	AAQQAASSSGQGQQAQTPTGF	0
CSNK1A1	AAQQAASSSGQGQQAQTPTGF	0
CSNK1A1	AAQQAASSSGQGQQAQTPTGF	0
CSNK1A1	AAQQAASSSGQGQQAQTPTGF	0
CSNK1A1	AAQQAASSSGQGQQAQTPTGF	0
CSNK1A1	AAQQAASSSGQGQQAQTPTGF	0
CSNK1A1	AAQQAASSSGQGQQAQTPTGF	0
CSNK1A1	AAQQAASSSGQGQQAQTPTGF	0
CSNK1A1	AAQQAASSSGQGQQAQTPTGF	0
CSNK1A1	AAQQAASSSGQGQQAQTPTGF	0
CSNK1A1	AAQQAASSSGQGQQAQTPTGF	0
CSNK1A1	AAQQAASSSGQGQQAQTPTGF	0
CSNK1A1	AAQQAASSSGQGQQAQTPTGF	0
CSNK1A1	AAQQAASSSGQGQQAQTPTGF	0
CSNK1A1	AAQQAASSSGQGQQAQTPTGF	0
CSNK1A1	AAQQAASSSGQGQQAQTPTGF	0
CSNK1A1	AAQQAASSSGQGQQAQTPTGF	0
CSNK1A1	AAQQAASSSGQGQQAQTPTGF	0
CSNK1A1	AAQQAASSSGQGQQAQTPTGF	0
CSNK1A1	AAQQAASSSGQGQQAQTPTGF	0
CSNK1A1	AAQQAASSSGQGQQAQTPTGF	0
CSNK1A1	AAQQAASSSGQGQQAQTPTGF	0
CSNK1A1	AAQQAASSSGQGQQAQTPTGF	0
CSNK1A1	AAQQAASSSGQGQQAQTPTGF	0
CSNK1A1	AAQQAASSSGQGQQAQTPTGF	0
CSNK1A1	AAQQAASSSGQGQQAQTPTGF	0
CSNK1A1	AAQQAASSSGQGQQAQTPTGF	1
CSNK1A1	AAQQAASSSGQGQQAQTPTGF	1
CSNK1A1	AAQQAASSSGQGQQAQTPTGF	1
CSNK1A1	AAQQAASSSGQGQQAQTPTGF	1
CSNK1A1	AAQQAASSSGQGQQAQTPTGF	1
CSNK1A1	AAQQAASSSGQGQQAQTPTGF	1
CSNK1A1	AAQQAASSSGQGQQAQTPTGF	1
CSNK1A1	AAQQAASSSGQGQQAQTPTGF	1
CSNK1A1	AAQQAASSSGQGQQAQTPTGF	1
CSNK1A1	AAQQAASSSGQGQQAQTPTGF	1
CSNK1A1	AAQQAASSSGQGQQAQTPTGF	1
CSNK1A1	AAQQAASSSGQGQQAQTPTGK	0
CSNK1A1	AAQQAASSSGQGQQAQTPTGK	0
CSNK1A1	AAQQAASSSGQGQQAQTPTGK	0
CSNK1A1	AAQQAASSSGQGQQAQTPTGK	0
CSNK1A1	AAQQAASSSGQGQQAQTPTGK	0
CSNK1A1	AAQQAASSSGQGQQAQTPTGK	0
CSNK1A1	AAQQAASSSGQGQQAQTPTGK	0
CSNK1A1	AAQQAASSSGQGQQAQTPTGK	0
CSNK1A1	AAQQAASSSGQGQQAQTPTGK	0
CSNK1A1	AAQQAASSSGQGQQAQTPTGK	0
CSNK1A1	AAQQAASSSGQGQQAQTPTGK	0
CSNK1A1	AAQQAASSSGQGQQAQTPTGK	0
CSNK1A1	AAQQAASSSGQGQQAQTPTGK	0
CSNK1A1	AAQQAASSSGQGQQAQTPTGK	0
CSNK1A1	AAQQAASSSGQGQQAQTPTGK	0
CSNK1A1	AAQQAASSSGQGQQAQTPTGK	0
CSNK1A1	AAQQAASSSGQGQQAQTPTGK	0
CSNK1A1	AAQQAASSSGQGQQAQTPTGK	0
CSNK1A1	AAQQAASSSGQGQQAQTPTGK	0
CSNK1A1	AAQQAASSSGQGQQAQTPTGK	0
CSNK1A1	AAQQAASSSGQGQQAQTPTGK	0
CSNK1A1	AAQQAASSSGQGQQAQTPTGK	0
CSNK1A1	AAQQAASSSGQGQQAQTPTGK	0
CSNK1A1	AAQQAASSSGQGQQAQTPTGK	0
CSNK1A1	AAQQAASSSGQGQQAQTPTGK	0
CSNK1A1	AAQQAASSSGQGQQAQTPTGK	0
CSNK1A1	AAQQAASSSGQGQQAQTPTGK	0
CSNK1A1	AAQQAASSSGQGQQAQTPTGK	0
CSNK1A1	AAQQAASSSGQGQQAQTPTGK	0
CSNK1A1	AAQQAASSSGQGQQAQTPTGK	0
CSNK1A1	AAQQAASSSGQGQQAQTPTGK	0
CSNK1A1	AAQQAASSSGQGQQAQTPTGK	0
CSNK1A1	AAQQAASSSGQGQQAQTPTGK	0
CSNK1A1	AAQQAASSSGQGQQAQTPTGK	0
CSNK1A1	AAQQAASSSGQGQQAQTPTGK	0
CSNK1A1	AAQQAASSSGQGQQAQTPTGK	0
CSNK1A1	AAQQAASSSGQGQQAQTPTGK	0
CSNK1A1	AAQQAASSSGQGQQAQTPTGK	0
CSNK1A1	AAQQAASSSGQGQQAQTPTGK	0
CSNK1A1	AAQQAASSSGQGQQAQTPTGK	0
CSNK1A1	AAQQAASSSGQGQQAQTPTGK	0
CSNK1A1	AAQQAASSSGQGQQAQTPTGK	0
CSNK1A1	AAQQAASSSGQGQQAQTPTGK	0
CSNK1A1	AAQQAASSSGQGQQAQTPTGK	0
CSNK1A1	AAQQAASSSGQGQQAQTPTGK	0
CSNK1A1	AAQQAASSSGQGQQAQTPTGK	0
CSNK1A1	AAQQAASSSGQGQQAQTPTGK	0
CSNK1A1	AAQQAASSSGQGQQAQTPTGK	0
CSNK1A1	AAQQAASSSGQGQQAQTPTGK	0
CSNK1A1	AAQQAASSSGQGQQAQTPTGK	0
CSNK1A1	AAQQAASSSGQGQQAQTPTGK	0
CSNK1A1	AAQQAASSSGQGQQAQTPTGK	0
CSNK1A1	AAQQAASSSGQGQQAQTPTGK	0
CSNK1A1	AAQQAASSSGQGQQAQTPTGK	0
CSNK1A1	AAQQAASSSGQGQQAQTPTGK	0
CSNK1A1	AAQQAASSSGQGQQAQTPTGK	1
CSNK1A1	AAQQAASSSGQGQQAQTPTGK	1
CSNK1A1	AAQQAASSSGQGQQAQTPTGK	1
CSNK1A1	AAQQAASSSGQGQQAQTPTGK	1
CSNK1A1	AAQQAASSSGQGQQAQTPTGK	1
CSNK1A1	AAQQAASSSGQGQQAQTPTGK	1
CSNK1A1	AAQQAASSSGQGQQAQTPTGK	1
CSNK1A1	AAQQAASSSGQGQQAQTPTGK	1
CSNK1A1	AAQQAASSSGQGQQAQTPTGK	1
CSNK1A1	AAQQAASSSGQGQQAQTPTGK	1
PBRM1	AAQQQQPSASPR	1
PBRM1	AAQQQQPSASPR	1
PBRM1	AAQQQQPSASPR	1
PBRM1	AAQQQQPSASPR	1
PBRM1	AAQQQQPSASPR	1
PBRM1	AAQQQQPSASPR	1
PBRM1	AAQQQQPSASPR	1
PBRM1	AAQQQQPSASPR	1
PBRM1	AAQQQQPSASPR	1
PBRM1	AAQQQQPSASPR	1
PBRM1	AAQQQQPSASPR	1
PBRM1	AAQQQQPSASPR	1
PBRM1	AAQQQQPSASPR	1
PBRM1	AAQQQQPSASPR	1
PBRM1	AAQQQQPSASPR	1
YLPM1	AAQSNENLSDSQQEPPK	0
YLPM1	AAQSNENLSDSQQEPPK	0
YLPM1	AAQSNENLSDSQQEPPK	0
YLPM1	AAQSNENLSDSQQEPPK	0
YLPM1	AAQSNENLSDSQQEPPK	0
YLPM1	AAQSNENLSDSQQEPPK	0
YLPM1	AAQSNENLSDSQQEPPK	0
YLPM1	AAQSNENLSDSQQEPPK	0
GPATCH1	AARDSDSEEDLVSYGTGLEPLEEGERPK	2
GPATCH1	AARDSDSEEDLVSYGTGLEPLEEGERPK	2
GPATCH1	AARDSDSEEDLVSYGTGLEPLEEGERPK	2
GPATCH1	AARDSDSEEDLVSYGTGLEPLEEGERPK	2
GPATCH1	AARDSDSEEDLVSYGTGLEPLEEGERPK	2
GPATCH1	AARDSDSEEDLVSYGTGLEPLEEGERPK	2
GPATCH1	AARDSDSEEDLVSYGTGLEPLEEGERPK	2
GPATCH1	AARDSDSEEDLVSYGTGLEPLEEGERPK	2
GPATCH1	AARDSDSEEDLVSYGTGLEPLEEGERPK	2
TRIM28	AASAAAASAAAASAASGSPGPGEGSAGGEK	1
TRIM28	AASAAAASAAAASAASGSPGPGEGSAGGEK	1
TRIM28	AASAAAASAAAASAASGSPGPGEGSAGGEK	1
TRIM28	AASAAAASAAAASAASGSPGPGEGSAGGEK	1
TRIM28	AASAAAASAAAASAASGSPGPGEGSAGGEK	1
TRIM28	AASAAAASAAAASAASGSPGPGEGSAGGEK	1
TRIM28	AASAAAASAAAASAASGSPGPGEGSAGGEK	1
TRIM28	AASAAAASAAAASAASGSPGPGEGSAGGEK	1
TRIM28	AASAAAASAAAASAASGSPGPGEGSAGGEK	1
TRIM28	AASAAAASAAAASAASGSPGPGEGSAGGEK	1
TRIM28	AASAAAASAAAASAASGSPGPGEGSAGGEK	1
TRIM28	AASAAAASAAAASAASGSPGPGEGSAGGEK	1
TRIM28	AASAAAASAAAASAASGSPGPGEGSAGGEK	1
TRIM28	AASAAAASAAAASAASGSPGPGEGSAGGEK	1
TRIM28	AASAAAASAAAASAASGSPGPGEGSAGGEK	1
TRIM28	AASAAAASAAAASAASGSPGPGEGSAGGEK	1
TRIM28	AASAAAASAAAASAASGSPGPGEGSAGGEK	1
TRIM28	AASAAAASAAAASAASGSPGPGEGSAGGEK	1
TRIM28	AASAAAASAAAASAASGSPGPGEGSAGGEK	1
TRIM28	AASAAAASAAAASAASGSPGPGEGSAGGEK	1
TRIM28	AASAAAASAAAASAASGSPGPGEGSAGGEK	1
TRIM28	AASAAAASAAAASAASGSPGPGEGSAGGEK	1
TRIM28	AASAAAASAAAASAASGSPGPGEGSAGGEK	1
TRIM28	AASAAAASAAAASAASGSPGPGEGSAGGEK	1
TRIM28	AASAAAASAAAASAASGSPGPGEGSAGGEK	1
TRIM28	AASAAAASAAAASAASGSPGPGEGSAGGEK	1
TRIM28	AASAAAASAAAASAASGSPGPGEGSAGGEK	1
TRIM28	AASAAAASAAAASAASGSPGPGEGSAGGEK	1
TRIM28	AASAAAASAAAASAASGSPGPGEGSAGGEK	1
TRIM28	AASAAAASAAAASAASGSPGPGEGSAGGEK	1
TRIM28	AASAAAASAAAASAASGSPGPGEGSAGGEK	1
TRIM28	AASAAAASAAAASAASGSPGPGEGSAGGEK	1
TRIM28	AASAAAASAAAASAASGSPGPGEGSAGGEK	1
TRIM28	AASAAAASAAAASAASGSPGPGEGSAGGEK	1
TRIM28	AASAAAASAAAASAASGSPGPGEGSAGGEK	1
TRIM28	AASAAAASAAAASAASGSPGPGEGSAGGEK	1
TRIM28	AASAAAASAAAASAASGSPGPGEGSAGGEK	1
TRIM28	AASAAAASAAAASAASGSPGPGEGSAGGEK	1
TRIM28	AASAAAASAAAASAASGSPGPGEGSAGGEK	1
TRIM28	AASAAAASAAAASAASGSPGPGEGSAGGEK	1
TRIM28	AASAAAASAAAASAASGSPGPGEGSAGGEK	1
TRIM28	AASAAAASAAAASAASGSPGPGEGSAGGEK	1
TRIM28	AASAAAASAAAASAASGSPGPGEGSAGGEK	1
TRIM28	AASAAAASAAAASAASGSPGPGEGSAGGEK	1
TRIM28	AASAAAASAAAASAASGSPGPGEGSAGGEK	1
TRIM28	AASAAAASAAAASAASGSPGPGEGSAGGEK	1
TRIM28	AASAAAASAAAASAASGSPGPGEGSAGGEK	1
TRIM28	AASAAAASAAAASAASGSPGPGEGSAGGEK	1
TRIM28	AASAAAASAAAASAASGSPGPGEGSAGGEK	1
TRIM28	AASAAAASAAAASAASGSPGPGEGSAGGEK	1
TRIM28	AASAAAASAAAASAASGSPGPGEGSAGGEK	1
TRIM28	AASAAAASAAAASAASGSPGPGEGSAGGEK	1
TRIM28	AASAAAASAAAASAASGSPGPGEGSAGGEK	1
TRIM28	AASAAAASAAAASAASGSPGPGEGSAGGEK	1
TRIM28	AASAAAASAAAASAASGSPGPGEGSAGGEK	1
TRIM28	AASAAAASAAAASAASGSPGPGEGSAGGEK	1
TRIM28	AASAAAASAAAASAASGSPGPGEGSAGGEK	1
TRIM28	AASAAAASAAAASAASGSPGPGEGSAGGEK	1
TRIM28	AASAAAASAAAASAASGSPGPGEGSAGGEK	1
TRIM28	AASAAAASAAAASAASGSPGPGEGSAGGEK	1
TRIM28	AASAAAASAAAASAASGSPGPGEGSAGGEK	1
TRIM28	AASAAAASAAAASAASGSPGPGEGSAGGEK	1
TRIM28	AASAAAASAAAASAASGSPGPGEGSAGGEK	1
TRIM28	AASAAAASAAAASAASGSPGPGEGSAGGEK	1
TRIM28	AASAAAASAAAASAASGSPGPGEGSAGGEK	1
TRIM28	AASAAAASAAAASAASGSPGPGEGSAGGEK	1
TRIM28	AASAAAASAAAASAASGSPGPGEGSAGGEK	1
TRIM28	AASAAAASAAAASAASGSPGPGEGSAGGEK	1
TRIM28	AASAAAASAAAASAASGSPGPGEGSAGGEK	1
TRIM28	AASAAAASAAAASAASGSPGPGEGSAGGEK	1
TRIM28	AASAAAASAAAASAASGSPGPGEGSAGGEK	0
TRIM28	AASAAAASAAAASAASGSPGPGEGSAGGEK	0
TRIM28	AASAAAASAAAASAASGSPGPGEGSAGGEK	0
TRIM28	AASAAAASAAAASAASGSPGPGEGSAGGEK	0
TRIM28	AASAAAASAAAASAASGSPGPGEGSAGGEK	0
TRIM28	AASAAAASAAAASAASGSPGPGEGSAGGEK	0
TRIM28	AASAAAASAAAASAASGSPGPGEGSAGGEK	0
TRIM28	AASAAAASAAAASAASGSPGPGEGSAGGEK	0
TRIM28	AASAAAASAAAASAASGSPGPGEGSAGGEK	0
TRIM28	AASAAAASAAAASAASGSPGPGEGSAGGEK	0
TRIM28	AASAAAASAAAASAASGSPGPGEGSAGGEK	0
TRIM28	AASAAAASAAAASAASGSPGPGEGSAGGEK	0
TRIM28	AASAAAASAAAASAASGSPGPGEGSAGGEK	0
TRIM28	AASAAAASAAAASAASGSPGPGEGSAGGEK	0
TRIM28	AASAAAASAAAASAASGSPGPGEGSAGGEK	0
TRIM28	AASAAAASAAAASAASGSPGPGEGSAGGEK	0
TRIM28	AASAAAASAAAASAASGSPGPGEGSAGGEK	0
TRIM28	AASAAAASAAAASAASGSPGPGEGSAGGEK	0
TRIM28	AASAAAASAAAASAASGSPGPGEGSAGGEK	0
TRIM28	AASAAAASAAAASAASGSPGPGEGSAGGEK	0
TRIM28	AASAAAASAAAASAASGSPGPGEGSAGGEK	0
TRIM28	AASAAAASAAAASAASGSPGPGEGSAGGEK	0
TRIM28	AASAAAASAAAASAASGSPGPGEGSAGGEK	0
TRIM28	AASAAAASAAAASAASGSPGPGEGSAGGEK	0
TRIM28	AASAAAASAAAASAASGSPGPGEGSAGGEK	0
TRIM28	AASAAAASAAAASAASGSPGPGEGSAGGEK	0
TRIM28	AASAAAASAAAASAASGSPGPGEGSAGGEK	0
TRIM28	AASAAAASAAAASAASGSPGPGEGSAGGEK	0
TRIM28	AASAAAASAAAASAASGSPGPGEGSAGGEK	0
TRIM28	AASAAAASAAAASAASGSPGPGEGSAGGEK	0
TRIM28	AASAAAASAAAASAASGSPGPGEGSAGGEK	0
TRIM28	AASAAAASAAAASAASGSPGPGEGSAGGEK	0
TRIM28	AASAAAASAAAASAASGSPGPGEGSAGGEK	0
TRIM28	AASAAAASAAAASAASGSPGPGEGSAGGEK	0
TRIM28	AASAAAASAAAASAASGSPGPGEGSAGGEK	0
TRIM28	AASAAAASAAAASAASGSPGPGEGSAGGEK	0
TRIM28	AASAAAASAAAASAASGSPGPGEGSAGGEK	0
TRIM28	AASAAAASAAAASAASGSPGPGEGSAGGEK	0
TRIM28	AASAAAASAAAASAASGSPGPGEGSAGGEKR	1
TRIM28	AASAAAASAAAASAASGSPGPGEGSAGGEKR	1
TRIM28	AASAAAASAAAASAASGSPGPGEGSAGGEKR	1
TRIM28	AASAAAASAAAASAASGSPGPGEGSAGGEKR	1
TRIM28	AASAAAASAAAASAASGSPGPGEGSAGGEKR	1
TRIM28	AASAAAASAAAASAASGSPGPGEGSAGGEKR	1
TRIM28	AASAAAASAAAASAASGSPGPGEGSAGGEKR	1
TRIM28	AASAAAASAAAASAASGSPGPGEGSAGGEKR	1
TRIM28	AASAAAASAAAASAASGSPGPGEGSAGGEKR	1
TRIM28	AASAAAASAAAASAASGSPGPGEGSAGGEKR	1
TRIM28	AASAAAASAAAASAASGSPGPGEGSAGGEKR	1
TRIM28	AASAAAASAAAASAASGSPGPGEGSAGGEKR	1
TRIM28	AASAAAASAAAASAASGSPGPGEGSAGGEKR	1
TRIM28	AASAAAASAAAASAASGSPGPGEGSAGGEKR	1
TRIM28	AASAAAASAAAASAASGSPGPGEGSAGGEKR	1
TRIM28	AASAAAASAAAASAASGSPGPGEGSAGGEKR	1
TRIM28	AASAAAASAAAASAASGSPGPGEGSAGGEKR	1
TRIM28	AASAAAASAAAASAASGSPGPGEGSAGGEKR	1
TRIM28	AASAAAASAAAASAASGSPGPGEGSAGGEKR	1
TRIM28	AASAAAASAAAASAASGSPGPGEGSAGGEKR	1
TRIM28	AASAAAASAAAASAASGSPGPGEGSAGGEKR	1
TRIM28	AASAAAASAAAASAASGSPGPGEGSAGGEKR	1
TRIM28	AASAAAASAAAASAASGSPGPGEGSAGGEKR	1
TRIM28	AASAAAASAAAASAASGSPGPGEGSAGGEKR	1
TRIM28	AASAAAASAAAASAASGSPGPGEGSAGGEKR	1
TRIM28	AASAAAASAAAASAASGSPGPGEGSAGGEKR	1
TRIM28	AASAAAASAAAASAASGSPGPGEGSAGGEKR	1
TRIM28	AASAAAASAAAASAASGSPGPGEGSAGGEKR	1
TRIM28	AASAAAASAAAASAASGSPGPGEGSAGGEKR	1
TRIM28	AASAAAASAAAASAASGSPGPGEGSAGGEKR	1
TRIM28	AASAAAASAAAASAASGSPGPGEGSAGGEKR	1
TRIM28	AASAAAASAAAASAASGSPGPGEGSAGGEKR	1
TRIM28	AASAAAASAAAASAASGSPGPGEGSAGGEKR	1
TRIM28	AASAAAASAAAASAASGSPGPGEGSAGGEKR	1
TRIM28	AASAAAASAAAASAASGSPGPGEGSAGGEKR	1
TRIM28	AASAAAASAAAASAASGSPGPGEGSAGGEKR	1
TRIM28	AASAAAASAAAASAASGSPGPGEGSAGGEKR	1
TRIM28	AASAAAASAAAASAASGSPGPGEGSAGGEKR	1
TRIM28	AASAAAASAAAASAASGSPGPGEGSAGGEKR	1
TRIM28	AASAAAASAAAASAASGSPGPGEGSAGGEKR	1
TRIM28	AASAAAASAAAASAASGSPGPGEGSAGGEKR	1
TRIM28	AASAAAASAAAASAASGSPGPGEGSAGGEKR	1
TRIM28	AASAAAASAAAASAASGSPGPGEGSAGGEKR	1
TRIM28	AASAAAASAAAASAASGSPGPGEGSAGGEKR	1
TRIM28	AASAAAASAAAASAASGSPGPGEGSAGGEKR	1
TRIM28	AASAAAASAAAASAASGSPGPGEGSAGGEKR	1
TRIM28	AASAAAASAAAASAASGSPGPGEGSAGGEKR	1
TRIM28	AASAAAASAAAASAASGSPGPGEGSAGGEKR	1
TRIM28	AASAAAASAAAASAASGSPGPGEGSAGGEKR	1
TRIM28	AASAAAASAAAASAASGSPGPGEGSAGGEKR	1
TRIM28	AASAAAASAAAASAASGSPGPGEGSAGGEKR	1
TRIM28	AASAAAASAAAASAASGSPGPGEGSAGGEKR	1
TRIM28	AASAAAASAAAASAASGSPGPGEGSAGGEKR	1
TRIM28	AASAAAASAAAASAASGSPGPGEGSAGGEKR	1
TRIM28	AASAAAASAAAASAASGSPGPGEGSAGGEKR	1
TRIM28	AASAAAASAAAASAASGSPGPGEGSAGGEKR	1
TRIM28	AASAAAASAAAASAASGSPGPGEGSAGGEKR	1
TRIM28	AASAAAASAAAASAASGSPGPGEGSAGGEKR	1
TRIM28	AASAAAASAAAASAASGSPGPGEGSAGGEKR	1
TRIM28	AASAAAASAAAASAASGSPGPGEGSAGGEKR	1
TRIM28	AASAAAASAAAASAASGSPGPGEGSAGGEKR	1
TRIM28	AASAAAASAAAASAASGSPGPGEGSAGGEKR	1
TRIM28	AASAAAASAAAASAASGSPGPGEGSAGGEKR	0
TRIM28	AASAAAASAAAASAASGSPGPGEGSAGGEKR	0
TRIM28	AASAAAASAAAASAASGSPGPGEGSAGGEKR	0
TRIM28	AASAAAASAAAASAASGSPGPGEGSAGGEKR	0
TRIM28	AASAAAASAAAASAASGSPGPGEGSAGGEKR	0
TRIM28	AASAAAASAAAASAASGSPGPGEGSAGGEKR	0
TRIM28	AASAAAASAAAASAASGSPGPGEGSAGGEKR	0
TRIM28	AASAAAASAAAASAASGSPGPGEGSAGGEKR	0
TRIM28	AASAAAASAAAASAASGSPGPGEGSAGGEKR	0
TRIM28	AASAAAASAAAASAASGSPGPGEGSAGGEKR	0
TRIM28	AASAAAASAAAASAASGSPGPGEGSAGGEKR	0
TRIM28	AASAAAASAAAASAASGSPGPGEGSAGGEKR	0
TRIM28	AASAAAASAAAASAASGSPGPGEGSAGGEKR	0
TRIM28	AASAAAASAAAASAASGSPGPGEGSAGGEKR	0
TRIM28	AASAAAASAAAASAASGSPGPGEGSAGGEKR	0
TRIM28	AASAAAASAAAASAASGSPGPGEGSAGGEKR	0
TRIM28	AASAAAASAAAASAASGSPGPGEGSAGGEKR	0
TRIM28	AASAAAASAAAASAASGSPGPGEGSAGGEKR	2
TRIM28	AASAAAASAAAASAASGSPGPGEGSAGGEKR	2
TRIM28	AASAAAASAAAASAASGSPGPGEGSAGGEKR	2
CDV3	AASAAGAAGSAGGSSGAAGAAGGGAGAGTRPGDGGTASAGAAGPGAATK	0
CDV3	AASAAGAAGSAGGSSGAAGAAGGGAGAGTRPGDGGTASAGAAGPGAATK	0
CDV3	AASAAGAAGSAGGSSGAAGAAGGGAGAGTRPGDGGTASAGAAGPGAATK	0
CDV3	AASAAGAAGSAGGSSGAAGAAGGGAGAGTRPGDGGTASAGAAGPGAATK	0
CDV3	AASAAGAAGSAGGSSGAAGAAGGGAGAGTRPGDGGTASAGAAGPGAATK	0
CDV3	AASAAGAAGSAGGSSGAAGAAGGGAGAGTRPGDGGTASAGAAGPGAATK	0
CDV3	AASAAGAAGSAGGSSGAAGAAGGGAGAGTRPGDGGTASAGAAGPGAATK	0
CDV3	AASAAGAAGSAGGSSGAAGAAGGGAGAGTRPGDGGTASAGAAGPGAATK	0
CDV3	AASAAGAAGSAGGSSGAAGAAGGGAGAGTRPGDGGTASAGAAGPGAATK	0
CDV3	AASAAGAAGSAGGSSGAAGAAGGGAGAGTRPGDGGTASAGAAGPGAATK	0
H2AFY	AASADSTTEGTPADGFTVLSTK	1
H2AFY	AASADSTTEGTPADGFTVLSTK	1
H2AFY	AASADSTTEGTPADGFTVLSTK	1
H2AFY	AASADSTTEGTPADGFTVLSTK	1
H2AFY	AASADSTTEGTPADGFTVLSTK	1
H2AFY	AASADSTTEGTPADGFTVLSTK	1
H2AFY	AASADSTTEGTPADGFTVLSTK	1
H2AFY	AASADSTTEGTPADGFTVLSTK	1
H2AFY	AASADSTTEGTPADGFTVLSTK	1
H2AFY	AASADSTTEGTPADGFTVLSTK	1
H2AFY	AASADSTTEGTPADGFTVLSTK	1
H2AFY	AASADSTTEGTPADGFTVLSTK	1
H2AFY	AASADSTTEGTPADGFTVLSTK	1
H2AFY	AASADSTTEGTPADGFTVLSTK	1
H2AFY	AASADSTTEGTPADGFTVLSTK	1
H2AFY	AASADSTTEGTPADGFTVLSTK	1
H2AFY	AASADSTTEGTPADGFTVLSTK	1
H2AFY	AASADSTTEGTPADGFTVLSTK	1
H2AFY	AASADSTTEGTPADGFTVLSTK	1
H2AFY	AASADSTTEGTPADGFTVLSTK	1
H2AFY	AASADSTTEGTPADGFTVLSTK	1
H2AFY	AASADSTTEGTPADGFTVLSTK	1
H2AFY	AASADSTTEGTPADGFTVLSTK	1
H2AFY	AASADSTTEGTPADGFTVLSTK	1
H2AFY	AASADSTTEGTPADGFTVLSTK	1
H2AFY	AASADSTTEGTPADGFTVLSTK	1
H2AFY	AASADSTTEGTPADGFTVLSTK	1
H2AFY	AASADSTTEGTPADGFTVLSTK	1
H2AFY	AASADSTTEGTPADGFTVLSTK	1
H2AFY	AASADSTTEGTPADGFTVLSTK	1
H2AFY	AASADSTTEGTPADGFTVLSTK	1
H2AFY	AASADSTTEGTPADGFTVLSTK	1
H2AFY	AASADSTTEGTPADGFTVLSTK	1
H2AFY	AASADSTTEGTPADGFTVLSTK	1
H2AFY	AASADSTTEGTPADGFTVLSTK	1
H2AFY	AASADSTTEGTPADGFTVLSTK	1
H2AFY	AASADSTTEGTPADGFTVLSTK	1
H2AFY	AASADSTTEGTPADGFTVLSTK	1
H2AFY	AASADSTTEGTPADGFTVLSTK	1
H2AFY	AASADSTTEGTPADGFTVLSTK	1
H2AFY	AASADSTTEGTPADGFTVLSTK	1
H2AFY	AASADSTTEGTPADGFTVLSTK	1
H2AFY	AASADSTTEGTPADGFTVLSTK	1
H2AFY	AASADSTTEGTPADGFTVLSTK	1
H2AFY	AASADSTTEGTPADGFTVLSTK	1
H2AFY	AASADSTTEGTPADGFTVLSTK	1
H2AFY	AASADSTTEGTPADGFTVLSTK	1
H2AFY	AASADSTTEGTPADGFTVLSTK	1
H2AFY	AASADSTTEGTPADGFTVLSTK	1
H2AFY	AASADSTTEGTPADGFTVLSTK	1
H2AFY	AASADSTTEGTPADGFTVLSTK	1
H2AFY	AASADSTTEGTPADGFTVLSTK	1
H2AFY	AASADSTTEGTPADGFTVLSTK	1
H2AFY	AASADSTTEGTPADGFTVLSTK	1
H2AFY	AASADSTTEGTPADGFTVLSTK	1
H2AFY	AASADSTTEGTPADGFTVLSTK	1
H2AFY	AASADSTTEGTPADGFTVLSTK	1
H2AFY	AASADSTTEGTPADGFTVLSTK	1
H2AFY	AASADSTTEGTPADGFTVLSTK	1
H2AFY	AASADSTTEGTPADGFTVLSTK	1
H2AFY	AASADSTTEGTPADGFTVLSTK	1
H2AFY	AASADSTTEGTPADGFTVLSTK	1
H2AFY	AASADSTTEGTPADGFTVLSTK	1
H2AFY	AASADSTTEGTPADGFTVLSTK	1
H2AFY	AASADSTTEGTPADGFTVLSTK	1
H2AFY	AASADSTTEGTPADGFTVLSTK	1
H2AFY	AASADSTTEGTPADGFTVLSTK	1
H2AFY	AASADSTTEGTPADGFTVLSTK	1
H2AFY	AASADSTTEGTPADGFTVLSTK	1
H2AFY	AASADSTTEGTPADGFTVLSTK	1
H2AFY	AASADSTTEGTPADGFTVLSTK	0
H2AFY	AASADSTTEGTPADGFTVLSTK	0
H2AFY	AASADSTTEGTPADGFTVLSTK	0
H2AFY	AASADSTTEGTPADGFTVLSTK	0
H2AFY	AASADSTTEGTPADGFTVLSTK	0
H2AFY	AASADSTTEGTPADGFTVLSTK	0
H2AFY	AASADSTTEGTPADGFTVLSTK	0
H2AFY	AASADSTTEGTPADGFTVLSTK	0
H2AFY	AASADSTTEGTPADGFTVLSTK	0
H2AFY	AASADSTTEGTPADGFTVLSTK	2
H2AFY	AASADSTTEGTPADGFTVLSTK	2
H2AFY	AASADSTTEGTPADGFTVLSTK	2
H2AFY	AASADSTTEGTPADGFTVLSTK	2
H2AFY	AASADSTTEGTPADGFTVLSTK	2
H2AFY	AASADSTTEGTPADGFTVLSTK	2
H2AFY	AASADSTTEGTPADGFTVLSTK	2
H2AFY	AASADSTTEGTPADGFTVLSTK	2
H2AFY	AASADSTTEGTPADGFTVLSTK	2
TCOF1	AASAPAKESPRK	1
TCOF1	AASAPAKESPRK	1
TCOF1	AASAPAKESPRK	1
TCOF1	AASAPAKESPRK	1
TCOF1	AASAPAKESPRK	1
TCOF1	AASAPAKESPRK	1
TCOF1	AASAPAKESPRK	1
TCOF1	AASAPAKESPRK	1
TCOF1	AASAPAKESPRK	1
TCOF1	AASAPAKESPRK	1
TCOF1	AASAPAKESPRK	1
MYO18A	AASDDGSLK	2
MYO18A	AASDDGSLK	2
MYO18A	AASDDGSLK	2
MYO18A	AASDDGSLK	2
MYO18A	AASDDGSLK	2
MYO18A	AASDDGSLK	2
MYO18A	AASDDGSLK	2
MYO18A	AASDDGSLK	2
MYO18A	AASDDGSLK	2
MYO18A	AASDDGSLK	2
MYO18A	AASDDGSLK	2
MYO18A	AASDDGSLK	2
MYO18A	AASDDGSLK	2
MYO18A	AASDDGSLK	2
MYO18A	AASDDGSLK	2
MYO18A	AASDDGSLK	2
MYO18A	AASDDGSLK	2
MYO18A	AASDDGSLK	2
MYO18A	AASDDGSLK	2
MYO18A	AASDDGSLK	2
MYO18A	AASDDGSLK	2
MYO18A	AASDDGSLK	2
MYO18A	AASDDGSLK	2
MYO18A	AASDDGSLK	2
MYO18A	AASDDGSLK	2
MYO18A	AASDDGSLK	2
MYO18A	AASDDGSLK	2
MYO18A	AASDDGSLK	2
MYO18A	AASDDGSLK	2
MYO18A	AASDDGSLK	1
MYO18A	AASDDGSLK	1
MYO18A	AASDDGSLK	1
MYO18A	AASDDGSLK	1
MYO18A	AASDDGSLK	1
MYO18A	AASDDGSLK	1
MYO18A	AASDDGSLK	1
MYO18A	AASDDGSLK	1
MYO18A	AASDDGSLK	1
MYO18A	AASDDGSLK	1
MYO18A	AASDDGSLK	1
MYO18A	AASDDGSLK	1
MYO18A	AASDDGSLK	1
MYO18A	AASDDGSLK	1
MYO18A	AASDDGSLK	1
MYO18A	AASDDGSLK	1
MYO18A	AASDDGSLK	1
MYO18A	AASDDGSLK	1
[truncated: 194,250 more rows]
