# Supplementary material for: Parallelized multidimensional analytic framework applied to mammary epithelial cells uncovers regulatory principles in EMT
Source: Nat Commun. 2023 Feb 8;14:688. doi: 10.1038/s41467-023-36122-x (PMC9908882; doi:10.1038/s41467-023-36122-x)
Supplement: Supplementary file 12 — Source Data files [file 41467_2023_36122_MOESM12_ESM.zip › Source_Data_files/Source Data file ΓÇô Fig 6g.txt]

cell_from indicates scRNAseq clusters expressing the Ligand
cell_to indicates scRNAseq clusters expressing the Receptor
Ligand	Receptor	cell_from_mean_exprs	cell_from	cell_to_mean_exprs	cell_to
LAMC2	COL17A1	12.63374053	13	10.73910166	8
LAMC2	ITGB4	12.63374053	13	10.13351914	12
LAMC2	CD151	12.63374053	13	9.703775425	20
SERPINE1	PLAUR	12.69306834	14	9.618101394	20
SERPINE1	ITGAV	12.69306834	14	9.379415119	14
LAMC2	ITGA6	12.63374053	13	9.217553223	8
FN1	ITGB6	11.25670295	13	9.79403132	17
FN1	PLAUR	11.25670295	13	9.618101394	20
FN1	ITGAV	11.25670295	13	9.379415119	14
FN1	ITGA6	11.25670295	13	9.217553223	8
APP	CAV1	9.477060155	20	10.95127149	3
FN1	CD44	11.25670295	13	8.999439837	14
TIMP1	CD63	10.38115724	4	9.389356583	16
LAMC2	ITGB1	12.63374053	13	6.785532511	13
PKM	CD44	10.11263098	12	8.999439837	14
LAMC2	ITGA3	12.63374053	13	6.118244594	13
SERPINE1	ITGB5	12.69306834	14	6.049215723	13
CALR	ITGAV	8.893867972	12	9.379415119	14
SERPINE1	LRP1	12.69306834	14	5.546528246	14
FN1	ITGA5	11.25670295	13	6.9374685	13
FN1	ITGB1	11.25670295	13	6.785532511	13
CDH1	IGF1R	9.530239707	20	8.137959411	14
FN1	ITGA3	11.25670295	13	6.118244594	13
PSAP	SORT1	10.8369281	17	5.953001096	20
LAMC2	ITGA2	12.63374053	13	4.132321025	13
PSAP	CELSR1	10.8369281	17	5.600534694	13
PSAP	LRP1	10.8369281	17	5.546528246	14
ANXA1	EGFR	10.18578349	6	6.166644508	3
AZGP1	ITGAV	6.503481509	6	9.379415119	14
CDH1	EGFR	9.530239707	20	6.166644508	3
CTGF	ITGA5	8.534104567	13	6.9374685	13
FN1	ITGA2	11.25670295	13	4.132321025	13
HSPG2	SDC1	6.800468855	14	8.427096978	3
TIMP2	ITGB1	8.344887839	13	6.785532511	13
APP	LRP1	9.477060155	20	5.546528246	14
SPINT1	ST14	6.365152341	20	8.651293875	20
CALR	ITGA3	8.893867972	12	6.118244594	13
APP	NCSTN	9.477060155	20	5.353348096	17
TFPI	F3	6.751309821	17	8.057605079	20
MMP7	CD151	4.795544213	17	9.703775425	20
TIMP2	ITGA3	8.344887839	13	6.118244594	13
CALR	LRP1	8.893867972	12	5.546528246	14
APP	GPC1	9.477060155	20	4.854026251	20
LTBP1	ITGB5	8.183200149	13	6.049215723	13
CTGF	LRP1	8.534104567	13	5.546528246	14
MLLT4	F11R	5.147432012	20	8.665553562	14
MMP7	CD44	4.795544213	17	8.999439837	14
FN1	NT5E	11.25670295	13	2.445269835	13
HSPG2	ITGB1	6.800468855	14	6.785532511	13
TFPI	LRP1	6.751309821	17	5.546528246	14
LRPAP1	SORT1	5.861278993	12	5.953001096	20
LRPAP1	LRP1	5.861278993	12	5.546528246	14
LRPAP1	LDLR	5.861278993	12	5.405214419	13
MMP9	CD44	2.161649059	20	8.999439837	14
HSPG2	ITGA2	6.800468855	14	4.132321025	13
MLLT4	PVRL2	5.147432012	20	5.2317091	20
SEMA7A	ITGB1	3.097479615	20	6.785532511	13
MLLT4	PVRL1	5.147432012	20	4.720787576	8
EFNA1	EPHA2	8.379667151	20	1.45557354	16
EFNB2	EPHB2	6.192552113	13	2.361789836	16
EFNB1	ERBB2	4.216870189	13	4.096553318	12
MMP9	LRP1	2.161649059	20	5.546528246	14
MLLT4	EPHB2	5.147432012	20	2.361789836	16
EFNA5	EPHB2	4.571138372	17	2.361789836	16
EFNB1	EPHB2	4.216870189	13	2.361789836	16
SEMA7A	ITGA1	3.097479615	20	2.960872637	13
EFNA5	EPHA2	4.571138372	17	1.45557354	16
MMP9	EPHB2	2.161649059	20	2.361789836	16
