# Supplementary material for: Parallelized multidimensional analytic framework applied to mammary epithelial cells uncovers regulatory principles in EMT
Source: Nat Commun. 2023 Feb 8;14:688. doi: 10.1038/s41467-023-36122-x (PMC9908882; doi:10.1038/s41467-023-36122-x)
Supplement: Supplementary file 12 — Source Data files [file 41467_2023_36122_MOESM12_ESM.zip › Source_Data_files/Source Data file ΓÇô Fig 7b.txt]

controllers	non.controllers	msigdb	dbEMT2
ABL1	A2ML1	ABI3BP	ABCB1
AKT1	AAK1	ACTA2	ABCC3
AKT2	AASDHPPT	ADAM12	ABCG2
APC	AATF	ANPEP	ACKR4
APOB	AATK	APLP1	ACTA2
APP	ABCB10	AREG	ACTG2
ARVCF	ABCC1	BASP1	ACTL6A
ATF2	ABCC2	BDNF	ACTN4
ATF4	ABCC3	BGN	ACVR1
ATM	ABCC5	BMP1	ADAM10
ATR	ABCD4	CADM1	ADAM12
AURKA	ABCF1	CALD1	ADAM17
AURKB	ABHD14B	CALU	ADIPOQ
BCL10	ABI1	CAP2	ADM
BCL2	ABL1	CAPG	AFAP1L2
BCL2L1	ABLIM1	CD44	AGER
BCL3	ABLIM2	CD59	AGO2
BRCA1	ABLIM3	CDH11	AGR2
BTF3	ACAP2	CDH2	AGTR1
CASP3	ACBD5	CDH6	AHR
CASP7	ACIN1	COL11A1	AJAP1
CASP9	ACKR3	COL12A1	AJUBA
CBL	ACLY	COL16A1	AKT1
CDC25A	ACO1	COL1A1	AKT2
CDH4	ACOT13	COL1A2	AKTIP
CDK1	ACP1	COL3A1	ALAD
CDK14	ACSL1	COL4A1	ALDH1A1
CDK2	ACSL4	COL4A2	ALDOB
CDON	ACSL5	COL5A1	ALK
CHD4	ACSS2	COL5A2	ALX4
CHEK1	ACTBL2	COL5A3	AMHR2
CREBBP	ACTC1	COL6A2	ANG
CTNNB1	ACTG1	COL6A3	ANGPTL4
CYP11B2	ACTN1	COL7A1	ANPEP
DAXX	ACTN4	COL8A2	ANXA1
DVL1	ACTR2	COMP	ANXA2
E2F1	ACYP1	COPA	ANXA5
EBF1	ADAM19	CRLF1	AOC4P
EGFR	ADAM9	CTGF	APBB1
EGR1	ADCY6	CTHRC1	AQP3
ELL	ADD3	CXCL1	AQP5
EP300	ADH5	CXCL12	AQP9
ERBB2	ADIPOQ	CXCL6	AR
ESR1	ADK	CYR61	ARHGEF12
ESRRA	ADNP	DAB2	ARHGEF2
ETS2	ADRM1	DCN	ARMC8
FBN1	AFAP1	DKK1	ARRB1
FIG4	AFAP1L2	DPYSL3	ART1
FOXO1	AFF1	DST	ASCL1
FYN	AFMID	ECM1	ASCL2
GABARAP	AGAP3	ECM2	ATM
GATA2	AGFG1	EDIL3	ATXN1
GNB1	AGFG2	EFEMP2	AURKA
HBB	AGPAT4	ELN	AXIN1
HDAC1	AGPAT6	EMP3	AXIN2
HIF1A	AGRN	ENO2	AXL
HSP90AA1	AGTRAP	FAP	BAG3
HTRA2	AHCTF1	FAS	BATF2
IL1B	AHCYL1	FBLN1	BBC3
ILK	AHNAK	FBLN2	BCL2
IRF3	AIM1	FBLN5	BCL2L1
JUN	AJUBA	FBN1	BCL6
KRT1	AK2	FBN2	BDNF
MAP3K5	AKAP13	FERMT2	BHLHE40
MAP3K7	AKAP2	FGF2	BIRC2
MAPK1	AKAP8	FLNA	BIRC5
MAPK14	AKR1C1	FMOD	BMI1
MAPK3	AKR1E2	FN1	BMP2
MAPK8	AKT1	FOXC2	BMP4
MDC1	AKT2	FSTL1	BMP6
MDM2	ALCAM	FSTL3	BMP7
MEF2A	ALDH1A3	FUCA1	BOP1
MMP14	ALDH2	FZD8	BRAF
MMP2	ALDH3A1	GADD45A	BRCA1
MTA1	ALDH3A2	GADD45B	BRD4
MTOR	ALG9	GAS1	BRD7
MYC	ALPP	GEM	BRF2
MYOD1	ALYREF	GJA1	BRMS1
NBR1	ANG	GLIPR1	BSG
NCOR2	ANGPTL4	GLT25D1	BTBD7
NFE2L2	ANKLE2	GPC1	BTRC
NFKB1	ANO6	GPX7	BVES
NOTCH1	ANP32B	GREM1	C5AR1
NPM1	ANPEP	HTRA1	CA9
NR3C1	ANTXR1	ID2	CAMK1D
PAK1	ANXA1	IGFBP2	CAPNS1
PAX3	ANXA3	IGFBP3	CAPZA1
PBX3	ANXA8	IGFBP4	CARD10
PDX1	ANXA9	IL15	CAV1
PLCG1	AP3B1	IL32	CAVIN1
PPP1CA	APAF1	IL6	CBLB
PPP1CC	APBB2	IL8	CBR1
PPP2CA	APC	INHBA	CBY1
PPP2CB	APEX1	ITGA2	CCL18
PPP2R2D	APOA1	ITGA5	CCL19
PPP3CA	APOA1BP	ITGAV	CCL2
PRKAA1	APOB	ITGB1	CCL20
PRKACA	APP	ITGB3	CCL21
PRKCA	APTX	ITGB5	CCL22
PRKDC	ARF4	JUN	CCL25
PTEN	ARF6	LAMA1	CCL3
PTK2	ARFGAP2	LAMA2	CCL5
PTPRS	ARGLU1	LAMA3	CCNA2
RAC1	ARHGAP1	LAMC1	CCND1
RAD21	ARHGAP17	LAMC2	CCND2
RAF1	ARHGAP27	LEPRE1	CCNDBP1
RBPJ	ARHGAP32	LGALS1	CCNG2
REST	ARHGAP33	LOX	CCR2
RHEB	ARHGAP35	LOXL1	CCR5
RHOA	ARHGAP5	LOXL2	CCR6
RNF4	ARHGEF1	LRP1	CCR7
RPS6KB1	ARHGEF11	LRRC15	CCR9
RUNX1	ARHGEF12	LUM	CD14
SHC1	ARHGEF2	MAGEE1	CD151
SIN3A	ARID1A	MATN2	CD24
SMAD3	ARID1B	MATN3	CD274
SMO	ARID4A	MCM7	CD36
SPI1	ARID4B	MEST	CD44
SPRY4	ARL1	MFAP5	CD63
SRC	ARL15	MGP	CD82
SREBF1	ARPC1A	MMP1	CDC42
SRF	ARPC1B	MMP14	CDH1
SRPK2	ARPC2	MMP2	CDH11
STAT1	ARPC5	MMP3	CDH13
STAT2	ARPC5L	MSX1	CDH2
STAT3	ARPP19	MXRA5	CDH5
STK4	ARRB1	MYL9	CDK14
TAL1	ARSB	MYLK	CDK3
TBP	ARSK	NID2	CDK5
TCF4	ARVCF	NNMT	CDKL2
TGFB1	ASB7	NOTCH2	CDKN1A
TGFBR1	ASH2L	NT5E	CDKN1B
TGFBR2	ASPH	NTM	CDKN2A
TNFSF10	ASPHD2	OXTR	CDX2
TP53	ASS1	PCOLCE	CEACAM1
TRAF2	ASXL2	PCOLCE2	CEACAM5
TRAF6	ATF1	PDGFRB	CEACAM6
TRIM28	ATF2	PDLIM4	CEBPA
TTL	ATF3	PFN2	CEBPB
UBE2N	ATF4	PLAUR	CEMIP
VCP	ATF7IP	PLOD1	CEP164
VRK1	ATG2B	PLOD2	CERS6
WT1	ATG7	PLOD3	CFTR
YAP1	ATL1	PMEPA1	CIP2A
ZEB1	ATM	PMP22	CIRBP
ZNRF3	ATP11A	POSTN	CKS2
	ATP1A1	PPIB	CLDN1
	ATP1B1	PRRX1	CLDN4
	ATP1B3	PRSS2	CLDN7
	ATP2B4	PTHLH	CLK2
	ATP2C1	PTX3	CLU
	ATP5C1	PVR	CMTM8
	ATP5D	QSOX1	CNTN1
	ATP5F1	RGS4	COL8A1
	ATP5I	RHOB	COL8A2
	ATP5J2	SAT1	CPEB1
	ATP5O	SCG2	CPS1-IT1
	ATP6V0A1	SDC1	CREB1
	ATP6V0C	SDC4	CREBBP
	ATP6V1B2	SERPINE1	CRIM1
	ATP7A	SERPINE2	CRK
	ATPIF1	SERPINH1	CRKL
	ATR	SFRP1	CRMP1
	ATRX	SFRP4	CRP
	ATXN1	SGCB	CRYAB
	ATXN3	SGCD	CSF2
	ATXN7	SGCG	CSK
	AURKA	SLC6A8	CSNK2B
	AURKB	SLIT2	CSPG4
	AVEN	SLIT3	CTBP1
	AVL9	SNAI2	CTGF
	AZGP1	SNTB1	CTHRC1
	B2M	SPARC	CTNNB1
	B4GALT1	SPOCK1	CTNNBIP1
	B4GALT4	SPP1	CTNND1
	BABAM1	TAGLN	CTSL
	BAD	TFPI2	CTSZ
	BAG1	TGFB1	CUL3
	BAG3	TGFBI	CUL4A
	BAIAP2L1	TGFBR3	CUX1
	BANF1	TGM2	CX3CL1
	BASP1	THBS1	CXCL12
	BAZ2A	THBS2	CXCL13
	BBX	THY1	CXCL14
	BCAP31	TIMP1	CXCL16
	BCAR1	TIMP3	CXCL5
	BCKDHA	TNC	CXCL8
	BCL10	TNFAIP3	CXCL9
	BCL2	TNFRSF11B	CXCR2
	BCL2L1	TNFRSF12A	CXCR4
	BCL2L12	TPM1	CYB5R1
	BCL2L13	TPM2	CYP1B1
	BCL3	TPM4	CYP3A5
	BCL7C	VCAM1	CYP4Z1
	BCL9L	VCAN	CYP7B1
	BCLAF1	VEGFA	CYR61
	BDH1	VEGFC	CYTOR
	BET1	VIM	DAB2
	BIK	WIPF1	DAB2IP
	BIRC5	WNT5A	DAPK1
	BIRC6		DCLK1
	BLOC1S1		DDR1
	BLVRA		DDR2
	BLVRB		DDX5
	BMPR2		DICER1
	BNIP3		DKK1
	BRAP		DKK3
	BRCA1		DLX2
	BRD4		DLX4
	BRIP1		DNAJB6
	BRMS1L		DNMT1
	BRWD1		DNMT3B
	BTBD9		DUXAP9
	BTD		DVL2
	BTF3		DYRK2
	BTF3L4		E2F1
	BTK		ECT2
	BTN2A1		EDN1
	BUD13		EDNRA
	BUD31		EED
	C00009		EEF1D
	C00021		EFEMP1
	C00037		EFNB2
	C00108		EGF
	C00299		EGFL7
	C00300		EGFR
	C00448		EGLN3
	C00559		EGR1
	C00762		EHD1
	C00954		EHD2
	C01780		EHMT2
	C02592		EIF2AK3
	C03626		EIF2S1
	C03765		EIF3I
	C05198		EIF4E
	C05294		EIF4G1
	C05634		EIF5A
	C05689		EIF5A2
	C05698		ELAVL1
	C07054		ELF5
	C07086		ELK1
	C07326		ELK3
	C10orf35		ELL3
	C11orf58		ELSPBP1
	C12448		EML4
	C12orf65		EMP3
	C17orf85		ENG
	C18orf21		ENO1
	C18orf25		EP300
	C1GALT1		EPAS1
	C1orf131		EPB41L3
	C1orf174		EPB41L5
	C1QBP		EPCAM
	C1R		EPHA2
	C1S		EPHA4
	C2CD2		EPHA8
	C2CD5		EPHB2
	C2orf54		EPHB3
	C3		EPO
	C4orf32		EPS8
	C5		ERBB2
	C6orf203		ERBIN
	C7orf50		ERF
	C7orf55		ERG
	CA12		ERN1
	CA2		ERRFI1
	CABLES2		ESR1
	CACYBP		ESR2
	CADM3		ESRP1
	CALCOCO2		ESRP2
	CALD1		ESRRA
	CALU		ESRRB
	CAMK2D		ETS1
	CAMK2G		ETS2
	CAMKK2		ETV1
	CANT1		ETV4
	CANX		EXOC4
	CAP1		EXOC7
	CAPZA2		EZH2
	CARD9		EZR
	CARHSP1		F11R
	CASC3		F2
	CASC4		F2R
	CASC5		F2RL2
	CASP1		F3
	CASP3		FAM3C
	CASP4		FAS
	CASP7		FASN
	CASP9		FBLN1
	CAST		FBLN5
	CAV1		FBP1
	CAV2		FBXO11
	CBFB		FBXO45
	CBL		FBXW7
	CBX1		FCN2
	CBX3		FERMT1
	CBX5		FERMT2
	CBX6		FGF1
	CBX8		FGF19
	CCAR2		FGF2
	CCDC102A		FGF9
	CCDC132		FGFR1
	CCDC6		FGFR2
	CCDC61		FHL1
	CCDC80		FHL2
	CCDC86		FHOD1
	CCDC88A		FKBP5
	CCK		FLNA
	CCNK		FLOT2
	CCNL1		FLT1
	CCNT2		FMR1
	CCNY		FN1
	CCPG1		FOSL1
	CCT3		FOXA1
	CCT4		FOXA2
	CD14		FOXC1
	CD2AP		FOXC2
	CD2BP2		FOXJ2
	CD40		FOXK2
	CD44		FOXM1
	CD47		FOXN1
	CD55		FOXN3
	CD59		FOXO1
	CD63		FOXO3
	CD79A		FOXO4
	CD81		FOXP2
	CD82		FOXQ1
	CD9		FOXR2
	CD97		FRAT1
	CD99		FSCN1
	CDC25A		FSCN2
	CDC42BPA		FSHR
	CDC5L		FST
	CDCA3		FSTL1
	CDCA8		FURIN
	CDH1		FUT4
	CDH2		FZD2
	CDH3		FZD7
	CDH4		G3BP1
	CDK1		GAB2
	CDK11A		GAPDH
	CDK11B		GATA1
	CDK12		GATA3
	CDK13		GATA6
	CDK14		GDF15
	CDK2		GEMIN2
	CDK8		GH1
	CDKN1B		GIPC2
	CDKN3		GJB1
	CDON		GJB2
	CDS1		GKN2
	CDS2		GLI1
	CDV3		GLI2
	CEBPB		GLIPR2
	CEBPG		GLO1
	CECR5		GLRX
	CELSR2		GLS
	CENPE		GLS2
	CENPJ		GMNN
	CEP120		GNA13
	CEP135		GOLGA2
	CEP152		GOLM1
	CEP170		GOLPH3
	CEP170B		GPC3
	CEP192		GPI
	CEP350		GPR32
	CEP68		GREM1
	CERS2		GRHL2
	CES2		GRIN1
	CES3		GRN
	CFL1		GSK3A
	CGN		GSK3B
	CGREF1		GSN
	CHCHD5		H19
	CHD2		H2AFX
	CHD3		H2AFZ
	CHD4		HAND1
	CHD8		HAS2
	CHD9		HAS2-AS1
	CHEK1		HAVCR2
	CHERP		HBEGF
	CHI3L1		HDAC1
	CHM		HDAC2
	CHMP2B		HDAC3
	CHMP4A		HDAC4
	CHPF2		HDAC5
	CHST14		HDAC6
	CHST15		HDAC8
	CHST3		HDAC9
	CHSY1		HDGF
	CIC		HES1
	CIR1		HGF
	CIZ1		HIC1
	CKLF		HIF1A
	CKM		HINT2
	CLCA2		HIP1
	CLDN7		HIPK2
	CLIC1		HK2
	CLIC4		HMGA2
	CLIP1		HMGB1
	CLK1		HMGB3
	CLK2		HMOX1
	CLK4		HNF4A
	CLMN		HNRNPAB
	CLN6		HOOK1
	CLPTM1		HOTAIR
	CLPTM1L		HOXA10
	CLSPN		HOXA13
	CLSTN1		HOXA9
	CLTC		HOXB13
	CLU		HOXB7
	CMAS		HOXB9
	CMBL		HOXD9
	CMPK1		HPGD
	CNBP		HPSE
	CNN2		HRAS
	CNN3		HRG
	CNNM2		HS3ST3B1
	CNOT3		HS6ST2
	CNPY3		HSF1
	COBLL1		HSP90AA1
	COG3		HSPA4
	COL17A1		HSPA5
	COL4A2		HSPB1
	COL6A1		HSPB2
	COPS2		HTN1
	CORO1A		ID1
	CORO1B		ID2
	COTL1		IDH1
	COX18		IDH2
	COX5A		IFT88
	COX6A1		IGF1
	COX7A2		IGF1R
	COX7B		IGFBP3
	COX8A		IGFBP7
	CP		IGSF8
	CPD		IKBKG
	CPEB4		IL11
	CPNE1		IL17A
	CPNE8		IL17RD
	CREBBP		IL18
	CRELD1		IL1B
	CRIP2		IL22
	CRK		IL23A
	CRLF3		IL27
	CROCC		IL4
	CRYAB		IL6
	CS		IL6R
	CSNK2A1		ILK
	CSNK2B		IMP3
	CSRP1		ING4
	CST3		INPP4B
	CST6		IRF6
	CSTA		IRF8
	CTCF		IRGM
	CTCFL		IRS1
	CTDP1		IRS2
	CTGF		ISG15
	CTNNA1		ITCH
	CTNNB1		ITGA2
	CTNND1		ITGA3
	CTR9		ITGA5
	CTSA		ITGA6
	CTSB		ITGB1
	CTSC		ITGB3
	CTSD		ITGB4
	CTSF		ITGB6
	CTSH		JAG1
	CTSL		JAG2
	CTSZ		JAK2
	CTTN		JAK3
	CTTNBP2NL		JARID2
	CTU2		JUN
	CUEDC1		JUNB
	CUL4A		KAT2B
	CUX1		KAT8
	CWC25		KCNH1
	CXCL12		KCNN4
	CXCL16		KDM1A
	CXCL8		KDM3A
	CYBRD1		KDM4B
	CYCS		KDM5A
	CYLD		KDM5B
	CYP11B2		KDM6A
	CYP19A1		KDM6B
	CYR61		KDR
	DAAM1		KHDRBS1
	DAG1		KIF5B
	DAGLB		KIT
	DAK		KL
	DAXX		KLF17
	DBN1		KLF4
	DBT		KLF5
	DCAF5		KLF6
	DCTD		KLF8
	DDAH2		KLK6
	DDB1		KMT5A
	DDB2		KRAS
	DDRGK1		KRT17
	DDX17		KRT18
	DDX20		KRT19
	DDX21		KRT7
	DDX41		KRT8
	DDX52		L1CAM
	DDX60L		LAMA1
	DEK		LAMA5
	DES		LAMC2
	DGCR8		LASP1
	DHCR24		LATS1
	DHX16		LCN2
	DIABLO		LEF1
	DIDO1		LEFTY1
	DIRC2		LEP
	DIXDC1		LETMD1
	DKC1		LGALS1
	DKK1		LGALS3
	DLC1		LGALS9
	DLG1		LGR4
	DMWD		LGR5
	DMXL1		LHX2
	DNAH11		LIF
	DNAJA3		LIMA1
	DNAJB1		LIMS1
	DNAJB11		LIN28A
	DNAJB4		LINC-ROR
	DNAJB5		LINC00261
	DNAJB6		LINC01186
	DNAJC2		LMNA
	DNAJC9		LMNB1
	DNM2		LOX
	DNMT3A		LOXL2
	DNPEP		LOXL3
	DOCK5		LRG1
	DOCK7		LRIG1
	DOK1		LRP6
	DPF2		LRRFIP1
	DRAP1		LTBP1
	DSC2		LYN
	DSC3		LYPD3
	DSP		MACC1
	DTL		MAD2L2
	DTNB		MAGEC2
	DUOX1		MAGED1
	DUSP3		MALAT1
	DUT		MAP2K1
	DVL1		MAP3K3
	DYNC1H1		MAP3K4
	DYNC1LI1		MAP3K7
	DYNLL1		MAP4K4
	DYNLRB1		MAPK1
	E2F1		MAPK14
	E2F4		MAPK3
	E2F6		MAPK7
	E4F1		MAPK8
	EAF1		MARVELD1
	EBF1		MARVELD3
	ECM1		MBD3
	EDC4		MCAM
	EEF1B2		MCL1
	EFEMP1		MCRIP1
	EFHD2		MDK
	EFNA1		MDM2
	EFNA5		MDM4
	EFNB1		MED28
	EFNB2		MEF2D
	EFR3A		MEG3
	EGFR		MET
	EGR1		MGAT3
	EIF2A		MGLL
	EIF2AK2		MICA
	EIF2B4		MICAL2
	EIF2S2		MICALL2
	EIF3G		MIR100
	EIF3K		MIR101-1
	EIF4A1		MIR101-2
	EIF4A3		MIR106A
	EIF4B		MIR106B
	EIF4E		MIR10A
	EIF4EBP1		MIR10B
	EIF4G1		MIR1181
	EIF4H		MIR122
	EIF5		MIR1236
	EIF5B		MIR124-1
	ELAVL2		MIR124-2
	ELF1		MIR124-2HG
	ELL		MIR124-3
	ELMOD2		MIR125B1
	ELOVL1		MIR1271
	EML2		MIR128-1
	EMP3		MIR129-1
	ENAH		MIR130A
	ENDOD1		MIR130B
	ENG		MIR132
	ENO1		MIR134
	ENOPH1		MIR135A1
	ENSA		MIR135B
	EP300		MIR136
	EPB41L1		MIR137
	EPB41L4A		MIR141
	EPB41L4B		MIR143
	EPHA2		MIR144
	EPHA4		MIR145
	EPHB2		MIR146A
	EPHB4		MIR148A
	EPRS		MIR149
	EPS8L2		MIR150
	ERBB2		MIR152
	ERBB2IP		MIR153-1
	ERCC6		MIR153-2
	ERP29		MIR155
	ESF1		MIR15A
	ESR1		MIR15B
	ESRRA		MIR16-1
	ESYT1		MIR17
	ESYT2		MIR181A1
	ETF1		MIR181A2
	ETFA		MIR181B1
	ETFB		MIR182
	ETFDH		MIR183
	ETS2		MIR185
	ETV6		MIR186
	EVPL		MIR187
	EXT1		MIR190A
	EZH2		MIR191
	EZR		MIR193A
	F11R		MIR194-1
	F3		MIR196B
	FABP5		MIR199A1
	FADS3		MIR199A2
	FAF1		MIR19A
	FAHD1		MIR200A
	FAM120A		MIR200B
	FAM120C		MIR200C
	FAM129B		MIR203A
	FAM134A		MIR204
	FAM134C		MIR205
	FAM160B1		MIR206
	FAM162A		MIR208A
	FAM169A		MIR20A
	FAM171A1		MIR21
	FAM175A		MIR211
	FAM177A1		MIR214
	FAM193A		MIR216A
	FAM195B		MIR217
	FAM3C		MIR218-1
	FAM69A		MIR218-2
	FAM83A		MIR221
	FAM83B		MIR222
	FAM83H		MIR223
	FAP		MIR224
	FARP2		MIR23A
	FARSB		MIR23B
	FAS		MIR24-1
	FAT2		MIR24-2
	FBLN1		MIR25
	FBLN5		MIR26A1
	FBN1		MIR26A2
	FBN2		MIR26B
	FBXO38		MIR27A
	FCHO2		MIR29A
	FDX1		MIR29B1
	FDXR		MIR29C
	FGFBP1		MIR300
	FGFR1OP		MIR301A
	FGFR2		MIR302A
	FH		MIR30A
	FIG4		MIR30B
	FILIP1L		MIR30C1
	FKBP10		MIR30C2
	FKBP5		MIR30D
	FKBP8		MIR30E
	FKBP9		MIR31
	FLAD1		MIR326
	FLNA		MIR331
	FLNB		MIR33A
	FLRT3		MIR345
	FLVCR1		MIR34A
	FMNL1		MIR34C
	FMNL2		MIR361
	FN1		MIR373
	FNBP1L		MIR375
	FNBP4		MIR381
	FNDC3A		MIR382
	FNDC3B		MIR424
	FOSL1		MIR429
	FOSL2		MIR449A
	FOXA1		MIR452
	FOXA2		MIR454
	FOXC2		MIR485
	FOXK1		MIR487B
	FOXK2		MIR489
	FOXO1		MIR491
	FRMD4B		MIR494
	FRMD5		MIR497
	FRMD6		MIR506
	FRS2		MIR517C
	FRY		MIR520G
	FSCN1		MIR522
	FSTL1		MIR573
	FSTL3		MIR590
	FTH1		MIR612
	FUBP1		MIR616
	FUS		MIR630
	FUT5		MIR638
	FXN		MIR639
	FXR1		MIR646
	FXR2		MIR655
	FXYD3		MIR663A
	FYN		MIR675
	FZD2		MIR7-1
	FZD6		MIR802
	FZD8		MIR875
	G3BP1		MIR888
	G3BP2		MIR9-1
	G6PC3		MIR92B
	GABARAP		MIR93
	GABARAPL1		MIR96
	GABARAPL2		MIRLET7A1
	GABPA		MIRLET7B
	GADD45GIP1		MIRLET7D
	GALE		MIRLET7G
	GALNT1		MITF
	GALNT2		MKL1
	GALNT6		MKL2
	GALNT7		MLLT3
	GANAB		MMD
	GAPVD1		MMP1
	GAS2L1		MMP11
	GATA1		MMP13
	GATA2		MMP14
	GATAD2A		MMP19
	GATAD2B		MMP2
	GBA		MMP3
	GBP1		MMP7
	GCDH		MMP8
	GCHFR		MMP9
	GCSH		MRC2
	GDF15		MSI2
	GDI2		MSLN
	GEMIN4		MSN
	GEMIN5		MST1R
	GFAP		MSX2
	GFPT1		MTA1
	GGH		MTA3
	GGT5		MTDH
	GGT7		MTHFD2
	GIT1		MTOR
	GJB3		MTUS1
	GLB1		MUC1
	GLCCI1		MUC16
	GLIPR1		MUC2
	GLIPR2		MUC4
	GLOD4		MYB
	GLT8D1		MYBL2
	GLUL		MYC
	GLYR1		MYCN
	GM2A		MYD88
	GNB1		MYL2
	GNG2		MZF1
	GNG7		NAMPT
	GNS		NANOG
	GOLGA1		NANOGP8
	GOLGA5		NANOS3
	GOLGA7		NCL
	GOLIM4		NCOA3
	GOLM1		NCSTN
	GOLT1B		NDRG1
	GOSR2		NDRG2
	GOT2		NEAT1
	GPAM		NEDD4L
	GPATCH4		NES
	GPATCH8		NEUROG3
	GPC1		NF1
	GPHN		NFIC
	GPR108		NFIL3
	GPR137B		NFKB1
	GPR155		NFKBIA
	GPR180		NKX3-2
	GPR56		NKX6-1
	GPRC5A		NLRP3
	GPX1		NME1
	GPX8		NMI
	GRAMD1A		NODAL
	GRAMD3		NOG
	GSK3A		NOTCH1
	GSR		NOTCH2
	GSS		NOTCH3
	GSTK1		NOTCH4
	GTF2B		NOV
	GTF3C1		NOX1
	GTPBP1		NPPA
	GUK1		NPTN-IT1
	GUSB		NR1H3
	GYS1		NR1I2
	H2AFX		NR2C2
	H2AFY		NR2F2
	H3F3B		NR4A1
	HACL1		NR5A2
	HADHA		NREP
	HARS		NRP1
	HBB		NRP2
	HDAC1		NTN1
	HDAC6		NTN4
	HDGF		NTRK2
	HDGFRP2		NTRK3
	HDLBP		NUAK1
	HEG1		NUBPL
	HEXB		NUCB2
	HGSNAT		NUMB
	HIBCH		OCLN
	HIF1A		OLA1
	HIGD1A		ONECUT2
	HINT1		OPRM1
	HIP1		OSM
	HIST1H1A		OVOL2
	HIST1H1B		P2RY2
	HIST1H1C		PADI4
	HIST1H1D		PAG1
	HIST1H1E		PAK1
	HIST1H2BN		PAK4
	HIST1H3A		PAK5
	HIST1H4A		PAQR3
	HIST2H2AB		PARD3
	HIST2H3A		PARD6A
	HIST3H2BB		PARP1
	HK2		PAWR
	HM13		PAX2
	HMGA1		PBX3
	HMGA2		PBXIP1
	HMGB1		PCBP1
	HMGB2		PCDH9
	HMGB3		PCGF2
	HMGN1		PCMT1
	HMGN2		PCSK1
	HMGN3		PDCD1
	HMGN4		PDCD4
	HN1		PDCD6IP
	HNF4A		PDE4A
	HNRNPA0		PDGFB
	HNRNPA1		PDGFD
	HNRNPA2B1		PDGFRB
	HNRNPC		PDPN
	HNRNPD		PEAK1
	HNRNPL		PEBP1
	HNRNPUL2		PEBP4
	HOXC13		PEG10
	HP		PFN2
	HP1BP3		PGF
	HPR		PGRMC1
	HPS6		PHLDA1
	HPX		PHLDA2
	HS2ST1		PIK3CA
	hsa-miR-1		PIK3R1
	hsa-miR-1205		PIK3R3
	hsa-miR-1207-3p		PIM2
	hsa-miR-1207-5p		PIN1
	hsa-miR-1208		PITPNM1
	hsa-miR-1224-3p		PITPNM3
	hsa-miR-1224-5p		PKD1
	hsa-miR-1248		PKP3
	hsa-miR-1253		PLA2G4A
	hsa-miR-1257		PLAC8
	hsa-miR-125a-3p		PLAGL2
	hsa-miR-125a-5p		PLAUR
	hsa-miR-1262		PLS3
	hsa-miR-1279		PLXND1
	hsa-miR-129-5p		POGLUT1
	hsa-miR-137		POMC
	hsa-miR-142-3p		POSTN
	hsa-miR-142-5p		POU5F1
	hsa-miR-1469		PPARG
	hsa-miR-147b		PPARGC1A
	hsa-miR-193a-5p		PPM1D
	hsa-miR-199b-5p		PPP1R8
	hsa-miR-2110		PRDX1
	hsa-miR-217		PRKAA1
	hsa-miR-300		PRKAA2
	hsa-miR-330-3p		PRKCA
	hsa-miR-330-5p		PRKCE
	hsa-miR-338-3p		PRKCI
	hsa-miR-338-5p		PRKCQ
	hsa-miR-339-5p		PRMT1
	hsa-miR-483-3p		PROKR1
	hsa-miR-484		PROM1
	hsa-miR-548c-3p		PROP1
	hsa-miR-554		PROX1
	hsa-miR-595		PRRX1
	hsa-miR-612		PRRX2
	hsa-miR-615-3p		PRSS8
	hsa-miR-626		PRUNE1
	hsa-miR-636		PSME3
	hsa-miR-641		PSTPIP1
	hsa-miR-645		PTEN
	hsa-miR-648		PTGS2
	hsa-miR-650		PTHLH
	hsa-miR-657		PTK2
	hsa-miR-661		PTN
	hsa-miR-663b		PTP4A2
	hsa-miR-760		PTP4A3
	hsa-miR-944		PTPA
	HSD17B6		PTPN11
	HSDL2		PTPN14
	HSF1		PTPN6
	HSP90AA1		PTPRZ1
	HSP90AB1		PTX3
	HSP90B1		QKI
	HSPA4		RAB22A
	HSPA5		RAB43
	HSPB1		RAC1
	HSPBP1		RACK1
	HSPD1		RAF1
	HSPE1		RASA1
	HSPG2		RASAL2
	HSPH1		RASSF1
	HTRA1		RB1
	HTRA2		RBFOX3
	HUWE1		RBM8A
	HYI		RBP2
	IARS		RDX
	ICAM1		RELA
	ICMT		REPIN1
	IDH1		RGCC
	IFFO1		RGS3
	IFI16		RHOA
	IFIT1		RHOB
	IGBP1		RHOC
	IGF2		RHOG
	IGF2R		RMST
	IGFBP6		RNF111
	IGFBP7		RNF8
	IGFL1		RNH1
	IGHG1		ROCK1
	IGHG3		ROCK2
	IGSF3		ROR1
	IKBKG		ROR2
	IKZF3		RORC
	IL1B		ROS1
	IL1RAP		RPL22L1
	ILF3		RPS6KB1
	ILK		RUNX1
	IMPACT		RUNX2
	IMPAD1		RUNX3
	IMPDH2		S100A2
	INCENP		S100A4
	INF2		S100A6
	ING1		S100A8
	INPP4B		S100A9
	INPP5D		S100P
	INS		SALL1
	INTS1		SALL4
	INTS3		SATB1
	INTS7		SATB2
	IPO7		SCEL
	IQGAP2		SCIN
	IRF2BP1		SCRIB
	IRF2BP2		SCUBE2
	IRF3		SCUBE3
	IRF6		SDC1
	IRGQ		SDC2
	ISG15		SEMA3E
	ITGA3		SEMA4A
	ITGA5		SEMA4C
	ITGA6		SEMA7A
	ITGAV		SENP1
	ITGB1BP1		SENP2
	ITGB3		SERPINB4
	ITGB4		SERPINE1
	ITGB5		SERPINF1
	ITGB6		SERPINI1
	ITPKB		SETD7
	ITPR3		SETDB1
	IVL		SFRP2
	JMJD1C		SFTPC
	JPH1		SHC1
	JPH2		SHH
	JUN		SIAH1
	JUNB		SIAH2
	JUND		SIM2
	KANK4		SIN3A
	KAT5		SIRT1
	KAT7		SIRT3
	KBTBD6		SIX1
	KCMF1		SKI
	KCNH8		SKIL
	KCNIP3		SKP1
	KCNJ15		SKP2
	KCNN4		SLC2A1
	KDELR1		SLC30A7
	KDM1A		SLC39A6
	KDM5A		SLC9A3R1
	KIAA1161		SLIT3
	KIAA1217		SMAD2
	KIAA1468		SMAD3
	KIDINS220		SMAD4
	KIF13A		SMAD7
	KIF14		SMAD9
	KIF17		SMC1A
	KIF20A		SMC3
	KIF22		SMURF2
	KIF23		SNAI1
	KIF3A		SNAI2
	KIF3B		SNW1
	KLC1		SOCS3
	KLC4		SOD2
	KLF13		SON
	KLF5		SOX17
	KLK8		SOX2
	KMT2A		SOX3
	KMT2D		SOX4
	KPNA1		SOX5
	KPNA6		SOX9
	KRI1		SP1
	KRR1		SPARC
	KRT1		SPDEF
	KRT18		SPHK1
	KRT6B		SPOCK1
	KRT72		SPOP
	KRT77		SPP1
	L1CAM		SPRR2A
	LACTB		SPRY1
	LAD1		SPRY2
	LAMA2		SPRY4-IT1
	LAMA3		SPZ1
	LAMB1		SQSTM1
	LAMB3		SRC
	LAMC1		SREBF1
	LAMC2		SRF
	LAMP1		SRI
	LAMTOR5		ST14
	LAP3		ST6GAL1
	LARP1		ST8SIA1
	LARP7		STAT1
	LAS1L		STAT3
	LASP1		STAT5A
	LBR		STAT5B
	LCN2		STC2
	LCP1		STIM1
	LDHA		STIM2
	LDLR		STK11
	LEMD2		STK26
	LEPRE1		STK33
	LEPREL2		SUFU
	LETM1		SUZ12
	LFNG		T
	LGALS1		TAB1
	LGALS3		TACC3
	LGALS3BP		TAZ
	LGALS9		TBK1
	LIAS		TBL1XR1
	LIG1		TBX2
	LIMA1		TBX20
	LIPA		TBX3
	LIPG		TCF21
	LLGL2		TCF3
	LMAN2		TCF4
	LMBRD1		TCF7
	LMNA		TDGF1
	LMNB2		TEAD1
	LMO7		TEAD2
	LOX		TERT
	LPAR2		TET1
	LPCAT2		TET3
	LRBA		TFCP2
	LRP10		TFDP3
	LRP11		TGFA
	LRPAP1		TGFB1
	LRRC1		TGFB1I1
	LRRC41		TGFB2
	LRRC8E		TGFB3
	LRWD1		TGFBR1
	LSM14B		TGFBR2
	LSR		TGFBR3
	LTB4R2		TGM2
	LTBP2		THBD
	LTBR		TIAM1
	LTF		TIMELESS
	LUC7L2		TIMP1
	LUC7L3		TIMP2
	LUZP1		TIMP3
	LY96		TJP1
	LYN		TLE1
	LYRM2		TLE4
	LYRM7		TLN1
	LYSMD2		TLR4
	LYST		TM4SF5
	MAFK		TMPRSS4
	MAGI3		TNC
	MAK16		TNF
	MAML1		TNFAIP8L2
	MAN2A1		TNFRSF11A
	MAN2B2		TNFSF10
	MAOA		TNFSF11
	MAOB		TNFSF12
	MAP1B		TNFSF15
	MAP2		TNS1
	MAP3K14		TNXB
	MAP3K5		TP53
	MAP3K6		TP53BP1
	MAP3K7		TP53BP2
	MAP4		TP53INP1
	MAP4K3		TP63
	MAP7D1		TP73
	MAPK1		TPBG
	MAPK14		TRAP1
	MAPK3		TRIM11
	MAPK8		TRIM16
	MAPKAPK5		TRIM28
	MAPKBP1		TRIM33
	MAPRE1		TRIM37
	MAPRE2		TRIM62
	MARCKS		TRPC5
	MARCKSL1		TRPM8
	MAT2A		TRPS1
	MAT2B		TSC1
	MATR3		TSC2
	MAX		TUFM
	MBD1		TUFT1
	MBD4		TUG1
	MBOAT2		TUSC7
	MBP		TWIST1
	MBTPS2		TWIST2
	MCAM		TXN
	MCFD2		TXN2
	MCM2		TXNIP
	MCM3		TYMS
	MCM4		TYRO3
	MCM6		UBE3C
	MCOLN1		UBR5
	MDC1		UCA1
	MDH1		UCHL3
	MDH2		UCP2
	MDK		UHRF1
	MDM2		UHRF2
	MECP2		UIMC1
	MED1		USMG5
	MED13		USP17L9P
	MED14		USP22
	MED25		USP9X
	MEF2A		VANGL1
	MEPCE		VASH2
	METAP2		VCAN
	MFAP1		VCP
	MFSD3		VDR
	MFSD6		VEGFA
	MGAT1		VGLL4
	MGRN1		VHL
	MGST3		VIM
	MIA2		VSIG4
	MIA3		VSNL1
	MIER1		VTN
	MINK1		VWCE
	MINPP1		WASF3
	MISP		WISP2
	MKI67		WISP3
	MLLT1		WNT1
	MLLT4		WNT11
	MLPH		WNT3A
	MME		WNT5A
	MMGT1		WNT5B
	MMP10		WNT6
	MMP14		WT1
	MMP19		WWOX
	MMP2		WWTR1
	MMP3		XBP1
	MMP7		XRN2
	MN1		YAP1
	MOCS1		YBX1
	MORC2		YPEL3
	MOV10		YWHAG
	MPHOSPH10		YWHAZ
	MPO		YY1
	MPP7		ZBTB33
	MPRIP		ZEB1
	MPZL1		ZEB1-AS1
	MRC2		ZEB2
	MRE11A		ZEB2-AS1
	MRPL15		ZFAS1
	MRPL3		ZFP36
	MRPL45		ZFYVE9
	MRPL47		ZMYND8
	MRPL49		ZNF143
	MRPL52		ZNF217
	MRPS11		ZNF746
	MRPS21		ZYX
	MRPS25
	MSRB3
	MT1X
	MTA1
	MTDH
	MTFMT
	MTFR1
	MTHFSD
	MTMR10
	MTMR12
	MTOR
	MTSS1
	MUC1
	MUT
	MVK
	MVP
	MYBBP1A
	MYC
	MYCBP2
	MYF5
	MYH14
	MYL12A
	MYL6
	MYL9
	MYLK
	MYO18A
	MYO1E
	MYO5A
	MYO9A
	MYO9B
	MYOD1
	MYOF
	MYOZ1
	MZT2B
	NANOG
	NAPG
	NARS
	NASP
	NAT1
	NAV2
	NBL1
	NBN
	NBR1
	NCCRP1
	NCKIPSD
	NCL
	NCOA5
	NCOR1
	NCOR2
	NDE1
	NDEL1
	NDRG1
	NDST2
	NDUFA11
	NDUFA4
	NDUFA6
	NDUFAB1
	NDUFB5
	NDUFS1
	NDUFS4
	NDUFV3
	NEB
	NECAP2
	NEDD4L
	NEK9
	NELFE
	NENF
	NEXN
	NFE2
	NFE2L2
	NFIA
	NFIC
	NFKB1
	NFYB
	NGDN
	NHEJ1
	NHLRC2
	NHLRC3
	NHP2L1
	NHS
	NIFK
	NIPBL
	NKPD1
	NME1
	NNMT
	NOB1
	NOC2L
	NOL12
	NOL8
	NOLC1
	NOM1
	NONO
	NOP14
	NOP56
	NOP58
	NOTCH1
	NPC1
	NPC2
	NPLOC4
	NPM1
	NR3C1
	NRCAM
	NRF1
	NSMCE4A
	NT5E
	NUBPL
	NUCB1
	NUCKS1
	NUDC
	NUDCD2
	NUDT21
	NUDT3
	NUDT5
	NUFIP2
	NUMA1
	NUP153
	NUP214
	NUP50
	OAS3
	OAT
	OCIAD1
	OCIAD2
	OCLN
	OCRL
	OGFR
	OGT
	OLA1
	OPTN
	ORC3
	ORMDL1
	ORMDL3
	OSBP
	OSBPL5
	OSBPL8
	OSTC
	OSTM1
	OTUB1
	OTUD7B
	OVCA2
	P2RY2
	P4HA1
	P4HA2
	PA2G4
	PABPC4
	PACS2
	PACSIN3
	PADI2
	PAFAH1B1
	PAFAH1B2
	PAFAH1B3
	PAK1
	PAK2
	PAK4
	PAK6
	PALLD
	PAM
	PANX1
	PAPOLA
	PAQR7
	PARD6A
	PARL
	PARN
	PARP1
	PARP12
	PARVA
	PAWR
	PAX3
	PAX5
	PBRM1
	PBX3
	PCBP1
	PCCB
	PCDH1
	PCDH9
	PCDHA12
	PCDHA13
	PCK2
	PCM1
	PCMT1
	PCNP
	PCNT
	PCYT1A
	PCYT2
	PDAP1
	PDCD4
	PDE4D
	PDE4DIP
	PDIA3
	PDIA4
	PDLIM1
	PDLIM5
	PDLIM7
	PDS5B
	PDSS2
	PDX1
	PDXDC1
	PEA15
	PEAK1
	PEBP1
	PEF1
	PER1
	PERP
	PEX13
	PEX16
	PFKFB2
	PFKM
	PFN1
	PGAP2
	PGBD5
	PGD
	PGM2
	PGP
	PGRMC1
	PGRMC2
	PHB2
	PHC2
	PHF20L1
	PHF23
	PHF8
	PHGDH
	PHLDA2
	PHLDB2
	PHRF1
	PI3
	PI4K2A
	PI4KB
	PIAS1
	PIK3IP1
	PITPNA
	PITPNM1
	PJA1
	PKD2
	PKN2
	PKP3
	PLA2G15
	PLA2G4A
	PLAU
	PLAUR
	PLBD2
	PLCG1
	PLD1
	PLEC
	PLEKHA6
	PLEKHA7
	PLEKHG1
	PLEKHG3
	PLEKHM2
	PLG
	PLOD1
	PLXDC2
	PLXNB1
	PMEPA1
	PML
	PNKP
	PNN
	PNPO
	PODXL
	POFUT1
	POFUT2
	POGZ
	POLDIP3
	POLG2
	POLR1D
	POLR2A
	POLR2E
	POLR2I
	POLR3A
	POLR3B
	POU2F1
	PPA1
	PPA2
	PPAN
	PPAPDC2
	PPFIBP1
	PPHLN1
	PPIC
	PPIL3
	PPIL4
	PPL
	PPM1B
	PPM1F
	PPM1G
	PPM1K
	PPME1
	PPP1CA
	PPP1CC
	PPP1R10
	PPP1R12A
	PPP1R14A
	PPP1R14B
	PPP1R14C
	PPP1R7
	PPP2CA
	PPP2CB
	PPP2R1B
	PPP2R2D
	PPP2R5A
	PPP3CA
	PPP3R1
	PPP3R2
	PPP5C
	PPP6C
	PRAF2
	PRCC
	PRDM1
	PRDX1
	PRDX5
	PRICKLE2
	PRKAA1
	PRKACA
	PRKAG2
	PRKAR1A
	PRKAR2A
	PRKCA
	PRKCSH
	PRKD1
	PRKDC
	PRKG1
	PRMT8
	PRNP
	PROCR
	PRODH
	PROM2
	PRPF19
	PRPF38A
	PRPF40A
	PRPF4B
	PRR12
	PRR15L
	PRRC2A
	PRRC2B
	PRRC2C
	PRRG1
	PSAP
	PSD3
	PSEN1
	PSEN2
	PSIP1
	PSMA7
	PSMB6
	PSMD1
	PSMD6
	PSME4
	PTBP1
	PTDSS1
	PTEN
	PTER
	PTGES2
	PTGES3
	PTK2
	PTK7
	PTP4A3
	PTPN1
	PTPN14
	PTPN23
	PTPN3
	PTPN6
	PTPRE
	PTPRK
	PTPRS
	PTRF
	PTTG1
	PTTG1IP
	PUS1
	PVR
	PYGL
	QSOX1
	RAB11FIP1
	RAB11FIP5
	RAB12
	RAB1B
	RAB21
	RAB2A
	RAB2B
	RAB3D
	RAB4A
	RAB5A
	RAB6B
	RAB7A
	RABGAP1
	RABGEF1
	RABIF
	RAC1
	RACGAP1
	RACK1
	RAD21
	RAD23A
	RAD23B
	RAD9A
	RAF1
	RALBP1
	RALGAPA1
	RALY
	RANBP1
	RANBP10
	RANBP2
	RANBP3
	RANGAP1
	RAP1B
	RAP2A
	RAP2B
	RAPGEF5
	RAPH1
	RASSF1
	RAVER1
	RBBP6
	RBL2
	RBM10
	RBM14
	RBM25
	RBM26
	RBM39
	RBM4B
	RBM5
	RBM8A
	RBMS1
	RBMX
	RBMXL1
	RBP4
	RBPJ
	RCBTB1
	RCC2
	RCN2
	RCOR1
	RECQL
	REEP1
	REEP3
	RELT
	REPS1
	RERE
	REST
	RFFL
	RFTN1
	RFX5
	RHBDF2
	RHEB
	RHOA
	RICTOR
	RIN1
	RNASE7
	RNF121
	RNF20
	RNF214
	RNF4
	RNF41
	RNPS1
	ROCK1
	RPA1
	RPE
	RPIA
	RPL10
	RPL3
	RPL36AL
	RPL37
	RPL8
	RPLP0
	RPLP2
	RPP30
	RPRD1B
	RPRD2
	RPS10
	RPS13
	RPS18
	RPS19
	RPS2
	RPS21
	RPS26
	RPS27L
	RPS3A
	RPS6
	RPS6KB1
	RPS7
	RPTOR
	RRAGC
	RRBP1
	RRP12
	RRP15
	RRP9
	RSBN1L
	RSF1
	RSL1D1
	RSRC2
	RTKN
	RTN3
	RTN4
	RUNX1
	RUNX3
	RYBP
	S100A11
	S100A13
	S100A4
	S100A6
	S100A8
	S100A9
	S100P
	SAA1
	SACS
	SAFB
	SAFB2
	SAMHD1
	SARNP
	SARS
	SART1
	SBSN
	SCAF1
	SCAF11
	SCAMP4
	SCAP
	SCARB2
	SCD
	SCD5
	SCEL
	SCP2
	SCRIB
	SCRN2
	SDC1
	SDC2
	SDC4
	SDCBP2
	SDF2L1
	SDF4
	SDHA
	SDHAF1
	SDHAF2
	SDHB
	SDPR
	SDR39U1
	SEC16A
	SEC31A
	SEC62
	SEC63
	SELENBP1
	SELM
	SEMA7A
	SERPINA1
	SERPINA3
	SERPINB1
	SERPINB13
	SERPINB2
	SERPINB3
	SERPINB4
	SERPINB5
	SERPINC1
	SERPINE1
	SERPINE2
	SERPINH1
	SETD1A
	SETD1B
	SETD3
	SETD5
	SETD7
	SETDB1
	SETX
	SF1
	SF3A3
	SF3B1
	SF3B2
	SFMBT1
	SFTPD
	SH2D3A
	SH3BGRL3
	SH3GLB1
	SH3KBP1
	SH3PXD2B
	SHARPIN
	SHC1
	SHMT1
	SHROOM2
	SIN3A
	SIPA1
	SIRPA
	SIRT1
	SIRT2
	SIX5
	SKP1
	SLC12A6
	SLC15A4
	SLC16A1
	SLC1A3
	SLC1A4
	SLC20A1
	SLC20A2
	SLC25A20
	SLC25A3
	SLC25A5
	SLC26A2
	SLC27A1
	SLC29A1
	SLC2A5
	SLC35A2
	SLC35A4
	SLC35B2
	SLC37A2
	SLC38A1
	SLC38A10
	SLC38A7
	SLC39A7
	SLC39A9
	SLC3A2
	SLC43A3
	SLC46A3
	SLC6A6
	SLC7A2
	SLC7A5
	SLC9A1
	SLC9A3R1
	SLK
	SLPI
	SLTM
	SMAD2
	SMAD3
	SMAD4
	SMARCA2
	SMARCA4
	SMARCAD1
	SMARCC2
	SMARCD3
	SMC1A
	SMC3
	SMCR7L
	SMEK1
	SMG7
	SMN2
	SMO
	SMPD1
	SMYD5
	SNAI2
	SNAP23
	SNAPIN
	SNCA
	SNCG
	SNIP1
	SNRNP200
	SNRNP27
	SNRNP70
	SNRPA1
	SNRPB2
	SNRPD3
	SNRPE
	SNX16
	SNX17
	SNX30
	SNX6
	SOCS3
	SOD2
	SON
	SORBS2
	SORL1
	SOX15
	SP1
	SP100
	SP110
	SP2
	SP3
	SPAG9
	SPARC
	SPCS2
	SPECC1L
	SPEG
	SPEN
	SPG11
	SPG20
	SPG21
	SPI1
	SPRR1B
	SPRY4
	SPTAN1
	SPTBN1
	SPTBN2
	SQLE
	SQSTM1
	SRC
	SRD5A1
	SREBF1
	SRF
	SRGAP2
	SRGAP3
	SRP72
	SRP9
	SRPK1
	SRPK2
	SRRM1
	SRRM2
	SRRT
	SRSF1
	SRSF2
	SRSF9
	SS18L1
	SSB
	SSBP1
	SSFA2
	SSH1
	SSH3
	SSR3
	SSRP1
	ST13
	ST14
	ST5
	STAT1
	STAT2
	STAT3
	STAT6
	STAU1
	STC2
	STEAP3
	STEAP4
	STIM1
	STK10
	STK16
	STK38L
	STK39
	STK4
	STMN1
	STOM
	STRA6
	STRAP
	STX4
	STXBP2
	SUB1
	SUDS3
	SULF2
	SULT1A4
	SULT2A1
	SUMO2
	SUPT16H
	SUSD5
	SUZ12
	SVIL
	SYMPK
	SYNE2
	SYNJ2
	SYNPO
	SYTL1
	SYTL2
	SYVN1
	TAB1
	TACC2
	TAF10
	TAF15
	TAF5
	TAF6
	TAGLN
	TAGLN2
	TAL1
	TANC2
	TAPBP
	TAPBPL
	TARDBP
	TARS
	TAX1BP3
	TBC1D15
	TBC1D17
	TBC1D2
	TBC1D25
	TBC1D2B
	TBC1D4
	TBP
	TBX5
	TCEAL3
	TCEB1
	TCF20
	TCF4
	TCHH
	TCOF1
	TES
	TESK1
	TFAP2C
	TFAP4
	TFE3
	TFEB
	TFIP11
	TFPI
	TFPT
	TGFB1
	TGFB1I1
	TGFB2
	TGFBI
	TGFBR1
	TGFBR2
	TGM1
	TGM2
	TGOLN2
	THOC1
	THOC5
	THRAP3
	THUMPD1
	TIA1
	TIMM10
	TIMM8A
	TIMM9
	TIMP1
	TIMP2
	TIMP3
	TIPRL
	TJAP1
	TJP1
	TJP2
	TLK1
	TLK2
	TLN2
	TM7SF3
	TM9SF3
	TMBIM6
	TMC4
	TMEM104
	TMEM11
	TMEM120A
	TMEM126B
	TMEM14C
	TMEM154
	TMEM159
	TMEM165
	TMEM179B
	TMEM184B
	TMEM2
[truncated: 218 more rows]
