# Supplementary material for: Parallelized multidimensional analytic framework applied to mammary epithelial cells uncovers regulatory principles in EMT
Source: Nat Commun. 2023 Feb 8;14:688. doi: 10.1038/s41467-023-36122-x (PMC9908882; doi:10.1038/s41467-023-36122-x)
Supplement: Supplementary file 12 — Source Data files [file 41467_2023_36122_MOESM12_ESM.zip › Source_Data_files/Source Data file ΓÇô Supp Fig 4c.txt]

Gene.names	Localization.prob
CLN3_S12	0.999984
CLN3_S14	0.999645
HDGFRP3_S91	1
HDLBP_S944	1
HDLBP_S31	0.998821
TCEB3_S125	0.99994
CSRP2BP_S415	1
FNBP1L_S334	0.736786
FNBP1L_S335	0.499995
FNBP1L_S347	0.843689
FNBP1L_S141	0.996064
BOP1_S56	0.999996
BOP1_S57	0.999988
USP36_S742	0.999997
USP36_S610	0.777215
USP36_S611	0.547887
USP36_S612	0.407749
USP36_S613	0.444095
USP36_S614	0.845427
KIAA1468_S193	0.999753
SRGAP2_S70	0.553626
SRGAP2_S73	0.996847
SRGAP2_S79	0.973464
SRGAP2_S277	0.764187
SRGAP2_S281	0.966981
BCL2L12_S29	1
BCL2L12_S37	0.999991
TMC4_S13	1
BCL2L13_S396	0.999999
BCL2L13_S402	0.999998
BCL2L13_S278	0.930491
BCL2L13_S279	0.785213
BCL2L13_S281	0.999936
BCL2L13_S417	0.553075
BCL2L13_S420	0.985048
KHSRP_S480	1
KHSRP_S181	0.99076
KHSRP_S184	0.764984
DDB2_S24	1
DDB2_S26	1
NOL4L_S130	0.9929
ELF4_S151	0.870733
ELF4_S186	0.322282
ELF4_S188	0.98035
TNFAIP3_S573	0.563558
TNFAIP3_S575	0.499538
CTNNBL1_S550	0.999944
SPCS2_S14	0.948215
HNRNPDL_S241	0.75686
ZNF446_S181	0.820908
ZNF446_S188	1
ZNF446_S137	0.999898
ZNF446_S141	0.984652
ZNF446_S146	0.999999
EIF5B_S182	0.936589
EIF5B_S183	0.741941
EIF5B_S186	0.998744
EIF5B_S190	1
EIF5B_S107	1
EIF5B_S113	1
EIF5B_S164	1
EIF5B_S214	1
EIF5B_S135	0.995588
EIF5B_S137	0.999451
BSG_S166	1
APOOL_S198	0.774039
APOOL_S199	0.508905
SPTBN1_S2340	0.249963
SPTBN1_S2342	0.60852
SPTBN1_S2343	0.811947
SPTBN1_S2166	0.980941
SPTBN1_S2167	0.996728
SPTBN1_S2171	0.993187
SPTBN1_S2130	1
SPTBN1_S2140	1
SPTBN1_S2104	0.99957
SPTBN1_S2162	0.874978
SPTBN1_S2163	0.960219
TEX2_S790	0.999983
TEX2_S794	0.999451
TEX2_S798	0.978916
TEX2_S801	0.572544
TEX2_S802	0.82136
TEX2_S736	0.973947
TEX2_S744	0.982373
TEX2_S194	0.460218
TEX2_S196	0.843734
TEX2_S748	0.42026
TEX2_S751	0.941158
TEX2_S757	0.678656
TEX2_S266	0.885824
TEX2_S270	0.812968
TEX2_S161	0.461812
TEX2_S162	0.868173
TEX2_S165	0.561835
TEX2_S166	0.772905
C18orf25_S66	0.997784
C18orf25_S69	0.999332
C18orf25_S143	0.686372
C18orf25_S145	0.605638
C18orf25_S147	0.790795
ITSN2_S867	0.987537
ITSN2_S870	0.956803
ITSN2_S872	0.999442
MUC1_S156	0.508102
MUC1_S157	0.508102
MUC1_S161	0.984423
SMTN_S301	0.735322
SMTN_S307	0.964355
ZNF48_S220	0.988469
ZNF48_S221	0.993804
ZMYND8_S387	0.987318
ZMYND8_S389	0.998812
ZMYND8_S392	0.999281
ZMYND8_S595	0.962184
ZMYND8_S681	0.647597
ZMYND8_S683	0.999207
ZMYND8_S352	0.999631
ZMYND8_S359	0.999925
ZMYND8_S362	0.314091
ZMYND8_S371	0.8573
ZMYND8_S399	0.941069
ZMYND8_S402	0.987685
ZMYND8_S405	0.804858
ZMYND8_S577	0.684424
ZMYND8_S579	0.994567
ZMYND8_S582	0.999955
ZMYND8_S413	0.939459
ZMYND8_S415	0.876538
ZMYND8_S417	0.992136
ZMYND8_S422	0.974381
ZMYND8_S426	0.6111
PSMD1_S305	0.427631
PSMD1_S315	1
PSMD1_S290	0.418309
DVL1_S349	0.666052
DVL1_S351	0.989381
DVL1_S353	0.945916
MYEF2_S17	0.99992
SLC4A1AP_S74	0.999742
MSH6_S226	0.999956
MSH6_S251	0.993289
MSH6_S253	0.987436
MSH6_S260	1
MME_S4	0.526045
MME_S6	0.838379
RBM15_S642	0.999993
RBM15_S65	0.999999
RBM15_S626	1
RBM15_S630	0.999784
RBM15_S634	0.976088
RBM15_S636	0.532825
RBM15_S612	1
RBM15_S615	1
RBM15_S680	1
RBM15_S83	0.579268
RBM15_S84	0.49981
RBM15_S721	0.887224
RBM15_S656	1
RBM15_S248	0.922829
RBM15_S250	0.999412
RBM15_S213	1
RBM15_S215	1
THOC1_S560	1
TMEM237_S62	1
BCL10_S127	0.702984
DNAJB14_S63	0.785286
SLC9A7_S694	0.333333
SLC9A7_S695	0.333333
SLC9A7_S696	0.918214
PSD3_S232	0.634688
PSD3_S233	0.688656
PSD3_S235	0.86004100000000006
PSD3_S241	0.897576
PDLIM2_S46	0.999874
PDLIM2_S49	0.996438
PDLIM2_S35	0.338803
PDLIM2_S36	0.891551
PDLIM2_S41	0.998262
GPR155_S603	1
ABCA2_S675	0.99997
ABCA2_S679	1
FAM83D_S488	0.703769
FAM83D_S492	0.785212
INTS12_S127	0.47116
INTS12_S128	0.953743
INTS12_S376	0.855002
INTS12_S378	0.987484
INTS12_S391	0.346266
INTS12_S392	0.346266
MTSS1L_S86	0.527364
MYO5A_S600	0.98965
NUMA1_S169	0.999757
NUMA1_S1741	0.999973
MAPK8IP3_S744	0.9999
MAPK8IP3_S748	0.782084
DHX29_S200	0.963069
TPD52L2_S12	0.700955
UGP2_S13	1
PTGES3_S77	1
PTGES3_S82	0.99888
RAVER1_S6	0.937407
RAVER1_S14	0.995687
PLEKHA2_S238	0.982328
MAP7_S395	1
MST1R_S77	1
SYNRG_S6	0.847375
SYNRG_S7	0.499465
ZNF804A_S554	0.987461
DDHD1_S590	0.372282
RBM26_S127	1
TJP1_S798	0.5
TJP1_S263	0.997384
TJP1_S265	0.994091
TJP1_S268	0.99926
TJP1_S272	0.998403
TJP1_S278	0.991101
TJP1_S282	0.998139
TJP1_S285	0.999884
TJP1_S288	0.999998
TJP1_S154	1
TJP1_S156	1
TJP1_S317	0.999818
TJP1_S325	0.816479
TJP1_S113	1
TJP1_S119	0.999053
TJP1_S1019	1
TJP1_S308	0.980617
TJP1_S311	0.999545
TJP1_S314	0.624244
TJP1_S303	0.999974
TJP1_S605	0.999954
TJP1_S610	0.776606
TJP1_S301	0.996484
TJP1_S163	0.999999
TJP1_S166	0.999979
TJP1_S167	0.999915
KDM6A_S416	0.730007
KDM6A_S427	0.710835
ACAP2_S385	0.545902
ACAP2_S386	0.355689
ACAP2_S388	0.683849
ACAP2_S391	0.975604
ACAP2_S394	0.985478
KLF13_S277	0.857201
KLF13_S281	0.987463
KLF13_S284	0.643886
KLF13_S285	0.985473
FNDC3A_S213	1
FNDC3A_S202	0.5
FNDC3A_S203	0.922145
FNDC3A_S206	0.633666
FNDC3A_S207	0.84172
SYTL1_S327	0.999948
CADPS2_S58	0.698645
CADPS2_S65	0.999986
EEF1D_S133	0.999394
EEF1D_S162	1
MDFIC_S85	0.977062
MDFIC_S88	0.993767
HECTD1_S357	0.988853
HECTD1_S1575	0.993761
NCOR1_S48	0.52748
NCOR1_S49	0.858029
NCOR1_S52	0.490412
NCOR1_S63	0.964793
NCOR1_S899	0.982363
NCOR1_S2006	0.68946
NCOR1_S1881	0.999992
NCOR1_S1884	0.717778
NCOR1_S1885	0.991215
WDR20_S388	0.990366
WDR20_S391	0.998528
WDR20_S465	0.805642
WDR20_S469	0.764779
CYP26A1_S176	1
MCC_S118	0.995197
MCC_S120	0.998936
GPS1_S62	0.999974
ZNF638_S47	1
ZNF638_S49	1
ZNF638_S94	1
ZNF638_S41	1
CLASRP_S454	0.996702
CLASRP_S456	0.975429
CLASRP_S285	0.999002
CLASRP_S315	0.996083
CLASRP_S317	0.995198
INF2_S651	0.999999
INF2_S656	0.818285
INF2_S662	0.988881
INF2_S669	0.907084
INF2_S670	0.689391
INF2_S672	0.959504
SCLY_S117	0.949611
SETD1B_S1616	1
SETD1B_S1620	1
SETD1B_S986	0.420393
SETD1B_S994	1
KSR1_S17	0.964165
CTDP1_S750	0.999515
CTDP1_S753	0.994259
CTDP1_S621	1
RER1_S2	0.999734
RER1_S95	0.999897
IL1RAPL1_S254	1
MYO5B_S759	0.349278
MYO5B_S760	0.349278
MYO5B_S432	0.984387
MYO5B_S433	0.901011
PUM2_S136	1
PUM2_S182	0.913893
DGAT1_S14	0.716101
DGAT1_S17	0.555431
DGAT1_S18	0.898278
HNRNPUL1_S616	0.615544
HNRNPUL1_S618	0.5
HNRNPUL1_S587	0.957149
ASAP1_S398	0.990543
GPALPP1_S138	1
GPALPP1_S139	1
CDC42BPA_S971	0.839107
CDC42BPA_S976	0.735625
NAV1_S318	0.991268
GPATCH4_S99	0.999984
GPATCH4_S101	0.999939
GPATCH4_S108	0.908743
GPATCH4_S110	0.989098
ABLIM1_S646	1
ABLIM1_S362	1
ABLIM1_S366	1
ABLIM1_S526	0.586095
ABLIM1_S527	0.825358
ABLIM1_S392	0.993454
ABLIM1_S395	0.975552
ABLIM1_S595	0.997026
ABLIM1_S371	0.968153
ABLIM1_S375	0.99902
ABLIM1_S292	0.530193
ABLIM1_S295	0.35351
ABLIM1_S302	0.307228
ABLIM1_S303	0.307228
ABLIM1_S307	0.995633
NOLC1_S572	1
NOLC1_S632	0.999857
NOLC1_S547	1
OGFR_S465	0.928638
OGFR_S467	0.527363
OGFR_S473	0.935666
OGFR_S485	0.940594
OGFR_S263	0.999997
OGFR_S525	0.999656
OGFR_S533	0.9945
OGFR_S326	1
SAMD8_S38	0.999978
SAMD8_S42	0.996823
SAMD8_S46	0.999972
WAC_S8	1
WAC_S359	1
WAC_S17	0.638314
WAC_S19	0.999767
ABI1_S290	0.818714
ABI1_S296	0.415894
ABI1_S217	0.655721
ABI1_S220	0.999993
ABI1_S178	0.998128
FAM219A_S86	0.999813
APTX_S64	0.998273
NFIB_S32	0.973037
NFIB_S40	0.411601
NFIB_S42	0.455962
NFIB_S43	0.754824
ZMYND11_S257	0.413678
ZMYND11_S258	0.37635
ZMYND11_S260	0.37635
ZMYND11_S261	0.37635
SRCAP_S66	0.863355
SRCAP_S72	0.550938
SRCAP_S73	0.881972
SRCAP_S76	0.638089
SRCAP_S77	0.824509
SRCAP_S365	1
SRCAP_S371	0.999993
SRCAP_S2902	0.994985
SRCAP_S2918	0.999598
SRCAP_S2757	0.999932
SRCAP_S2610	1
SRCAP_S1600	0.999879
SRCAP_S152	0.791712
SRCAP_S162	0.526341
SRCAP_S2171	0.946555
NDRG2_S245	0.652166
MBD1_S196	0.556962
MBD1_S198	0.999809
ABCC1_S614	0.99343
ABCC1_S599	0.698289
ABCC1_S601	0.678693
ABCC1_S602	0.852207
ABCC1_S603	0.930095
ABCC1_S605	0.98328
PHC2_S227	0.999937
DDX42_S617	0.162503
DDX42_S620	0.162503
DDX42_S625	0.63978
DDX42_S632	0.94921
DDX42_S635	0.849277
DDX42_S66	0.992785
CDK18_S62	0.708042
CDK18_S74	0.99995
NELFE_S173	0.79016
NELFE_S174	0.829628
NELFE_S176	0.999648
NELFE_S113	0.551315
NELFE_S115	0.998853
NUDC_S87	0.546287
NUDC_S90	0.546287
ELMSAN1_S461	1
ELMSAN1_S923	0.998837
ELMSAN1_S700	0.583898
SCAF8_S695	0.999912
POU2F1_S356	0.876474
SMARCA4_S39	0.935271
SMARCA4_S42	0.850409
SMARCA4_S1021	1
SMARCA4_S1025	1
SMARCA4_S846	0.99996
SMARCA4_S850	0.750744
SMARCA4_S851	0.579574
SMARCA4_S881	1
SMARCA4_S124	1
SMARCA4_S128	1
FKBP15_S981	1
FKBP15_S1186	0.499999
FKBP15_S1187	0.499999
FKBP15_S1189	0.883651
CCM2_S287	0.998339
RNF213_S1258	0.999998
RNF213_S39	0.498104
RNF213_S43	0.498104
RNF213_S45	0.498104
STAU2_S105	0.988823
NAV2_S1922	0.999422
NAV2_S1587	0.933142
NAV2_S1588	0.957148
NAV2_S1257	0.857284
NAV2_S1167	0.56435
NAV2_S1168	0.770372
NAV2_S1090	0.806122
NAV2_S1097	0.964419
NAV2_S1098	0.879272
NAV2_S1102	0.776899
NAV2_S1568	0.802547
NAV2_S1570	0.65041
NAV2_S1461	0.931624
NAV2_S1465	0.993139
SCAP_S477	1
SCAP_S448	0.999999
SCAP_S464	0.999897
SKP2_S311	1
SKP2_S314	1
FAM65A_S310	0.986658
TCF7L2_S58	0.628477
TCF7L2_S59	0.628479
TCF7L2_S60	0.746792
SCAF11_S278	0.98381
SCAF11_S281	0.858345
SCAF11_S284	0.531157
SCAF11_S842	0.85952
SCAF11_S847	0.997076
SCAF11_S770	0.999968
SCAF11_S772	0.995813
SCAF11_S736	0.959548
SCAF11_S738	0.935956
SCAF11_S742	0.996225
SCAF11_S756	1
SCAF11_S758	1
SCAF11_S818	1
SCAF11_S820	1
SCAF11_S822	1
SCAF11_S788	1
SCAF11_S790	1
SCAF11_S340	0.503322
SCAF11_S341	0.518713
SCAF11_S342	0.748041
SCAF11_S345	0.999859
SCAF11_S353	0.998263
SCAF11_S356	0.369452
SCAF11_S711	0.988251
SCAF11_S714	0.852041
SCAF11_S716	0.989544
CEP95_S77	0.950739
CEP95_S79	0.814719
CEP95_S81	0.954207
TTN_S32940	0.919856
RPS6KA4_S327	0.995487
RPS6KA4_S331	0.987468
LUC7L2_S444	0.991888
LUC7L2_S449	0.985125
LUC7L2_S450	0.991906
PI4KB_S96	1
MED24_S38	0.836441
MED24_S39	0.548923
MED24_S48	0.459718
MED24_S49	0.824684
GJA5_S122	0.67770300000000006
ZCCHC11_S48	0.699891
ZCCHC11_S49	0.996822
ZCCHC11_S225	0.987219
ZCCHC11_S228	0.828061
ZCCHC11_S230	0.650598
DLG1_S672	0.92042
DLG1_S675	0.967813
DLG1_S534	0.639977
DLG1_S535	0.56708
DLG1_S537	0.66761
DLG1_S540	0.55416
DLG1_S542	0.986757
SLC26A6_S644	0.999998
SLC26A6_S647	0.993591
JADE2_S12	0.906286
KRIT1_S22	0.966278
HLCS_S79	0.999444
PEX1_S1152	0.497588
PEX1_S1154	0.946763
PEX1_S1124	0.975697
SYNE1_S7953	0.497297
PVR_S406	0.800704
PVR_S407	0.74336
PVR_S408	0.891515
RABGAP1L_S118	0.553338
ARL6IP4_S40	0.585019
ARL6IP4_S42	0.999284
ARL6IP4_S130	1
DDX46_S102	0.841386
DDX46_S104	0.997357
DDX46_S105	0.670935
DDX46_S106	0.99901
THOC2_S132	1
THOC2_S309	0.984767
THOC2_S311	0.967922
THOC2_S315	0.642605
THOC2_S185	0.992498
THOC2_S187	0.706879
ABLIM3_S372	0.998753
ABLIM3_S373	0.999863
ABLIM3_S379	0.962495
ABLIM3_S470	1
ABLIM3_S471	1
ABLIM3_S388	0.997793
ABLIM3_S277	0.709727
ABLIM3_S280	0.992464
ABLIM3_S282	0.999577
ABLIM3_S286	0.844649
ABLIM3_S394	0.999599
CAST_S117	0.998019
STK35_S8	0.998028
ARHGAP27_S98	0.999999
ARHGAP27_S264	0.980635
ARHGAP27_S265	0.774489
KDM2B_S281	0.521176
KDM2B_S282	0.780253
KDM2B_S343	1
KDM2B_S347	1
KDM2B_S399	0.957933
CCAR1_S817	1
CHD4_S1524	0.999982
CHD4_S1528	0.994066
CHD4_S1530	0.787181
CHD4_S1342	1
CHD4_S1537	0.518441
CHD4_S98	0.843683
CHD4_S508	0.988813
CHD4_S524	0.993618
CD276_S161	0.9865
MAN2A2_S192	0.948815
MAN2A2_S197	0.990628
ZNF106_S555	0.982362
ZNF106_S210	0.99764
ZNF106_S211	0.999098
GIT1_S592	0.999939
GIT1_S596	0.937929
GIT1_S385	0.543651
GIT1_S388	0.985454
KIF18B_S24	1
CEP89_S12	0.793243
CEP89_S16	0.999959
RPRD1A_S156	0.999734
ACD_S335	0.354121
ACD_S336	0.826705
ACD_S346	0.958961
SNX16_S29	0.695439
ZC3H8_S77	0.998876
POLR3E_S125	1
POLR3E_S126	1
POLR3E_S467	1
POLR3E_S486	0.80748
EPB41L1_S578	1
EPB41L1_S86	1
EPB41L1_S461	1
EPB41L1_S466	1
EPB41L1_S648	0.997659
EPB41L1_S650	0.864773
EPB41L1_S75	1
EPB41L1_S667	1
EPB41L1_S678	0.999477
EPB41L1_S546	0.529503
EPB41L1_S430	1
EPB41L1_S437	0.999208
EPB41L1_S441	0.949633
EPB41L1_S443	0.829687
EPB41L1_S783	0.986181
ERGIC3_S110	0.938163
C6orf203_S111	0.997571
RANBP10_S361	0.956949
RANBP10_S365	0.96425
RANBP10_S367	0.901209
RANBP10_S369	0.99514
PNKP_S114	0.923266
MAP4K4_S445	0.961452
MAP4K4_S590	0.905436
MAP4K4_S383	1
MAP4K4_S455	0.710039
MAP4K4_S373	0.86247
MAP4K4_S375	0.998728
PKP4_S273	0.998794
PKP4_S281	0.918578
PKP4_S221	0.860631
PKP4_S223	0.659435
PKP4_S231	0.787203
PKP4_S75	0.739033
PKP4_S83	0.439466
PKP4_S509	0.395323
PKP4_S511	0.569497
PKP4_S514	0.993477
PKP4_S132	0.773926
PKP4_S136	0.710254
PKP4_S139	0.966468
PKP4_S327	0.999709
PKP4_S335	0.370877
PKP4_S336	0.641264
PKP4_S337	0.926259
PKP4_S314	0.978497
CABYR_S4	0.306167
COBLL1_S388	0.693902
COBLL1_S391	0.467375
COBLL1_S1110	0.733421
SYNJ1_S1044	0.564415
SYNJ1_S1048	0.998109
MICB_S306	0.333333
MICB_S310	0.333333
MICB_S313	0.333333
PPP1R18_S145	1
PPP1R18_S224	0.999994
PPP1R18_S432	0.973367
EHMT2_S173	0.613286
BRD2_S304	0.999816
BRD2_S307	0.99956
BRD2_S639	0.999918
SCRIB_S607	1
SCRIB_S619	0.910601
SCRIB_S1267	0.993805
SCRIB_S1272	0.562996
_S587	1
SCRIB_S1151	1
SCRIB_S1460	0.862631
SCRIB_S1466	0.787563
SCRIB_S1478	0.440925
SCRIB_S1480	0.860778
SCRIB_S1485	0.99155
SCRIB_S1219	0.819309
SCRIB_S1225	0.999924
SCRIB_S1228	0.999995
SCRIB_S754	0.999521
SCRIB_S1139	0.999698
SCRIB_S1142	0.997261
SCRIB_S1144	0.90418
SCRIB_S1145	0.939187
SCRIB_S1367	0.98978
SCRIB_S421	0.499666
SCRIB_S423	0.999287
SCRIB_S1394	1
OCLN_S302	0.997207
OCLN_S310	0.994954
OCLN_S313	0.998131
MARVELD2_S161	1
MARVELD2_S116	0.999339
MARVELD2_S120	1
KANSL1_S7	0.995468
BNIP3_S100	0.347894
BNIP3_S101	0.347894
BNIP3_S105	0.999998
DOCK11_S489	0.999916
DOCK11_S492	0.995069
DOCK11_S495	0.961164
PHRF1_S1359	1
PHRF1_S1360	1
PHRF1_S1371	0.983482
PHRF1_S1373	0.768629
PHRF1_S1202	1
PHRF1_S1124	0.997875
PHRF1_S1127	0.687099
PHRF1_S1128	0.980552
PHRF1_S1142	1
PHRF1_S915	0.999998
PHRF1_S1229	1
PHRF1_S1163	0.969163
PHRF1_S1165	0.969163
PHRF1_S1032	0.999941
PHRF1_S1034	0.992727
PHRF1_S1036	0.459631
PHRF1_S838	0.761344
PHRF1_S840	0.662438
PHRF1_S845	0.898618
PHRF1_S846	0.702192
PHRF1_S1093	0.898124
PHRF1_S1095	0.805495
PHRF1_S1189	1
PHRF1_S1191	1
PHRF1_S867	0.999855
PHRF1_S973	0.999908
PHRF1_S991	1
PHRF1_S993	1
AIM1_S483	0.780527
AIM1_S892	0.975052
_S212	0.993606
_S299	0.998048
AIM1_S937	0.506304
AIM1_S941	0.952704
_S257	0.800732
_S258	0.866452
AIM1_S510	0.625898
AIM1_S511	0.915297
AIM1_S424	0.999844
AIM1_S427	0.784318
AIM1_S430	0.711708
TMEM184B_S329	0.993393
TMEM184B_S331	0.674339
MATR3_S631	0.999888
MATR3_S206	0.999203
MATR3_S596	0.999513
MATR3_S598	0.999596
MATR3_S604	0.989187
MATR3_S606	0.970241
MATR3_S188	1
MATR3_S208	0.999811
MATR3_S211	0.999595
MATR3_S620	0.958904
MATR3_S621	0.852978
CLN6_S7	0.999021
CLN6_S9	0.75415
ERC1_S17	0.999902
ERC1_S21	0.999931
CLASP2_S39	0.861145
CLASP2_S40	0.976925
CLASP2_S44	0.908398
CLASP2_S26	0.957539
CLASP2_S32	0.999908
DOCK7_S169	0.772133
DOCK7_S173	0.996915
DOCK7_S178	0.364617
DOCK7_S183	0.918667
LRRC16A_S750	0.927712
LRRC16A_S751	0.521069
SYTL2_S1824	0.999652
DENND4A_S1633	0.836678
DENND4A_S1555	0.728281
GATAD2B_S122	0.943818
GATAD2B_S129	0.999992
GATAD2B_S134	0.656475
GATAD2B_S135	0.947589
AFTPH_S50	0.451812
AFTPH_S51	0.451812
PHF14_S280	0.569587
PHF14_S290	0.998411
_S920	0.582481
_S922	0.572243
PHF14_S298	1
PHF14_S302	1
ELF1_S187	0.937409
ELF1_S163	0.999786
ELF1_S167	0.999978
ELF1_S168	0.999975
HLA-C_S359	0.99604
HLA-C_S363	0.996246
HLA-C_S366	0.999722
HLA-F_S219	0.999426
DHX16_S103	0.999998
DHX16_S106	0.979553
DHX16_S107	0.979553
DHX16_S160	0.999989
_S1081	0.379087
_S1085	0.998305
_S866	0.999565
_S871	0.975777
_S898	0.5
_S938	0.995715
_S911	0.912239
_S913	0.99992
RAB11FIP5_S481	0.59553
RAB11FIP5_S482	0.892522
RAB11FIP5_S395	0.954063
RAB11FIP5_S396	0.979591
RAB11FIP5_S397	0.785007
RAB11FIP5_S280	0.540995
RAB11FIP5_S282	0.990143
RAB11FIP5_S286	0.83672
RAB11FIP5_S361	0.966646
RAB11FIP5_S364	0.84771
RAB11FIP5_S307	0.999575
PXN_S40	0.969265
PXN_S43	0.898362
PXN_S187	0.5
PXN_S188	0.5
TJP2_S979	0.997386
TJP2_S980	0.815151
TJP2_S987	1
TJP2_S293	1
TJP2_S295	1
TJP2_S297	1
TJP2_S442	0.615636
TJP2_S245	1
TJP2_S1157	0.971211
TJP2_S1160	0.999999
TJP2_S425	0.519743
TJP2_S431	0.920509
TJP2_S432	0.898473
TJP2_S967	1
TJP2_S131	1
TJP2_S414	1
TJP2_S416	1
TJP2_S1068	1
TJP2_S1069	1
TJP2_S287	0.816834
TJP2_S169	0.947808
TJP2_S171	1
TJP2_S175	1
KIF13A_S702	0.744173
RALGAPA1_S1319	0.94441
RALGAPA1_S1320	0.720326
RALGAPA1_S1323	0.925589
RALGAPA1_S1459	0.8017
RALGAPA1_S1463	0.742493
RALGAPA1_S1465	0.410617
RALGAPA1_S795	0.314875
RALGAPA1_S796	0.34484
RALGAPA1_S797	0.885545
RALGAPA1_S799	0.429451
PLEKHA6_S267	1
PLEKHA6_S271	0.999997
PLEKHA6_S496	0.943763
PLEKHA6_S498	0.94364
PLEKHA6_S1037	0.587871
PLEKHA6_S1041	0.855315
PLEKHA6_S1044	0.388453
PLEKHA6_S468	1
PLEKHA6_S473	0.804836
PLEKHA6_S475	0.937996
PLEKHA6_S479	0.999976
PLEKHA6_S484	0.990182
PLEKHA6_S486	0.7723
PLEKHA6_S862	0.999994
PLEKHA6_S868	0.999422
PLEKHA6_S797	0.985821
EFR3A_S721	0.999998
RAP1GAP2_S650	0.840588
RAP1GAP2_S653	0.497699
RAP1GAP2_S654	0.882696
KIF21A_S1244	0.430662
KIF21A_S1249	0.991492
KIF21A_S1252	0.633313
KIF21A_S1253	0.928041
KIF21A_S1641	0.987255
KIF21A_S1652	0.999938
ZBTB38_S243	0.499879
ZBTB38_S244	0.499879
ZBTB38_S307	0.634178
ZBTB38_S309	0.999247
_S635	0.999843
FARP1_S20	0.998622
FARP1_S23	0.996957
FARP1_S433	1
FARP1_S424	0.999623
FARP1_S427	0.999889
ARHGAP21_S857	0.999886
ARHGAP21_S881	0.819405
ARHGAP21_S319	0.304873
FBXO31_S33	0.99979
_S67	0.997418
KRT10_S51	0.471646
KRT10_S52	0.471646
KRT10_S53	0.645724
KRT10_S54	0.284999
KRT10_S56	0.998999
KRT10_S60	0.657685
KRT10_S61	0.64675
KRT10_S62	0.429511
NEDD4L_S754	0.988374
NEDD4L_S758	0.999694
NEDD4L_S762	0.983784
NEDD4L_S766	0.991407
NEDD4L_S725	0.513029
NEDD4L_S727	0.333268
NEDD4L_S728	0.367466
NEDD4L_S582	0.868409
_S46	1
_S25	0.999994
UBE2E3_S8	0.999936
RHBDF1_S76	0.948699
DPYSL2_S627	0.820876
_S449	0.94484
_S294	0.47957
_S295	0.47957
_S244	0.998876
JMJD1C_S135	0.89466
JMJD1C_S137	0.879374
JMJD1C_S138	0.994163
JMJD1C_S194	0.912632
JMJD1C_S197	0.86087
JMJD1C_S1871	0.499933
HNRNPU_S59	0.999994
HNRNPU_S2	0.78827
HNRNPU_S3	0.738074
HNRNPU_S4	0.997363
MPRIP_S82	0.999998
MPRIP_S85	0.982268
MPRIP_S271	0.441722
MPRIP_S273	0.5994
MPRIP_S276	0.979868
MPRIP_S10	0.457631
MPRIP_S11	0.458187
MPRIP_S13	0.995206
MPRIP_S17	0.999844
MPRIP_S19	0.808588
_S98	0.959439
_S109	0.999992
TCEA1_S76	0.564128
TCEA1_S79	1
DDX17_S599	0.999945
RAI1_S1061	0.836561
RAI1_S1074	0.626691
RAI1_S1075	0.683222
RAI1_S1327	1
VPS51_S18	0.992489
IQSEC2_S79	0.971345
IQSEC2_S83	0.359851
IQSEC2_S85	0.36057
IQSEC2_S89	0.98467
RALBP1_S92	0.999992
RALBP1_S93	0.99997
RALBP1_S99	0.883342
RALBP1_S48	0.909675
RALBP1_S62	1
RALBP1_S29	0.860122
RALBP1_S30	0.384685
RALBP1_S34	0.896693
ENSA_S2	0.999786
_S290	0.891065
NFIC_S214	0.5
NFIC_S216	1
NFIC_S306	0.772492
NFIC_S326	0.598313
NFIC_S327	0.892749
NFIC_S355	0.998962
NFIC_S359	0.78077
NFIC_S361	0.999776
NFIC_S495	0.859895
NFIC_S499	0.962603
NFIC_S345	0.877212
CAMK2G_S149	0.847549
CAMK2G_S152	0.992097
CAMK2G_S196	0.904604
CAMK2G_S199	0.506264
HARS2_S56	1
PRRC2C_S90	0.456519
_S136	1
ANKRD11_S735	0.7273
CCDC82_S131	1
EPS8_S819	0.968912
EPS8_S823	0.996212
EPS8_S667	0.894813
EPS8_S670	0.728655
EPS8_S672	0.708148
CDK13_S105	0.999857
CDK13_S108	0.638231
CDK13_S163	0.999465
CDK13_S165	0.754146
CDK13_S168	0.444421
CDK13_S169	0.204318
CDK13_S170	0.204318
CDK13_S171	0.377522
CDK13_S216	0.803087
CDK13_S217	0.86609100000000006
CDK13_S219	0.956461
CDK13_S221	0.619353
CDK13_S120	0.904493
CDK13_S122	0.933083
CDK13_S128	0.631851
CDK13_S129	0.730828
CDK13_S132	0.63257
CDK13_S644	0.564646
CDK13_S647	0.989858
CDK13_S942	0.477164
CDK13_S95	1
CDK13_S97	1
CDK13_S175	0.994927
CDK13_S177	0.991248
CDK13_S180	0.931934
CDK13_S191	0.999134
CDK13_S193	0.897557
CDK13_S196	0.539482
CDK13_S197	0.903709
CCDC9_S386	0.957633
CCDC9_S390	0.91768
_S521	0.983388
CTNNB1_S552	0.898254
CTNNB1_S191	0.999998
INADL_S1212	1
INADL_S645	1
PLEKHM2_S264	0.879982
EPB41L2_S38	0.63186
EPB41L2_S39	0.849976
DEPDC5_S468	0.481752
DEPDC5_S475	0.740372
TSC2_S972	0.916335
COL4A3BP_S123	0.939762
COL4A3BP_S126	0.80153
AP3D1_S571	0.402042
_S661	1
UCK2_S233	0.979854
RAPGEF2_S147	0.618689
RAPGEF2_S148	0.618627
RAPGEF2_S152	0.873107
CASK_S191	0.881937
CASK_S192	0.965805
DYRK1A_S491	0.65653
DYRK1A_S710	0.998063
DYRK1A_S720	0.935159
ADNP_S725	1
ADNP_S727	1
_S10	1
TMF1_S820	0.856757
TMF1_S338	0.994808
TMF1_S340	0.941165
TMF1_S344	1
BPTF_S1425	1
BPTF_S2408	0.914624
SMIM1_S22	1
SMIM1_S27	0.902155
SMIM1_S28	0.604426
PPFIA1_S220	0.546096
PPFIA1_S221	0.949904
PPFIA1_S224	0.991066
PPFIA1_S226	0.896032
PPFIA1_S673	0.375964
PPFIA1_S674	0.587
PPFIA1_S675	0.481653
PPFIA1_S679	0.436642
_S49	0.996466
RBBP6_S899	1
RBBP6_S1682	0.675584
RBBP6_S1684	0.68589
RBBP6_S818	1
RBBP6_S1573	0.969516
RBBP6_S1733	0.690301
RBBP6_S1737	0.769376
RBBP6_S808	1
RBBP6_S810	1
RBBP6_S764	0.609747
RBBP6_S766	0.971686
RBBP6_S768	0.989712
RBBP6_S1301	0.256707
RBBP6_S1310	0.386237
RBBP6_S1311	0.412097
RBBP6_S1315	0.996101
BRAF_S732	0.984981
SAP130_S863	0.814905
SAP130_S678	0.262558
SAP130_S680	0.262558
SAP130_S682	0.963968
ATXN7_S842	0.701687
ATXN7_S843	0.701687
ATXN7_S844	0.818226
ATXN7_S849	0.367947
ATXN7_S491	0.997229
ATXN7_S492	0.992262
CASK_S159	0.993697
CASK_S161	0.461164
ARHGEF5_S1125	0.49789
ARHGEF5_S1126	0.49789
ARHGEF5_S517	0.903037
ARHGEF5_S521	1
RB1_S37	1
WIZ_S187	0.866154
WIZ_S191	0.991429
WIZ_S193	0.995979
WIZ_S198	0.999995
GLI3_S386	1
GLI3_S605	0.993651
BCL11A_S574	0.99966
KCTD1_S9	0.955821
KCTD1_S12	0.864181
PNPLA6_S411	1
PNPLA6_S1329	0.999203
CFAP97_S138	0.656395
CFAP97_S139	0.637559
QSER1_S1477	0.968743
CASC4_S247	1
CASC4_S255	1
MED13L_S540	0.787467
MED13L_S543	0.769983
ZBTB40_S187	0.490484
ZBTB40_S190	0.823436
ZBTB40_S214	0.468938
ZBTB40_S216	0.238236
KAT6A_S974	0.970467
ANKS1A_S666	0.488992
ANKS1A_S668	0.878328
ANKS1A_S647	0.446224
EPS8L2_S217	1
EPS8L2_S479	0.506799
EPS8L2_S240	1
EPS8L2_S570	0.996688
RFWD2_S19	0.625054
RFWD2_S20	0.639147
RFWD2_S21	0.632087
RFWD2_S22	0.605351
DSC2_S651	0.902321
DSC2_S653	0.888496
DSC2_S721	1
DSC2_S725	1
DSC2_S730	1
LMBRD1_S550	0.999608
LMBRD1_S553	0.912865
LMBRD1_S558	0.473996
TMEM202_S143	1
TMEM202_S147	1
TMEM202_S149	1
TMEM57_S331	0.547956
TMEM57_S332	0.978892
MSL3_S311	0.949154
PEX10_S246	1
RAB12_S117	0.998747
EIF2B5_S552	1
BIRC6_S419	1
BIRC6_S426	0.996526
_S6	0.999971
ARID1B_S159	0.489506
ARID1B_S163	0.860675
ARID1B_S190	0.224548
SEC16A_S1905	0.891737
SEC16A_S891	1
SEC16A_S1048	0.901332
SEC16A_S1051	0.677626
SEC16A_S390	0.564301
SEC16A_S391	0.8896
SEC16A_S1178	0.998504
SEC16A_S1181	0.998308
SEC16A_S1169	1
SEC16A_S1172	1
SEC16A_S1175	1
PRPF40A_S970	0.999358
PRPF40A_S972	0.986598
PRPF40A_S975	1
PRPF40A_S920	1
PRPF40A_S922	1
PRPF40A_S925	1
PRPF40A_S895	0.85858
PRPF40A_S949	0.791982
PRPF40A_S951	0.95791
PRPF40A_S955	0.999805
PRPF40A_S871	0.983902
PRPF40A_S876	0.906706
GAS2L1_S352	0.994283
GAS2L1_S355	0.787316
GAS2L1_S292	0.977674
GAS2L1_S297	0.928436
GAS2L1_S301	0.728394
GAS2L1_S306	0.955347
GAS2L1_S311	0.843567
MED19_S243	0.999847
PLEKHA5_S365	0.993697
ARHGAP10_S267	0.734557
ARHGAP10_S269	0.804241
ARHGEF37_S10	0.621045
ARHGEF37_S15	0.999607
C1orf226_S222	0.999517
C1orf226_S223	0.990905
C1orf226_S225	0.783392
C1orf226_S258	0.784933
PLEKHG3_S432	0.514006
PLEKHG3_S433	0.898366
PLEKHG3_S485	0.997426
PLEKHG3_S488	0.99919500000000006
PLEKHG3_S448	0.999994
PLEKHG3_S617	0.999987
PLEKHG3_S618	0.999983
PLEKHG3_S1079	0.527126
PLEKHG3_S1081	0.964008
PLEKHG3_S626	0.935337
PLEKHG3_S627	0.935337
PLEKHG3_S631	1
PLEKHG3_S638	0.959909
PLEKHG3_S639	0.668813
PLEKHG3_S640	0.990367
PLEKHG3_S643	0.999791
PLEKHG3_S647	1
PLEKHG3_S1028	0.97513
RALGAPB_S185	0.993372
RALGAPB_S187	0.998127
RALGAPB_S551	0.5451
RALGAPB_S552	0.769032
RALGAPB_S554	0.981666
RALGAPB_S557	0.865491
FRMD3_S23	0.552062
FRMD3_S24	0.845999
PIP5K1A_S32	0.982635
PIP5K1A_S35	0.799453
SLC39A7_S185	1
SLC39A7_S186	1
CXorf23_S78	0.999902
CXorf23_S80	0.999997
CXorf23_S15	1
CXorf23_S17	1
CXorf23_S192	0.999984
CXorf23_S139	1
NBAS_S473	0.999983
NBAS_S475	0.998919
NBAS_S1937	1
SPTBN2_S715	0.999907
FAM83G_S58	0.999999
FAM83G_S18	0.999156
FAM83G_S21	0.907475
FAM83G_S22	0.934956
FAM83G_S24	0.730502
ZNF316_S10	0.542733
ZNF316_S112	1
NDEL1_S19	0.998663
NDEL1_S22	0.877676
NDEL1_S23	0.925571
USP14_S97	0.999988
RNPEP_S3	0.998237
RNPEP_S7	0.999423
HMGN1_S76	0.999906
HMGN1_S79	1
HMGN1_S89	1
CGN_S120	0.321834
CGN_S137	0.954912
CGN_S140	0.999954
CGN_S214	0.98677
CGN_S153	0.5
CGN_S155	0.5
ZSWIM8_S1151	0.497198
ZSWIM8_S1154	0.638763
ZSWIM8_S48	0.999554
ZSWIM8_S53	0.985579
ARHGAP32_S852	0.419157
ARHGAP32_S856	0.996408
ARHGAP32_S952	0.990755
ARHGAP32_S1203	0.999963
ARHGAP32_S703	0.900864
ARHGAP32_S706	0.564174
ARHGAP32_S709	0.665958
DISP2_S1252	1
DISP2_S1263	0.999442
POM121C_S368	0.389183
POM121C_S369	0.389183
POM121C_S370	0.984086
POM121C_S372	0.736269
POM121C_S373	0.988124
MLLT4_S1131	1
MLLT4_S1132	1
MLLT4_S1141	1
MLLT4_S1471	0.929784
MLLT4_S1160	0.873481
MLLT4_S1729	0.500311
MLLT4_S1731	0.805355
MLLT4_S1736	0.99896
MLLT4_S1739	0.784483
MLLT4_S1740	0.893506
MLLT4_S1234	1
MLLT4_S1041	0.35278
MLLT4_S1042	0.768979
MLLT4_S521	0.958976
RUNX1_S36	0.998999
RUNX1_S227	0.999999
BRPF3_S17	0.999243
BRPF3_S19	0.933258
H2BFM_S12	0.501867
SRRM1_S747	1
SRRM1_S749	1
SRRM1_S752	1
SRRM1_S800	0.988101
SRRM1_S804	0.780718
SRRM1_S806	0.999849
SRRM1_S811	0.999999
SRRM1_S703	0.828128
SRRM1_S704	0.80105
SRRM1_S705	0.989183
SRRM1_S910	1
SRRM1_S913	1
SRRM1_S635	1
SRRM1_S637	1
SRRM1_S684	1
SRRM1_S445	1
SRRM1_S447	1
SRRM1_S714	0.996139
SRRM1_S715	0.906837
SRRM1_S716	0.996667
SRRM1_S10	0.989331
SRRM1_S397	1
SRRM1_S207	1
SRRM1_S209	1
SRRM1_S211	1
SRRM1_S692	1
SRRM1_S694	1
SRRM1_S409	0.999636
SRRM1_S883	1
SRRM1_S673	0.987068
SRRM1_S674	0.976282
SRRM1_S676	0.953328
SRRM1_S778	1
SRRM1_S782	0.948553
SRRM1_S784	0.997645
SRRM1_S786	0.607359
SRRM1_S790	0.998808
SRRM1_S421	0.971973
SRRM1_S424	1
SRRM1_S426	1
SRRM1_S458	1
SRRM1_S460	1
SRRM1_S384	1
SRRM1_S386	1
SRRM1_S388	1
SRRM1_S536	0.995053
SRRM1_S491	0.860448
SRRM1_S493	0.451361
SRRM1_S494	0.837761
SRRM1_S495	0.717223
SRRM1_S654	0.897095
SRRM1_S655	0.969787
SRRM1_S722	0.999695
SRRM1_S724	0.999189
SRRM1_S662	0.999999
SRRM1_S664	0.99979
SRRM1_S666	0.546934
SRRM1_S569	1
SRRM1_S571	1
SRRM1_S558	1
SRRM1_S560	0.999997
SRRM1_S625	1
SRRM1_S592	1
SRRM1_S645	1
SRRM1_S647	1
SRRM1_S374	0.640026
SRRM1_S375	0.995442
SRRM1_S734	1
SRRM1_S547	0.999988
SRRM1_S606	1
SRRM1_S614	0.999579
SRRM1_S616	0.999833
SRRM1_S523	0.996936
SRRM1_S525	0.951531
SRRM1_S292	0.999981
SRRM1_S294	0.998929
SRRM1_S761	1
SRRM1_S763	1
SRRM1_S765	1
KIAA0930_S209	0.885838
KIAA0930_S234	0.929587
KIAA0930_S238	0.971519
KIAA0930_S152	0.793759
MIEF1_S55	0.778628
MIEF1_S59	0.996372
FBLN1_S23	0.645319
FBLN1_S25	0.645481
STX12_S139	1
STX12_S142	1
EPHB2_S771	0.884032
NRD1_S94	0.9997
NFIA_S47	0.999997
NFIA_S54	1
NFIA_S67	0.99441
NFIA_S70	0.885813
NFIA_S72	0.409381
NFIA_S74	0.477823
NFIA_S75	0.44607
NFIA_S86	0.968992
PEA15_S94	1
PTBP3_S59	0.865621
NMNAT1_S117	0.999983
PSEN2_S19	0.604644
PSEN2_S22	0.999996
PSEN2_S25	0.993136
PARD3_S130	0.540939
ZNF678_S7	1
MYO9A_S927	0.805282
MYO9A_S937	0.999981
C7orf43_S246	0.495908
C7orf43_S248	0.495908
GORASP1_S65	0.546222
GORASP1_S86	0.941639
TLK1_S134	0.899608
FAF1_S75	0.882101
FAF1_S76	0.791174
RALYL_S8	0.583979
PABPN1_S22	1
ACSS2_S28	0.873114
ACSS2_S30	0.997406
DEK_S202	0.770253
DEK_S203	0.834509
DEK_S204	0.879103
DEK_S32	1
DEK_S215	1
DEK_S216	1
DEK_S223	1
DEK_S273	0.999164
DEK_S275	0.991907
DEK_S278	0.999993
DEK_S279	0.999991
DEK_S2	0.430548
DEK_S4	0.541773
PKD2_S230	0.999855
ITFG3_S21	1
TCF12_S192	0.333081
TCF12_S193	0.744352
NDUFS1_S362	0.999107
TMEM104_S103	0.940995
TMEM104_S104	0.957597
TMEM104_S107	0.958205
EPS8L1_S567	0.998891
EPS8L1_S118	1
EPS8L1_S481	0.823025
EPS8L1_S485	0.815362
EPS8L1_S488	0.615697
KIRREL_S494	0.347476
KIRREL_S497	0.308068
GOSR1_S49	0.992682
STK24_S4	0.5
STK24_S8	0.549684
CTNND2_S197	0.569497
CTNND2_S200	0.993477
PTPN1_S292	0.851059
ERBB2_S778	0.999534
PHF11_S5	1
TMBIM1_S81	1
TMBIM1_S83	1
TMBIM1_S2	0.841592
BAIAP2_S6	0.979137
BAIAP2_S136	0.868681
FXR1_S318	0.904272
FXR1_S321	0.985482
FXR1_S324	0.989623
FXR1_S335	1
FXR1_S338	1
HNRNPC_S240	0.955553
HNRNPC_S247	1
HNRNPC_S220	1
HNRNPC_S225	0.999869
HNRNPC_S226	0.955019
HNRNPC_S227	0.911253
HNRNPC_S228	0.987282
HNRNPC_S149	1
CTPS1_S415	0.716384
CTPS1_S417	0.793794
CTPS1_S418	0.858104
CTPS1_S419	0.985002
CTPS1_S422	0.743326
MSANTD2_S27	0.861035
MSANTD2_S32	0.991692
DYNC1LI2_S156	1
DUOXA1_S361	0.848485
PPP1R7_S12	1
PPP1R7_S24	1
PPP1R7_S27	1
MECP2_S77	0.742375
MECP2_S80	0.983758
MECP2_S82	0.998006
MECP2_S90	0.781008
MECP2_S92	0.994342
RABGAP1_S42	0.99997
BRD8_S631	1
BRD8_S635	1
BRD8_S573	0.521545
BRD8_S576	0.945141
BRD8_S579	0.864555
BRD8_S581	0.714899
SEPT2_S73	1
CBX1_S89	1
CBX1_S91	0.999996
SREBF1_S84	0.964284
SREBF1_S86	0.949692
SREBF1_S90	0.889819
EML3_S157	0.991723
RIC8B_S468	0.999986
ACBD5_S160	0.824147
ACBD5_S163	0.987297
ACBD5_S167	1
ACBD5_S182	1
FGD4_S48	0.996258
FGD4_S609	0.984898
FTSJ1_S189	0.542452
RANBP3_S280	0.946933
RANBP3_S282	0.713656
RANBP3_S284	0.903932
RANBP3_S285	0.818727
RANBP3_S286	0.854134
RANBP3_S32	0.998883
RANBP3_S33	0.999789
RANBP3_S40	1
RANBP3_S58	0.760779
RANBP3_S260	0.999062
RAPGEF6_S83	1
NMT1_S46	0.99998
FNBP1_S296	0.997014
FNBP1_S299	0.783222
FNBP1_S301	0.517527
CPEB4_S97	0.880946
CPEB4_S99	0.881133
SNRNP27_S59	0.991274
SNRNP27_S61	0.901395
SNRNP27_S63	0.999911
SUMO1_S2	1
PTMA_S2	0.999954
PTMA_S9	0.420403
PTMA_S10	0.852773
ATF2_S131	0.846952
ATF2_S152	0.999995
AGFG1_S103	0.999831
SPATS2L_S56	0.893927
SPATS2L_S57	0.800489
SPATS2L_S60	0.999163
USP39_S42	0.765899
USP39_S43	0.765899
USP39_S82	1
PLCH2_S454	1
POLR1A_S1429	0.999952
SPEG_S445	0.999994
SPEG_S453	0.835138
SPEG_S349	1
SPEG_S402	0.396348
SPEG_S409	0.461875
SPG11_S1955	0.929634
SPG11_S1958	0.985261
ZNF655_S12	1
CDK14_S49	1
GAPVD1_S803	0.9995
SORBS2_S24	0.607281
SORBS2_S26	0.996533
SORBS2_S29	0.695241
TREX1_S27	0.578243
TREX1_S28	0.917275
TRIM22_S87	1
RNF20_S136	1
RNF20_S138	1
CHMP2B_S169	0.999911
ZC3HC1_S58	0.967355
ZC3HC1_S62	0.999986
ZC3HC1_S364	0.650507
ZC3HC1_S365	0.536281
ZC3HC1_S367	0.854095
ZC3HC1_S368	0.854095
ZC3HC1_S351	0.499994
ZC3HC1_S352	0.968321
ZC3HC1_S292	0.981831
ZC3HC1_S295	0.68943
ZC3HC1_S301	0.999986
ZC3HC1_S311	0.573621
ZC3HC1_S314	0.754182
ZC3HC1_S315	0.587134
ZC3HC1_S316	0.69534
ZC3HC1_S327	0.682872
RAPH1_S5	1
RAPH1_S17	1
UBE2E2_S19	0.713524
EIF2AK3_S434	0.985996
SSR3_S53	1
RSRC1_S5	0.996746
RSRC1_S6	0.98968
RSRC1_S61	0.999998
UGP2_S2	1
FLCN_S9	0.999999
FLCN_S20	0.640996
PDLIM4_S53	0.996985
PDLIM4_S61	0.999325
PDLIM4_S73	0.880003
PDLIM4_S76	0.911775
MYADM_S16	0.640288
MYADM_S17	0.64006
MYADM_S18	0.64002
ARMC10_S45	0.999794
NAP1L4_S125	1
CBX8_S165	0.499989
CBX8_S166	0.97913
ZC3HAV1_S284	0.999999
ZC3HAV1_S275	0.997996
UBN2_S73	0.999998
NCK1_S85	0.999532
CREB1_S83	0.499934
CREB1_S84	0.710501
TOX4_S155	0.922931
TOX4_S158	0.7342
TOX4_S159	0.974145
PHF12_S41	0.868164
PHF12_S43	0.943451
PHF12_S44	0.772454
NMD3_S468	0.999999
BBX_S794	0.99212
HIGD1A_S2	0.333316
HIGD1A_S8	0.249906
HIGD1A_S11	0.831675
SSR1_S200	0.993262
WAC_S198	0.444134
NRBP1_S2	0.902559
NRBP1_S6	0.470538
SH3BP4_S117	0.532656
SH3BP4_S120	0.818349
NCOR2_S554	0.998808
NCOR2_S745	0.65922
NCOR2_S746	0.700241
NCOR2_S750	0.872357
NCOR2_S753	0.927002
NCOR2_S2194	0.999944
NCOR2_S2197	0.80906
NCOR2_S2203	1
NCOR2_S149	0.999999
NCOR2_S152	0.999852
NCOR2_S939	0.983912
NCOR2_S1970	0.495501
NCOR2_S1971	0.58645099999999994
NCOR2_S2046	0.871162
NCOR2_S2054	0.997204
NCOR2_S2057	0.571729
NCOR2_S2058	0.734208
NCOR2_S2258	0.998428
NCOR2_S2223	0.999982
GATAD2A_S100	1
GATAD2A_S107	0.999971
GATAD2A_S113	0.945258
GATAD2A_S114	0.991253
RFTN1_S220	0.999886
LCORL_S205	1
OXSR1_S427	0.986423
ARVCF_S280	0.999962
ARVCF_S282	0.995668
ARVCF_S285	0.999932
ARVCF_S204	1
CAV1_S6	1
STARD3NL_S196	0.878396
STARD3NL_S200	0.906657
STARD3NL_S175	1
PRKD3_S109	0.999954
PRKD3_S112	0.999052
KIAA0195_S449	0.540108
KIAA0195_S452	0.944165
KIAA0195_S95	0.998094
KIAA0195_S96	0.995679
KIAA0195_S105	0.844383
FARP1_S909	0.981754
FARP1_S920	1
FARP1_S925	0.975206
FARP1_S927	0.990734
FARP1_S930	0.850758
FARP1_S893	0.358413
FARP1_S894	0.846504
FARP1_S902	0.586402
FARP1_S903	0.99951
IP6K1_S125	0.550685
IP6K1_S127	0.900995
IP6K1_S129	0.370089
C7orf50_S143	1
ANKZF1_S56	0.999998
RBM5_S59	1
RBM5_S78	1
ZKSCAN1_S13	0.997901
SLC4A7_S84	0.999915
SLC4A7_S276	0.8008
SLC4A7_S279	0.906424
CHCHD3_S50	0.996983
LRRFIP2_S96	0.99903
LRRFIP2_S100	0.50616
LRRFIP2_S101	0.740743
LRRFIP2_S88	0.642513
LRRFIP2_S91	0.614066
LRRFIP2_S92	0.703879
TRMT10C_S80	0.446364
TRMT10C_S83	0.449263
TRMT10C_S84	0.49395
AKAP2_S201	0.986453
AKAP2_S203	0.548517
AKAP2_S204	0.54911
AKAP2_S207	0.331296
AKAP2_S208	0.400731
AKAP2_S442	0.999772
RCC1_S113	1
NFIX_S283	0.827343
NFIX_S304	0.988784
NFIX_S323	0.998919
NCL_S18	0.999946
NCL_S25	0.998866
NCL_S26	0.998866
NCL_S51	0.986454
LBR_S67	0.957833
LBR_S69	0.77265
LBR_S70	0.619893
LBR_S71	0.996999
LBR_S97	0.547338
LBR_S99	0.789599
LBR_S101	0.865759
LBR_S84	1
LBR_S86	1
LBR_S82	1
FILIP1L_S551	0.999972
CTNND1_S252	0.999934
CTNND1_S920	1
CTNND1_S346	1
CTNND1_S349	1
CTNND1_S352	1
CTNND1_S230	0.99371
CTNND1_S232	0.629392
CTNND1_S847	1
CTNND1_S857	1
CTNND1_S312	0.904721
CTNND1_S899	0.999997
CTNND1_S288	1
CTNND1_S859	0.784765
CTNND1_S861	0.918544
CTNND1_S862	0.891021
CTNND1_S864	0.99977799999999994
CTNND1_S868	0.91789
CTNND1_S268	1
CTNND1_S269	1
UBE2H_S2	0.987889
UBE2H_S3	0.989888
KRT75_S545	0.575896
KRT75_S548	0.57575
KRT14_S44	0.965664
KRT14_S51	0.988532
KRT14_S53	0.889078
KRT14_S54	0.751788
KRT14_S55	0.356122
KRT14_S444	0.996191
KRT14_S427	0.957386
KRT14_S428	0.895047
KRT14_S429	0.897325
KRT14_S432	0.991013
KRT14_S433	0.977236
KRT14_S435	0.999912
KRT14_S437	0.87152
KRT14_S438	0.961067
KRT6A_S540	0.992986
KRT6A_S541	0.995163
KRT6A_S546	0.988728
KRT6A_S547	0.984955
KRT6A_S3	0.787007
KRT6A_S5	0.825174
KRT6A_S10	0.960987
KRT6A_S12	0.492314
KRT6A_S19	1
KRT6A_S22	1
KRT6A_S44	1
KRT6A_S58	1
KRT6A_S60	0.999998
KRT6A_S67	0.999992
KRT6A_S71	1
KRT6A_S76	0.99997
KRT6A_S80	1
KRT6A_S85	1
KRT6A_S31	0.996391
KRT6A_S34	0.983492
KRT6A_S35	0.97096
KRT6A_S37	0.999972
KRT6A_S39	0.999543
KRT6A_S41	1
KRT6A_S555	0.93818
KRT6A_S556	0.939208
KRT6A_S557	0.997115
KRT6A_S558	0.997058
KRT6A_S561	0.973121
_S46	0.960307
_S540	0.482363
_S541	0.844286
_S546	0.514605
_S21	0.992161
_S22	0.999701
_S37	0.999408
_S39	0.793399
_S41	1
KRT1_S612	0.999996
KRT1_S21	0.998921
KRT8_S21	0.908744
KRT8_S22	0.504167
KRT8_S24	0.999189
KRT8_S27	0.997263
KRT8_S31	1
KRT8_S240	0.883184
KRT8_S243	0.552087
KRT8_S34	0.961746
KRT8_S35	0.864498
KRT8_S36	0.927934
KRT8_S37	0.998428
KRT8_S39	0.967494
KRT8_S410	0.978771
KRT8_S477	0.465231
KRT8_S478	0.465231
KRT7_S36	0.826637
KRT7_S37	0.949667
KRT7_S38	0.997532
KRT7_S14	1
KRT7_S18	1
KRT7_S2	1
KRT7_S6	0.760579
KRT7_S7	0.793864
KRT16_S44	0.979301
KRT16_S53	0.96187
KRT16_S54	0.637833
KRT16_S463	0.87636
KRT16_S464	0.648539
KRT16_S465	0.901103
KRT16_S466	0.906219
KRT16_S468	0.846493
KRT16_S472	0.607309
KRT16_S473	0.591217
KRT16_S447	0.857063
KRT16_S448	0.999579
KRT16_S449	0.905496
KRT16_S450	0.736589
KRT16_S451	0.909882
KRT16_S437	0.916656
KRT16_S321	0.994325
_S458	0.330309
KRT10_S42	1
KRT10_S48	0.966062
KRT10_S49	0.721065
KRT10_S53	0.590738
KRT10_S56	0.999987
KRT10_S58	0.576044
KRT10_S61	0.971991
KRT10_S16	1
KRT10_S458	0.972123
KRT5_S582	0.96705
KRT5_S583	0.990802
KRT5_S584	0.899643
KRT5_S587	0.992797
KRT5_S590	0.343576
KRT5_S567	0.999999
KRT5_S571	0.996364
KRT5_S572	0.973313
KRT5_S573	0.996282
KRT5_S574	0.998069
KRT5_S75	0.999968
KRT5_S77	0.946029
KRT5_S79	0.998433
KRT5_S82	1
KRT5_S5	0.983385
KRT5_S6	0.997087
KRT5_S8	0.999995
KRT5_S11	0.932696
KRT5_S14	0.855576
KRT5_S16	0.998676
KRT5_S18	0.973045
KRT5_S21	0.999839
KRT5_S26	0.999992
KRT5_S28	0.988911
KRT5_S31	0.840883
KRT5_S34	0.978439
KRT5_S36	0.999994
KRT5_S38	1
KRT5_S50	1
KRT5_S62	1
KRT5_S64	0.999999
KRT5_S71	0.999984
KRT5_S2	0.998525
KRT5_S359	0.976856
KRT15_S54	0.686004
KRT15_S56	0.99708
KRT15_S22	1
KRT15_S34	0.999923
KRT15_S36	0.999504
KRT15_S41	0.427201
_S148	0.999998
_S154	0.999966
KRT15_S43	0.999711
KRT15_S45	0.979177
KRT15_S48	0.997679
KRT17_S323	1
KRT17_S17	0.925694
KRT17_S18	0.996566
KRT17_S24	0.999975
KRT17_S25	0.999998
KRT17_S28	0.935342
KRT17_S32	1
KRT17_S39	1
KRT17_S10	0.653278
KRT17_S11	0.889101
KRT17_S12	0.993794
KRT17_S13	0.998281
_S16	0.998676
_S18	0.973045
_S21	0.999839
_S26	0.999992
_S28	0.988911
_S38	1
_S49	0.929248
_S50	0.895047
_S51	0.897325
_S54	0.991013
_S55	0.83607
_S57	0.999912
_S59	0.87152
_S60	0.954836
KRT80_S451	1
HRNR_S659	0.991119
_S28	0.570829
_S10	0.653278
_S11	0.889101
_S12	0.993794
_S13	0.998281
EIF4G2_S17	0.995812
PPP1R9B_S99	0.514147
PPP1R9B_S100	0.899614
CAMK2D_S34	0.847926
CAMK2D_S37	0.795261
CAMK2D_S38	0.55349
SUB1_S10	0.296852
SUB1_S11	0.315164
SUB1_S12	0.315164
SUB1_S15	0.69398
SUB1_S17	0.984563
SUB1_S19	0.998842
RBM4_S86	0.999649
OCIAD1_S68	0.664587
OCIAD1_S69	0.915124
RNF4_S94	0.999629
RNF4_S95	0.999762
ABLIM2_S51	0.597708
RPS3A_S226	1
RPS3A_S199	0.827453
RPS3A_S200	0.515232
TMEM175_S2	0.979499
MIB2_S251	1
FAM169A_S575	0.915625
FAM169A_S577	0.909291
FAM169A_S338	0.691291
FAM169A_S339	0.5
FAM169A_S318	0.998136
FAM169A_S319	0.999927
FAM169A_S555	0.998926
FAM169A_S558	0.999887
FAM169A_S559	0.99995
SRPK1_S47	1
SRPK1_S49	1
IRX4_S194	0.998361
CLDND1_S185	0.999954
DDX41_S23	1
DDX41_S21	1
TROVE2_S19	0.998456
FAM175A_S337	1
FAM175A_S338	1
CSNK1A1_S223	0.740814
CSNK1A1_S224	0.906004
GRAMD3_S85	0.5
GRAMD3_S86	0.863694
GRAMD3_S235	0.836326
GRAMD3_S239	0.992133
SEC31A_S799	1
SEC31A_S527	0.999995
SEC31A_S532	1
ANK3_S14	0.993756
ZNF652_S100	1
FNIP2_S414	0.562169
VCAN_S1129	0.984145
TAF9_S149	0.532514
TAF9_S152	0.364839
TAF9_S155	0.502104
TAF9_S158	0.363309
EXOSC9_S290	0.979063
TRPS1_S132	0.989343
TRPS1_S815	0.52701
TRPS1_S816	0.548523
TRPS1_S820	0.999873
TRPS1_S835	0.994476
TRPS1_S839	0.999475
TERF1_S11	0.993682
DMTN_S60	1
DMTN_S62	1
DMTN_S201	1
DMTN_S65	0.348785
DMTN_S67	0.77508
DMTN_S71	0.999995
GDAP1_S11	1
LYN_S11	1
LYN_S13	1
MTDH_S275	0.999989
MTDH_S512	1
MTDH_S359	1
MTDH_S370	1
MTSS1_S61	0.558441
MTSS1_S62	0.740291
UBR5_S1543	1
[truncated: 8,943 more rows]
