# Supplementary material for: Parallelized multidimensional analytic framework applied to mammary epithelial cells uncovers regulatory principles in EMT
Source: Nat Commun. 2023 Feb 8;14:688. doi: 10.1038/s41467-023-36122-x (PMC9908882; doi:10.1038/s41467-023-36122-x)
Supplement: Supplementary file 12 — Source Data files [file 41467_2023_36122_MOESM12_ESM.zip › Source_Data_files/Source Data file ΓÇô Fig 6b.txt]

Cluster	T0	T1	T2	T4	T5	T6	T7	T8
3	7.392317422778761	2.584962500721156	1.584962500721156	-10	-10	-10	-10	-10
4	4.247927513443585	3.321928094887362	3.584962500721156	3	0	1	-10	-10
5	-10	6.643856189774724	2	2.321928094887362	0	-10	-10	-10
6	5.169925001442312	4.700439718141092	4.087462841250339	0	1	-10	-10	-10
8	-10	2.584962500721156	6.78135971352466	3.321928094887362	1	-10	-10	0
9	2	0	2.807354922057604	2	3.169925001442312	2.807354922057604	3.807354922057604	3.4594316186372973
12	-10	0	0	4.643856189774724	4	3.9068905956085187	4.459431618637297	2.807354922057604
13	-10	-10	0	3.4594316186372973	4.807354922057604	4.906890595608519	5.169925001442312	4.392317422778761
14	-10	-10	0	4.584962500721156	4.954196310386875	4.906890595608519	4	4.087462841250339
16	-10	-10	3.584962500721156	3.169925001442312	3.9068905956085187	3	3.700439718141092	3.321928094887362
17	-10	0	1	4.247927513443585	4.523561956057013	4.459431618637297	5.247927513443585	3.9068905956085187
18	-10	1.584962500721156	-10	1	3	3.169925001442312	3	4.807354922057604
19	2.584962500721156	3.169925001442312	1.584962500721156	3.321928094887362	3.321928094887362	3.9068905956085187	4	4.700439718141092
20	0	0	3	5.20945336562895	5.584962500721156	4.906890595608519	4.523561956057013	4.392317422778761
