# Supplementary material for: Parallelized multidimensional analytic framework applied to mammary epithelial cells uncovers regulatory principles in EMT
Source: Nat Commun. 2023 Feb 8;14:688. doi: 10.1038/s41467-023-36122-x (PMC9908882; doi:10.1038/s41467-023-36122-x)
Supplement: Supplementary file 12 — Source Data files [file 41467_2023_36122_MOESM12_ESM.zip › Source_Data_files/Source Data file ΓÇô Fig 7f.txt]

Delta	Condition	Measurement
402050	DMSO	Invasion Area
545625	DMSO	Invasion Area
312008.3333	DMSO	Invasion Area
290200	DMSO	Invasion Area
178941.6667	DMSO	Invasion Area
598425	DMSO	Invasion Area
62866.66667	Sonidegib + Autocamtide	Invasion Area
183608.3333	Sonidegib + Autocamtide	Invasion Area
354908.3333	Sonidegib + Autocamtide	Invasion Area
192716.6667	Sonidegib + Autocamtide	Invasion Area
151825	Sonidegib + Autocamtide	Invasion Area
252675	Sonidegib + Autocamtide	Invasion Area
162.531333	DMSO	Invasion Distance
152.566	DMSO	Invasion Distance
186.953333	DMSO	Invasion Distance
163.2104	DMSO	Invasion Distance
248.854333	DMSO	Invasion Distance
131.339333	DMSO	Invasion Distance
88.8055	Sonidegib + Autocamtide	Invasion Distance
126.59375	Sonidegib + Autocamtide	Invasion Distance
106.829667	Sonidegib + Autocamtide	Invasion Distance
90.245	Sonidegib + Autocamtide	Invasion Distance
165.7505	Sonidegib + Autocamtide	Invasion Distance
121.45525	Sonidegib + Autocamtide	Invasion Distance
