# Supplementary material for: Parallelized multidimensional analytic framework applied to mammary epithelial cells uncovers regulatory principles in EMT
Source: Nat Commun. 2023 Feb 8;14:688. doi: 10.1038/s41467-023-36122-x (PMC9908882; doi:10.1038/s41467-023-36122-x)
Supplement: Supplementary file 12 — Source Data files [file 41467_2023_36122_MOESM12_ESM.zip › Source_Data_files/Source Data file ΓÇô Fig 4k.txt]

ObjectNumber	Parameter	Value
Object1	Cont_NucCyto	0.8998983296526123
Object2	Cont_NucCyto	1.178041418812101
Object3	Cont_NucCyto	0.9369508306320016
Object4	Cont_NucCyto	0.765927577219199
Object5	Cont_NucCyto	0.762729307385831
Object6	Cont_NucCyto	0.962776908208817
Object7	Cont_NucCyto	0.804650286834162
Object8	Cont_NucCyto	0.9404737428999496
Object9	Cont_NucCyto	0.7702357340771712
Object10	Cont_NucCyto	0.9601157351467494
Object11	Cont_NucCyto	0.7364388305345673
Object12	Cont_NucCyto	0.9281721239328756
Object13	Cont_NucCyto	0.7396578229069151
Object14	Cont_NucCyto	1.0261370703257633
Object15	Cont_NucCyto	0.9703945269748995
Object16	Cont_NucCyto	1.0948387614039348
Object17	Cont_NucCyto	0.7159789917586833
Object18	Cont_NucCyto	0.9435303376822134
Object19	Cont_NucCyto	0.9752771217330242
Object20	Cont_NucCyto	0.8986752793925201
Object21	Cont_NucCyto	0.7806388157532129
Object22	Cont_NucCyto	0.8810722714282276
Object23	Cont_NucCyto	0.8666179279633426
Object24	Cont_NucCyto	0.9567534704611969
Object25	Cont_NucCyto	0.9438605600903809
Object26	Cont_NucCyto	1.1361728957127093
Object27	Cont_NucCyto	0.8470005798472108
Object28	Cont_NucCyto	0.985039973562701
Object29	Cont_NucCyto	0.86416002059941
Object30	Cont_NucCyto	0.9936846094775503
Object31	Cont_NucCyto	0.7867088587509985
Object32	Cont_NucCyto	0.8265618165329699
Object33	Cont_NucCyto	0.863425150333251
Object34	Cont_NucCyto	0.802220479824635
Object35	Cont_NucCyto	0.8435422867122145
Object36	Cont_NucCyto	0.8924743720457261
Object37	Cont_NucCyto	0.8441208772661911
Object38	Cont_NucCyto	0.7872750944040944
Object39	Cont_NucCyto	1.0336218533611732
Object40	Cont_NucCyto	0.8116561347003675
Object41	Cont_NucCyto	1.0678459680383188
Object42	Cont_NucCyto	0.8466691154177141
Object43	Cont_NucCyto	1.0404385519502286
Object44	Cont_NucCyto	0.9299089082100629
Object45	Cont_NucCyto	0.878710908179166
Object46	Cont_NucCyto	0.8074325743902167
Object47	Cont_NucCyto	0.9024260935046626
Object48	Cont_NucCyto	0.9696488818507638
Object49	Cont_NucCyto	0.7695067358003023
Object50	Cont_NucCyto	0.9060815932575216
Object51	Cont_NucCyto	0.9648205914132023
Object52	Cont_NucCyto	0.8193968512500325
Object53	Cont_NucCyto	0.847025581328978
Object54	Cont_NucCyto	0.7816888539169213
Object55	Cont_NucCyto	0.981779642557587
Object56	Cont_NucCyto	0.8589758134608039
Object57	Cont_NucCyto	0.7640724067274879
Object58	Cont_NucCyto	1.0008415931996013
Object59	Cont_NucCyto	0.8624309306316025
Object60	Cont_NucCyto	0.8785158932064232
Object61	Cont_NucCyto	0.6955628699513912
Object62	Cont_NucCyto	0.8275626318107424
Object63	Cont_NucCyto	0.7995985741945169
Object64	Cont_NucCyto	0.6835146565794582
Object65	Cont_NucCyto	0.8852345134459524
Object66	Cont_NucCyto	0.6929447670918139
Object67	Cont_NucCyto	0.8523480845049314
Object68	Cont_NucCyto	1.0174003213322802
Object69	Cont_NucCyto	1.0443269475872252
Object70	Cont_NucCyto	0.7583124101516563
Object71	Cont_NucCyto	0.783765074407425
Object72	Cont_NucCyto	0.6967239240986427
Object73	Cont_NucCyto	0.8363357755309091
Object74	Cont_NucCyto	0.9056980986875927
Object75	Cont_NucCyto	0.9592851126021782
Object76	Cont_NucCyto	0.8805661931460106
Object77	Cont_NucCyto	0.6443144917358666
Object78	Cont_NucCyto	0.9916635997182672
Object79	Cont_NucCyto	0.9916417078510303
Object80	Cont_NucCyto	0.9185896753375662
Object81	Cont_NucCyto	0.8377998205898924
Object82	Cont_NucCyto	0.9154823007575281
Object83	Cont_NucCyto	1.080558578745126
Object84	Cont_NucCyto	0.9893521055714496
Object85	Cont_NucCyto	0.8684085749266174
Object86	Cont_NucCyto	0.9600972988694878
Object87	Cont_NucCyto	0.6939889308927629
Object88	Cont_NucCyto	0.7225777143291874
Object89	Cont_NucCyto	0.8470220553083482
Object90	Cont_NucCyto	0.8831664179372052
Object91	Cont_NucCyto	0.7396926393451473
Object92	Cont_NucCyto	0.8591293493806307
Object93	Cont_NucCyto	0.9019308046794557
Object94	Cont_NucCyto	0.945331049991195
Object95	Cont_NucCyto	0.9752197139435743
Object96	Cont_NucCyto	0.7715564044488931
Object97	Cont_NucCyto	0.8545914165419574
Object98	Cont_NucCyto	1.0877189834431702
Object99	Cont_NucCyto	0.8073022895678214
Object100	Cont_NucCyto	0.8882904013548975
Object101	Cont_NucCyto	0.8221965650950535
Object102	Cont_NucCyto	0.8602367228518868
Object103	Cont_NucCyto	0.7552633939838003
Object104	Cont_NucCyto	0.9871085375906232
Object105	Cont_NucCyto	0.9203601210514728
Object106	Cont_NucCyto	0.7854719844975624
Object107	Cont_NucCyto	0.9873518743623818
Object108	Cont_NucCyto	0.9882762737492269
Object109	Cont_NucCyto	0.9347112830114277
Object110	Cont_NucCyto	0.7815619579746695
Object111	Cont_NucCyto	0.9529373022450965
Object112	Cont_NucCyto	0.6563492235969536
Object113	Cont_NucCyto	1.02776461699188
Object114	Cont_NucCyto	1.015589112527384
Object115	Cont_NucCyto	0.9866089167806367
Object116	Cont_NucCyto	0.9178770476767509
Object117	Cont_NucCyto	0.7893148410490527
Object118	Cont_NucCyto	0.9632347230725022
Object119	Cont_NucCyto	0.8832545511306183
Object120	Cont_NucCyto	0.7845530969954001
Object121	Cont_NucCyto	1.0226686033446029
Object122	Cont_NucCyto	0.8378735073151933
Object123	Cont_NucCyto	0.9245500650586771
Object124	Cont_NucCyto	1.0056906986781111
Object125	Cont_NucCyto	0.8712998507210739
Object126	Cont_NucCyto	0.9552795045389403
Object127	Cont_NucCyto	0.9486344229037139
Object128	Cont_NucCyto	1.0867316407991576
Object129	Cont_NucCyto	0.9628342440950067
Object130	Cont_NucCyto	0.8978659660834268
Object131	Cont_NucCyto	0.9286527538104227
Object132	Cont_NucCyto	1.0435765075796808
Object133	Cont_NucCyto	1.0223935579618375
Object134	Cont_NucCyto	0.9669718165127725
Object135	Cont_NucCyto	1.1844205444425495
Object136	Cont_NucCyto	0.837005850460222
Object137	Cont_NucCyto	1.1890430143769095
Object138	Cont_NucCyto	0.7941048328084095
Object139	Cont_NucCyto	0.8161457414611989
Object140	Cont_NucCyto	0.8749107584826186
Object141	Cont_NucCyto	0.9711936367074402
Object142	Cont_NucCyto	0.9006740101697119
Object143	Cont_NucCyto	0.644473171078065
Object144	Cont_NucCyto	1.090214939020328
Object145	Cont_NucCyto	0.8907186838285513
Object146	Cont_NucCyto	0.6534496786393863
Object147	Cont_NucCyto	0.9436546553427276
Object148	Cont_NucCyto	0.7817522722994203
Object149	Cont_NucCyto	1.1661760221564295
Object150	Cont_NucCyto	0.8249498073180104
Object151	Cont_NucCyto	0.8569433441834085
Object152	Cont_NucCyto	1.0036416917725226
Object153	Cont_NucCyto	0.7752931222121896
Object154	Cont_NucCyto	0.9468273485970926
Object155	Cont_NucCyto	0.8500467153708132
Object156	Cont_NucCyto	0.9458497723332921
Object157	Cont_NucCyto	0.754287405793334
Object158	Cont_NucCyto	0.8349699796499201
Object159	Cont_NucCyto	0.6830059732662255
Object160	Cont_NucCyto	1.137190887421565
Object161	Cont_NucCyto	0.7007089745794839
Object162	Cont_NucCyto	0.9456130810897222
Object163	Cont_NucCyto	0.8163612104136919
Object164	Cont_NucCyto	1.018477765405999
Object165	Cont_NucCyto	0.9693346238062833
Object166	Cont_NucCyto	0.8301528243462849
Object167	Cont_NucCyto	0.812515510920517
Object168	Cont_NucCyto	1.137394220784075
Object169	Cont_NucCyto	0.9931734649711079
Object170	Cont_NucCyto	1.108356898446312
Object171	Cont_NucCyto	0.6908814257002642
Object172	Cont_NucCyto	0.8143736964973811
Object173	Cont_NucCyto	0.9547878424445632
Object174	Cont_NucCyto	0.8331479306210651
Object175	Cont_NucCyto	1.0936854459839385
Object176	Cont_NucCyto	0.8355171349453944
Object177	Cont_NucCyto	0.7912492485473814
Object178	Cont_NucCyto	1.01230081561363
Object179	Cont_NucCyto	0.976054670453424
Object180	Cont_NucCyto	0.8308378227084972
Object181	Cont_NucCyto	0.9038725841129418
Object182	Cont_NucCyto	0.721471480350455
Object183	Cont_NucCyto	1.0544104535954502
Object184	Cont_NucCyto	0.8684767625642215
Object185	Cont_NucCyto	0.724959102256629
Object186	Cont_NucCyto	0.8979064318988476
Object187	Cont_NucCyto	0.8925243417891771
Object188	Cont_NucCyto	0.807381700192404
Object189	Cont_NucCyto	0.9960956414629732
Object190	Cont_NucCyto	0.8459598009259024
Object191	Cont_NucCyto	1.0371542275751686
Object192	Cont_NucCyto	1.240486177930027
Object193	Cont_NucCyto	0.8091126052722069
Object194	Cont_NucCyto	0.7910647005055274
Object195	Cont_NucCyto	0.789341047858062
Object196	Cont_NucCyto	1.1666115712146425
Object197	Cont_NucCyto	0.9128865153130172
Object198	Cont_NucCyto	0.9401111100918559
Object199	Cont_NucCyto	1.070611224185649
Object200	Cont_NucCyto	0.8147533758116537
Object201	Cont_NucCyto	0.6000376640705964
Object202	Cont_NucCyto	1.003437366686593
Object203	Cont_NucCyto	1.117589112154115
Object204	Cont_NucCyto	0.966126874262942
Object205	Cont_NucCyto	0.7228743301134399
Object206	Cont_NucCyto	0.7298957883848638
Object207	Cont_NucCyto	0.9594637927907081
Object208	Cont_NucCyto	0.9106876521909917
Object209	Cont_NucCyto	1.0635669051677696
Object210	Cont_NucCyto	0.8416656574218558
Object211	Cont_NucCyto	1.0873046749520707
Object212	Cont_NucCyto	0.8295780346200197
Object213	Cont_NucCyto	0.9954878795584714
Object214	Cont_NucCyto	1.0125735311758097
Object215	Cont_NucCyto	0.8308347173009051
Object216	Cont_NucCyto	0.7891750775432261
Object217	Cont_NucCyto	1.0448594665288347
Object218	Cont_NucCyto	0.6165494555577314
Object219	Cont_NucCyto	0.9719127788092385
Object220	Cont_NucCyto	0.7484537222796683
Object221	Cont_NucCyto	0.765639427510262
Object222	Cont_NucCyto	0.7499208787076401
Object223	Cont_NucCyto	0.8612680445826196
Object224	Cont_NucCyto	0.8551293085455023
Object225	Cont_NucCyto	1.0514594565793576
Object226	Cont_NucCyto	0.901971369686347
Object227	Cont_NucCyto	0.9383618852907416
Object228	Cont_NucCyto	0.8856538897284275
Object229	Cont_NucCyto	0.7880695520504658
Object230	Cont_NucCyto	0.9815916868649838
Object231	Cont_NucCyto	0.9716048004534007
Object232	Cont_NucCyto	0.6929730782140978
Object233	Cont_NucCyto	0.7208438241410214
Object234	Cont_NucCyto	0.9251614907100936
Object235	Cont_NucCyto	0.8875258138196616
Object236	Cont_NucCyto	0.9523922968537533
Object237	Cont_NucCyto	0.6855282710011097
Object238	Cont_NucCyto	0.9805372656335704
Object239	Cont_NucCyto	0.9031171786006884
Object240	Cont_NucCyto	0.7384242893682867
Object241	Cont_NucCyto	0.8592520743955844
Object242	Cont_NucCyto	0.9478361429995545
Object243	Cont_NucCyto	0.8775326769284496
Object244	Cont_NucCyto	0.7019291709979284
Object245	Cont_NucCyto	1.0093975427032928
Object246	Cont_NucCyto	0.8556106085536374
Object247	Cont_NucCyto	0.9168560294312695
Object248	Cont_NucCyto	0.760528612023022
Object249	Cont_NucCyto	0.6453312448498493
Object250	Cont_NucCyto	0.7970260957756875
Object251	Cont_NucCyto	0.8012919986357472
Object252	Cont_NucCyto	0.9255699122522071
Object253	Cont_NucCyto	0.7610425623877095
Object254	Cont_NucCyto	0.8397327889273806
Object255	Cont_NucCyto	0.8817839838841083
Object256	Cont_NucCyto	0.7724740072382075
Object257	Cont_NucCyto	0.8642226652932298
Object258	Cont_NucCyto	0.8455334564972575
Object259	Cont_NucCyto	0.935839519613175
Object260	Cont_NucCyto	0.811982689909732
Object261	Cont_NucCyto	0.7141859258061919
Object262	Cont_NucCyto	0.9383643964192984
Object263	Cont_NucCyto	0.7961063671372549
Object264	Cont_NucCyto	0.7976064347017885
Object265	Cont_NucCyto	0.87410961257238
Object266	Cont_NucCyto	0.8896786159375066
Object267	Cont_NucCyto	0.883597329897799
Object268	Cont_NucCyto	0.830327618679684
Object269	Cont_NucCyto	0.8447531015092629
Object270	Cont_NucCyto	1.039916409562075
Object271	Cont_NucCyto	0.9474542133743128
Object272	Cont_NucCyto	0.9434847701406672
Object273	Cont_NucCyto	1.0098838417766116
Object274	Cont_NucCyto	0.747622019960193
Object275	Cont_NucCyto	0.8950970726966105
Object276	Cont_NucCyto	1.10604565705975
Object277	Cont_NucCyto	1.0022894271512053
Object278	Cont_NucCyto	0.8389294072423921
Object279	Cont_NucCyto	0.9552296491667284
Object280	Cont_NucCyto	0.8983144510158746
Object281	Cont_NucCyto	0.8285596769459113
Object282	Cont_NucCyto	0.9692540365358474
Object283	Cont_NucCyto	0.837952184403515
Object284	Cont_NucCyto	0.6569542330605621
Object285	Cont_NucCyto	0.8078225655601117
Object286	Cont_NucCyto	0.6536018793986016
Object287	Cont_NucCyto	1.1018445530226342
Object288	Cont_NucCyto	0.8260030518285805
Object289	Cont_NucCyto	0.858507044079202
Object290	Cont_NucCyto	0.9055049834703994
Object291	Cont_NucCyto	0.9104863101944962
Object292	Cont_NucCyto	0.8975091586487468
Object293	Cont_NucCyto	0.7962849090514811
Object294	Cont_NucCyto	1.078507102980337
Object295	Cont_NucCyto	0.7305723321831056
Object296	Cont_NucCyto	0.9984905498846376
Object297	Cont_NucCyto	0.942595100663956
Object298	Cont_NucCyto	0.9595059234019139
Object299	Cont_NucCyto	0.9788788988401403
Object300	Cont_NucCyto	0.7054474544295801
Object301	Cont_NucCyto	0.9360616938451446
Object302	Cont_NucCyto	1.1369850362899838
Object303	Cont_NucCyto	0.8928520474965458
Object304	Cont_NucCyto	0.7186110484554044
Object305	Cont_NucCyto	0.9492002295595017
Object306	Cont_NucCyto	0.8611637706701064
Object307	Cont_NucCyto	0.917447856536965
Object308	Cont_NucCyto	0.869789901898586
Object309	Cont_NucCyto	0.8698142067174456
Object310	Cont_NucCyto	1.0227283293370852
Object311	Cont_NucCyto	0.9819914969693154
Object312	Cont_NucCyto	0.8713794715440646
Object313	Cont_NucCyto	0.9562125287162895
Object314	Cont_NucCyto	1.0088506258431102
Object315	Cont_NucCyto	0.7040829047386273
Object316	Cont_NucCyto	0.9774486216463051
Object317	Cont_NucCyto	0.768767734449533
Object318	Cont_NucCyto	0.7014302803294505
Object319	Cont_NucCyto	1.0872415973704987
Object320	Cont_NucCyto	0.9725379348706251
Object321	Cont_NucCyto	0.8505819841269437
Object322	Cont_NucCyto	0.9453295319913695
Object323	Cont_NucCyto	0.7889360376403144
Object324	Cont_NucCyto	0.8211390660389329
Object325	Cont_NucCyto	0.7368925028969102
Object326	Cont_NucCyto	0.9230638456424144
Object327	Cont_NucCyto	0.9394433482966981
Object328	Cont_NucCyto	0.7037852234508065
Object329	Cont_NucCyto	0.9923747838844743
Object330	Cont_NucCyto	0.8402804433473708
Object331	Cont_NucCyto	0.9158916150882106
Object332	Cont_NucCyto	1.0406780760692071
Object333	Cont_NucCyto	0.8706520494013238
Object334	Cont_NucCyto	1.0153349722163152
Object335	Cont_NucCyto	1.0182307941916395
Object336	Cont_NucCyto	0.8559123854775234
Object337	Cont_NucCyto	0.8219903589951811
Object338	Cont_NucCyto	1.0254641852299662
Object339	Cont_NucCyto	0.8843325611168408
Object340	Cont_NucCyto	1.0019735632347193
Object341	Cont_NucCyto	0.8433473040061679
Object342	Cont_NucCyto	0.861446327776524
Object343	Cont_NucCyto	1.0281286948173771
Object344	Cont_NucCyto	0.8651653463571024
Object345	Cont_NucCyto	0.9431529387034934
Object346	Cont_NucCyto	0.9656360226823857
Object347	Cont_NucCyto	0.8176523618618193
Object348	Cont_NucCyto	0.7961692955060408
Object349	Cont_NucCyto	1.0273192039189865
Object350	Cont_NucCyto	0.8737342713319836
Object351	Cont_NucCyto	0.806256618054042
Object352	Cont_NucCyto	0.8573819890689768
Object353	Cont_NucCyto	0.9343279960336539
Object354	Cont_NucCyto	0.9274471145670944
Object355	Cont_NucCyto	0.9821856763819076
Object356	Cont_NucCyto	0.8957215116400613
Object357	Cont_NucCyto	0.9397740414669953
Object358	Cont_NucCyto	0.8620925214812684
Object359	Cont_NucCyto	0.7531080660517808
Object360	Cont_NucCyto	0.8427291008759056
Object361	Cont_NucCyto	1.0763427233056384
Object362	Cont_NucCyto	0.6788102371192201
Object363	Cont_NucCyto	0.8019498404998712
Object364	Cont_NucCyto	0.8034477173790271
Object365	Cont_NucCyto	0.9992708259594365
Object366	Cont_NucCyto	0.7700142715178404
Object367	Cont_NucCyto	0.7667599140756408
Object368	Cont_NucCyto	0.9435025788434002
Object369	Cont_NucCyto	0.9732670293264214
Object370	Cont_NucCyto	0.6122793795386743
Object371	Cont_NucCyto	0.9510408453577333
Object372	Cont_NucCyto	0.8389415039643547
Object373	Cont_NucCyto	1.0387627692685348
Object374	Cont_NucCyto	0.9858544668151439
Object375	Cont_NucCyto	0.9944290444802836
Object376	Cont_NucCyto	0.9908122895678542
Object377	Cont_NucCyto	0.996999709175179
Object378	Cont_NucCyto	0.6518711603389017
Object379	Cont_NucCyto	0.8812731546419331
Object380	Cont_NucCyto	0.9041529584585383
Object381	Cont_NucCyto	0.8175186095691642
Object382	Cont_NucCyto	0.8921203121763367
Object383	Cont_NucCyto	0.990468912975216
Object384	Cont_NucCyto	0.918251320536755
Object385	Cont_NucCyto	0.817771644055764
Object386	Cont_NucCyto	0.8475758059271562
Object387	Cont_NucCyto	0.8715238206967011
Object388	Cont_NucCyto	0.9021363126781563
Object389	Cont_NucCyto	0.7806308797469551
Object390	Cont_NucCyto	0.9627233000016473
Object391	Cont_NucCyto	0.9459113269556694
Object392	Cont_NucCyto	1.025798740136583
Object393	Cont_NucCyto	0.8870768761393717
Object394	Cont_NucCyto	0.9917944088523732
Object395	Cont_NucCyto	0.9750595234449662
Object396	Cont_NucCyto	0.6401375368499418
Object397	Cont_NucCyto	1.0206079261312855
Object398	Cont_NucCyto	0.9547843846097391
Object399	Cont_NucCyto	1.0120326946924247
Object400	Cont_NucCyto	0.9357959713946299
Object401	Cont_NucCyto	0.8927194593464791
Object402	Cont_NucCyto	1.0128805594701769
Object403	Cont_NucCyto	0.6687534402598309
Object404	Cont_NucCyto	0.7658772280762055
Object405	Cont_NucCyto	0.8608962896529861
Object406	Cont_NucCyto	1.000617706068052
Object407	Cont_NucCyto	1.1870234295607816
Object408	Cont_NucCyto	0.8054268073343925
Object409	Cont_NucCyto	0.7897755179658952
Object410	Cont_NucCyto	1.0149883964230793
Object411	Cont_NucCyto	0.8681120544106538
Object412	Cont_NucCyto	0.903665489388669
Object413	Cont_NucCyto	0.9527567582848374
Object414	Cont_NucCyto	0.92806559018287
Object415	Cont_NucCyto	0.6295983459073728
Object416	Cont_NucCyto	0.9903664487462743
Object417	Cont_NucCyto	0.9784719471815612
Object418	Cont_NucCyto	0.9023375598883236
Object419	Cont_NucCyto	0.7782800209370668
Object420	Cont_NucCyto	0.8668600392311258
Object421	Cont_NucCyto	1.0080848302255274
Object422	Cont_NucCyto	0.8218419468547631
Object423	Cont_NucCyto	0.9180104334218193
Object424	Cont_NucCyto	0.6989817081479212
Object425	Cont_NucCyto	0.7948599458589166
Object426	Cont_NucCyto	0.8646075286962422
Object427	Cont_NucCyto	0.9000131403265085
Object428	Cont_NucCyto	0.9415478742053
Object429	Cont_NucCyto	0.9967695033917554
Object430	Cont_NucCyto	0.9881683963278196
Object431	Cont_NucCyto	0.9252470605863065
Object432	Cont_NucCyto	1.0152574508316674
Object433	Cont_NucCyto	0.8603799641592179
Object434	Cont_NucCyto	0.6527681667518581
Object435	Cont_NucCyto	0.8219858610727068
Object436	Cont_NucCyto	0.7993967117120376
Object437	Cont_NucCyto	1.0242967991286187
Object438	Cont_NucCyto	0.9669676704570775
Object439	Cont_NucCyto	1.0498769262924337
Object440	Cont_NucCyto	0.9903705181448819
Object441	Cont_NucCyto	0.9490871240369596
Object442	Cont_NucCyto	0.6547833061073887
Object443	Cont_NucCyto	0.6847479643954468
Object444	Cont_NucCyto	0.7738226150136236
Object445	Cont_NucCyto	0.996034812393422
Object446	Cont_NucCyto	0.9778318155312741
Object447	Cont_NucCyto	1.088929181271059
Object448	Cont_NucCyto	0.657974130932902
Object449	Cont_NucCyto	0.989951612513736
Object450	Cont_NucCyto	0.7180969015273914
Object451	Cont_NucCyto	0.9281080777079667
Object452	Cont_NucCyto	1.0069455795439586
Object453	Cont_NucCyto	0.9525456137318635
Object454	Cont_NucCyto	0.9490687158161237
Object455	Cont_NucCyto	0.9548589225953856
Object456	Cont_NucCyto	0.9996366017116606
Object457	Cont_NucCyto	0.9445629318989708
Object458	Cont_NucCyto	0.7241736072327176
Object459	Cont_NucCyto	1.0646480492745216
Object460	Cont_NucCyto	0.8686498243341949
Object461	Cont_NucCyto	1.082699876908962
Object1	TGF_NucCyto	1.146761149036985
Object2	TGF_NucCyto	1.139690476810908
Object3	TGF_NucCyto	0.961751755546899
Object4	TGF_NucCyto	1.057465363885971
Object5	TGF_NucCyto	1.3338915789922376
Object6	TGF_NucCyto	1.2599170850947987
Object7	TGF_NucCyto	1.1366943514555612
Object8	TGF_NucCyto	1.0879725146203711
Object9	TGF_NucCyto	0.9194794423728715
Object10	TGF_NucCyto	1.025772333495631
Object11	TGF_NucCyto	1.3336537216772824
Object12	TGF_NucCyto	0.9391576412794302
Object13	TGF_NucCyto	1.016488789765065
Object14	TGF_NucCyto	1.218529909575326
Object15	TGF_NucCyto	1.3700192851652577
Object16	TGF_NucCyto	0.878709087356619
Object17	TGF_NucCyto	1.1892605164011554
Object18	TGF_NucCyto	0.8942657906503192
Object19	TGF_NucCyto	0.8274346179371808
Object20	TGF_NucCyto	1.3108181363243456
Object21	TGF_NucCyto	0.8188276128247511
Object22	TGF_NucCyto	1.2583462292030587
Object23	TGF_NucCyto	1.0400838612930317
Object24	TGF_NucCyto	1.0935595298872078
Object25	TGF_NucCyto	1.0695734989374022
Object26	TGF_NucCyto	1.2519854232084044
Object27	TGF_NucCyto	0.9190941693483508
Object28	TGF_NucCyto	1.0193976016090294
Object29	TGF_NucCyto	0.9954636556933432
Object30	TGF_NucCyto	1.3718163658483373
Object31	TGF_NucCyto	1.073852839206699
Object32	TGF_NucCyto	1.0300491684718251
Object33	TGF_NucCyto	1.3841993476360208
Object34	TGF_NucCyto	1.0299665943424923
Object35	TGF_NucCyto	1.0420034389692123
Object36	TGF_NucCyto	1.3091966531573571
Object37	TGF_NucCyto	1.0675434302324982
Object38	TGF_NucCyto	1.0235132152734128
Object39	TGF_NucCyto	1.0540563918200505
Object40	TGF_NucCyto	1.3094404023708333
Object41	TGF_NucCyto	1.3224095320841998
Object42	TGF_NucCyto	1.1696971692790274
Object43	TGF_NucCyto	1.0679723356273783
Object44	TGF_NucCyto	1.1580984194594734
Object45	TGF_NucCyto	1.1487210815087652
Object46	TGF_NucCyto	1.3839237235398505
Object47	TGF_NucCyto	1.4127630445182984
Object48	TGF_NucCyto	1.5429612666727617
Object49	TGF_NucCyto	1.280178337794909
Object50	TGF_NucCyto	0.9576424210864116
Object51	TGF_NucCyto	1.1645605443646352
Object52	TGF_NucCyto	1.2766751046392497
Object53	TGF_NucCyto	0.9349241015455578
Object54	TGF_NucCyto	1.5264409166491113
Object55	TGF_NucCyto	1.0839095708803772
Object56	TGF_NucCyto	0.9770142311248209
Object57	TGF_NucCyto	0.965279587510313
Object58	TGF_NucCyto	1.0264658442691532
Object59	TGF_NucCyto	1.303280945853964
Object60	TGF_NucCyto	1.035869939451021
Object61	TGF_NucCyto	1.4341882516546207
Object62	TGF_NucCyto	1.0610509570755149
Object63	TGF_NucCyto	0.9956181847898168
Object64	TGF_NucCyto	1.165826162426377
Object65	TGF_NucCyto	1.1945434822195862
Object66	TGF_NucCyto	0.9992085393145355
Object67	TGF_NucCyto	1.3964485696161404
Object68	TGF_NucCyto	1.247204152501777
Object69	TGF_NucCyto	1.30335749889705
Object70	TGF_NucCyto	1.0003000324383617
Object71	TGF_NucCyto	1.2675736456202564
Object72	TGF_NucCyto	1.311401833458791
Object73	TGF_NucCyto	1.1829464203731974
Object74	TGF_NucCyto	1.0962198103963927
Object75	TGF_NucCyto	1.2390366778000803
Object76	TGF_NucCyto	1.2063009547789776
Object77	TGF_NucCyto	0.9634659271659828
Object78	TGF_NucCyto	1.2499656142502802
Object79	TGF_NucCyto	1.2201575933616915
Object80	TGF_NucCyto	1.0577903108050342
Object81	TGF_NucCyto	1.3286299988632337
Object82	TGF_NucCyto	0.8767979013752141
Object83	TGF_NucCyto	0.9130349102062517
Object84	TGF_NucCyto	0.9689868395599699
Object85	TGF_NucCyto	1.157756843852065
Object86	TGF_NucCyto	1.190462910217988
Object87	TGF_NucCyto	1.2430149163956599
Object88	TGF_NucCyto	1.0105861535797427
Object89	TGF_NucCyto	1.2556920333796466
Object90	TGF_NucCyto	0.9506860525367885
Object91	TGF_NucCyto	1.338651997184644
Object92	TGF_NucCyto	1.1012981293696518
Object93	TGF_NucCyto	0.9423968810162805
Object94	TGF_NucCyto	1.1669182944165577
Object95	TGF_NucCyto	1.2516104865213482
Object96	TGF_NucCyto	1.2461660258750968
Object97	TGF_NucCyto	1.0015522081873278
Object98	TGF_NucCyto	1.1667329590340083
Object99	TGF_NucCyto	0.9607523252724082
Object100	TGF_NucCyto	0.8420045186434361
Object101	TGF_NucCyto	0.9116786032356348
Object102	TGF_NucCyto	0.9825828508992484
Object103	TGF_NucCyto	1.3164218087044561
Object104	TGF_NucCyto	1.2924776760436383
Object105	TGF_NucCyto	1.1408586084524095
Object106	TGF_NucCyto	1.5278565769124794
Object107	TGF_NucCyto	1.2631404686119343
Object108	TGF_NucCyto	0.9324869365000049
Object109	TGF_NucCyto	1.292226746866694
Object110	TGF_NucCyto	1.2524571238049982
Object111	TGF_NucCyto	1.1571464612919358
Object112	TGF_NucCyto	0.797716659181024
Object113	TGF_NucCyto	1.5435091663321598
Object114	TGF_NucCyto	0.9378339072322018
Object115	TGF_NucCyto	1.1552363346503305
Object116	TGF_NucCyto	1.1107873459001276
Object117	TGF_NucCyto	1.0015771616525357
Object118	TGF_NucCyto	1.3317824880116464
Object119	TGF_NucCyto	1.3067330394150456
Object120	TGF_NucCyto	0.9745112167196149
Object121	TGF_NucCyto	0.9682705362564663
Object122	TGF_NucCyto	1.1073700094320724
Object123	TGF_NucCyto	1.1434148222279632
Object124	TGF_NucCyto	1.0430584057964565
Object125	TGF_NucCyto	1.011410644320971
Object126	TGF_NucCyto	1.0273360274217238
Object127	TGF_NucCyto	1.037453380471864
Object128	TGF_NucCyto	0.656443203272723
Object129	TGF_NucCyto	1.278852457452668
Object130	TGF_NucCyto	1.019828371462961
Object131	TGF_NucCyto	1.2188383406402685
Object132	TGF_NucCyto	0.9815731918628249
Object133	TGF_NucCyto	0.6762696025747643
Object134	TGF_NucCyto	1.0092514825421142
Object135	TGF_NucCyto	1.0455722190256325
Object136	TGF_NucCyto	0.8540038943527246
Object137	TGF_NucCyto	1.038006832776557
Object138	TGF_NucCyto	1.181538943945467
Object139	TGF_NucCyto	1.1778607695077752
Object140	TGF_NucCyto	1.189742307171568
Object141	TGF_NucCyto	1.086812824398533
Object142	TGF_NucCyto	1.0158546741603236
Object143	TGF_NucCyto	1.0751698425107148
Object144	TGF_NucCyto	1.209881670488377
Object145	TGF_NucCyto	1.107261503277145
Object146	TGF_NucCyto	1.4138973489438837
Object147	TGF_NucCyto	1.1496797879310572
Object148	TGF_NucCyto	1.1074214759605636
Object149	TGF_NucCyto	1.0603270324319394
Object150	TGF_NucCyto	0.967145855649428
Object151	TGF_NucCyto	0.974956417818431
Object152	TGF_NucCyto	1.2030524629276713
Object153	TGF_NucCyto	0.9908281869181094
Object154	TGF_NucCyto	0.8193096277578892
Object155	TGF_NucCyto	0.9267796126952078
Object156	TGF_NucCyto	1.070292902951839
Object157	TGF_NucCyto	1.4442834267009717
Object158	TGF_NucCyto	1.2854166931647943
Object159	TGF_NucCyto	0.8478937162050766
Object160	TGF_NucCyto	1.2205446270098745
Object161	TGF_NucCyto	1.3824015560902918
Object162	TGF_NucCyto	1.0745631130139082
Object163	TGF_NucCyto	0.9115219978417134
Object164	TGF_NucCyto	1.052521149169149
Object165	TGF_NucCyto	1.4894047982303171
Object166	TGF_NucCyto	1.1052635585803106
Object167	TGF_NucCyto	1.3013064823396687
Object168	TGF_NucCyto	0.9940933291882185
Object169	TGF_NucCyto	1.2752169059046237
Object170	TGF_NucCyto	1.2744551988464796
Object171	TGF_NucCyto	1.2031082410036933
Object172	TGF_NucCyto	1.0630897163262085
Object173	TGF_NucCyto	0.8884738629285672
Object174	TGF_NucCyto	0.8987370617111065
Object175	TGF_NucCyto	0.8773552830792833
Object176	TGF_NucCyto	1.0319588150596417
Object177	TGF_NucCyto	1.017727069454473
Object178	TGF_NucCyto	1.1054167487905437
Object179	TGF_NucCyto	1.0421692784897596
Object180	TGF_NucCyto	1.1855201357067078
Object181	TGF_NucCyto	1.3683978311802956
Object182	TGF_NucCyto	1.475643099148452
Object183	TGF_NucCyto	1.0062921664262743
Object184	TGF_NucCyto	0.9026710093471986
Object185	TGF_NucCyto	1.258873528237768
Object186	TGF_NucCyto	1.3631109287534895
Object187	TGF_NucCyto	1.15918836096682
Object188	TGF_NucCyto	1.244811943302956
Object189	TGF_NucCyto	1.6068523246253072
Object190	TGF_NucCyto	1.1598256995706668
Object191	TGF_NucCyto	0.9905953484448793
Object192	TGF_NucCyto	0.8896890321561075
Object193	TGF_NucCyto	1.002088994699197
Object194	TGF_NucCyto	0.9676137289788369
Object195	TGF_NucCyto	0.844905732403278
Object196	TGF_NucCyto	1.5479829150144082
Object197	TGF_NucCyto	0.9984266699539515
Object198	TGF_NucCyto	1.0188638062628135
Object199	TGF_NucCyto	0.9434349835664693
Object200	TGF_NucCyto	0.8005210347066649
Object201	TGF_NucCyto	1.0191578257498113
Object202	TGF_NucCyto	1.0524262107395472
Object203	TGF_NucCyto	0.8408647249635708
Object204	TGF_NucCyto	1.2839392988478606
Object205	TGF_NucCyto	1.167377398363241
Object206	TGF_NucCyto	1.4277820401184111
Object207	TGF_NucCyto	1.401466984953959
Object208	TGF_NucCyto	1.119309511695455
Object209	TGF_NucCyto	1.2766649286258225
Object210	TGF_NucCyto	0.8047930405803304
Object211	TGF_NucCyto	0.9501316369692111
Object212	TGF_NucCyto	1.4605643377696755
Object213	TGF_NucCyto	1.150690765033465
Object214	TGF_NucCyto	1.6178760878470355
Object215	TGF_NucCyto	0.9442812577155565
Object216	TGF_NucCyto	1.1594500247385797
Object217	TGF_NucCyto	0.8553344628734182
Object218	TGF_NucCyto	1.247518296580228
Object219	TGF_NucCyto	0.972091212197058
Object220	TGF_NucCyto	1.1608120845475844
Object221	TGF_NucCyto	0.7293506717631923
Object222	TGF_NucCyto	1.063793114645605
Object223	TGF_NucCyto	1.0254428877183326
Object224	TGF_NucCyto	0.9509971987754907
Object225	TGF_NucCyto	0.8437362441157703
Object226	TGF_NucCyto	1.0102647058579062
Object227	TGF_NucCyto	1.1730339417967923
Object228	TGF_NucCyto	0.776098220153422
Object229	TGF_NucCyto	1.061426969369059
Object230	TGF_NucCyto	1.1695084836458696
Object231	TGF_NucCyto	1.0216343320717327
Object232	TGF_NucCyto	0.9894648604266175
Object233	TGF_NucCyto	1.0336804758629503
Object234	TGF_NucCyto	0.867302250766912
Object235	TGF_NucCyto	0.9589784037210372
Object236	TGF_NucCyto	0.9481221746653558
Object237	TGF_NucCyto	1.0583509127602175
Object238	TGF_NucCyto	1.1791111361992832
Object239	TGF_NucCyto	0.8769364086923588
Object240	TGF_NucCyto	0.9987805888779062
Object241	TGF_NucCyto	0.9977260869490037
Object242	TGF_NucCyto	1.1291865462237862
Object243	TGF_NucCyto	0.9197231588720569
Object244	TGF_NucCyto	1.1679184223148136
Object245	TGF_NucCyto	1.1575620791167658
Object246	TGF_NucCyto	1.0909074668643626
Object247	TGF_NucCyto	1.258793817154785
Object248	TGF_NucCyto	1.0204940765604387
Object249	TGF_NucCyto	1.1819941311888027
Object250	TGF_NucCyto	1.3180930138345799
Object251	TGF_NucCyto	1.1664966077817753
Object252	TGF_NucCyto	0.8642850771744738
Object253	TGF_NucCyto	1.168192084500121
Object254	TGF_NucCyto	0.9720155309685857
Object255	TGF_NucCyto	1.5959974145234568
Object256	TGF_NucCyto	1.0179521474312496
Object257	TGF_NucCyto	1.2742565809239215
Object258	TGF_NucCyto	0.8998991608908699
Object259	TGF_NucCyto	1.3188548430102955
Object260	TGF_NucCyto	1.1131508697861063
Object261	TGF_NucCyto	0.6324141069791902
Object262	TGF_NucCyto	0.9635531581151856
Object263	TGF_NucCyto	1.0861775218482004
Object264	TGF_NucCyto	1.04530632451138
Object265	TGF_NucCyto	0.9904371038741103
Object266	TGF_NucCyto	1.1195536757914761
Object267	TGF_NucCyto	0.9008092748753224
Object268	TGF_NucCyto	1.1190663816733941
Object269	TGF_NucCyto	1.1913310929188594
Object270	TGF_NucCyto	0.9827588292320764
Object271	TGF_NucCyto	1.3446081391865283
Object272	TGF_NucCyto	0.9923704910747057
Object273	TGF_NucCyto	1.1399020248935994
Object274	TGF_NucCyto	1.0302372225569791
Object275	TGF_NucCyto	1.0149785318684983
Object276	TGF_NucCyto	0.9519606651215592
Object277	TGF_NucCyto	1.0317544186792706
Object278	TGF_NucCyto	1.0002894785202605
Object279	TGF_NucCyto	0.93348375282557
Object280	TGF_NucCyto	0.8907202526825727
Object281	TGF_NucCyto	0.7137239557835215
Object282	TGF_NucCyto	0.9237052450334977
Object283	TGF_NucCyto	0.8965634101140576
Object284	TGF_NucCyto	1.0697132942645575
Object285	TGF_NucCyto	1.1367001115847595
Object286	TGF_NucCyto	1.016961112616365
Object287	TGF_NucCyto	1.0101692010543484
Object288	TGF_NucCyto	1.2061446995353806
Object289	TGF_NucCyto	1.0716326911048544
Object290	TGF_NucCyto	1.140474140915386
Object291	TGF_NucCyto	1.2071631816969142
Object292	TGF_NucCyto	1.0328116803466616
Object293	TGF_NucCyto	0.9869560777403978
Object294	TGF_NucCyto	1.1606785305566
Object295	TGF_NucCyto	1.1994523117652216
Object296	TGF_NucCyto	1.4143467838372437
Object297	TGF_NucCyto	1.4761562080072885
Object298	TGF_NucCyto	0.8066108798214027
Object299	TGF_NucCyto	1.0203440283272487
Object300	TGF_NucCyto	1.4261047233319337
Object301	TGF_NucCyto	1.0935256674669223
Object302	TGF_NucCyto	1.356489692550731
Object303	TGF_NucCyto	1.0576355609534678
Object304	TGF_NucCyto	0.8470966001677654
Object305	TGF_NucCyto	1.4731449046912335
Object306	TGF_NucCyto	1.3081788520974968
Object307	TGF_NucCyto	0.9915078191418857
Object308	TGF_NucCyto	1.0193029673426839
Object309	TGF_NucCyto	0.7915078168806094
Object310	TGF_NucCyto	0.9713327034327459
Object311	TGF_NucCyto	1.0835709322009746
Object312	TGF_NucCyto	0.9446988380687658
Object313	TGF_NucCyto	1.3012738581313148
Object314	TGF_NucCyto	0.9646280725416195
Object315	TGF_NucCyto	1.043263947597019
Object316	TGF_NucCyto	0.7612969645812753
Object317	TGF_NucCyto	0.9866943509912645
Object318	TGF_NucCyto	0.9581401922315486
Object319	TGF_NucCyto	0.9042601592928456
Object320	TGF_NucCyto	1.3586228577864767
Object321	TGF_NucCyto	0.9592279475915777
Object322	TGF_NucCyto	1.08352979855026
Object323	TGF_NucCyto	1.2151230577768366
Object324	TGF_NucCyto	1.072884689433786
Object325	TGF_NucCyto	0.8909176258614753
Object326	TGF_NucCyto	0.9092662229090869
Object327	TGF_NucCyto	1.3919596780506243
Object328	TGF_NucCyto	1.019820375341809
Object329	TGF_NucCyto	1.2992681658812129
Object330	TGF_NucCyto	1.244013022439344
Object331	TGF_NucCyto	1.265188097788177
Object332	TGF_NucCyto	1.2547890641227835
Object333	TGF_NucCyto	0.8210007586266325
Object334	TGF_NucCyto	1.0732669699644226
Object335	TGF_NucCyto	0.9562311599325638
Object336	TGF_NucCyto	1.202636456841395
Object337	TGF_NucCyto	0.9720810719733021
Object338	TGF_NucCyto	1.245503577647896
Object339	TGF_NucCyto	0.9092675244770093
Object340	TGF_NucCyto	0.6298843852850556
Object341	TGF_NucCyto	0.9936401371282231
Object342	TGF_NucCyto	1.3671695234555157
Object343	TGF_NucCyto	0.9503958028160031
Object344	TGF_NucCyto	0.723479190990689
Object345	TGF_NucCyto	1.09284578491204
Object346	TGF_NucCyto	0.7092045176275159
Object347	TGF_NucCyto	0.968250911493795
Object348	TGF_NucCyto	0.9726054282172246
Object349	TGF_NucCyto	1.4038822374668571
Object350	TGF_NucCyto	0.9441910532110909
Object351	TGF_NucCyto	1.2024421840694242
Object352	TGF_NucCyto	1.089576144869057
Object353	TGF_NucCyto	0.9624439100277868
Object354	TGF_NucCyto	0.8962253023336824
Object355	TGF_NucCyto	0.9480940145677317
Object356	TGF_NucCyto	0.9240782816659858
Object357	TGF_NucCyto	1.1305282083847379
Object358	TGF_NucCyto	1.0218559485108478
Object359	TGF_NucCyto	1.5315187859788075
Object360	TGF_NucCyto	1.2106034892322453
Object361	TGF_NucCyto	1.1104997194300492
Object362	TGF_NucCyto	0.8809650631411596
Object363	TGF_NucCyto	1.0502174974485643
Object364	TGF_NucCyto	1.0020091506238789
Object365	TGF_NucCyto	0.8199899304632714
Object366	TGF_NucCyto	1.017819123817963
Object367	TGF_NucCyto	2.2581475868864236
Object368	TGF_NucCyto	0.9945526741626157
Object369	TGF_NucCyto	1.2352557730645473
Object370	TGF_NucCyto	1.2496404133783434
Object371	TGF_NucCyto	2.608674450042531
Object372	TGF_NucCyto	1.0816468428097274
Object373	TGF_NucCyto	1.179927169619389
Object374	TGF_NucCyto	1.34707143943669
Object375	TGF_NucCyto	0.9222949701676003
Object376	TGF_NucCyto	1.2606539034039983
Object377	TGF_NucCyto	0.9559040189137966
Object378	TGF_NucCyto	1.3894362572302668
Object379	TGF_NucCyto	0.7779228478393501
Object380	TGF_NucCyto	1.267932808264578
Object381	TGF_NucCyto	0.7994411043446785
Object382	TGF_NucCyto	1.259661085465176
Object383	TGF_NucCyto	1.2634524972126289
Object384	TGF_NucCyto	0.4713659208086188
Object385	TGF_NucCyto	0.5988430623274602
Object386	TGF_NucCyto	0.9453673263541835
Object387	TGF_NucCyto	1.0768012983908533
Object388	TGF_NucCyto	0.8511751306809036
Object389	TGF_NucCyto	1.2700185583240435
Object390	TGF_NucCyto	1.2556936975237682
Object391	TGF_NucCyto	1.4321208954683151
Object392	TGF_NucCyto	0.9675037480541007
Object393	TGF_NucCyto	0.66056383924245
Object394	TGF_NucCyto	1.308891047227075
Object395	TGF_NucCyto	1.098160487236354
Object396	TGF_NucCyto	1.0118784985651876
Object397	TGF_NucCyto	1.0693219105507625
Object398	TGF_NucCyto	1.726944794602272
Object399	TGF_NucCyto	0.806147019890501
Object400	TGF_NucCyto	1.0083051584203455
Object401	TGF_NucCyto	1.1761707353662132
Object402	TGF_NucCyto	1.156955447830314
Object403	TGF_NucCyto	0.8840860122736189
Object404	TGF_NucCyto	1.0353792330075802
Object405	TGF_NucCyto	0.7290997599240391
Object406	TGF_NucCyto	1.0523653571854479
Object407	TGF_NucCyto	1.1892672295373667
Object408	TGF_NucCyto	0.9893902699766025
Object409	TGF_NucCyto	1.2210626688440236
Object410	TGF_NucCyto	0.931800085170284
Object411	TGF_NucCyto	1.1724500896263153
Object412	TGF_NucCyto	1.0966890033919368
Object413	TGF_NucCyto	1.6357669310681278
Object414	TGF_NucCyto	1.138568820969619
Object415	TGF_NucCyto	1.0151376190821124
Object416	TGF_NucCyto	1.1893710692533723
Object417	TGF_NucCyto	0.8667181358400686
Object418	TGF_NucCyto	1.2434317229200293
Object419	TGF_NucCyto	1.13529338441002
Object420	TGF_NucCyto	0.8489020486455853
Object421	TGF_NucCyto	1.042318686596799
Object422	TGF_NucCyto	1.0385720989815304
Object423	TGF_NucCyto	1.1892441136709153
Object424	TGF_NucCyto	1.0128388654122094
Object425	TGF_NucCyto	0.7769056922431152
Object426	TGF_NucCyto	0.9573925171717896
Object427	TGF_NucCyto	1.0505646335169367
Object428	TGF_NucCyto	1.0509404378952278
Object429	TGF_NucCyto	0.8243067758213686
Object430	TGF_NucCyto	0.9302473608860014
Object431	TGF_NucCyto	1.103548628438471
Object432	TGF_NucCyto	1.10334231903495
Object433	TGF_NucCyto	0.9657719393251942
Object434	TGF_NucCyto	0.9846153600668623
Object435	TGF_NucCyto	0.8362703332322228
Object436	TGF_NucCyto	1.2773043346684878
Object437	TGF_NucCyto	1.099547292056711
Object438	TGF_NucCyto	0.9524965443922894
Object439	TGF_NucCyto	0.8564888533180981
Object440	TGF_NucCyto	0.9999624268497925
Object441	TGF_NucCyto	1.0496206136852777
Object442	TGF_NucCyto	1.330327861688127
Object443	TGF_NucCyto	1.2070105130084319
Object444	TGF_NucCyto	1.076794431271872
Object445	TGF_NucCyto	0.9829993079935608
Object446	TGF_NucCyto	0.8243450391078124
Object447	TGF_NucCyto	0.9695049620173145
Object448	TGF_NucCyto	1.227253640600515
Object449	TGF_NucCyto	1.1251414502392831
Object450	TGF_NucCyto	1.0463189611015524
Object451	TGF_NucCyto	1.1262271637446295
Object452	TGF_NucCyto	1.1119515582147048
Object453	TGF_NucCyto	0.9530757129125547
Object454	TGF_NucCyto	0.9762264387110949
Object455	TGF_NucCyto	1.3115688866798336
Object456	TGF_NucCyto	1.1700906506877742
Object457	TGF_NucCyto	1.2760356230223044
Object458	TGF_NucCyto	1.0108115168730445
Object459	TGF_NucCyto	1.207622240843138
Object460	TGF_NucCyto	1.1896793221033162
Object461	TGF_NucCyto	1.042882980062566
