# Supplementary material for: Parallelized multidimensional analytic framework applied to mammary epithelial cells uncovers regulatory principles in EMT
Source: Nat Commun. 2023 Feb 8;14:688. doi: 10.1038/s41467-023-36122-x (PMC9908882; doi:10.1038/s41467-023-36122-x)
Supplement: Supplementary file 12 — Source Data files [file 41467_2023_36122_MOESM12_ESM.zip › Source_Data_files/Source Data file ΓÇô Supp Fig 4d.txt]

Gene.names	Intensity
CCDC55_S403__1	13601
CCDC55_S194__1	8247.6
CLN3_S12__1	7795.6
CLN3_S14__1	2320.5
HDGFRP3_S91__1	57498
HDLBP_S944__1	4194.8
HDLBP_S31__1	18677
TCEB3_S125__1	13639
BAT3_S958__1	11817
BAT3_S967__1	2461.5
FNBP1L_S141__1	2340.2
BOP1_S56__1	1927.4
BOP1_S57__1	1029.3
USP36_S742__1	6383.6
BCL2L13_S402__1	640.72
BCL2L13_S281__1	36049
BCL2L13_S420__1	10672
KHSRP_S181__1	3889
KHSRP_S184__1	926.64
DDB2_S24__1	9071.4
DDB2_S26__1	6236.8
NOL4L_S130__1	3901.7
ELF4_S151__1	6775.8
ZNF446_S137__1	781.41
EIF5B_S190__1	9726
EIF5B_S107__1	6450.9
EIF5B_S113__1	157950
EIF5B_S164__1	143620
EIF5B_S214__1	146670
BSG_S166__1	7505.2
SPTBN1_S2167__1	1659.7
SPTBN1_S2140__1	9165
SPTBN1_S2104__1	30894
TEX2_S196__1	696.11
C18orf25_S66__1	21900
ZNF48_S220__1	58921
ZNF48_S221__1	80154
ZMYND8_S683__1	14296
ZMYND8_S352__1	1741.6
ZMYND8_S402__1	38578
ZMYND8_S579__1	50771
ZMYND8_S417__1	17950
MYEF2_S17__1	41103
SLC4A1AP_S74__1	800.45
MSH6_S226__1	891.59
MME_S6__1	1650.5
RBM15_S642__1	5989.3
RBM15_S65__1	4808.7
RBM15_S612__1	9662.1
RBM15_S680__1	6914.4
RBM15_S721__1	8381.3
RBM15_S248__1	21345
RBM15_S250__1	28979
THOC1_S560__1	9742.8
TMEM237_S62__1	1739.5
DNAJB14_S63__1	9932.5
GPR155_S603__1	918.29
INTS12_S128__1	4053.6
INTS12_S376__1	894.54
INTS12_S378__1	20050
NUMA1_S169__1	9921.9
NUMA1_S1741__1	32046
UGP2_S13__1	1687.8
RAVER1_S14__1	3141.9
MAP7_S395__1	6764.8
MST1R_S77__1	5175.4
RBM26_S127__1	17762
TJP1_S288__1	664.55
TJP1_S1019__1	11356
TJP1_S311__1	214.13
TJP1_S605__1	6963.8
TJP1_S167__1	5578
SENP3_S237__1	13624
SENP3_S99__1	2800.5
EEF1D_S133__1	12556
HECTD1_S357__1	1301.6
NCOR1_S49__1	7915.9
NCOR1_S899__1	2494.4
WDR20_S388__1	3093.1
WDR20_S465__1	5032.2
CYP26A1_S176__1	9380
ZNF638_S94__1	3787
ZNF638_S41__1	1098.3
FAM21A_S245__1	22691
CLASRP_S285__1	11023
INF2_S672__1	1804.1
KSR1_S17__1	2505.3
CTDP1_S621__1	693.48
RER1_S95__1	16914
MYO5B_S432__1	446.43
MYO5B_S433__1	6832.3
PUM2_S136__1	14183
PUM2_S182__1	14557
GPATCH4_S101__1	14870
ABLIM1_S527__1	11823
ABLIM1_S392__1	2408
ABLIM1_S595__1	2824
ABLIM1_S371__1	9822.3
NOLC1_S572__1	420900
NOLC1_S632__1	54579
NOLC1_S547__1	156950
OGFR_S465__1	4607.3
OGFR_S263__1	11548
OGFR_S326__1	15555
WAC_S8__1	4470.9
WAC_S359__1	4374.7
WAC_S19__1	23494
ABI1_S220__1	20794
ABI1_S178__1	59106
APTX_S64__1	7395.5
SRCAP_S371__1	14112
SRCAP_S2757__1	3131.9
SRCAP_S2610__1	1257.1
SRCAP_S1600__1	5565.6
MBD1_S198__1	13898
ABCC1_S614__1	1840.1
CDK18_S74__1	1641
UBE2V1_S102__1	935.39
NELFE_S173__1	2944.8
NELFE_S174__1	5568.4
NELFE_S176__1	13383
NELFE_S115__1	1559.1
ELMSAN1_S461__1	9412.1
SCAF8_S695__1	24840
POU2F1_S356__1	1182.1
SMARCA4_S846__1	1699.7
SMARCA4_S881__1	12195
SMARCA4_S124__1	797.58
FKBP15_S981__1	39916
RNF213_S1258__1	1554.1
NAV2_S1922__1	7718.2
NAV2_S1568__1	5927.1
SCAP_S477__1	555.71
SCAP_S448__1	3130.5
SCAF11_S278__1	59991
SCAF11_S736__1	12128
SCAF11_S738__1	1776.2
SCAF11_S756__1	5202.4
SCAF11_S345__1	9695
TVP23C_S6__1	350.85
ZFP91_S82__1	16756
ZFP91_S83__1	7555.8
ZFP91_S101__1	34204
PPAN_S119__1	40798
PI4KB_S96__1	9724.7
MED24_S38__1	686.22
MED24_S49__1	1580.2
ZCCHC11_S49__1	2551.9
DLG1_S675__1	977.23
DLG1_S542__1	3965.3
SLC26A6_S644__1	22489
KRIT1_S22__1	5066.6
HLCS_S79__1	1581.5
PEX1_S1154__1	18072
PEX1_S1124__1	1890.2
PVR_S408__1	3668
ARL6IP4_S42__1	11721
ARL6IP4_S130__1	9488.3
THOC2_S132__1	3392.2
THOC2_S185__1	9348.5
ABLIM3_S372__1	5842.7
ABLIM3_S373__1	13102
ABLIM3_S470__1	7470.1
ABLIM3_S471__1	6897.7
ABLIM3_S388__1	9564
ABLIM3_S282__1	27846
ABLIM3_S394__1	788.88
CAST_S117__1	20489
ARHGAP27_S98__1	6758.2
ARHGAP27_S264__1	4407.2
KDM2B_S399__1	2785.2
CHD4_S1528__1	32646
CHD4_S1342__1	9971
CHD4_S508__1	4743.7
CD276_S161__1	3884.5
GIT1_S388__1	2215.7
ZC3H8_S77__1	4741.6
EPB41L1_S86__1	34299
EPB41L1_S648__1	2738.3
EPB41L1_S75__1	1295.4
EPB41L1_S667__1	1569.6
EPB41L1_S783__1	1025.8
ERGIC3_S110__1	3199
C6orf203_S111__1	3714
MAP4K4_S375__1	15897
PKP4_S337__1	36666
PPP1R18_S145__1	2364
PPP1R18_S224__1	1134.4
HSPA1B_S632__1	8740.2
HSPA1B_S634__1	178.7
BRD2_S639__1	15918
SCRIB_S1267__1	2991.9
A0A0G2JMS7_S587__1	2540.7
SCRIB_S1480__1	8241.1
SCRIB_S1228__1	21013
SCRIB_S754__1	4676.8
SCRIB_S1139__1	13717
SCRIB_S1142__1	8308.2
SCRIB_S1367__1	3886
SCRIB_S423__1	35386
SCRIB_S1394__1	17570
OCLN_S302__1	1028.5
OCLN_S313__1	5798
MARVELD2_S161__1	7418.1
KANSL1_S7__1	520.82
BNIP3_S105__1	796.16
PHRF1_S1359__1	529.51
PHRF1_S1360__1	7724.9
PHRF1_S1202__1	27131
PHRF1_S1124__1	11500
PHRF1_S915__1	31128
PHRF1_S845__1	2487.1
PHRF1_S1191__1	19099
PHRF1_S867__1	19668
PHRF1_S991__1	1663
A0A0J9YWL0_S299__1	8882.7
A0A0J9YWL0_S257__1	1402.4
A0A0J9YWL0_S258__1	954.02
AIM1_S511__1	19792
TMEM184B_S329__1	1643.8
MATR3_S766__1	14855
MATR3_S631__1	10111
MATR3_S596__1	92874
MATR3_S598__1	491090
MATR3_S188__1	32973
MATR3_S208__1	10546
MATR3_S621__1	31041
CLN6_S7__1	11649
CLN6_S9__1	2416.3
ERC1_S17__1	10540
DOCK7_S173__1	7084.5
DOCK7_S183__1	2213.1
LRRC16A_S750__1	1408.7
SYTL2_S1824__1	23526
ELF1_S187__1	4742.9
HLA_S363__1	3334.1
HLA_S219__1	2777.2
DHX16_S103__1	659
DHX16_S160__1	27110
A0A1B0GTL5_S866__1	22925
A0A1B0GTL5_S938__1	5133.1
A0A1B0GTL5_S913__1	21728
RAB11FIP5_S482__1	9677.2
RAB11FIP5_S395__1	8256
RAB11FIP5_S307__1	29809
TJP2_S979__1	43952
TJP2_S980__1	24828
TJP2_S987__1	68875
TJP2_S245__1	30072
TJP2_S1160__1	53847
TJP2_S967__1	5382.8
TJP2_S131__1	27745
TJP2_S1069__1	1610.8
TJP2_S171__1	1803.4
TJP2_S175__1	16713
RALGAPA1_S1319__1	1090
RALGAPA1_S797__1	10357
PLEKHA6_S468__1	684.45
PLEKHA6_S479__1	28777
PLEKHA6_S862__1	2723.8
PLEKHA6_S797__1	87290
KIF21A_S1652__1	1321.3
ZBTB38_S309__1	30105
FARP1_S23__1	838.76
FARP1_S433__1	9079.3
FARP1_S427__1	344.73
A0A1B0GVI3_S67__1	45678
A0A1B0GW05_S25__1	13360
UBE2E3_S8__1	1492
HNRNPU_S4__1	31474
MPRIP_S82__1	11762
MPRIP_S85__1	15620
MPRIP_S276__1	2649
MPRIP_S13__1	2180.5
A0A1W2PPU9_S98__1	1774.5
TCEA1_S79__1	34257
DDX17_S599__1	3593.1
RAI1_S1327__1	3408
VPS51_S18__1	698.88
RALBP1_S29__1	2287.2
ENSA_S2__1	16152
BIVM_S751__1	1740.3
BIVM_S609__1	5922.4
NFIC_S216__1	29144
NFIC_S327__1	1287.5
NFIC_S355__1	3103.3
NFIC_S361__1	8062.9
NFIC_S345__1	7501.7
HARS2_S56__1	9708.1
CCDC82_S131__1	3157.4
CDK13_S105__1	1859.6
CDK13_S163__1	5176.1
CDK13_S140__1	4881.6
CCDC9_S386__1	8916.2
CTNNB1_S552__1	34496
CTNNB1_S191__1	23764
INADL_S1212__1	39013
INADL_S645__1	1306.6
PLEKHM2_S264__1	2079.5
EPB41L2_S39__1	8460
A0A2R8Y611_S661__1	32979
UCK2_S233__1	1611.9
CASK_S192__1	55158
ADNP_S725__1	2013.1
ADNP_S727__1	10841
TMF1_S344__1	15988
BPTF_S2408__1	2015.6
PPFIA1_S733__1	6292.8
RBBP6_S899__1	20035
RBBP6_S818__1	5390
RBBP6_S1573__1	10346
RBBP6_S808__1	8227.1
RBBP6_S810__1	3707.8
RBBP6_S1315__1	9321.6
BRAF_S732__1	16008
SAP130_S682__1	4028.4
RB1_S37__1	939.37
ARHGEF7_S34__1	8685.4
GLI3_S386__1	3995.5
GLI3_S605__1	8447.8
BCL11A_S574__1	868.44
KCTD1_S12__1	12077
PNPLA6_S411__1	341
PNPLA6_S1329__1	2415.5
CASC4_S247__1	2017.2
EPS8L2_S217__1	67461
EPS8L2_S240__1	18303
EPS8L2_S570__1	4395.5
DSC2_S651__1	686.17
TMEM57_S332__1	8130
PEX10_S246__1	290.17
RAB12_S117__1	1551.3
EIF2B5_S552__1	38530
BIRC6_S426__1	213.53
SEC16A_S891__1	6749.3
SEC16A_S391__1	4678.7
PRPF40A_S975__1	51344
PRPF40A_S925__1	4666.5
PRPF40A_S871__1	5264.8
MED19_S243__1	929.46
ARHGAP10_S269__1	480.25
ARHGEF37_S15__1	11425
PLEKHG3_S488__1	29661
PLEKHG3_S448__1	9188.7
PLEKHG3_S1081__1	7068.3
PLEKHG3_S631__1	14561
PLEKHG3_S643__1	1195.5
PLEKHG3_S1028__1	5958.9
RALGAPB_S187__1	10796
SLC39A7_S185__1	18575
SLC39A7_S186__1	76552
CXorf23_S139__1	5801.1
NBAS_S473__1	50586
NBAS_S475__1	1325.5
NBAS_S1937__1	2203.1
SPTBN2_S715__1	6239.1
FAM83G_S58__1	5124.3
ZNF316_S112__1	8630.1
USP14_S97__1	677.04
HMGN1_S76__1	10981
HMGN1_S79__1	79244
HMGN1_S89__1	180760
CGN_S137__1	8158.7
CGN_S214__1	4365.7
ARHGAP32_S856__1	6724.6
ARHGAP32_S952__1	10060
ARHGAP32_S703__1	2681.7
POM121C_S370__1	3392.1
MLLT4_S1141__1	29408
MLLT4_S1736__1	23057
MLLT4_S1234__1	3434.2
RUNX1_S227__1	7376.5
SRRM1_S747__1	29262
SRRM1_S749__1	12898
SRRM1_S806__1	12790
SRRM1_S704__1	1101.8
SRRM1_S705__1	132170
SRRM1_S910__1	56516
SRRM1_S913__1	46634
SRRM1_S684__1	41336
SRRM1_S445__1	63977
SRRM1_S447__1	9790.1
SRRM1_S714__1	4138.2
SRRM1_S715__1	17511
SRRM1_S716__1	45961
SRRM1_S10__1	7131.9
SRRM1_S397__1	6117.7
SRRM1_S692__1	3246
SRRM1_S694__1	1077.9
SRRM1_S409__1	26926
SRRM1_S883__1	173720
SRRM1_S674__1	65933
SRRM1_S778__1	8059.4
SRRM1_S784__1	3303.6
SRRM1_S424__1	2189.6
SRRM1_S426__1	39884
SRRM1_S458__1	24418
SRRM1_S388__1	12396
SRRM1_S536__1	20842
SRRM1_S654__1	19487
SRRM1_S655__1	28188
SRRM1_S722__1	29158
SRRM1_S724__1	50365
SRRM1_S662__1	73105
SRRM1_S569__1	41992
SRRM1_S571__1	9526.9
SRRM1_S625__1	65687
SRRM1_S592__1	953.62
SRRM1_S647__1	31495
SRRM1_S375__1	21756
SRRM1_S547__1	74876
SRRM1_S606__1	30399
SRRM1_S614__1	2728.7
SRRM1_S525__1	13452
SRRM1_S292__1	2350.3
SRRM1_S763__1	40648
SRRM1_S765__1	58985
MIEF1_S59__1	7992.7
STX12_S142__1	25212
EPHB2_S771__1	7590.7
NRD1_S94__1	18425
NFIA_S54__1	17343
NFIA_S67__1	6847.8
PEA15_S94__1	6130.4
ADGRL2_S442__1	3338.8
NMNAT1_S117__1	12641
TLK1_S134__1	2745.1
FAF1_S75__1	1184.7
PABPN1_S22__1	10783
ACSS2_S28__1	1242.2
ACSS2_S30__1	8916.2
DEK_S32__1	132160
PKD2_S230__1	3984.5
ITFG3_S21__1	28117
NDUFS1_S362__1	30628
EPS8L1_S567__1	3704.4
EPS8L1_S118__1	986.53
EPS8L1_S481__1	1124.9
GOSR1_S49__1	6900.8
ERBB2_S778__1	1080.5
TMBIM1_S81__1	4974.7
TMBIM1_S83__1	2054.5
FXR1_S324__1	3248.1
HNRNPC_S247__1	70782
HNRNPC_S220__1	588800
HNRNPC_S225__1	33119
HNRNPC_S228__1	76302
HNRNPC_S149__1	5456.9
CTPS1_S419__1	20297
DYNC1LI2_S156__1	10553
PPP1R7_S12__1	5154.8
PPP1R7_S27__1	7575.9
MECP2_S90__1	256.27
MECP2_S92__1	89093
SEPT2_S73__1	109630
CBX1_S89__1	282940
EIF3C_S166__1	17124
EIF3C_S39__1	25059
EIF3C_S909__1	6336.5
EML3_S157__1	1829.4
ACBD5_S182__1	55450
FGD4_S48__1	1612.9
FGD4_S609__1	492.39
RANBP3_S40__1	2550.1
RANBP3_S260__1	1697.9
NMT1_S46__1	13175
FNBP1_S296__1	31952
CPEB4_S97__1	4387.5
CPEB4_S99__1	4993.5
SNRNP27_S63__1	15753
SUMO1_S2__1	388650
PTMA_S2__1	3844
ATF2_S152__1	411.3
AGFG1_S103__1	17448
USP39_S82__1	2998.6
PLCH2_S454__1	4350
CDK14_S49__1	1097.1
GAPVD1_S803__1	22593
SORBS2_S26__1	3096.5
TREX1_S28__1	6751.1
RNF20_S136__1	2587
RNF20_S138__1	4942.6
CHMP2B_S169__1	2649.9
ZC3HC1_S62__1	13006
ZC3HC1_S352__1	21442
ZC3HC1_S292__1	3073.3
ZC3HC1_S301__1	25993
EIF2AK3_S434__1	6656.2
SSR3_S53__1	31901
RSRC1_S61__1	9284.5
UGP2_S2__1	527.93
FLCN_S9__1	5076.6
PDLIM4_S53__1	14793
PDLIM4_S61__1	15005
ARMC10_S45__1	1536.7
NAP1L4_S125__1	5129.9
CBX8_S166__1	35488
ZC3HAV1_S284__1	637.26
NCK1_S85__1	20141
NMD3_S468__1	2061.4
BBX_S794__1	4913.8
NCOR2_S2203__1	2445.6
NCOR2_S2258__1	3394.9
NCOR2_S2223__1	2611.9
RFTN1_S220__1	1048.4
ARVCF_S280__1	652.61
CAV1_S6__1	63087
STARD3NL_S175__1	1053.4
FARP1_S920__1	11078
FARP1_S903__1	15506
IP6K1_S127__1	11778
C7orf50_S143__1	984.21
ANKZF1_S56__1	12821
RBM5_S59__1	9581.3
RBM5_S78__1	3731.7
ZKSCAN1_S13__1	8448.6
SLC4A7_S84__1	21068
LRRFIP2_S96__1	22658
AKAP2_S201__1	6943.1
AKAP2_S442__1	13682
RCC1_S113__1	42193
NCL_S51__1	11857
LBR_S67__1	4115.5
LBR_S71__1	8772.9
LBR_S99__1	4957.2
LBR_S84__1	3174.3
LBR_S86__1	2831.9
FILIP1L_S551__1	802.16
CTNND1_S920__1	21113
CTNND1_S346__1	1853.5
CTNND1_S349__1	13625
CTNND1_S352__1	177.15
CTNND1_S230__1	26069
CTNND1_S847__1	364.82
CTNND1_S857__1	4641.3
CTNND1_S899__1	10163
CTNND1_S288__1	60610
CTNND1_S862__1	3231
CTNND1_S864__1	33432
CTNND1_S868__1	2536.9
CTNND1_S268__1	25336
CTNND1_S269__1	15195
PPP1R9B_S100__1	4931.4
CAMK2D_S34__1	13348
OCIAD1_S69__1	16288
RPS3A_S226__1	7597.9
SRPK1_S49__1	20599
IRX4_S194__1	6055.1
CLDND1_S185__1	16300
DDX41_S23__1	678.1
DDX41_S21__1	3108.7
GRAMD3_S86__1	1767
GRAMD3_S235__1	980.77
SEC31A_S799__1	34712
VCAN_S1129__1	1575.7
EXOSC9_S290__1	10081
TRPS1_S132__1	2595.1
DMTN_S201__1	1986.3
GDAP1_S11__1	1141.3
LYN_S13__1	9956
MTDH_S275__1	2276
MTDH_S512__1	7602.9
MTDH_S370__1	510650
PPP1R2_S96__1	4098.1
UBR5_S1543__1	15526
TACC2_S412__1	2764.1
TACC2_S167__1	20046
TACC2_S321__1	39225
C12orf43_S92__1	7159.9
ADD1_S170__1	5393.8
ADD1_S323__1	21129
ADD1_S64__1	36711
RBMS1_S5__1	3714.9
RBMS1_S7__1	1032.1
DYNC1I2_S95__1	4393.9
FAM91A1_S671__1	12507
ERMP1_S53__1	43080
ZC3H18_S46__1	4410.6
ZC3H18_S118__1	2996.1
ZC3H18_S866__1	97650
ZC3H18_S67__1	2465.5
ZC3H18_S95__1	1541.3
ZC3H18_S558__1	16033
ZC3H18_S892__1	42698
ZC3H18_S6__1	427.12
ZC3H18_S917__1	72361
ZC3H18_S876__1	5493.8
ZC3H18_S83__1	2781
MTA1_S241__1	3127.3
U2SURP_S931__1	1415.5
U2SURP_S968__1	3911.2
U2SURP_S973__1	18511
NEXN_S16__1	16207
TCOF1_S381__1	73769
TCOF1_S233__1	18022
TCOF1_S1257__1	37755
TCOF1_S1471__1	95333
TCOF1_S1378__1	52331
TCOF1_S1350__1	10441
TCOF1_S171__1	71691
TCOF1_S1228__1	6774.5
MARK2_S452__1	4563.4
MARK2_S491__1	1741.2
EIF4G1_S1046__1	3006.9
EIF4G1_S541__1	244.53
PCM1_S423__1	5415.1
PCM1_S65__1	2779.4
PCM1_S68__1	5876.2
MAP4_S806__1	14027
MAP4_S1841__1	1200.4
MAP4_S653__1	1847.7
DTNB_S494__1	1052.5
GOLGA4_S271__1	19793
GOLGA4_S41__1	3635.1
SDAD1_S548__1	14563
CSTF2_S544__1	3218.6
EIF4B_S406__1	9219.4
EIF4B_S494__1	1345.2
EIF4B_S503__1	49863
EIF4B_S509__1	28447
CALD1_S553__1	1949.4
CALD1_S196__1	8087.2
PHC3_S222__1	30034
PHC3_S801__1	2929.4
GALNT7_S103__1	4877.4
TNC_S72__1	746.58
DKFZp686H13261_S90__1	821.71
DKFZp686H13261_S58__1	5678
CAV2_S36__1	10104
HNRNPH1_S104__1	35107
LAD1_S369__1	55334
LAD1_S370__1	33427
LAD1_S191__1	14678
LAD1_S525__1	861.02
LAD1_S526__1	2859.7
LAD1_S499__1	9349
ATP11A_S159__1	376.3
ATP11A_S161__1	8435.3
KIAA0226_S42__1	4253.8
LRBA_S10__1	2105
LRBA_S1118__1	2848.3
NUP155_S928__1	13074
NUP155_S930__1	1441.9
GTF2IRD1_S448__1	1336.6
RABGEF1_S145__1	18646
PHLDB2_S420__1	4352.4
PHLDB2_S334__1	4220.5
RIOK1_S22__1	2006.6
PPIG_S672__1	129740
PPIG_S531__1	6862.2
PPIG_S382__1	131150
PPIG_S701__1	35674
PPIG_S702__1	71591
PPIG_S275__1	14537
PPIG_S400__1	49584
PPIG_S518__1	20367
RBM6_S230__1	14016
RBM6_S759__1	11877
CALD1_S196__1	93120
DYNC1LI1_S91__1	2754.3
DYNC1LI1_S400__1	2719.6
SSFA2_S641__1	18116
SSFA2_S644__1	2208.9
SSFA2_S593__1	19532
SSFA2_S737__1	2910.5
SSFA2_S739__1	17638
SSFA2_S665__1	1435.7
SSFA2_S668__1	2077.2
SSFA2_S1112__1	2243.6
SSFA2_S92__1	2846.7
PRKCDBP_S62__1	2333.8
EHBP1L1_S285__1	4706.8
TP53I11_S14__1	8635.5
DHCR7_S14__1	10746
TRIM29_S22__1	9925.5
TCP11L1_S55__1	2783.7
CLNS1A_S102__1	237.49
BANF1_S4__1	4834.2
BCLAF1_S177__1	315880
BCLAF1_S512__1	1235
BCLAF1_S198__1	9438.5
BCLAF1_S531__1	51085
BCLAF1_S496__1	150810
BCLAF1_S397__1	246500
BCLAF1_S658__1	44489
BCLAF1_S264__1	15434
BCLAF1_S268__1	15329
BCLAF1_S648__1	117610
BCLAF1_S161__1	25774
BCLAF1_S276__1	3379.1
BCLAF1_S217__1	1239.5
BCLAF1_S222__1	69070
BCLAF1_S285__1	36676
BCLAF1_S287__1	6084.5
BCLAF1_S290__1	25535
PLEKHA7_S115__1	3806.2
PLEKHA7_S116__1	1379.7
UBTF_S352__1	19924
MTFR1L_S141__1	468.42
MTFR1L_S6__1	17269
PTDSS2_S24__1	4481.2
PTDSS2_S16__1	5052
CSTF3_S723__1	51689
C11orf58_S17__1	33592
REPS1_S118__1	4084.4
REPS1_S513__1	3101.8
REPS1_S535__1	76620
HSF1_S363__1	11685
HSF1_S303__1	2581.1
LMO7_S591__1	1671
LMO7_S1102__1	36810
LMO7_S370__1	2778.4
LMO7_S1085__1	51217
LMO7_S1092__1	30758
LMO7_S1185__1	3745.5
LMO7_S269__1	4444
LMO7_S525__1	679.26
LTB4R2_S311__1	3862.7
CSRP1_S159__1	4362.3
CFL1_S3__1	27146
SF3B2_S272__1	1414.2
SF3B2_S292__1	6417.1
RRP8_S176__1	4052.1
PUM1_S467__1	5542.4
NSFL1C_S140__1	4201.6
NCBP1_S7__1	11719
XPO4_S521__1	4523.5
AFF1_S588__1	5127.5
BNC1_S982__1	12471
BNC1_S331__1	5392.4
STARD10_S238__1	3994.1
SLC3A2_S2__1	59570
ANKLE2_S17__1	5676.6
DMXL1_S1970__1	1328.4
ZNF516_S16__1	1059.1
BCKDHA_S371__1	10795
BCKDHA_S381__1	2169.5
DHX8_S460__1	5977.6
CPSF7_S48__1	906.75
MYO1C_S384__1	3450.5
MYO1C_S712__1	39636
TLE3_S286__1	2045.2
TLE3_S203__1	2037.5
EPN2_S173__1	15191
SIPA1_S737__1	166.28
SMARCA2_S1319__1	3586.5
RBMS1_S18__1	1276.4
SLC16A7_S104__1	60331
BAZ2A_S1367__1	13386
BAZ2A_S1740__1	1737.1
SART3_S10__1	2939.1
DDX23_S14__1	76646
DDX23_S16__1	12177
DDX23_S38__1	6520.9
DDX23_S109__1	20834
PACS2_S423__1	10285
RPLP0_S271__1	854.92
SLC38A1_S49__1	1603.6
SLC38A1_S52__1	33544
SMARCC2_S347__1	62296
SMARCC2_S283__1	7637.6
PPHLN1_S32__1	10371
PPHLN1_S85__1	36788
PPHLN1_S39__1	11076
PPHLN1_S42__1	3327.8
SENP6_S242__1	4038.3
GOLIM4_S555__1	34442
MRE11A_S687__1	2214.1
IGF2BP2_S167__1	4010
IGF2BP2_S168__1	2141.2
IGF2BP2_S170__1	15944
CLASP1_S340__1	3228.5
CLASP1_S427__1	4714
CLASP1_S353__1	15706
CLASP1_S933__1	6807.1
MTMR1_S663__1	1581.4
EIF2A_S501__1	14621
SPECC1L_S220__1	23178
CLK1_S140__1	1320.4
BYSL_S98__1	299710
KCNH8_S154__1	4287.7
LMO7_S1077__1	16980
LRWD1_S99__1	7380.9
LRWD1_S101__1	1705.7
ALG3_S11__1	2344.7
ALG3_S13__1	29292
CCAR2_S353__1	60193
API5_S279__1	46817
WDR55_S221__1	46687
NUP107_S37__1	673.07
PAPOLA_S155__1	4714.2
ZFYVE26_S297__1	316
HNRNPC_S285__1	27495
HNRNPC_S246__1	3603.8
MAX_S2__1	36210
NUMB_S294__1	884.75
NGDN_S118__1	12047
FRMD6_S448__1	1184.9
FRMD6_S467__1	10576
PSMA3_S78__1	449720
SNW1_S62__1	1385.3
DDX24_S39__1	8911.7
MIA2_S1131__1	11559
MIA2_S1182__1	1005.5
CCNK_S340__1	5148.8
RBM39_S136__1	194240
RBM39_S97__1	1104.5
CTNNA1_S655__1	36478
CTNNA1_S641__1	13253
TMPO_S156__1	29262
TMPO_S168__1	1647.3
TMPO_S66__1	74599
TMPO_S184__1	72527
SP110_S244__1	6451.6
SP110_S256__1	51104
SP110_S378__1	8820.7
PRKRA_S18__1	4896.1
SMC1A_S935__1	2367.5
SMC1A_S338__1	2734
CD44_S254__1	5270.4
CEP170_S281__1	1776.6
CEP170_S845__1	4394.6
ZYX_S312__1	1312.6
NF1_S612__1	1935
ANKHD1_S44__1	7173.4
TMEM201_S351__1	6946.5
LARP4B_S165__1	5220.9
LARP4B_S167__1	7452.7
LARP4B_S337__1	5150.5
LARP4B_S64__1	3621.5
RABL6_S493__1	2209.6
SH3PXD2A_S348__1	5751.6
PSMF1_S13__1	2778
DBNL_S198__1	3330.1
CSNK1E_S66__1	27621
TRIM16_S38__1	3376.7
TRIM16_S60__1	70362
TRIM16_S62__1	58001
ZHX3_S655__1	3697.6
KDM1B_S247__1	6583
ZNF462_S74__1	4104
RBM17_S62__1	41704
RBM17_S129__1	37799
ZNF185_S205__1	4704.4
ZNF185_S212__1	12339
ZNF185_S278__1	8911.7
ZNF185_S224__1	39900
ZNF185_S23__1	7728.8
RAD54L2_S984__1	1070.1
CCDC132_S346__1	2984.4
AGAP3_S67__1	2788.4
CENPC_S616__1	4913.4
FIP1L1_S214__1	4146.9
DNPH1_S238__1	1114.3
WDR26_S113__1	5224
CSNK1A1_S73__1	8598.9
COPB2_S73__1	4902
SORBS3_S57__1	1142
SORBS3_S42__1	1723
PTK2B_S136__1	924.34
BAG4_S26__1	15353
DPYSL3_S161__1	4621.8
RPLP2_S79__1	131630
RPLP2_S82__1	611580
ASAP3_S162__1	2183.3
RPS2_S183__1	1396.2
KLC1_S262__1	4423
KLC1_S231__1	1519.8
EMC4_S36__1	15843
RMDN3_S46__1	123650
RMDN3_S50__1	4196.5
TRPM7_S1503__1	5906.3
CERS2_S189__1	15095
PKNOX1_S41__1	4134.1
PEAK1_S826__1	1722.1
GLCE_S9__1	3482.7
L1CAM_S77__1	616.42
SNAP23_S110__1	10104
USP7_S18__1	29142
TERF2IP_S32__1	6107.1
BCKDK_S31__1	5273.2
CARHSP1_S30__1	11227
CARHSP1_S41__1	10971
THUMPD1_S86__1	4940.4
MACF1_S3922__1	548.9
MACF1_S3924__1	1545.7
CTU2_S101__1	3703.7
MON1B_S61__1	7206.8
EDC3_S161__1	1454.1
EDC3_S131__1	17087
HACD3_S89__1	19420
CLK3_S67__1	1309.4
HNRNPUL2_S185__1	275140
HNRNPUL2_S188__1	2839.5
HNRNPUL2_S193__1	120510
HNRNPUL2_S161__1	528710
HNRNPUL2_S168__1	6275.3
HNRNPUL2_S228__1	6195.9
ZFYVE19_S262__1	3821.2
AMFR_S270__1	4233.4
SPG21_S150__1	744.9
ZNF768_S52__1	1069.9
ZNF768_S94__1	3865.4
ZNF768_S108__1	5926.1
STUB1_S19__1	8019.1
PML_S408__1	8155
PML_S470__1	5377.7
PML_S479__1	3309
PML_S456__1	21194
PML_S457__1	42621
PML_S8__1	26801
PML_S36__1	28935
PML_S40__1	10232
RNPS1_S27__1	33337
RNPS1_S125__1	8227.9
PKM_S249__1	2312.4
ATXN2L_S600__1	1719
ATXN2L_S111__1	7299.9
ATXN2L_S339__1	7352.4
PML_S52__1	8155
PML_S162__1	5377.7
PML_S171__1	3309
PML_S174__1	10436
NUP93_S767__1	25933
NUP93_S52__1	16290
ESYT2_S654__1	28111
SORBS2_S377__1	2928.2
SORBS2_S420__1	24705
WDR44_S303__1	37615
ATAD2B_S623__1	833.71
SP140L_S155__1	1719.9
ZNF185_S64__1	7513.1
ZNF185_S152__1	11243
THEMIS2_S315__1	3677.9
ATG9A_S151__1	1878.4
RAF1_S500__1	17337
OPTN_S34__1	2408.4
MAST4_S879__1	2458.9
COBL_S102__1	24550
COBL_S332__1	4223.4
TNRC6A_S43__1	377.09
RALGPS2_S34__1	2846.2
RETSAT_S273__1	1426.2
TMEM44_S194__1	3572.9
FLVCR1_S335__1	772.41
FARP2_S80__1	936.4
PARP14_S998__1	19493
GIGYF2_S26__1	20441
GIGYF2_S258__1	15848
CCDC137_S18__1	5158.9
PLD2_S155__1	6258.8
CLUH_S702__1	7114.1
CIC_S54__1	1740.9
CIC_S2153__1	607.84
CIC_S1082__1	490.69
EIF4A3_S12__1	3307.9
VPS4A_S121__1	29654
SLC12A4_S919__1	10532
KDM2A_S11__1	558.82
DPF2_S142__1	9180
PTPN3_S425__1	12342
TOR1AIP1_S156__1	2606.7
TOR1AIP1_S157__1	62887
TOR1AIP1_S135__1	854.41
TOR1AIP1_S143__1	43654
TOR1AIP1_S243__1	19345
PHACTR2_S53__1	6472.9
CEP170B_S361__1	5946
CEP170B_S773__1	3045.1
BABAM1_S29__1	11278
FLII_S435__1	68715
HN1_S41__1	35618
CBFB_S46__1	6111.5
SRSF1_S238__1	11056
SRSF1_S199__1	45610
CHERP_S817__1	3580.5
C19orf47_S84__1	1679.3
OSBPL7_S272__1	347.15
YTHDC1_S308__1	8671.6
YTHDC1_S120__1	10812
SLC9A3R1_S171__1	17506
LLGL2_S961__1	3204.8
LLGL2_S965__1	64617
HELZ_S1127__1	18143
CDK12_S1082__1	7815.5
CDK12_S249__1	4553
CDK12_S356__1	3517.7
PRKAR1A_S83__1	6119.2
ATXN7L3_S63__1	1888.5
CXXC1_S6__1	7271.9
PPL_S1668__1	712.59
PPL_S14__1	11230
PPL_S1655__1	2112.8
VPS4B_S102__1	225010
KLC3_S151__1	4878.2
SYNGR2_S3__1	5228.3
FSTL3_S32__1	2212.9
GLYR1_S155__1	6560.6
GLYR1_S110__1	10508
GLYR1_S137__1	21821
GLYR1_S139__1	10140
GLYR1_S140__1	12128
NFIX_S254__1	2598.8
ZNF397_S142__1	4230.2
PQLC1_S110__1	26948
GTF2F1_S301__1	10816
GRAMD1A_S354__1	6879.6
GRAMD1A_S103__1	3495
DTNA_S182__1	3410
EXOSC5_S20__1	2862.7
SRRM1_S390__1	2189.6
SRRM1_S392__1	39884
TRIP10_S188__1	8273.2
PLEKHA4_S150__1	1314
RPL18A_S84__1	4501.4
MYO9B_S1290__1	6404
HOMER3_S54__1	12140
SUGP2_S901__1	3418.1
AP3B1_S276__1	54885
PGRMC1_S181__1	763760
PGRMC1_S57__1	233220
DFFA_S315__1	384.1
IGF2BP3_S184__1	1198.6
HMGN4_S80__1	24468
KPNA3_S60__1	33694
PITPNM1_S621__1	364.83
NOP56_S519__1	23435
NOP56_S520__1	402020
NOP56_S569__1	22911
NOP56_S570__1	94719
ARID1A_S604__1	227.03
ARID1A_S696__1	13646
ARID1A_S698__1	2160.9
ARID1A_S772__1	2804.8
ARID1A_S363__1	8297.4
ARID1A_S1755__1	1412.1
C2CD2L_S662__1	16510
TRAFD1_S415__1	4601.6
CHD2_S1789__1	5462.2
EI24_S56__1	10131
KMT2D_S1180__1	3626.5
SCAMP3_S76__1	8669.7
IRF6_S47__1	7059.8
PPP1R12A_S299__1	5795.3
PPP1R12A_S871__1	66281
GAK_S780__1	1420.6
ZNF609_S576__1	2738
ZNF609_S491__1	2919.9
ZNF609_S467__1	1846.3
SETD1A_S468__1	3320.2
SETD1A_S1103__1	495.29
ARHGEF11_S1458__1	6177
ARHGEF11_S1295__1	4512.4
SCAMP2_S319__1	5249.5
SCAMP2_S320__1	7592.7
PGRMC2_S90__1	189.08
NKRF_S428__1	3731.1
NKRF_S429__1	4958.3
CASC3_S148__1	104270
CASC3_S66__1	4536.2
INPPL1_S132__1	1046.7
STX7_S129__1	4959.5
CD3EAP_S490__1	3734.6
ASAP2_S701__1	6431.9
SIPA1L1_S1528__1	2057
SIPA1L1_S208__1	626.74
SIPA1L1_S1565__1	2733.9
SIPA1L1_S1549__1	2113
SIPA1L1_S1270__1	887.44
SIPA1L1_S1181__1	6223.7
SIPA1L1_S1585__1	8559.9
SART1_S448__1	9541.1
SRGAP3_S874__1	5331.6
DKFZp586F0420_S93__1	2553.1
PRPF3_S619__1	276110
PRKRIR_S141__1	3362.4
TGOLN2_S224__1	4891.2
TGOLN2_S71__1	58703
TGOLN2_S351__1	24306
TGOLN2_S352__1	9481.7
TGOLN2_S298__1	28072
HTATSF1_S579__1	2007.1
HTATSF1_S624__1	8085.9
HTATSF1_S498__1	36560
HTATSF1_S721__1	2630.7
HTATSF1_S702__1	7809
HTATSF1_S676__1	32363
HTATSF1_S642__1	76455
HTATSF1_S616__1	18568
PRKAB2_S184__1	1173.5
AKAP8_S328__1	1037.1
KIF1C_S1033__1	18077
MED14_S617__1	1156.3
SOX15_S37__1	2951
SIPA1L3_S1544__1	14757
ZFC3H1_S655__1	1519.4
ZFC3H1_S15__1	739.71
ZFC3H1_S28__1	4507.2
MAPKBP1_S761__1	16468
KDM1A_S69__1	1355.4
KDM1A_S166__1	10375
KDM1A_S855__1	3365.4
FZD6_S620__1	1538.9
FZD6_S653__1	14477
CCNT2_S549__1	2517.4
CCNT2_S601__1	3117.9
DPM1_S9__1	4494.9
TOM1_S462__1	1595.2
TOM1_S355__1	5686.6
PFKFB2_S483__1	4047.7
PFKFB2_S466__1	13736
DKC1_S494__1	810480
DKC1_S513__1	29189
DKC1_S453__1	5455.6
DKC1_S455__1	147410
BRD4_S601__1	1770.6
PHF2_S474__1	8083.9
PHF2_S905__1	1966.7
PHF2_S1059__1	20235
H2AFY_S173__1	10992
H2AFY_S138__1	18670
FLNB_S2107__1	2273.2
FLNB_S2135__1	2722.6
TACC1_S44__1	25670
PSIP1_S129__1	18180
PSIP1_S105__1	19331
PSIP1_S106__1	23725
PSIP1_S273__1	2115.6
PSIP1_S275__1	27153
SRSF10_S106__1	10411
SRSF10_S107__1	5313.5
SRSF10_S133__1	24441
SRSF10_S158__1	10684
SRSF10_S131__1	3172
TADA3_S298__1	1931.5
WBP4_S262__1	31996
MYCBP2_S2871__1	8175.5
MYCBP2_S2839__1	14061
SNRNP200_S225__1	38759
PIAS1_S485__1	464.2
PIAS1_S488__1	5633.3
RSL1D1_S427__1	33482
RSL1D1_S361__1	139590
RSL1D1_S443__1	38582
SNCG_S124__1	4754.8
SRP72_S621__1	3978.3
STK10_S438__1	2844.5
TOMM70A_S91__1	41394
TOMM70A_S96__1	10313
UFL1_S458__1	570210
UFL1_S462__1	81042
TJP3_S319__1	1723.6
TJP3_S346__1	8996.2
SCEL_S91__1	39230
SCEL_S389__1	93142
SCEL_S68__1	16073
SCEL_S347__1	16042
SCEL_S475__1	14710
RTN3_S30__1	398.78
STBD1_S211__1	5071.7
ZRANB2_S120__1	41784
ZRANB2_S153__1	55649
ZRANB2_S280__1	38465
ZRANB2_S188__1	75424
KAT7_S57__1	7062.3
KAT7_S124__1	3970.1
MPZL1_S210__1	3295.4
ZBTB7A_S337__1	35812
ZBTB7A_S526__1	22815
SLU7_S215__1	27623
CD2BP2_S195__1	27597
CD2BP2_S49__1	41912
SVIL_S245__1	25628
SVIL_S707__1	26885
SVIL_S914__1	1495.1
SVIL_S221__1	7377.4
SVIL_S263__1	1312.9
SVIL_S270__1	3654.4
SVIL_S968__1	1984
PARN_S619__1	5564.5
CLDN7_S206__1	22617
CLDN7_S207__1	27901
PCNT_S3242__1	2421.1
PCNT_S2352__1	990.3
CDS2_S21__1	29329
CDS2_S33__1	3142.1
SDPR_S27__1	6438.9
SDPR_S35__1	3023.2
BAG3_S173__1	5950
BAG3_S274__1	8694.8
AIFM1_S116__1	1309.7
PAK4_S104__1	14872
PAK4_S291__1	5261.4
ACTL6A_S233__1	10436
LMNA_S612__1	2621.9
LMNA_S615__1	5498
LMNA_S619__1	3057.7
LMNA_S404__1	35146
LMNA_S406__1	90535
LMNA_S407__1	129210
LMNA_S414__1	17885
LMNA_S277__1	50562
LMNA_S390__1	150830
LMNA_S392__1	96158
LMNA_S458__1	171320
LMNA_S463__1	63299
LMNA_S22__1	4231.1
LMNA_S428__1	17977
LMNA_S429__1	36152
LMNA_S636__1	1658.1
FTH1_S179__1	67727
FTH1_S183__1	28907
HSPB1_S199__1	7715.8
HSPB1_S15__1	30713
HSPB1_S82__1	67142
HSPB1_S83__1	14544
HSPB1_S86__1	7412.6
SSB_S366__1	117730
KRT18_S34__1	6625.7
KRT18_S42__1	12296
KRT18_S18__1	1777
KRT18_S7__1	3388.2
ATP5B_S529__1	64355
NPM1_S243__1	17790
ITGAV_S1046__1	4899.1
CENPB_S156__1	8794.2
ADRB2_S246__1	1205.4
EPRS_S885__1	10972
EPRS_S886__1	11678
HSP90AA1_S231__1	122330
HSP90AA1_S263__1	780310
SP1_S56__1	1235.8
SP1_S59__1	3400.8
HSP90AB1_S226__1	178320
HSP90AB1_S255__1	1754900
PDHA1_S232__1	20285
PDHA1_S293__1	55600
PDHA1_S295__1	5510.9
COL4A2_S1475__1	1313.4
SNRNP70_S320__1	16419
SNRNP70_S410__1	23506
SNRNP70_S226__1	22044
ITGA5_S127__1	13385
VIM_S459__1	4913.8
VIM_S339__1	2958.1
VIM_S72__1	5024
VIM_S73__1	2486.7
VIM_S214__1	3170
VIM_S5__1	14287
VIM_S10__1	6133.5
VIM_S39__1	1505.7
CSF1_S533__1	1615.4
HNRNPA1_S363__1	5926.9
HNRNPA1_S4__1	29479
HNRNPA1_S6__1	285810
PARP1_S782__1	13609
TFPT_S180__1	5505.9
PGBD3_S554__1	4040.3
HIST1H1E_S187__1	13062
HIST1H1E_S36__1	22914
HIST1H1E_S2__1	9762.2
HSPD1_S70__1	167
MAP2_S833__1	11339
MAP2_S1790__1	22466
MAP2_S1782__1	4835
HSPA8_S254__1	21588
TOP1_S10__1	1215.9
TOP2A_S1106__1	46538
IGF2R_S2346__1	9419.4
IGF2R_S2347__1	11022
SRF_S224__1	770.12
TPR_S2037__1	1766.5
SRC_S17__1	8166.6
PRKAR2A_S78__1	4608.4
PRKAR2A_S80__1	5944
PRKAR2A_S99__1	2504.9
CD99_S168__1	1269.7
HNRNPL_S185__1	23983
HNRNPL_S188__1	943.52
HNRNPL_S52__1	24263
JUP_S182__1	2516.9
FOSL2_S19__1	26486
FOSL2_S200__1	20604
FOSL2_S230__1	6081.1
FOSL2_S308__1	1949.5
DSP_S22__1	50601
DSP_S176__1	50222
DSP_S2820__1	1863.9
DSP_S2821__1	8819.2
DSP_S2825__1	49401
DSP_S53__1	47229
DSP_S1127__1	30004
DSP_S2207__1	28696
DSP_S2209__1	28246
DSP_S32__1	15649
H2AFX_S140__1	11144
ITGB4_S1457__1	3733.5
ITGB4_S1474__1	3181.2
ITGB4_S1696__1	21696
HIST1H1B_S18__1	128110
ATP2A2_S663__1	21350
YBX3_S203__1	4862.1
HMGA1_S102__1	70891
HMGA1_S103__1	11190
HMGA1_S36__1	4915.3
HMGA1_S8__1	69073
HMGA1_S9__1	32449
TMEM11_S13__1	10103
VCL_S290__1	4941.1
PTPRA_S185__1	11585
PTPRA_S189__1	13936
SON_S1769__1	1271.8
SON_S1556__1	37629
SON_S1697__1	1676.5
SLC9A1_S783__1	4497.9
SLC9A1_S785__1	42727
SLC9A1_S703__1	9589
SLC9A1_S693__1	14458
EIF2S2_S2__1	135810
LMNB1_S23__1	1490
LMNB1_S393__1	15731
CDK11B_S752__1	17755
CDK11B_S113__1	5739.2
CDK11B_S115__1	17538
CDK11B_S47__1	878.5
CDK11B_S72__1	4749.2
CDK11B_S234__1	4020.7
FLNA_S2125__1	36967
FLNA_S2131__1	2729.5
FLNA_S2153__1	4392.1
VDAC1_S104__1	145660
UBA1_S13__1	26219
SPRR2B_S60__1	4797
HNRNPA2B1_S259__1	5481.9
HNRNPA2B1_S231__1	18713
HNRNPA2B1_S341__1	2970.7
HNRNPA2B1_S344__1	11187
TGM1_S95__1	198970
TGM1_S24__1	68077
TGM1_S35__1	25710
SP100_S231__1	11336
SP100_S18__1	3574.2
SP100_S157__1	25068
SP100_S476__1	4237.1
SP100_S362__1	16995
ATP2B4_S328__1	8837.8
EEF1B2_S106__1	10859
EEF1B2_S95__1	547.93
POLR2A_S1861__1	4221.6
POLR2A_S1917__1	1284.5
YY1_S118__1	4374
DNAJB2_S311__1	26371
DNAJB2_S313__1	33006
ITGA3_S1042__1	7526.5
U2AF2_S79__1	10282
U2AF2_S2__1	236.86
PTBP1_S141__1	13670
STOM_S10__1	3371.1
CANX_S583__1	138350
CANX_S554__1	949570
CANX_S564__1	592140
MARCKS_S145__1	3854.4
MARCKS_S118__1	2985.1
MARCKS_S134__1	8686.5
MARCKS_S27__1	45823
MARCKS_S101__1	19505
NKTR_S379__1	19846
NKTR_S1146__1	6302.5
HLA_S352__1	5956.6
HLA_S343__1	2474.5
HLA_S352__1	6632.1
AKT1_S124__1	3109
DSG3_S985__1	5119.6
DSG3_S771__1	2323.5
MYH9_S1943__1	1572300
MYH10_S1975__1	8086.5
NUP214_S678__1	23358
NUP214_S430__1	33344
SLC16A2_S8__1	8057.1
RBMX_S326__1	6591.9
RBMX_S328__1	3757
RBMX_S208__1	15584
RBMX_S249__1	2620.5
RBMX_S251__1	1055.6
RBMX_S352__1	14179
RBMX_S175__1	4084.9
RBMX_S88__1	12428
RBMX_S316__1	5901.7
PBX2_S330__1	1404.1
ETV6_S213__1	1077.9
NAA10_S186__1	8410.2
TMPO_S184__1	4706
HTT_S1874__1	4511.2
VDAC2_S115__1	14499
MKI67_S308__1	2387.5
MKI67_S357__1	10958
NOP2_S786__1	1070.9
NOP2_S732__1	2085.3
ATRX_S729__1	14089
ATRX_S677__1	27692
YAP1_S289__1	767.95
PLA2G4A_S729__1	3504
PLA2G4A_S437__1	12088
PRRC2A_S380__1	941.28
PRRC2A_S383__1	4345.6
PTDSS1_S442__1	114970
MARCKSL1_S165__1	3571.1
MARCKSL1_S22__1	4761.4
PCYT1A_S362__1	4359.4
PCYT1A_S329__1	13222
PCYT1A_S331__1	7172.3
PCYT1A_S319__1	7216.8
PCYT1A_S323__1	28530
PCYT1A_S343__1	3162.1
MCM2_S139__1	6823.4
MCM2_S26__1	1713.2
MCM2_S27__1	22695
MCM2_S40__1	1487.2
MCM2_S41__1	3961.3
RBM25_S703__1	1944.6
RBM25_S677__1	33854
RBM25_S583__1	218450
CLK2_S50__1	5440
NUP153_S192__1	18403
NUP153_S209__1	1744.7
NUP153_S217__1	3757.3
RANBP2_S2454__1	575.12
RANBP2_S1400__1	22206
RANBP2_S781__1	17780
RANBP2_S1509__1	1763.2
RANBP2_S837__1	442.11
RANBP2_S1160__1	6849.2
GSK3A_S41__1	945.03
EMD_S49__1	3996.9
SLC26A2_S12__1	4532.3
SLC26A2_S36__1	20913
FXR2_S601__1	9557.6
MECP2_S360__1	26881
HCFC1_S1507__1	1916.9
HDGF_S165__1	103250
HDGF_S202__1	8253.2
HDGF_S206__1	20831
HDGF_S132__1	143280
HDGF_S133__1	258830
HNRNPA3_S14__1	3136.2
HNRNPA3_S358__1	92584
HNRNPA3_S366__1	7503.1
HNRNPA3_S370__1	4491
RBM5_S624__1	11757
HMGA2_S44__1	34544
NUP98_S623__1	12723
NUP98_S612__1	5645.7
NUP98_S934__1	3818.5
NUP98_S888__1	193880
ACLY_S455__1	20705
ACLY_S457__1	18473
SLC16A1_S483__1	7797.6
SLC16A1_S498__1	15409
SLC16A1_S467__1	85842
SLC16A1_S213__1	6034.1
ATXN1_S238__1	3275.8
ATN1_S34__1	5043.1
ATN1_S645__1	3353.7
ATN1_S661__1	7034.7
RAD23A_S123__1	28061
RAD23A_S125__1	22871
RAD23B_S160__1	37065
EPHB4_S769__1	408.01
VCP_S775__1	8864
MFAP1_S116__1	2769.7
ELL_S186__1	12940
ADAR_S825__1	52143
WDR4_S391__1	5127.3
EPPK1_S2718__1	29847
SEC61B_S14__1	10574
SEC61B_S17__1	196440
DSTN_S3__1	413.93
RAB8A_S185__1	4710.3
RPL37_S96__1	11643
RPL37_S97__1	4146
HNRNPK_S284__1	41734
RRAS2_S186__1	56124
TRA2B_S99__1	822.34
TRA2B_S264__1	60411
TRA2B_S266__1	28884
TRA2B_S2__1	7458.3
GNAS_S352__1	36980
YBX1_S313__1	5928.9
YBX1_S314__1	16871
YBX1_S174__1	44891
YBX1_S176__1	8875.6
YBX1_S165__1	125360
TUBA1A_S439__1	3375.9
SIRPA_S406__1	5614.3
GTF2I_S823__1	19817
SRPK2_S10__1	9330.6
ST5_S368__1	5092.8
ST5_S48__1	854.57
PRKDC_S3205__1	27774
PRKDC_S2612__1	11369
PRKDC_S2624__1	16453
ADAM17_S791__1	1157.3
BASP1_S164__1	62065
FOXK1_S445__1	12967
FOXK1_S441__1	2484.3
RBM10_S738__1	5965.9
RBM10_S89__1	554.04
RBM10_S718__1	8336
RBM10_S723__1	25485
NFKB2_S222__1	8538.3
SET_S7__1	109250
SRSF2_S206__1	27582
SRSF2_S208__1	87267
SRSF2_S220__1	1636.2
SRSF2_S221__1	1636.2
SRSF2_S191__1	35753
SRSF2_S189__1	19244
SRSF2_S26__1	34270
FOXK2_S398__1	7892.1
CAP1_S308__1	17333
SLC7A5_S35__1	7393.3
XPC_S884__1	2773.3
PLCB3_S1105__1	3114.1
AKAP17A_S633__1	9116.7
AKAP17A_S537__1	17601
TOP2B_S1550__1	9128.1
TOP2B_S1552__1	21911
TOP2B_S1524__1	7354.5
MLLT1_S292__1	19160
MLLT1_S475__1	35048
MLLT1_S315__1	29896
CAV1_S37__1	260430
CAV1_S9__1	648.33
KMT2A_S3511__1	2148.4
KMT2A_S1858__1	4840.9
KMT2A_S2098__1	3675.5
LMNB2_S422__1	5514.1
LMNB2_S424__1	8918.7
CEBPZ_S629__1	66095
PTPN12_S673__1	2720.9
SRSF11_S434__1	375980
SRSF11_S414__1	13968
SRSF11_S449__1	45698
PRKCD_S645__1	10387
PRKCD_S304__1	1918.7
BCAR2_S491__1	4628
BCAR2_S778__1	953.8
GFPT1_S261__1	5248
CKAP4_S17__1	3023.7
KHDRBS1_S20__1	4372.8
SRSF4_S431__1	7610.3
SRSF4_S78__1	4108.3
SRSF4_S269__1	28671
SRSF4_S267__1	16953
PCDH1_S984__1	27327
DHX9_S449__1	252.97
SLC20A2_S256__1	8680.5
CAMSAP2_S464__1	2844.7
NSUN2_S743__1	9909.6
NSUN2_S751__1	1393.8
NSUN2_S456__1	29454
AHNAK_S5110__1	9980.5
AHNAK_S5752__1	13060
AHNAK_S176__1	480.13
AHNAK_S177__1	8465.8
AHNAK_S93__1	157700
AHNAK_S5731__1	166990
AHNAK_S5739__1	40987
AHNAK_S5841__1	72529
AHNAK_S5851__1	10496
AHNAK_S5854__1	494.96
AHNAK_S539__1	4359.1
AHNAK_S5780__1	3811.4
AHNAK_S5782__1	79705
AHNAK_S5784__1	28336
AHNAK_S5448__1	8954
AHNAK_S135__1	154800
AHNAK_S210__1	19319
AHNAK_S212__1	1926.5
AHNAK_S216__1	70013
AHNAK_S5077__1	32025
FCHO2_S394__1	12299
FCHO2_S403__1	14351
GALNT2_S94__1	2810
FOXO1_S256__1	78491
GTF3C1_S1854__1	3091.5
GTF3C1_S1856__1	10058
GTF3C1_S1068__1	42802
GTF3C1_S739__1	33922
ASPH_S29__1	6786.9
AKAP13_S2345__1	32167
STX4_S117__1	82951
SFSWAP_S283__1	48473
CHD3_S713__1	26513
CHD3_S597__1	9716.2
CHD3_S1601__1	885.5
TP53BP1_S1362__1	24551
TP53BP1_S1068__1	12585
TP53BP1_S222__1	10803
TP53BP1_S552__1	64788
TP53BP1_S525__1	543.04
TP53BP1_S1114__1	13459
TP53BP1_S500__1	17171
TP53BP1_S265__1	5068.7
TP53BP1_S830__1	11148
TP53BP1_S831__1	20891
TP53BP1_S294__1	36910
TP53BP1_S380__1	28921
TP53BP1_S1317__1	27997
ILF3_S62__1	291120
ILF3_S482__1	74384
ILF3_S382__1	168310
ARHGAP5_S1218__1	20033
ZBTB17_S120__1	4515.2
CHAF1B_S410__1	4922.6
REST_S864__1	1473.3
PRKAA1_S508__1	64102
PRKAA1_S496__1	24926
PRKAA1_S498__1	18155
PRKAA1_S486__1	5215.6
PAK2_S2__1	244.46
CBX3_S93__1	23964
CBX3_S95__1	43523
CBX3_S97__1	5420.6
CBX3_S99__1	4966.6
CBX3_S176__1	2243.7
PSMD2_S16__1	26052
SRSF9_S204__1	47106
SRSF9_S211__1	3595.7
SRSF9_S189__1	34564
SRSF9_S193__1	3319.9
SRSF6_S314__1	8706.1
SRSF6_S316__1	55696
SRSF6_S265__1	21311
SRSF6_S272__1	2713.3
SRSF6_S301__1	400.2
SRSF6_S303__1	33429
TRIM28_S19__1	133030
TRIM28_S594__1	1898.7
TRIM28_S473__1	4489.1
G3BP1_S232__1	39129
G3BP1_S149__1	11156
PTK7_S784__1	7568.9
PLD1_S747__1	1746.3
SNTB2_S95__1	14188
SNTB2_S110__1	59130
TCOF1_S1111__1	26435
PDAP1_S60__1	37289
PDAP1_S63__1	1409.6
ADAM9_S758__1	8739.6
FKBP5_S13__1	22965
SQSTM1_S332__1	4433.8
SQSTM1_S272__1	16718
PRPF4B_S257__1	78772
PRPF4B_S431__1	23394
PRPF4B_S335__1	7707.8
PRPF4B_S20__1	12878
PRPF4B_S277__1	18706
PRPF4B_S283__1	16156
PRPF4B_S230__1	3832.8
PRPF4B_S232__1	27398
PRPF4B_S578__1	949.32
PRPF4B_S292__1	6023.7
PRPF4B_S294__1	9462
PRPF4B_S387__1	19909
HDAC1_S393__1	99516
STIM1_S257__1	3378.6
STIM1_S521__1	2980.9
STIM1_S618__1	3339.8
TRA2A_S215__1	1145
TRA2A_S20__1	11383
TRA2A_S100__1	2326.5
TRA2A_S2__1	2697.9
KRR1_S3__1	4660.8
PWP1_S50__1	45303
TPBG_S418__1	4002.4
THOC5_S28__1	13274
SHROOM2_S974__1	1701
SPTAN1_S1031__1	13854
SPTAN1_S1217__1	3927.7
HNRNPD_S87__1	1444.8
HNRNPD_S80__1	2482.6
HNRNPD_S82__1	16258
HNRNPD_S83__1	28073
DSG2_S703__1	13938
TRIM29_S21__1	4538
SAFB2_S233__1	9072
SAFB2_S234__1	13018
SAFB2_S246__1	3498.6
SAFB2_S109__1	4341.3
UBAP2L_S116__1	4323.2
UBAP2L_S609__1	4709.1
UBAP2L_S454__1	6086.4
UBAP2L_S467__1	60441
UBAP2L_S477__1	7057.7
CTTN_S405__1	2830.1
ITPR3_S934__1	5373.2
ITPR3_S937__1	36139
ITPR3_S2670__1	3561.1
ITPR3_S916__1	4605.7
ITPR3_S1832__1	32015
ITPR3_S1834__1	44229
ITPR3_S1843__1	213
TRIP12_S310__1	2728.5
TRIP12_S312__1	5847
TRIP12_S75__1	2889.1
TRIP12_S77__1	27367
TRIP12_S85__1	14674
TRIP12_S1016__1	25676
MDC1_S793__1	3331.9
MDC1_S376__1	14293
CLINT1_S234__1	2766.5
KANK1_S325__1	2119.5
USP10_S576__1	4042.9
USP10_S211__1	4515.1
MVP_S873__1	12455
GOLGB1_S539__1	5649.5
MEF2D_S444__1	3972.3
LASP1_S146__1	76625
WTAP_S306__1	18694
SNX17_S409__1	1902.2
BRD3_S563__1	7582.3
BRD3_S263__1	3627.1
WDR43_S590__1	35839
WDR43_S77__1	23389
PLEC_S1435__1	3641.7
PLEC_S4613__1	24636
PLEC_S4618__1	7698
PLEC_S4622__1	34425
PLEC_S4626__1	131300
PLEC_S2578__1	1456.4
PLEC_S1721__1	104630
PLEC_S4672__1	2989.5
PLEC_S4675__1	3724.8
PLEC_S720__1	66386
PLEC_S4386__1	159070
PLEC_S4389__1	37316
PLEC_S4396__1	7108.3
PLEC_S1047__1	3970.1
PPP2R5A_S41__1	5439.6
PVRL1_S422__1	5519.8
PVRL1_S434__1	2956.4
PVRL1_S435__1	7952
PCBP1_S189__1	7336.3
PCBP1_S190__1	3772.3
PCBP2_S189__1	1759.7
SAFB_S383__1	59743
SAFB_S604__1	4362.8
SAFB_S582__1	85708
SF3A1_S359__1	67158
MED1_S1156__1	7037.6
MED1_S996__1	1974.1
MED1_S1000__1	2491.4
HMGN3_S93__1	8078.8
HMGN3_S78__1	7019.1
HMGN3_S6__1	132660
PTPN14_S314__1	10105
PTPN14_S760__1	2386.6
PTPN14_S578__1	951.22
PTPN14_S593__1	2017.7
PTPN14_S594__1	977.53
NAB2_S6__1	2445.5
MLF2_S238__1	1261.7
ZKSCAN8_S193__1	5806.1
CCDC6_S244__1	2432.8
CCDC6_S323__1	645.58
CCDC6_S419__1	32792
PKN2_S583__1	1672.8
TAF12_S51__1	14113
PPP2R5E_S33__1	3807.1
SRSF7_S231__1	9659.1
SRSF7_S233__1	38878
SRSF7_S227__1	52111
SRSF7_S192__1	78355
SRSF7_S194__1	17161
DBN1_S381__1	931.79
DBN1_S142__1	24207
DBN1_S337__1	28496
DBN1_S339__1	4688.9
IFI16_S106__1	4063.7
IFI16_S153__1	171370
FAM110C_S202__1	10217
TMEM132A_S529__1	10492
PDS5A_S1305__1	2542
TRAF4_S100__1	6111.8
KIAA1109_S3894__1	1700.8
KIAA1109_S2755__1	2379.3
FAM83E_S324__1	5056.9
AAK1_S678__1	23400
MAP7D1_S70__1	2562.9
LARP7_S261__1	105350
TBC1D10B_S678__1	1890.9
ANO6_S256__1	3938
PDCD4_S457__1	17723
PDCD4_S94__1	20928
FNDC3B_S208__1	432.99
C17orf85_S25__1	11880
C17orf85_S500__1	26223
CYBRD1_S253__1	16986
CYBRD1_S260__1	147210
DCAF6_S657__1	547.25
NEO1_S968__1	2012.6
FAM133B_S246__1	2274.2
SH3KBP1_S227__1	5340.5
MIA3_S1906__1	6593.8
RRP12_S1080__1	15505
DSN1_S58__1	1324.8
DSN1_S81__1	789.95
NCOA5_S21__1	10073
DCAF10_S92__1	3284.2
NUP188_S1709__1	11260
HP1BP3_S110__1	58791
HP1BP3_S431__1	17517
ABCF1_S229__1	103060
ABCF1_S110__1	81079
DST_S140__1	3441.9
FAM83B_S466__1	2671.7
FAM83B_S869__1	27081
C6orf132_S275__1	6468.8
C6orf132_S969__1	20210
C6orf132_S449__1	14703
ZC3H13_S642__1	11850
ZC3H13_S643__1	20143
ZC3H13_S198__1	4456.8
ZC3H13_S986__1	9363.9
ZC3H13_S993__1	3609.8
ZC3H13_S265__1	663.7
ZC3H13_S242__1	1150.6
ZC3H13_S1208__1	18113
ZC3H13_S831__1	4325.3
ZC3H13_S110__1	9154.6
ZC3H13_S1279__1	10938
ZC3H13_S381__1	5674.3
ZC3H13_S1438__1	571.79
ZC3H13_S877__1	18544
ZC3H13_S77__1	10103
ZC3H13_S1191__1	41459
UBR4_S2719__1	4431.9
STRIP1_S335__1	36571
RPRD2_S614__1	2308.6
RPRD2_S374__1	4492.9
RPRD2_S769__1	7743.9
RPRD2_S485__1	11560
RPRD2_S593__1	13438
PRPF38B_S290__1	1348.5
PRPF38B_S491__1	16758
PRPF38B_S527__1	43546
PRPF38B_S529__1	9030
TTC39B_S524__1	1706.6
ZNF318_S2101__1	3559.9
ZNF318_S1238__1	863.29
ZNF318_S1243__1	7279.2
ZNF318_S40__1	1755.4
FAM171A1_S849__1	651.26
ARHGEF16_S230__1	30212
ZMYM4_S1241__1	21120
ZMYM4_S122__1	83915
TBC1D9B_S435__1	7811.3
TBC1D9B_S995__1	6988.4
MAP1S_S759__1	2407.4
MAP1S_S640__1	1045.1
HGSNAT_S243__1	899.74
INTS3_S502__1	2069.4
INTS3_S1042__1	5046.9
KIAA1429_S173__1	10051
KIAA1429_S1579__1	30229
KIAA1429_S138__1	581.43
OTUD7B_S467__1	17912
SMEK1_S774__1	3808.4
SDE2_S278__1	15948
LCN8_S87__1	4679.9
NIPBL_S2658__1	25657
REEP3_S210__1	26670
KIAA1211L_S92__1	5317.9
KIAA1211L_S490__1	1606.3
KIAA1211L_S113__1	3980.9
PTRF_S40__1	45027
PTRF_S300__1	399.9
PTRF_S171__1	5386.9
ZCCHC8_S598__1	4778.7
ZCCHC8_S427__1	2655.3
EDC4_S879__1	23493
CNNM4_S664__1	12466
TMEM154_S174__1	3276.2
TMEM154_S179__1	2932.7
TMEM154_S115__1	22621
CTR9_S970__1	156080
CTR9_S1085__1	15524
RHBDF2_S385__1	7019.6
RHBDF2_S387__1	1969.8
RHBDF2_S90__1	2800.2
ZC3H14_S515__1	20705
LARP1_S90__1	53960
LARP1_S517__1	6281.6
LARP1_S521__1	46685
LARP1_S766__1	1765
LARP1_S774__1	5540.3
LARP1_S851__1	4653.4
BLOC1S3_S65__1	4583.7
RICTOR_S21__1	3168.8
CCDC171_S121__1	767.72
FIP1L1_S492__1	22085
FIP1L1_S496__1	3279.8
PLXDC2_S506__1	33151
LRRN1_S664__1	8637.2
ATF7IP_S477__1	4346.9
ATF7IP_S113__1	6545.7
ATF7IP_S559__1	13356
MPRIP_S993__1	6941.4
RAB11FIP1_S202__1	115220
QSOX2_S578__1	8048.9
FAM83H_S870__1	24624
FAM83H_S892__1	16470
FAM83H_S914__1	17347
FAM83H_S523__1	27697
FAM83H_S881__1	11707
FAM83H_S513__1	578.33
FAM83H_S516__1	14020
FAM83H_S1003__1	45298
FAM83H_S924__1	23661
FAM83H_S925__1	11029
FAM83H_S647__1	11592
MFSD6_S733__1	3813.6
C15orf52_S193__1	4304.1
C15orf52_S201__1	4887.2
USP34_S3406__1	13930
LARP4_S597__1	2546.8
FBN3_S385__1	12425
NOL8_S365__1	5521.9
SUPT6H_S125__1	6216.8
MEPCE_S69__1	5710.4
MEPCE_S216__1	3488.8
MEPCE_S217__1	3488.8
RSRC2_S17__1	21639
RSRC2_S32__1	40169
RSRC2_S105__1	2836.5
SH3BP5L_S343__1	4758.1
MICAL3_S685__1	12069
POGZ_S1364__1	8349
POGZ_S425__1	31665
MYH14_S1969__1	1153.5
NUFIP2_S212__1	52682
NUFIP2_S652__1	2777.2
NUFIP2_S655__1	18682
MAVS_S165__1	2825.2
MAVS_S222__1	3296.9
HDGFRP2_S625__1	11659
HDGFRP2_S137__1	1398.5
WAPAL_S221__1	8859.3
WAPAL_S77__1	8224.4
IRF2BP2_S360__1	19831
IRF2BP2_S175__1	8195.5
HUWE1_S1395__1	2178.1
HUWE1_S1907__1	16492
MRGPRG_S265__1	17443
TTC7B_S160__1	491.32
LDB1_S302__1	9815.5
PBRM1_S1453__1	4851.4
PBRM1_S10__1	5483.9
PBRM1_S12__1	2863.2
KTN1_S1313__1	5252.5
KTN1_S75__1	18582
BCL9L_S118__1	2727.3
FAM83A_S339__1	2557.1
FAM83A_S342__1	7798.1
LUZP1_S659__1	6040.9
LUZP1_S394__1	70174
LUZP1_S574__1	50012
FAM134C_S26__1	1879.7
FAM134C_S320__1	16913
PPFIBP1_S794__1	46553
PPFIBP1_S1009__1	209.86
PPFIBP1_S466__1	13508
OSTM1_S325__1	2162.9
CCDC25_S204__1	1597.7
PROSER2_S179__1	4383.3
PROSER2_S34__1	20731
LSR_S445__1	54191
LSR_S464__1	8726.5
LSR_S533__1	552.54
LSR_S482__1	13699
CIR1_S305__1	34853
C2CD5_S260__1	2835.6
C2CD5_S323__1	8840.9
IRF2BP1_S453__1	1452.8
IRF2BP1_S384__1	7342.4
AHNAK2_S294__1	55176
AHNAK2_S260__1	19383
AHNAK2_S509__1	866.65
MISP_S394__1	1772.1
MISP_S395__1	1312.2
MISP_S675__1	986.24
MISP_S543__1	6463.6
MISP_S544__1	7812
PHF6_S204__1	6358.3
RBM12B_S254__1	7443.2
RBM12B_S638__1	334.41
PELP1_S1033__1	1975.3
PELP1_S481__1	109710
[truncated: 240,400 more rows]
