# Supplementary material for: Parallelized multidimensional analytic framework applied to mammary epithelial cells uncovers regulatory principles in EMT
Source: Nat Commun. 2023 Feb 8;14:688. doi: 10.1038/s41467-023-36122-x (PMC9908882; doi:10.1038/s41467-023-36122-x)
Supplement: Supplementary file 12 — Source Data files [file 41467_2023_36122_MOESM12_ESM.zip › Source_Data_files/Source Data file ΓÇô Fig 4h.txt]

Gene.names	cor	pair
A0A1B0GVI3	0.9477155100031219	Phos-Nuc
A0A1B0GW05	0.749942591842408	Phos-Nuc
A0A1W2PPU9	0.6214061739720912	Phos-Nuc
AAK1	0.4437460319657309	Phos-Nuc
AATF	0.8406013167844053	Phos-Nuc
ABCC1	-0.08042079815383646	Phos-Nuc
ABCC3	0.1444683123771648	Phos-Nuc
ABCC4	0.06986838115364558	Phos-Nuc
ABCC5	-0.14333602631949158	Phos-Nuc
ABCF1	0.14573069238310463	Phos-Nuc
ABI1	0.12481968881590574	Phos-Nuc
ABLIM1	0.9061348058360399	Phos-Nuc
ABLIM3	0.9701890039701191	Phos-Nuc
ACBD5	0.5072281080860983	Phos-Nuc
ACIN1	0.6675460731879255	Phos-Nuc
ACLY	0.7592541143003086	Phos-Nuc
ACTL6A	0.33035851182569725	Phos-Nuc
ADAM17	0.5434142148283152	Phos-Nuc
ADAM9	-0.1493054410935739	Phos-Nuc
ADAR	-0.2042161690833341	Phos-Nuc
ADD1	0.21586903340735308	Phos-Nuc
ADD3	-0.11878955842632642	Phos-Nuc
ADGRL2	0.31917454938785567	Phos-Nuc
ADNP	0.12033136872831479	Phos-Nuc
AFAP1	0.8860803935265399	Phos-Nuc
AGAP3	-0.038383183833133834	Phos-Nuc
AGFG1	-0.4894254574147738	Phos-Nuc
AHCTF1	0.024232035041490102	Phos-Nuc
AHNAK	0.8927087585694069	Phos-Nuc
AHNAK2	-0.2831538341880364	Phos-Nuc
AIFM1	-0.8648311990767659	Phos-Nuc
AIM1	-0.3226431758344908	Phos-Nuc
AJUBA	0.3219256910050289	Phos-Nuc
AKAP13	0.8831003386472891	Phos-Nuc
AKAP17A	0.879353404329856	Phos-Nuc
AKAP2	0.7143668677739594	Phos-Nuc
AKAP8	0.5997078615646665	Phos-Nuc
AKAP8L	0.6469584438492446	Phos-Nuc
AKT1S1	0.6575046908029722	Phos-Nuc
ALG3	0.5949063906184168	Phos-Nuc
ALKBH5	-0.018860939609258248	Phos-Nuc
AMFR	-0.413056078502576	Phos-Nuc
ANKHD1	0.5313146363295239	Phos-Nuc
ANKLE2	0.32362946341898446	Phos-Nuc
ANO6	0.0047928964509901875	Phos-Nuc
ANTXR1	0.0028350094483906296	Phos-Nuc
ANXA2	0.11434605802613543	Phos-Nuc
AP3B1	-0.6992594041609785	Phos-Nuc
APBB2	0.7559506138868135	Phos-Nuc
API5	-0.11527123286264179	Phos-Nuc
APTX	0.9179252873738217	Phos-Nuc
ARGLU1	0.4782926474688193	Phos-Nuc
ARHGAP1	-0.3316231979907281	Phos-Nuc
ARHGAP10	0.020466612811633977	Phos-Nuc
ARHGAP32	0.18175135047362967	Phos-Nuc
ARHGEF11	0.9390816703553898	Phos-Nuc
ARHGEF12	0.5506914770762986	Phos-Nuc
ARHGEF16	0.48657537994700495	Phos-Nuc
ARHGEF17	0.5145482630666379	Phos-Nuc
ARHGEF2	0.6879130659092056	Phos-Nuc
ARHGEF37	0.738385595954267	Phos-Nuc
ARHGEF5	-0.4787746894012759	Phos-Nuc
ARHGEF7	0.8700660328668479	Phos-Nuc
ARID1A	0.08525747477404756	Phos-Nuc
ARID1B	-0.4785547047079968	Phos-Nuc
ARID4B	0.9710939307796776	Phos-Nuc
ARL6IP4	0.39520986500752664	Phos-Nuc
ARMC10	0.6779126366834012	Phos-Nuc
ARVCF	0.7999768013906787	Phos-Nuc
ASPH	-0.5071957845078925	Phos-Nuc
ATAD1	0.6221334073892721	Phos-Nuc
ATAD2B	-0.16242598273508382	Phos-Nuc
ATF2	0.7036897363580543	Phos-Nuc
ATG9A	-0.6130342272832047	Phos-Nuc
ATL1	0.6115505936373933	Phos-Nuc
ATP11A	0.18350999148661554	Phos-Nuc
ATP11B	-0.354346599162679	Phos-Nuc
ATP11C	-0.29016317197528785	Phos-Nuc
ATP2A2	-0.8864945414021295	Phos-Nuc
ATP2B1	0.8112495015535384	Phos-Nuc
ATP2B4	0.9740828200978473	Phos-Nuc
ATP5B	-0.8615439840471926	Phos-Nuc
ATRX	-0.40540163030828935	Phos-Nuc
ATXN2L	-0.08743192824628124	Phos-Nuc
BABAM1	0.878723646966557	Phos-Nuc
BAG3	0.5603346482808191	Phos-Nuc
BAG4	0.49364249285198647	Phos-Nuc
BAIAP2L1	0.9351539243448866	Phos-Nuc
BANF1	-0.7199351427896927	Phos-Nuc
BASP1	0.4407387974114617	Phos-Nuc
BAT3	0.897495662504602	Phos-Nuc
BAZ1A	0.4558616957501397	Phos-Nuc
BAZ1B	0.4567422655764787	Phos-Nuc
BAZ2A	0.09707549496609835	Phos-Nuc
BCKDHA	-0.8941357810511872	Phos-Nuc
BCKDK	0.7558534352292774	Phos-Nuc
BCL2L13	-0.254073883333899	Phos-Nuc
BCL7B	-0.2754300729917159	Phos-Nuc
BCL7C	-0.03353737814146199	Phos-Nuc
BCLAF1	0.9352963397314947	Phos-Nuc
BMP2K	0.465739543739092	Phos-Nuc
BNC1	0.7444373021636406	Phos-Nuc
BOP1	0.40347940348483324	Phos-Nuc
BPTF	0.3672871427995921	Phos-Nuc
BRD1	0.5022850264733035	Phos-Nuc
BRD2	0.07493066062799014	Phos-Nuc
BRD3	-0.09573552750113712	Phos-Nuc
BRD4	-0.15428533161429447	Phos-Nuc
BRD9	-0.5695380217415597	Phos-Nuc
BRPF1	-0.28931365565465694	Phos-Nuc
BSG	0.5966922758599493	Phos-Nuc
BUD13	0.9287343477299377	Phos-Nuc
BYSL	0.6446623370790778	Phos-Nuc
C11orf58	0.7433008822036056	Phos-Nuc
C15orf52	0.8391482276363922	Phos-Nuc
C17orf59	-0.21925808501362143	Phos-Nuc
C17orf85	-0.34379860698320575	Phos-Nuc
C1orf106	0.7216532666381382	Phos-Nuc
C1orf21	0.7413229227322986	Phos-Nuc
C2CD2L	-0.3952182756886729	Phos-Nuc
C2CD5	-0.47715272913624157	Phos-Nuc
C6orf132	0.6015872285957058	Phos-Nuc
C6orf203	-0.3882443849970504	Phos-Nuc
C7orf50	0.34789267093030046	Phos-Nuc
C9orf78	-0.7173249457176569	Phos-Nuc
CAAP1	0.7009171895291094	Phos-Nuc
CACTIN	-0.2782386251576018	Phos-Nuc
CALD1	0.9341716479073764	Phos-Nuc
CAMK2D	0.5112626813903741	Phos-Nuc
CAMSAP2	0.19963137475003853	Phos-Nuc
CAMSAP3	-0.47652623638034125	Phos-Nuc
CANX	0.15938764905879974	Phos-Nuc
CAP1	-0.7353446164157396	Phos-Nuc
CARHSP1	0.18934431912936395	Phos-Nuc
CASC3	0.5704760251352397	Phos-Nuc
CASC4	0.8469506554825267	Phos-Nuc
CAST	0.9221271068913676	Phos-Nuc
CASZ1	-0.015492538684765716	Phos-Nuc
CAV1	0.9207015859667533	Phos-Nuc
CAV2	0.902020139421603	Phos-Nuc
CBFB	0.9585555150530981	Phos-Nuc
CBX1	0.929804038277889	Phos-Nuc
CBX3	-0.026097632214072367	Phos-Nuc
CBX5	0.1466980655844519	Phos-Nuc
CBX8	0.3386991204907698	Phos-Nuc
CCAR2	-0.7873278411600364	Phos-Nuc
CCDC120	0.0784911937690331	Phos-Nuc
CCDC137	0.14178007921892732	Phos-Nuc
CCDC6	0.00891157783947439	Phos-Nuc
CCDC61	0.29886490975672525	Phos-Nuc
CCDC86	0.38016227851079165	Phos-Nuc
CCDC9	-0.07302322963690847	Phos-Nuc
CCNL1	0.6770163629550747	Phos-Nuc
CCNY	-0.5311813648408343	Phos-Nuc
CCNYL1	-0.3756133119045759	Phos-Nuc
CD276	0.6355781323966033	Phos-Nuc
CD2BP2	0.9156490710859984	Phos-Nuc
CD3EAP	0.36336404533384065	Phos-Nuc
CD44	-0.7158930391865548	Phos-Nuc
CD99	-0.6588721316064272	Phos-Nuc
CDC42BPA	0.6007800581196464	Phos-Nuc
CDC42BPB	0.316405225659092	Phos-Nuc
CDC5L	-0.41602251495624376	Phos-Nuc
CDK11B	0.7347179276249318	Phos-Nuc
CDK12	-0.44587858071611464	Phos-Nuc
CDR2L	-0.529781415901283	Phos-Nuc
CDS2	0.2134917654833128	Phos-Nuc
CEBPB	0.6263987552206487	Phos-Nuc
CEBPZ	0.7161053586779055	Phos-Nuc
CELSR1	-0.39236375806562784	Phos-Nuc
CENPB	0.8280805872028476	Phos-Nuc
CENPC	0.053401505788573424	Phos-Nuc
CEP170	0.47488064981206407	Phos-Nuc
CEP170B	-0.9704074516075498	Phos-Nuc
CERS2	-0.7691903721186361	Phos-Nuc
CERS6	-0.1124911435692787	Phos-Nuc
CFL1	-0.05364578090825285	Phos-Nuc
CGN	0.7203325729661944	Phos-Nuc
CHAMP1	-0.5041307163798525	Phos-Nuc
CHD1	0.8268123873654538	Phos-Nuc
CHD2	-0.5835624419243505	Phos-Nuc
CHD4	0.29593632126508906	Phos-Nuc
CHERP	0.6148076192945849	Phos-Nuc
CHMP2B	0.4627841314037524	Phos-Nuc
CIC	0.06893803019990277	Phos-Nuc
CKAP4	0.016640817567815352	Phos-Nuc
CKAP5	0.8909697876588041	Phos-Nuc
CLASP1	0.33410169196749284	Phos-Nuc
CLASP2	0.9028177387316493	Phos-Nuc
CLDND1	0.0321999283759567	Phos-Nuc
CLINT1	0.8567098822517267	Phos-Nuc
CLIP1	0.0760768357841606	Phos-Nuc
CLK1	0.8961021162851487	Phos-Nuc
CLK2	0.10959309278246263	Phos-Nuc
CLK3	0.5856901903875809	Phos-Nuc
CLK4	0.6569179781641292	Phos-Nuc
CLN6	0.34577690013576795	Phos-Nuc
CMAS	-0.47191946175359706	Phos-Nuc
CNN3	0.7808206851784155	Phos-Nuc
CNNM3	0.3222116085400402	Phos-Nuc
CNNM4	0.5431362305245189	Phos-Nuc
COBL	0.8653169698561157	Phos-Nuc
COIL	-0.1172410210153502	Phos-Nuc
COL17A1	0.8297026107868974	Phos-Nuc
COL4A2	0.8879936997020216	Phos-Nuc
COPB2	-0.6742391829353944	Phos-Nuc
CPD	0.4758187704473553	Phos-Nuc
CPEB4	0.3039306091781104	Phos-Nuc
CPSF2	-0.8918977614201953	Phos-Nuc
CPSF7	0.8666443579237251	Phos-Nuc
CROCC	0.9417840937981429	Phos-Nuc
CSNK1A1	0.9073594561984967	Phos-Nuc
CSNK1E	0.7604086041317129	Phos-Nuc
CSRP1	0.8386917337453748	Phos-Nuc
CSTF2	0.742424447307017	Phos-Nuc
CSTF2T	0.5937685093456803	Phos-Nuc
CSTF3	-0.15161766341317764	Phos-Nuc
CTNNA1	0.761948519820401	Phos-Nuc
CTNNB1	-0.04320866650062002	Phos-Nuc
CTNNBL1	-0.9262723803486188	Phos-Nuc
CTNND1	0.7221320843940526	Phos-Nuc
CTPS1	-0.5079060084958695	Phos-Nuc
CTR9	0.8953242002242879	Phos-Nuc
CTTN	0.6048590881414115	Phos-Nuc
CUL4A	0.24540076663376975	Phos-Nuc
CUX1	0.8563510891314065	Phos-Nuc
CWC22	0.1563836383937834	Phos-Nuc
CWC25	-0.314813121639129	Phos-Nuc
CXorf23	0.9311387170197098	Phos-Nuc
CYB561	0.07197053323297281	Phos-Nuc
CYBRD1	0.6797929511383658	Phos-Nuc
DAPK1	0.28221259541519084	Phos-Nuc
DAXX	-0.011529121045710258	Phos-Nuc
DBN1	0.9887319768704496	Phos-Nuc
DBNL	-0.057040103560694416	Phos-Nuc
DDB2	0.058173073316978643	Phos-Nuc
DDX17	0.7929581027894034	Phos-Nuc
DDX20	0.8729627478397651	Phos-Nuc
DDX21	0.5690921091846571	Phos-Nuc
DDX23	-0.4542538078527048	Phos-Nuc
DDX24	-0.23288503233350305	Phos-Nuc
DDX41	0.5061307688103901	Phos-Nuc
DDX46	-0.00446096280863173	Phos-Nuc
DDX50	0.5579744930383931	Phos-Nuc
DDX51	0.9549499215154784	Phos-Nuc
DDX54	0.7831947079454674	Phos-Nuc
DEK	-0.03997579776937876	Phos-Nuc
DGCR14	-0.08923881820976003	Phos-Nuc
DHCR7	0.4945554403129002	Phos-Nuc
DHX16	-0.0319235578452446	Phos-Nuc
DHX8	-0.8998651781133356	Phos-Nuc
DHX9	0.3143199692750053	Phos-Nuc
DIDO1	0.32879519242611877	Phos-Nuc
DKC1	0.7443845105981622	Phos-Nuc
DLG1	-0.8749138851316933	Phos-Nuc
DNAJB14	-0.4436318737599551	Phos-Nuc
DNAJB2	0.9073915588008248	Phos-Nuc
DNAJC1	-0.576723663506598	Phos-Nuc
DNPH1	0.7110201782288212	Phos-Nuc
DNTTIP2	0.8146864902680441	Phos-Nuc
DOCK5	0.49448966801069555	Phos-Nuc
DOCK6	0.491677547029576	Phos-Nuc
DOCK7	0.8750171620848056	Phos-Nuc
DPF2	0.2768952371878917	Phos-Nuc
DPM1	-0.12006826088586597	Phos-Nuc
DSC2	-0.028118969377572075	Phos-Nuc
DSC3	-0.24631837707128232	Phos-Nuc
DSG2	0.7313557781479323	Phos-Nuc
DSG3	-0.043191221774985994	Phos-Nuc
DSP	0.6799195228452278	Phos-Nuc
DST	-0.10196147647488252	Phos-Nuc
DSTN	-0.3484215508890713	Phos-Nuc
DTNB	-0.699686329752067	Phos-Nuc
DUOX1	0.7806158738954578	Phos-Nuc
DVL1	0.015994054402561755	Phos-Nuc
DYNC1H1	0.920213383736766	Phos-Nuc
DYNC1I2	-0.851956687996515	Phos-Nuc
DYNC1LI1	-0.27800879768557274	Phos-Nuc
DYNC1LI2	-0.6112283221434383	Phos-Nuc
DYRK1A	0.20922278889123597	Phos-Nuc
EBAG9	-0.6055899232719237	Phos-Nuc
EDC3	-0.02522871543894946	Phos-Nuc
EDC4	0.6340828097823338	Phos-Nuc
EEF1B2	0.598845316541447	Phos-Nuc
EEF1D	0.351477624648243	Phos-Nuc
EFR3A	0.6309306543384274	Phos-Nuc
EGFR	-0.6422103496339439	Phos-Nuc
EHBP1L1	0.13578025609052743	Phos-Nuc
EHD2	0.8155404625215004	Phos-Nuc
EI24	-0.3340539623813353	Phos-Nuc
EIF2A	0.9643322458852606	Phos-Nuc
EIF2AK3	-0.16742585263169424	Phos-Nuc
EIF2B5	0.744057079149715	Phos-Nuc
EIF2S2	0.4768662715410824	Phos-Nuc
EIF3C	0.7959178986218336	Phos-Nuc
EIF4A3	-0.15410495263564764	Phos-Nuc
EIF4B	0.3844376237561364	Phos-Nuc
EIF4G1	-0.06289130353578193	Phos-Nuc
EIF4G2	0.6517600271763508	Phos-Nuc
EIF5	-0.7174071303559203	Phos-Nuc
EIF5B	0.18310635681243734	Phos-Nuc
ELAC2	0.02373441413557792	Phos-Nuc
ELMSAN1	0.8715324814352404	Phos-Nuc
EMC4	-0.43447992171639976	Phos-Nuc
EMD	0.7613540755467078	Phos-Nuc
EP400	-0.32566166661063356	Phos-Nuc
EPB41L1	-0.3290481699217721	Phos-Nuc
EPB41L2	0.3469656302470114	Phos-Nuc
EPB41L4A	0.48480781997725675	Phos-Nuc
EPHB2	0.34706026474509016	Phos-Nuc
EPHB4	-0.317724808917667	Phos-Nuc
EPN1	-0.2703736442129189	Phos-Nuc
EPN2	-0.43744985812173715	Phos-Nuc
EPPK1	0.7044680573185316	Phos-Nuc
EPRS	0.8142677020452148	Phos-Nuc
EPS15L1	0.3799474501978941	Phos-Nuc
EPS8	0.48768667622975614	Phos-Nuc
EPS8L1	0.476988330799258	Phos-Nuc
EPS8L2	0.5733944544588914	Phos-Nuc
ERBB2	0.8029690865365875	Phos-Nuc
ERBB2IP	-0.026701182381790034	Phos-Nuc
ERC1	-0.13311075628893032	Phos-Nuc
ERGIC3	0.6541626597820014	Phos-Nuc
ERMP1	-0.28046449034430787	Phos-Nuc
ESYT1	-0.17931434567139004	Phos-Nuc
ESYT2	-0.09453714306831605	Phos-Nuc
EVPL	0.5998855466320221	Phos-Nuc
EXOSC5	-0.051447596848954336	Phos-Nuc
EXOSC9	-0.05696482817267409	Phos-Nuc
EZH2	0.25498802032418344	Phos-Nuc
F11R	0.06917017417337303	Phos-Nuc
FAM120A	-0.7494403626787094	Phos-Nuc
FAM129B	0.8712017472600443	Phos-Nuc
FAM134C	0.2834139325019174	Phos-Nuc
FAM169A	0.9228380711030885	Phos-Nuc
FAM208A	0.6061827886329989	Phos-Nuc
FAM21A	0.48262470865759866	Phos-Nuc
FAM83A	0.7291035628016462	Phos-Nuc
FAM83B	0.6538590198238137	Phos-Nuc
FAM83F	-0.28065687409371154	Phos-Nuc
FAM83H	0.6965068096837284	Phos-Nuc
FAM91A1	-0.23263729809359748	Phos-Nuc
FARP1	0.9774307246100642	Phos-Nuc
FARP2	-0.14040501704811265	Phos-Nuc
FAT2	0.9923728937329919	Phos-Nuc
FBXL20	-0.29191093573958854	Phos-Nuc
FBXO38	0.5999713702952112	Phos-Nuc
FCHO2	0.22883782308242992	Phos-Nuc
FGD4	-0.19924082286141648	Phos-Nuc
FIP1L1	0.26055626548563005	Phos-Nuc
FKBP15	0.7296884010375848	Phos-Nuc
FKBP5	0.703035071706677	Phos-Nuc
FLII	-0.16272914530997673	Phos-Nuc
FLNA	0.9431981749422997	Phos-Nuc
FLNB	0.8010174329265345	Phos-Nuc
FLVCR1	0.08133845862391165	Phos-Nuc
FMNL2	0.9569380081524061	Phos-Nuc
FNBP4	-0.789047528142258	Phos-Nuc
FNDC3A	0.9094222545471756	Phos-Nuc
FNDC3B	0.7881502327722443	Phos-Nuc
FOSL2	0.9758239731319092	Phos-Nuc
FOXK1	0.6782299306046629	Phos-Nuc
FOXO1	0.594139174689447	Phos-Nuc
FRK	0.6171767296262747	Phos-Nuc
FRMD6	0.9342647270130375	Phos-Nuc
FRMD8	0.9210750675465065	Phos-Nuc
FTH1	0.3969946180839924	Phos-Nuc
FTSJ3	0.8153655422264373	Phos-Nuc
FUBP3	-0.47186990149125324	Phos-Nuc
FXR1	0.9305853008146798	Phos-Nuc
FXR2	0.905573349325083	Phos-Nuc
FZD6	0.06602629399227206	Phos-Nuc
G3BP1	-0.4421771834827077	Phos-Nuc
GAK	-0.5276349882918047	Phos-Nuc
GALNT2	0.778199139298986	Phos-Nuc
GALNT7	0.9484483228573148	Phos-Nuc
GATAD2A	0.40365531943014626	Phos-Nuc
GATAD2B	-0.15583364599731797	Phos-Nuc
GBF1	0.6189628782655021	Phos-Nuc
GDAP1	0.3604926178575694	Phos-Nuc
GFPT1	-0.8350190027167759	Phos-Nuc
GIGYF2	-0.5791412179013262	Phos-Nuc
GIT1	0.5063281915222254	Phos-Nuc
GIT2	0.1940338073373724	Phos-Nuc
GLCE	0.7937011224826479	Phos-Nuc
GLYR1	0.8806216243288694	Phos-Nuc
GNAS	0.4192510734209058	Phos-Nuc
GNL2	0.39000319178568654	Phos-Nuc
GOLGA4	0.6269264025795315	Phos-Nuc
GOLGB1	0.4386864022714508	Phos-Nuc
GOLIM4	0.6196285967161193	Phos-Nuc
GOLM1	0.8926931943979473	Phos-Nuc
GORASP1	0.6977622261916132	Phos-Nuc
GORASP2	-0.6459406368410441	Phos-Nuc
GOSR1	-0.7011470330104836	Phos-Nuc
GPAM	0.564420036327906	Phos-Nuc
GPATCH1	0.7445877173444738	Phos-Nuc
GPATCH4	0.4328146114101943	Phos-Nuc
GPATCH8	0.483923847284036	Phos-Nuc
GPR56	0.3447180085004333	Phos-Nuc
GRAMD1A	0.4514733638786075	Phos-Nuc
GRAMD3	0.718314603974014	Phos-Nuc
GTF2F2	0.27809239034968813	Phos-Nuc
GTF2I	0.7294246475426891	Phos-Nuc
GTF2IRD1	-0.06141716093383803	Phos-Nuc
GTF3C1	0.053099048081261147	Phos-Nuc
GTF3C2	0.4154263989817906	Phos-Nuc
GTF3C3	0.12999019451567576	Phos-Nuc
GTF3C4	0.6485007061023439	Phos-Nuc
GTPBP1	0.4382497919335135	Phos-Nuc
GTPBP4	0.4928421027450558	Phos-Nuc
GYS1	0.4028330995936844	Phos-Nuc
H1FX	-0.04262213106513463	Phos-Nuc
H2AFX	0.5525840414833613	Phos-Nuc
H2AFY	0.2603313624969523	Phos-Nuc
HACD3	-0.25944245595257054	Phos-Nuc
HARS2	-0.7264635886743476	Phos-Nuc
HCFC1	-0.4529371700218067	Phos-Nuc
HDAC1	-0.214560992979131	Phos-Nuc
HDAC2	0.6195604856965654	Phos-Nuc
HDGF	-0.3484637934895603	Phos-Nuc
HDGFRP2	0.032718190101590106	Phos-Nuc
HDGFRP3	-0.16364918874728618	Phos-Nuc
HDLBP	0.7080730938638641	Phos-Nuc
HELZ	0.30774123580789225	Phos-Nuc
HERC2	0.023880829491363553	Phos-Nuc
HIGD1A	-0.06926022026002626	Phos-Nuc
HIST1H1B	-0.4639390613250365	Phos-Nuc
HIST1H1C	0.7386623185172012	Phos-Nuc
HIST1H1D	-0.4936676857679868	Phos-Nuc
HIST1H1E	0.16180323813986272	Phos-Nuc
HMGA1	0.7133294458754056	Phos-Nuc
HMGA2	0.3441863806381037	Phos-Nuc
HMGN1	-0.08615253343104652	Phos-Nuc
HMGN3	0.708389491905155	Phos-Nuc
HMGN4	0.5976442296542421	Phos-Nuc
HMGXB4	0.6142859486687661	Phos-Nuc
HNRNPA1	-0.19660300323409996	Phos-Nuc
HNRNPA2B1	0.2699942349266624	Phos-Nuc
HNRNPA3	-0.5841661473333537	Phos-Nuc
HNRNPC	-0.6806323667933563	Phos-Nuc
HNRNPD	0.030706554341656492	Phos-Nuc
HNRNPH1	-0.22787838437341698	Phos-Nuc
HNRNPK	-0.2135061965688113	Phos-Nuc
HNRNPL	-0.11219566817810905	Phos-Nuc
HNRNPU	0.47869895218089925	Phos-Nuc
HNRNPUL2	-0.5189957786954322	Phos-Nuc
HOMER3	0.2673044683445965	Phos-Nuc
HP1BP3	0.3807378239006467	Phos-Nuc
HSP90AA1	-0.7383187508243788	Phos-Nuc
HSP90AB1	-0.7896067894051584	Phos-Nuc
HSPA1B	0.6735868524595089	Phos-Nuc
HSPA8	-0.11759032316375966	Phos-Nuc
HSPB1	0.24506916443714016	Phos-Nuc
HSPD1	0.24862033194924565	Phos-Nuc
HTATSF1	0.2924842825676964	Phos-Nuc
HUWE1	0.4905055571067315	Phos-Nuc
IFI16	0.9339988986262674	Phos-Nuc
IGF2BP2	-0.2807136228824808	Phos-Nuc
IGF2BP3	0.8231651096948125	Phos-Nuc
IGF2R	0.9463893166227821	Phos-Nuc
ILF3	-0.6136105314669675	Phos-Nuc
INADL	0.6458035582093369	Phos-Nuc
INF2	0.4571891928212868	Phos-Nuc
ING4	-0.2139920029895622	Phos-Nuc
INTS1	0.8963748919955324	Phos-Nuc
INTS12	-0.8629323578309822	Phos-Nuc
INTS3	0.6249309078584471	Phos-Nuc
IRF6	0.791677606439571	Phos-Nuc
ITFG3	0.9050551252159929	Phos-Nuc
ITGA3	-0.3040203670191449	Phos-Nuc
ITGA5	0.0018968137903526971	Phos-Nuc
ITGAV	-0.3562382998244369	Phos-Nuc
ITGB4	0.9188920554607144	Phos-Nuc
ITPR2	-0.5046589221426323	Phos-Nuc
ITPR3	0.7659006230855611	Phos-Nuc
ITSN2	-0.7487838381211716	Phos-Nuc
IWS1	0.38324220527711905	Phos-Nuc
JPH2	0.754886993549178	Phos-Nuc
JUNB	-0.09687803656612767	Phos-Nuc
JUP	-0.031046144561776914	Phos-Nuc
KANK1	-0.10444483149670254	Phos-Nuc
KANK2	0.02710131899352087	Phos-Nuc
KAT7	0.20775370309632155	Phos-Nuc
KDM1A	-0.734585737225649	Phos-Nuc
KDM2A	-0.6943669856587343	Phos-Nuc
KDM5A	0.4297343252438046	Phos-Nuc
KHDRBS1	-0.6271233905304847	Phos-Nuc
KHSRP	0.43138231263742705	Phos-Nuc
KIAA1109	-0.6396841517200136	Phos-Nuc
KIAA1217	0.8462135574091642	Phos-Nuc
KIAA1429	0.4458618405193648	Phos-Nuc
KIAA1522	0.8834527186348933	Phos-Nuc
KIAA1671	0.006510868109470214	Phos-Nuc
KIDINS220	0.8842245372798494	Phos-Nuc
KIF1C	-0.8587505930575547	Phos-Nuc
KLC1	0.5448543086268485	Phos-Nuc
KLC2	-0.45622329339837114	Phos-Nuc
KMT2A	0.5966769125809357	Phos-Nuc
KMT2D	0.05850864695157765	Phos-Nuc
KPNA3	-0.05631990708513368	Phos-Nuc
KPNA4	-0.5686647983027048	Phos-Nuc
KRI1	0.8202289011354774	Phos-Nuc
KRR1	0.8467427986079973	Phos-Nuc
KRT18	0.7932803399271443	Phos-Nuc
KTN1	0.6929626751848604	Phos-Nuc
LAD1	0.8682735341029444	Phos-Nuc
LARP1	0.5311851616376966	Phos-Nuc
LARP4	-0.6892014488732264	Phos-Nuc
LARP4B	0.5890409928008814	Phos-Nuc
LARP7	-0.2342950385257585	Phos-Nuc
LAS1L	-0.81507907420637	Phos-Nuc
LASP1	-0.06687276273652651	Phos-Nuc
LBR	0.8153353757486003	Phos-Nuc
LEMD2	0.6799856515189668	Phos-Nuc
LEMD3	0.7228066017016226	Phos-Nuc
LEO1	0.5077283648274117	Phos-Nuc
LIMA1	0.7766613689348988	Phos-Nuc
LIMCH1	0.3761244327764179	Phos-Nuc
LLGL2	0.24660002808172182	Phos-Nuc
LMNA	0.6121277086834961	Phos-Nuc
LMNB1	0.014331120650957367	Phos-Nuc
LMNB2	0.7399223307408866	Phos-Nuc
LMO7	0.8470145122888086	Phos-Nuc
LMTK2	0.05882225633924218	Phos-Nuc
LNP	0.8495303392330044	Phos-Nuc
LRBA	0.13431864927790513	Phos-Nuc
LRCH1	-0.7254597936150071	Phos-Nuc
LRRC16A	0.4192918779311011	Phos-Nuc
LRRC47	0.7180720423083415	Phos-Nuc
LRRC8A	0.8651591830224308	Phos-Nuc
LRRFIP2	0.6626378224345897	Phos-Nuc
LSM14A	0.45490940742561214	Phos-Nuc
LSR	-0.3864809272680776	Phos-Nuc
LUC7L	-0.7154838424924425	Phos-Nuc
LUC7L2	0.5956418989323613	Phos-Nuc
LUC7L3	-0.7862877576441756	Phos-Nuc
LUZP1	0.8143629519175856	Phos-Nuc
LYN	0.23161259402822132	Phos-Nuc
LZTS2	0.5292588945070017	Phos-Nuc
MACF1	0.626465581883318	Phos-Nuc
MAK16	-0.07744543157504966	Phos-Nuc
MAP2	-0.33938070033409745	Phos-Nuc
MAP4	-0.5743578296333791	Phos-Nuc
MAP4K4	0.8950493132220287	Phos-Nuc
MAP7	0.808569339064342	Phos-Nuc
MAP7D1	-0.22101794691928828	Phos-Nuc
MAPK8IP3	-0.5062231351580925	Phos-Nuc
MARCKS	0.7681030501002564	Phos-Nuc
MARCKSL1	0.9066050858920692	Phos-Nuc
MARK2	0.4930817575255676	Phos-Nuc
MARVELD2	0.6516821971169828	Phos-Nuc
MAST4	0.6633988517967018	Phos-Nuc
MATR3	-0.6302978371763042	Phos-Nuc
MAVS	0.08232273109520245	Phos-Nuc
MAX	-0.19022784429573897	Phos-Nuc
MBD1	0.21365408471417913	Phos-Nuc
MBD2	0.18593841404084344	Phos-Nuc
MBOAT2	0.8132980267588792	Phos-Nuc
MCC	0.403803070006487	Phos-Nuc
MDC1	0.8068142686820589	Phos-Nuc
MDN1	0.5305949356541063	Phos-Nuc
MECP2	0.9361430446385303	Phos-Nuc
MED24	0.13784059949345484	Phos-Nuc
MEPCE	-0.29534426453840645	Phos-Nuc
MET	-0.7624017472954004	Phos-Nuc
MFAP1	0.5131431890889672	Phos-Nuc
MFF	-0.26198158436571223	Phos-Nuc
MFSD6	0.4272241563830349	Phos-Nuc
MIA2	0.07960098744975835	Phos-Nuc
MIA3	0.3161410884083364	Phos-Nuc
MICAL3	0.9774294158187737	Phos-Nuc
MICALL1	-0.6108437489984935	Phos-Nuc
MICALL2	0.38552871646648956	Phos-Nuc
MIEF1	0.8732194286422956	Phos-Nuc
MINK1	0.8473136367467347	Phos-Nuc
MIOS	-0.728919340376587	Phos-Nuc
MISP	0.9900818986849329	Phos-Nuc
MLF2	0.8334263502150197	Phos-Nuc
MLLT1	0.26791654902538176	Phos-Nuc
MLLT4	0.399687340282535	Phos-Nuc
MME	0.947144603775631	Phos-Nuc
MMTAG2	0.3842333270655849	Phos-Nuc
MPHOSPH10	0.8001782989534558	Phos-Nuc
MPHOSPH8	0.1492307564094785	Phos-Nuc
MPRIP	0.5417228076226348	Phos-Nuc
MPZL1	0.3134787034035518	Phos-Nuc
MRE11A	0.725696380480172	Phos-Nuc
MRPS16	-0.120393553802682	Phos-Nuc
MST1R	-0.6205490632370351	Phos-Nuc
MTA1	0.7136282557656032	Phos-Nuc
MTCH1	0.927157804336193	Phos-Nuc
MTDH	-0.06751574116251102	Phos-Nuc
MTFR1	0.5689941581688114	Phos-Nuc
MTFR1L	0.8210140531357355	Phos-Nuc
MTMR1	0.22903142050280695	Phos-Nuc
MTSS1	0.6308029893577802	Phos-Nuc
MVP	0.06583728989965172	Phos-Nuc
MYBBP1A	0.6538700377539163	Phos-Nuc
MYCBP2	0.7278487593605045	Phos-Nuc
MYEF2	0.9600765744767565	Phos-Nuc
MYH10	-0.07276507927860898	Phos-Nuc
MYH14	-0.3230460187453451	Phos-Nuc
MYH9	0.2788094805166771	Phos-Nuc
MYO18A	-0.2623536399097601	Phos-Nuc
MYO1C	0.4468237905752712	Phos-Nuc
MYO5A	0.672573292641605	Phos-Nuc
MYO5B	0.6304950341240843	Phos-Nuc
MYO9B	0.2624176712048473	Phos-Nuc
MYOF	-0.8316711637214109	Phos-Nuc
NAA10	0.505022312491357	Phos-Nuc
NAP1L4	0.35873839434335175	Phos-Nuc
NBAS	0.7469979730556684	Phos-Nuc
NCBP1	0.27670251661647594	Phos-Nuc
NCL	0.908828380661872	Phos-Nuc
NCOA5	0.22353849988977975	Phos-Nuc
NDE1	-0.7590298870495822	Phos-Nuc
NDEL1	0.2238053597182113	Phos-Nuc
NDRG1	0.2679658158647746	Phos-Nuc
NDUFS1	0.42515240648299435	Phos-Nuc
NEDD4L	0.5447330653890613	Phos-Nuc
NELFE	0.34069416723255097	Phos-Nuc
NEXN	0.9913835907242244	Phos-Nuc
NFIA	0.42493686245118373	Phos-Nuc
NFIB	-0.04094389316732728	Phos-Nuc
NFIC	0.256237858062262	Phos-Nuc
NFIX	0.003951233159266571	Phos-Nuc
NFKB2	0.412516562241517	Phos-Nuc
NGDN	0.4087636173642015	Phos-Nuc
NIFK	-0.5377378774543246	Phos-Nuc
NIPBL	-0.20354234647407465	Phos-Nuc
NKAP	-0.13137971425796813	Phos-Nuc
NKRF	0.8918834363939975	Phos-Nuc
NKTR	-0.33166355813976334	Phos-Nuc
NMNAT1	0.43258249431265655	Phos-Nuc
NMT1	-0.21850811883730878	Phos-Nuc
NOC2L	0.7810097688801177	Phos-Nuc
NOL12	0.9747455438260506	Phos-Nuc
NOL8	0.8743345926491656	Phos-Nuc
NOL9	-0.10929756981998451	Phos-Nuc
NOLC1	0.9840091179322055	Phos-Nuc
NOM1	0.16004299944242953	Phos-Nuc
NONO	0.5218434207652523	Phos-Nuc
NOP14	0.1128545492778807	Phos-Nuc
NOP2	0.8896896112555263	Phos-Nuc
NOP56	0.842579964113504	Phos-Nuc
NOP58	0.8794382254352959	Phos-Nuc
NPM1	0.9052067528226291	Phos-Nuc
NSUN2	0.9087578448159371	Phos-Nuc
NUCKS1	-0.7067102670822585	Phos-Nuc
NUFIP2	-0.5577139813682002	Phos-Nuc
NUMA1	0.807649408687099	Phos-Nuc
NUMB	-0.5467323256761768	Phos-Nuc
NUP107	-0.3299458390571036	Phos-Nuc
NUP133	0.7576125258058646	Phos-Nuc
NUP153	0.5387953663277615	Phos-Nuc
NUP155	0.6892134997645811	Phos-Nuc
NUP188	0.5659133697330165	Phos-Nuc
NUP214	0.1961337484810406	Phos-Nuc
NUP88	-0.5297346231395573	Phos-Nuc
NUP93	0.9020941736473929	Phos-Nuc
NUP98	0.8575743526497653	Phos-Nuc
OCIAD1	0.7934464685979892	Phos-Nuc
OCLN	0.6148477809422903	Phos-Nuc
OPTN	0.4496598571323232	Phos-Nuc
OSBP	0.1457834786808183	Phos-Nuc
OSBPL3	0.12569836185229613	Phos-Nuc
OSBPL5	0.8716327815651436	Phos-Nuc
OSBPL7	-0.144727339088619	Phos-Nuc
OSBPL8	0.3615121277815705	Phos-Nuc
OSTM1	0.670736070409784	Phos-Nuc
PA2G4	0.06214072432573714	Phos-Nuc
PABPN1	0.01625272243027026	Phos-Nuc
PACSIN3	-0.9234644467782532	Phos-Nuc
PAK2	-0.5734694638150094	Phos-Nuc
PAK4	0.47970707586937056	Phos-Nuc
PALLD	0.9595282648156337	Phos-Nuc
PARN	0.9698349498271851	Phos-Nuc
PARP1	0.8446944897098886	Phos-Nuc
PARP14	0.5966818203315742	Phos-Nuc
PARVA	0.1043223429672569	Phos-Nuc
PAXBP1	-0.39381842793989885	Phos-Nuc
PBRM1	0.729548634251304	Phos-Nuc
PBXIP1	0.7150419095495384	Phos-Nuc
PCBP1	-0.7614690574193881	Phos-Nuc
PCBP2	-0.33146578314819186	Phos-Nuc
PCDH1	0.80912739157342	Phos-Nuc
PCM1	0.6180745140458299	Phos-Nuc
PCNT	0.7248522449369238	Phos-Nuc
PCYT1A	-0.3051236933834972	Phos-Nuc
PDAP1	0.7720959579876507	Phos-Nuc
PDCD4	0.5731687015329591	Phos-Nuc
PDHA1	-0.5560581384466377	Phos-Nuc
PDLIM4	0.9480783156692565	Phos-Nuc
PDLIM5	0.6804759127819431	Phos-Nuc
PDS5A	-0.6272258312326087	Phos-Nuc
PDS5B	0.6968994460245379	Phos-Nuc
PDZD8	0.6646690230010328	Phos-Nuc
PEA15	-0.47826085738900315	Phos-Nuc
PELP1	0.5901445220770872	Phos-Nuc
PEX1	0.01747509247582224	Phos-Nuc
PEX10	0.6147440275149307	Phos-Nuc
PGBD3	0.22180674432424394	Phos-Nuc
PGRMC1	0.02882244360626235	Phos-Nuc
PGRMC2	0.3331357060964951	Phos-Nuc
PHB2	0.8647954127480622	Phos-Nuc
PHC2	-0.12295378082657935	Phos-Nuc
PHF10	0.027288130026329765	Phos-Nuc
PHF14	-0.45724246421858644	Phos-Nuc
PHF2	-0.33658573383199086	Phos-Nuc
PHF3	0.08109393440570886	Phos-Nuc
PHF6	-0.06564667623613817	Phos-Nuc
PHIP	0.10250023156648955	Phos-Nuc
PHLDB1	0.4866975461986207	Phos-Nuc
PHLDB2	0.04483111044362359	Phos-Nuc
PHRF1	-0.15652779225668823	Phos-Nuc
PI4K2A	-0.5346700847987121	Phos-Nuc
PIEZO1	0.16420738363510623	Phos-Nuc
PITPNM1	0.4835914310831696	Phos-Nuc
PITPNM3	0.8647520801614904	Phos-Nuc
PKD2	-0.2652599139953788	Phos-Nuc
PKM	-0.37211229079348196	Phos-Nuc
PKN2	0.3562942217531329	Phos-Nuc
PKP2	0.8783131778949723	Phos-Nuc
PKP3	0.41033895322118497	Phos-Nuc
PKP4	0.9509889161915083	Phos-Nuc
PLCB3	0.232904181152772	Phos-Nuc
PLCD3	0.9174150342733006	Phos-Nuc
PLD1	0.177931966510825	Phos-Nuc
PLD2	0.053610505339616976	Phos-Nuc
PLEC	0.45886637265799585	Phos-Nuc
PLEKHA4	0.661133984212347	Phos-Nuc
PLEKHA6	0.8341260225017729	Phos-Nuc
PLEKHG3	0.9379124982626514	Phos-Nuc
PLXDC2	0.5400118546140362	Phos-Nuc
PML	0.8605795514219017	Phos-Nuc
PNISR	-0.7408627091286797	Phos-Nuc
PNN	0.7429512612808706	Phos-Nuc
PNPLA6	-0.3101024967717469	Phos-Nuc
POGZ	0.2667815089073293	Phos-Nuc
POLR2A	0.6451659209870155	Phos-Nuc
POM121	-0.5965022463756886	Phos-Nuc
POM121C	0.9206971480560021	Phos-Nuc
POP1	-0.2982036085318996	Phos-Nuc
POU2F1	0.9048676498300705	Phos-Nuc
PPFIA1	0.6775855450466737	Phos-Nuc
PPFIBP1	-0.528511611540387	Phos-Nuc
PPHLN1	-0.7492357040099501	Phos-Nuc
PPIG	0.6242959946302391	Phos-Nuc
PPIL4	-0.07623571647029483	Phos-Nuc
PPL	0.9458291072642264	Phos-Nuc
PPP1R12A	-0.8586417525487596	Phos-Nuc
PPP1R18	0.9774177496908334	Phos-Nuc
PPP1R9B	-0.07705191813571909	Phos-Nuc
PPP2R5E	-0.38937824164352375	Phos-Nuc
PRCC	-0.7709717742454143	Phos-Nuc
PRKAA1	-0.05060974401140237	Phos-Nuc
PRKAB1	0.11054852112448624	Phos-Nuc
PRKAR1A	0.4126424562363323	Phos-Nuc
PRKAR2A	0.7761843322609658	Phos-Nuc
PRKCD	0.8175181993373399	Phos-Nuc
PRKCDBP	0.5096833073996007	Phos-Nuc
PRKD2	-0.2851581372151746	Phos-Nuc
PRKDC	0.7856165074314505	Phos-Nuc
PRKRA	-0.5513686060557129	Phos-Nuc
PRPF3	-0.21313448948812094	Phos-Nuc
PRPF38A	0.019595820508820805	Phos-Nuc
PRPF38B	0.39050159102251736	Phos-Nuc
PRPF40A	-0.6897510544348058	Phos-Nuc
PRPF4B	-0.0845591840368497	Phos-Nuc
PRRC2A	0.8928064189064656	Phos-Nuc
PRRC2B	-0.3609878400856426	Phos-Nuc
PRRC2C	-0.7347719551402156	Phos-Nuc
PSEN1	0.03685819265656501	Phos-Nuc
PSEN2	0.9186259856712072	Phos-Nuc
PSIP1	0.2908610880708944	Phos-Nuc
PSMD1	-0.25463163513211595	Phos-Nuc
PSMD2	0.5013353345215329	Phos-Nuc
PTBP1	0.8907811016046882	Phos-Nuc
PTDSS1	-0.30886592911485744	Phos-Nuc
PTDSS2	0.8884538237551941	Phos-Nuc
PTK2B	-0.13732021981234832	Phos-Nuc
PTK7	0.12840233700740367	Phos-Nuc
PTPN12	0.31244813850199993	Phos-Nuc
PTPN13	0.9736063708684441	Phos-Nuc
PTPN14	0.7083062282173911	Phos-Nuc
PTPRA	-0.5378286022693604	Phos-Nuc
PTRF	0.7759098130474162	Phos-Nuc
PUM1	0.5331439095082406	Phos-Nuc
PUM2	0.5201212021979991	Phos-Nuc
PVR	0.6200400893167652	Phos-Nuc
PVRL1	0.8177694604028318	Phos-Nuc
PVRL4	-0.3127816315453344	Phos-Nuc
PWP1	0.4226334129690359	Phos-Nuc
PXN	-0.6061644291816162	Phos-Nuc
RAB11FIP1	0.871195408117798	Phos-Nuc
RAB11FIP5	0.8865948707484679	Phos-Nuc
RAB12	-0.48154840410908545	Phos-Nuc
RAB2B	0.01346118105923344	Phos-Nuc
RAB8A	0.04479199731007982	Phos-Nuc
RAD23B	0.46787306989289706	Phos-Nuc
RAI1	0.06862023458226651	Phos-Nuc
RAI14	0.7202264246802739	Phos-Nuc
RALBP1	0.951608982921861	Phos-Nuc
RALGAPA2	0.43153393029199283	Phos-Nuc
RALGAPB	0.3606782748451761	Phos-Nuc
RALY	0.7940930050719164	Phos-Nuc
RANBP2	-0.09407186404853674	Phos-Nuc
RAVER1	0.6105025678196786	Phos-Nuc
RB1	-0.6077960902889455	Phos-Nuc
RBBP6	0.21699130263486044	Phos-Nuc
RBM10	0.6001760743952141	Phos-Nuc
RBM12B	0.3830483732153848	Phos-Nuc
RBM14	0.7790808707733636	Phos-Nuc
RBM15	0.19719900747159652	Phos-Nuc
RBM15B	0.858930680356109	Phos-Nuc
RBM17	0.3201482641331031	Phos-Nuc
RBM25	0.3466073319943541	Phos-Nuc
RBM26	-0.24572109188425018	Phos-Nuc
RBM27	-0.316213106594668	Phos-Nuc
RBM34	0.41263194917508517	Phos-Nuc
RBM39	0.7458108078267247	Phos-Nuc
RBM4	0.5881037590554712	Phos-Nuc
RBM5	0.6371137025541798	Phos-Nuc
RBM6	-0.612596520000741	Phos-Nuc
RBM8A	0.8415753739166616	Phos-Nuc
RBMS1	0.6049864573002566	Phos-Nuc
RBMX	0.7774787750730178	Phos-Nuc
RBMX2	0.564078337041312	Phos-Nuc
RBMXL1	-0.7899557540641863	Phos-Nuc
RCC1	-0.14472305579640807	Phos-Nuc
RCC2	-0.4094485880046457	Phos-Nuc
RCOR3	0.5599086568197928	Phos-Nuc
REEP3	0.8147802219474346	Phos-Nuc
REEP4	0.7981352378984521	Phos-Nuc
REPS1	0.9583414581603191	Phos-Nuc
RER1	0.05529822648728036	Phos-Nuc
RERE	0.30010796358373903	Phos-Nuc
RETSAT	0.6593907141675863	Phos-Nuc
RFTN1	0.5477603361509303	Phos-Nuc
RHBDF2	-0.44107502176049035	Phos-Nuc
RICTOR	-0.24098965390750496	Phos-Nuc
RIF1	-0.45687739503403774	Phos-Nuc
RING1	-0.2737862524543267	Phos-Nuc
RMDN3	0.2084355937072456	Phos-Nuc
RNPC3	0.3379180021292305	Phos-Nuc
RNPS1	-0.5928401064856039	Phos-Nuc
RPL18A	0.8305102321750091	Phos-Nuc
RPL3	0.47903329407589695	Phos-Nuc
RPL37	0.70659575072371	Phos-Nuc
RPLP0	0.39499402600169126	Phos-Nuc
RPLP2	0.3927170486397893	Phos-Nuc
RPRD1A	-0.29090839540214736	Phos-Nuc
RPRD1B	0.14411935313644567	Phos-Nuc
RPRD2	-0.04362203169979281	Phos-Nuc
RPS2	0.5374123997258639	Phos-Nuc
RPS3	-0.46607898642074336	Phos-Nuc
RPS3A	0.032245838398515636	Phos-Nuc
RPS6	-0.6550859198416183	Phos-Nuc
RPTOR	-0.6131642593703223	Phos-Nuc
RRAGC	0.012644616666390551	Phos-Nuc
RRAS2	-0.2019858801498202	Phos-Nuc
RRBP1	-0.8062582508616949	Phos-Nuc
RREB1	-0.3011959591836865	Phos-Nuc
RRP12	0.8326812999664674	Phos-Nuc
RRP15	0.8312640512750721	Phos-Nuc
RRP1B	-0.4928682680502471	Phos-Nuc
RRP8	0.9811183019882302	Phos-Nuc
RRP9	0.9536268392372754	Phos-Nuc
RSF1	-0.5244939242858524	Phos-Nuc
RSL1D1	0.8913793776600722	Phos-Nuc
RSRC1	0.5067830006825677	Phos-Nuc
RSRC2	0.05113956555644844	Phos-Nuc
RTKN	0.04256307023791968	Phos-Nuc
RTN3	-0.8186041474655814	Phos-Nuc
RTN4	0.4634211420653004	Phos-Nuc
RUNX1	0.9586891217845903	Phos-Nuc
S100A16	0.9279673445470615	Phos-Nuc
SAFB	-0.5373717457735409	Phos-Nuc
SAFB2	0.4006888400364179	Phos-Nuc
SARG	0.5280217235154464	Phos-Nuc
SART1	-0.3221118774892576	Phos-Nuc
SART3	-0.5371646126499983	Phos-Nuc
SCAF1	0.015077862485209969	Phos-Nuc
SCAF11	-0.039890884450591385	Phos-Nuc
SCAF8	-0.43428534101878685	Phos-Nuc
SCAMP2	-0.7001272606846078	Phos-Nuc
SCAMP3	0.7219945573175113	Phos-Nuc
SCEL	0.8749314084316128	Phos-Nuc
SDAD1	0.4852863310946811	Phos-Nuc
SDC1	0.872920671659793	Phos-Nuc
SDE2	0.4349688926306122	Phos-Nuc
SDPR	0.9973065570327408	Phos-Nuc
SEC16A	0.8203647735146314	Phos-Nuc
SEC22B	-0.20300355479057158	Phos-Nuc
SEC31A	0.8806066556391906	Phos-Nuc
SEC61B	0.14427280701337808	Phos-Nuc
SEC62	0.08177731026922153	Phos-Nuc
SEC63	0.17897289619267115	Phos-Nuc
SENP3	-0.47747428394841435	Phos-Nuc
SEPT2	0.763538666934344	Phos-Nuc
SEPT9	0.7307538147625149	Phos-Nuc
SET	0.46342544912794637	Phos-Nuc
SF1	0.2191777861731681	Phos-Nuc
SF3A1	0.38414925195308525	Phos-Nuc
SF3B1	0.9385861475848565	Phos-Nuc
SF3B2	0.08786565018929676	Phos-Nuc
SFSWAP	-0.740441577532127	Phos-Nuc
SGPP1	-0.6782755628248409	Phos-Nuc
SH3KBP1	0.7356224622200829	Phos-Nuc
SIPA1	0.7481490508787064	Phos-Nuc
SIPA1L1	0.8540097501305907	Phos-Nuc
SIPA1L3	0.15245813132768488	Phos-Nuc
SIRPA	-0.6993594945653534	Phos-Nuc
SLAIN2	0.005846658302866094	Phos-Nuc
SLC12A4	0.13127513044018302	Phos-Nuc
SLC12A6	0.7381454557503113	Phos-Nuc
SLC16A1	0.9417415030703697	Phos-Nuc
SLC16A2	-0.021718281618257368	Phos-Nuc
SLC20A1	0.7128021386172051	Phos-Nuc
SLC20A2	0.70599571568543	Phos-Nuc
SLC26A2	0.7870180379524534	Phos-Nuc
SLC26A6	0.7124657579321705	Phos-Nuc
SLC39A7	-0.8112221694203041	Phos-Nuc
SLC3A2	-0.3450489890005458	Phos-Nuc
SLC4A7	0.4717424243161857	Phos-Nuc
SLC7A5	0.7271361716444228	Phos-Nuc
SLC9A1	0.07058334250761583	Phos-Nuc
SLC9A3R1	0.7083591355074264	Phos-Nuc
SLIRP	0.7178593019724846	Phos-Nuc
SLK	0.3627310828043856	Phos-Nuc
SLTM	-0.7521324594106218	Phos-Nuc
SLU7	-0.7907895917588235	Phos-Nuc
SMARCA2	0.299773669938918	Phos-Nuc
SMARCA4	0.6519113804676305	Phos-Nuc
SMARCC1	0.03563723812524248	Phos-Nuc
SMARCC2	0.21327203006958345	Phos-Nuc
SMC1A	0.6963604439430324	Phos-Nuc
SMC3	-0.18842069979803064	Phos-Nuc
SMG8	-0.07003468155358467	Phos-Nuc
SNAP23	0.7142694938957892	Phos-Nuc
SNCG	0.7401580070347856	Phos-Nuc
SNIP1	0.7988832180550984	Phos-Nuc
SNRNP200	0.7670604502276857	Phos-Nuc
SNRNP27	0.4417470560620167	Phos-Nuc
SNRNP70	0.6433825027081368	Phos-Nuc
SNTB2	-0.6589520651745663	Phos-Nuc
SNW1	0.7260035057445464	Phos-Nuc
SNX17	0.5991525116200506	Phos-Nuc
SON	-0.3626293665981431	Phos-Nuc
SORBS2	0.5576383111102452	Phos-Nuc
SORBS3	0.7525765998405982	Phos-Nuc
SORT1	0.553845864107247	Phos-Nuc
SOX15	0.8074617479784979	Phos-Nuc
SP100	-0.41959900206858697	Phos-Nuc
SP110	0.9784695118119717	Phos-Nuc
SP140L	0.7041195778370101	Phos-Nuc
SP3	-0.3026209592043865	Phos-Nuc
SPAG9	-0.07351036599562437	Phos-Nuc
SPATS2L	0.42728445576735585	Phos-Nuc
SPECC1L	-0.09460598018142372	Phos-Nuc
SPEN	0.23889503914346838	Phos-Nuc
SPRR2B	-0.0785857397080765	Phos-Nuc
SPTAN1	0.42871561498008737	Phos-Nuc
SPTBN1	-0.5854251305019169	Phos-Nuc
SPTBN2	0.47615265851718025	Phos-Nuc
SQRDL	-0.6565741240924691	Phos-Nuc
SQSTM1	0.9710349498241544	Phos-Nuc
SRC	-0.753400435223935	Phos-Nuc
SRCAP	0.8154703506554178	Phos-Nuc
SRFBP1	0.7620196031702379	Phos-Nuc
SRGAP2	0.08816058461568504	Phos-Nuc
SRP72	0.8180020354771504	Phos-Nuc
SRPK1	-0.19476374612494848	Phos-Nuc
SRPK2	-0.7329005762618168	Phos-Nuc
SRPR	0.011896258064715032	Phos-Nuc
SRRM1	0.6170676103535079	Phos-Nuc
SRRM2	0.9236111571007798	Phos-Nuc
SRRT	0.48583967341970874	Phos-Nuc
SRSF1	0.37129584911802765	Phos-Nuc
SRSF10	0.1139967542945162	Phos-Nuc
SRSF11	-0.00391140423556377	Phos-Nuc
SRSF2	-0.6798978437719062	Phos-Nuc
SRSF3	-0.8446994082046313	Phos-Nuc
SRSF4	-0.8322606656804343	Phos-Nuc
SRSF5	-0.8177855602467528	Phos-Nuc
SRSF6	-0.2047666366343604	Phos-Nuc
SRSF7	-0.8176812244850173	Phos-Nuc
SRSF8	-0.43547028578402125	Phos-Nuc
SRSF9	0.608576612458162	Phos-Nuc
SSB	0.1685222031862281	Phos-Nuc
SSFA2	0.5790778852328142	Phos-Nuc
SSH3	0.3560801711500341	Phos-Nuc
SSR1	0.6412795680804486	Phos-Nuc
SSR3	0.3195325776657576	Phos-Nuc
SSRP1	-0.3601469165141974	Phos-Nuc
ST13	0.5545199413577296	Phos-Nuc
STARD3NL	-0.0885655923174678	Phos-Nuc
STBD1	0.48489056795707025	Phos-Nuc
STIM1	-0.5299729766144385	Phos-Nuc
STK10	0.8172069382346173	Phos-Nuc
STK11IP	-0.33703386641410543	Phos-Nuc
STK4	0.43968531114303677	Phos-Nuc
STOM	0.9703707299784481	Phos-Nuc
STRIP1	-0.375910248035189	Phos-Nuc
STT3B	-0.07079018511222232	Phos-Nuc
STUB1	0.5230147448379364	Phos-Nuc
STX12	0.0573658495105307	Phos-Nuc
STX4	0.8156200602187041	Phos-Nuc
STX7	0.12027187857282526	Phos-Nuc
STXBP5	0.38816681608925485	Phos-Nuc
SUB1	-0.021454490239390223	Phos-Nuc
SUGP2	0.059986459331033526	Phos-Nuc
SUN2	0.9266932246487942	Phos-Nuc
SUPT6H	-0.42070217570227564	Phos-Nuc
SUPV3L1	0.4899882090189973	Phos-Nuc
SUZ12	0.40801508312520124	Phos-Nuc
SVIL	0.7533245478184298	Phos-Nuc
SYMPK	-0.3911851318352221	Phos-Nuc
SYNE2	0.22528145734229998	Phos-Nuc
SYNGR2	0.32429014211560697	Phos-Nuc
SYNPO	0.8641262956931813	Phos-Nuc
SYTL1	0.35640507766729856	Phos-Nuc
SYTL2	0.9074489330168474	Phos-Nuc
SYTL4	0.05494457586861046	Phos-Nuc
TACC2	0.7522732454121785	Phos-Nuc
TAF1	-0.10214593359663304	Phos-Nuc
TAF12	0.579442923984357	Phos-Nuc
TAF15	-0.8430139275152262	Phos-Nuc
TAF6	-0.5602143342197492	Phos-Nuc
TANC2	0.896223555365854	Phos-Nuc
TBC1D10B	0.6489582385835321	Phos-Nuc
TBC1D2	-0.024588968596669123	Phos-Nuc
TCEB3	-0.15817472374641842	Phos-Nuc
TCF20	0.051399663813719854	Phos-Nuc
TCOF1	0.807054971064558	Phos-Nuc
TERF2IP	0.5232996371416222	Phos-Nuc
TFIP11	-0.6918729034490957	Phos-Nuc
TGM1	0.9262156813004915	Phos-Nuc
THOC1	-0.8238413323387492	Phos-Nuc
THOC2	0.5950787245165554	Phos-Nuc
THOC5	-0.8069953783046266	Phos-Nuc
THRAP3	0.7926770280176197	Phos-Nuc
TJP1	0.9449909083300712	Phos-Nuc
TJP2	0.22004599164981553	Phos-Nuc
TJP3	0.9201014363402427	Phos-Nuc
TMBIM1	0.7681645652291968	Phos-Nuc
TMEM11	0.4599186741425009	Phos-Nuc
TMEM115	0.4835967621368509	Phos-Nuc
TMEM132A	0.14814958581155535	Phos-Nuc
TMEM201	0.861094183856773	Phos-Nuc
TMEM245	0.25784879123814347	Phos-Nuc
TMEM57	0.5289008947111224	Phos-Nuc
TMEM63A	0.6244438530320244	Phos-Nuc
TMEM63B	0.8439434146961482	Phos-Nuc
TMF1	0.8346255055124159	Phos-Nuc
TMPO	0.3475593514033873	Phos-Nuc
TMX1	-0.09193894997486743	Phos-Nuc
TMX2	0.6069984445821078	Phos-Nuc
TNC	0.9755442176004652	Phos-Nuc
TNK1	0.7111271701821277	Phos-Nuc
TNKS1BP1	0.8460763093212498	Phos-Nuc
TNS4	0.6655969751866249	Phos-Nuc
TOE1	0.2004635735458326	Phos-Nuc
TOM1	0.7524846740887998	Phos-Nuc
TOMM70A	0.6039081404712007	Phos-Nuc
TOP1	-0.1618417783034627	Phos-Nuc
TOP2A	0.48907967418978415	Phos-Nuc
TOP2B	-0.3969389225480398	Phos-Nuc
TOPORS	-0.9578469885047205	Phos-Nuc
TOR1AIP1	-0.4329457776545716	Phos-Nuc
TP53BP1	0.14045867575039764	Phos-Nuc
TP53I11	-0.4561315527751314	Phos-Nuc
TP63	-0.678483013203145	Phos-Nuc
TPBG	-0.6144236884844094	Phos-Nuc
TPI1	-0.6918776767499002	Phos-Nuc
TPR	0.1283195344955013	Phos-Nuc
TRA2A	-0.8482165258652308	Phos-Nuc
TRA2B	-0.050768705931264285	Phos-Nuc
TRAF4	-0.021574249785966358	Phos-Nuc
TRAPPC10	0.272158355791916	Phos-Nuc
TREX1	0.39308292030757025	Phos-Nuc
TRIM16	-0.07834054982936206	Phos-Nuc
TRIM28	0.5402058628373227	Phos-Nuc
TRIM29	0.9538824364689658	Phos-Nuc
TRIM56	-0.9049895639420089	Phos-Nuc
TRIP10	-0.19553334188610177	Phos-Nuc
TRIP12	0.5687215925313281	Phos-Nuc
TRPM7	-0.1509372281992718	Phos-Nuc
TRPS1	-0.11690986788846162	Phos-Nuc
TSFM	0.5955752597124061	Phos-Nuc
TTC7A	-0.20067545549914553	Phos-Nuc
TTC7B	-0.05955401751243594	Phos-Nuc
TTN	-0.4247998704989295	Phos-Nuc
TWISTNB	-0.6599636404621363	Phos-Nuc
U2AF2	0.7412646171498213	Phos-Nuc
U2SURP	-0.26279190556903803	Phos-Nuc
UBA1	-0.4001672693344167	Phos-Nuc
UBAP2L	-0.3768206937795228	Phos-Nuc
UBE2J1	0.3817446584831574	Phos-Nuc
UBN1	0.44556464165879195	Phos-Nuc
UBR5	0.2860003185230146	Phos-Nuc
UBTF	0.4073732442266234	Phos-Nuc
UFL1	0.7134502198817877	Phos-Nuc
UGP2	0.5302018551745107	Phos-Nuc
UHRF2	-0.4362603077108409	Phos-Nuc
UNC93B1	0.3714158801599299	Phos-Nuc
UPF1	0.05113555393828034	Phos-Nuc
USF2	-0.2464259442299867	Phos-Nuc
USP10	0.7421188135869284	Phos-Nuc
USP14	0.38986848805754704	Phos-Nuc
USP24	0.3616582569599368	Phos-Nuc
USP39	0.7372465557122339	Phos-Nuc
USP6NL	0.12494268949395841	Phos-Nuc
USP7	-0.20121016873230144	Phos-Nuc
UTP14A	0.8655874705558217	Phos-Nuc
UTP18	0.706401058119786	Phos-Nuc
UTP20	0.9588997268844042	Phos-Nuc
UTP3	0.6023864658149932	Phos-Nuc
VANGL1	-0.21078079418036777	Phos-Nuc
VAPB	0.9104526483833756	Phos-Nuc
VCAN	0.9624368537865038	Phos-Nuc
VCL	0.1235483339371607	Phos-Nuc
VCP	-0.7403033121310139	Phos-Nuc
VDAC1	0.9745569932660856	Phos-Nuc
VDAC2	0.9366101670716773	Phos-Nuc
VDAC3	0.857059801200008	Phos-Nuc
VIM	0.9619907963368961	Phos-Nuc
VPS4A	-0.31443329508785617	Phos-Nuc
VPS4B	-0.6016969438640878	Phos-Nuc
WBP11	0.7065740366873846	Phos-Nuc
WBP4	-0.4659400861036345	Phos-Nuc
WDR20	-0.06688607750469516	Phos-Nuc
WDR26	0.25403762829417353	Phos-Nuc
WDR33	0.0883286703099924	Phos-Nuc
WDR43	0.9619576987869491	Phos-Nuc
WDR48	0.018335001516130198	Phos-Nuc
WDR55	0.9096632164631362	Phos-Nuc
WDR59	0.4464974728791512	Phos-Nuc
WDR74	0.8044863222515928	Phos-Nuc
WDR75	0.28680617252555923	Phos-Nuc
WHSC1L1	-0.030194692904266532	Phos-Nuc
WIZ	0.8451520165305677	Phos-Nuc
WNK1	-0.21169231056686788	Phos-Nuc
WRNIP1	0.8336067317676867	Phos-Nuc
WTAP	0.5354750507533013	Phos-Nuc
XPC	0.6935110212936056	Phos-Nuc
XRCC1	-0.6246143418994243	Phos-Nuc
XRCC6	0.6135324159714807	Phos-Nuc
XRN2	-0.4577612778232982	Phos-Nuc
YAP1	0.7786791082778671	Phos-Nuc
YBX1	0.7459935661762629	Phos-Nuc
YBX3	0.8317236409024411	Phos-Nuc
YTHDC1	0.16579968532981784	Phos-Nuc
YTHDC2	-0.5284190177989454	Phos-Nuc
YY1	0.5139520077493975	Phos-Nuc
ZBTB38	0.48113388814489794	Phos-Nuc
ZBTB40	-0.24614765537936703	Phos-Nuc
ZBTB7A	0.31673228969666145	Phos-Nuc
ZC3H11A	-0.7569705775499928	Phos-Nuc
ZC3H13	0.9424259147205197	Phos-Nuc
ZC3H14	0.025766110753667124	Phos-Nuc
ZC3H15	-0.6440153116728284	Phos-Nuc
ZC3H18	0.7485557613953604	Phos-Nuc
ZC3H4	-0.3234327786352554	Phos-Nuc
ZC3HAV1	0.16474033018991507	Phos-Nuc
ZC3HC1	0.8208181290757227	Phos-Nuc
ZCCHC8	-0.08311759106809136	Phos-Nuc
ZCRB1	0.6519337246839737	Phos-Nuc
ZDHHC5	-0.8240647745835189	Phos-Nuc
ZFC3H1	0.917187673913271	Phos-Nuc
ZFR	0.7545101313322566	Phos-Nuc
ZKSCAN1	0.5601933604441971	Phos-Nuc
ZMYND8	-0.45564436014634957	Phos-Nuc
ZNF185	-0.1484375266650689	Phos-Nuc
ZNF446	0.12126477684581924	Phos-Nuc
ZNF462	0.6657160647970043	Phos-Nuc
ZNF48	0.6608362588441316	Phos-Nuc
ZNF592	-0.04323592781745149	Phos-Nuc
ZNF638	-0.8281764671536102	Phos-Nuc
ZNF687	-0.5388168056602951	Phos-Nuc
ZNF800	0.7102591689057338	Phos-Nuc
ZRANB2	-0.07881216984809364	Phos-Nuc
ZYX	0.06810663206262002	Phos-Nuc
