# Supplementary material for: Parallelized multidimensional analytic framework applied to mammary epithelial cells uncovers regulatory principles in EMT
Source: Nat Commun. 2023 Feb 8;14:688. doi: 10.1038/s41467-023-36122-x (PMC9908882; doi:10.1038/s41467-023-36122-x)
Supplement: Supplementary file 12 — Source Data files [file 41467_2023_36122_MOESM12_ESM.zip › Source_Data_files/Source Data file ΓÇô Fig 7d.txt]

	time	status	Hallmark	S1	S2	S3	S4	S5	S6	S7	S8	S9
TCGA.3C.AAAU	4047	0	low	low	low	low	low	low	low	low	low	low
TCGA.3C.AALI	4005	0	high	low	low	low	low	low	low	low	low	low
TCGA.3C.AALJ	1474	0	low	low	low	high	low	low	low	low	low	low
TCGA.3C.AALK	1448	0	low	low	low	low	low	low	low	low	low	low
TCGA.4H.AAAK	348	0	low	low	low	low	low	low	low	low	low	low
TCGA.5L.AAT0	1477	0	low	low	low	low	low	low	low	low	low	low
TCGA.5L.AAT1	1471	0	low	low	low	low	high	low	low	low	low	low
TCGA.5T.A9QA	303	0	high	low	high	low	low	high	high	low	low	low
TCGA.A1.A0SB	259	0	low	low	low	low	high	high	high	low	high	low
TCGA.A1.A0SD	437	0	high	low	high	low	low	low	high	low	low	low
TCGA.A1.A0SE	1321	0	low	low	low	low	low	low	low	low	low	low
TCGA.A1.A0SF	1463	0	low	low	low	low	low	low	low	low	low	low
TCGA.A1.A0SG	434	0	low	low	low	low	low	low	high	low	low	low
TCGA.A1.A0SH	1437	0	high	low	high	low	high	high	high	low	high	high
TCGA.A1.A0SI	635	0	low	low	high	low	low	low	high	low	low	low
TCGA.A1.A0SJ	416	0	low	low	low	low	low	low	low	low	low	low
TCGA.A1.A0SK	967	1	high	low	low	high	high	high	high	high	high	high
TCGA.A1.A0SN	1196	0	low	low	low	low	low	low	low	low	low	low
TCGA.A1.A0SO	852	0	low	low	low	low	high	high	low	low	low	low
TCGA.A1.A0SP	584	0	low	low	low	low	low	low	high	low	low	low
TCGA.A1.A0SQ	554	0	low	low	low	low	low	low	low	low	low	low
TCGA.A2.A04N	4354	0	low	low	low	low	low	low	high	low	low	low
TCGA.A2.A04P	548	1	low	low	low	low	low	low	low	low	low	low
TCGA.A2.A04Q	2385	0	low	low	low	low	low	low	low	low	low	low
TCGA.A2.A04R	3709	0	low	low	low	low	low	low	low	low	low	low
TCGA.A2.A04T	2246	0	low	low	low	low	high	high	high	high	high	high
TCGA.A2.A04U	2654	0	low	low	low	low	low	low	low	low	low	low
TCGA.A2.A04V	1920	1	low	low	low	low	low	low	low	low	low	low
TCGA.A2.A04W	3102	0	low	low	high	high	high	high	high	high	high	high
TCGA.A2.A04X	1686	0	low	low	low	low	low	low	low	low	low	low
TCGA.A2.A04Y	1099	0	low	low	low	low	low	low	low	low	low	low
TCGA.A2.A0CK	4159	0	low	low	low	low	low	low	low	low	low	low
TCGA.A2.A0CL	3015	0	low	low	low	low	low	low	low	low	low	low
TCGA.A2.A0CM	754	1	high	low	high	low	low	low	low	low	low	low
TCGA.A2.A0CO	3492	1	low	low	low	low	low	low	low	low	low	low
TCGA.A2.A0CP	2813	0	low	low	low	low	low	low	low	low	low	low
TCGA.A2.A0CQ	2695	0	low	low	low	low	low	low	low	low	low	low
TCGA.A2.A0CR	3283	0	low	low	low	low	low	low	low	low	low	low
TCGA.A2.A0CS	2348	1	low	low	high	low	high	low	high	low	low	low
TCGA.A2.A0CT	2289	0	low	low	low	low	low	low	low	low	low	low
TCGA.A2.A0CU	158	1	low	low	low	high	high	high	high	low	low	high
TCGA.A2.A0CV	3011	0	low	low	low	low	low	low	low	low	low	low
TCGA.A2.A0CW	3283	0	low	low	low	low	low	low	low	low	low	low
TCGA.A2.A0CX	1728	0	high	low	high	low	high	low	high	high	high	high
TCGA.A2.A0CY	1673	0	low	low	low	low	low	low	low	low	low	low
TCGA.A2.A0CZ	1616	0	low	low	low	low	low	low	low	low	low	low
TCGA.A2.A0D0	2048	0	high	high	low	low	low	low	low	low	low	low
TCGA.A2.A0D1	1051	0	high	low	low	low	high	high	high	high	high	low
TCGA.A2.A0D2	1027	0	low	low	low	low	high	low	low	low	low	low
TCGA.A2.A0D3	1873	0	low	low	high	low	low	low	low	low	low	low
TCGA.A2.A0D4	767	0	low	low	low	high	low	low	high	low	high	high
TCGA.A2.A0EM	3094	0	low	low	low	low	low	low	low	low	low	low
TCGA.A2.A0EN	4088	0	low	low	high	low	low	low	low	low	low	low
TCGA.A2.A0EO	2442	0	low	low	low	low	low	low	low	low	low	low
TCGA.A2.A0EP	3603	0	low	low	low	low	low	low	low	low	low	low
TCGA.A2.A0EQ	2426	0	low	low	low	high	high	low	high	low	high	low
TCGA.A2.A0ER	2263	0	low	low	high	low	low	low	low	low	low	low
TCGA.A2.A0ES	2190	0	low	low	low	low	low	low	low	low	low	low
TCGA.A2.A0ET	1066	0	high	high	high	low	low	low	low	low	low	low
TCGA.A2.A0EU	1043	0	low	low	low	low	high	high	high	high	high	high
TCGA.A2.A0EV	968	0	low	low	high	low	high	high	low	low	low	low
TCGA.A2.A0EW	1884	1	high	low	low	low	low	low	low	low	low	low
TCGA.A2.A0EX	752	0	low	low	low	low	low	low	low	low	low	low
TCGA.A2.A0EY	1925	0	low	low	high	low	high	high	high	high	high	high
TCGA.A2.A0ST	3017	0	low	low	low	low	low	low	low	low	low	low
TCGA.A2.A0SU	1662	0	low	high	low	low	high	low	low	low	low	low
TCGA.A2.A0SV	825	1	high	low	high	low	high	high	high	high	high	high
TCGA.A2.A0SW	1365	1	low	low	high	low	high	high	high	low	low	low
TCGA.A2.A0SX	1534	0	low	low	low	low	low	high	high	low	high	high
TCGA.A2.A0SY	1347	0	low	low	low	low	low	low	low	low	low	low
TCGA.A2.A0T0	533	0	high	low	high	low	high	high	high	high	high	low
TCGA.A2.A0T1	521	0	high	low	high	high	high	high	high	high	high	high
TCGA.A2.A0T2	255	1	high	high	high	high	low	low	low	low	low	low
TCGA.A2.A0T3	1516	0	low	low	low	low	low	low	low	low	low	low
TCGA.A2.A0T4	624	0	high	low	low	low	low	low	low	low	low	low
TCGA.A2.A0T5	531	0	low	low	low	low	low	low	low	low	low	low
TCGA.A2.A0T6	575	0	high	low	high	low	low	low	low	low	low	low
TCGA.A2.A0T7	631	0	low	low	high	low	high	high	high	high	high	high
TCGA.A2.A0YC	990	0	low	low	low	low	low	low	low	low	low	low
TCGA.A2.A0YD	769	0	low	low	high	low	low	low	high	low	low	low
TCGA.A2.A0YE	554	0	high	high	high	low	high	low	high	low	low	high
TCGA.A2.A0YF	1535	0	low	high	high	low	low	low	low	low	low	low
TCGA.A2.A0YG	666	0	high	low	high	high	high	high	high	high	high	high
TCGA.A2.A0YH	659	0	high	low	low	low	low	low	low	low	low	low
TCGA.A2.A0YI	1505	0	low	low	low	low	low	low	low	low	low	low
TCGA.A2.A0YJ	566	0	high	high	high	high	low	high	high	high	high	high
TCGA.A2.A0YK	588	0	low	low	low	low	low	low	low	low	low	low
TCGA.A2.A0YL	1474	0	low	low	low	low	low	low	low	low	low	low
TCGA.A2.A0YM	965	0	low	low	high	low	high	high	high	high	high	high
TCGA.A2.A0YT	723	1	high	low	high	high	high	high	high	high	high	high
TCGA.A2.A1FV	714	0	low	low	high	low	high	low	low	low	low	low
TCGA.A2.A1FW	528	0	low	high	low	low	high	high	high	high	low	low
TCGA.A2.A1FX	1847	0	low	low	high	low	low	high	high	low	high	low
TCGA.A2.A1FZ	683	0	low	low	high	low	low	high	high	low	low	low
TCGA.A2.A1G0	616	0	low	low	low	low	low	low	low	low	low	low
TCGA.A2.A1G1	584	0	low	high	high	low	high	low	high	low	low	low
TCGA.A2.A1G4	595	0	high	low	low	low	low	low	high	low	high	high
TCGA.A2.A1G6	501	0	low	low	low	low	low	low	low	low	low	low
TCGA.A2.A259	1596	0	low	low	low	low	low	low	low	low	low	low
TCGA.A2.A25A	3276	0	low	low	low	low	low	low	low	low	low	low
TCGA.A2.A25B	1291	0	low	low	high	low	high	low	low	low	low	low
TCGA.A2.A25C	523	0	high	high	high	low	high	low	low	low	low	low
TCGA.A2.A25D	552	0	low	low	low	low	low	low	low	low	low	low
TCGA.A2.A25E	3204	0	low	low	low	low	low	low	low	low	low	low
TCGA.A2.A25F	322	0	low	low	low	low	low	low	low	low	low	low
TCGA.A2.A3KC	1102	0	low	low	low	low	high	high	high	low	low	low
TCGA.A2.A3KD	1206	0	low	low	low	low	low	low	low	low	low	low
TCGA.A2.A3XS	1032	1	high	low	low	low	high	low	high	low	low	low
TCGA.A2.A3XT	2770	0	low	low	high	low	low	low	low	low	low	low
TCGA.A2.A3XU	912	1	high	low	high	high	high	high	high	high	high	high
TCGA.A2.A3XV	996	0	low	low	high	low	high	high	high	high	high	high
TCGA.A2.A3XW	1712	0	low	low	low	low	low	low	low	low	low	low
TCGA.A2.A3XX	1439	1	high	low	high	high	high	high	high	high	high	high
TCGA.A2.A3XY	1093	1	low	low	high	high	low	high	high	low	low	low
TCGA.A2.A3XZ	1532	0	low	low	low	high	low	low	high	low	low	low
TCGA.A2.A3Y0	1546	0	low	low	low	low	low	low	low	low	low	low
TCGA.A2.A4RW	222	0	high	low	low	low	low	low	high	low	low	low
TCGA.A2.A4RX	742	0	low	low	low	low	high	high	high	high	high	low
TCGA.A2.A4RY	648	0	low	low	low	low	low	low	low	low	low	low
TCGA.A2.A4S0	706	0	high	low	low	low	low	low	low	low	low	low
TCGA.A2.A4S1	820	0	high	low	high	high	low	low	high	low	low	low
TCGA.A2.A4S2	643	0	low	low	low	low	low	low	low	low	low	low
TCGA.A2.A4S3	666	0	low	low	high	low	low	low	high	low	high	low
TCGA.A7.A0CD	1165	0	low	high	low	low	low	low	low	low	low	low
TCGA.A7.A0CE	1074	0	low	low	high	low	high	high	high	high	high	high
TCGA.A7.A0CG	1043	0	high	low	low	high	high	low	high	low	low	low
TCGA.A7.A0CH	1079	0	low	low	high	low	high	high	high	high	high	high
TCGA.A7.A0CJ	931	0	low	low	low	low	low	low	low	low	low	low
TCGA.A7.A0D9	1139	0	low	low	low	low	high	low	low	low	low	low
TCGA.A7.A0DA	1085	0	low	low	low	low	low	low	high	low	low	low
TCGA.A7.A0DB	1007	0	low	low	low	low	high	low	low	low	high	high
TCGA.A7.A0DC	906	0	low	low	low	low	low	low	low	low	low	low
TCGA.A7.A13D	965	0	high	low	low	low	low	low	low	low	low	low
TCGA.A7.A13E	614	1	high	high	high	high	low	high	high	high	high	high
TCGA.A7.A13F	765	0	low	low	low	low	low	high	high	low	low	low
TCGA.A7.A13G	718	0	high	low	low	low	low	low	low	low	low	low
TCGA.A7.A13H	899	0	low	low	low	low	low	low	low	low	low	low
TCGA.A7.A26E	954	0	low	high	high	low	high	high	high	high	high	low
TCGA.A7.A26F	738	0	high	high	high	low	low	low	low	low	high	low
TCGA.A7.A26G	722	0	low	low	low	low	low	low	high	low	low	high
TCGA.A7.A26H	724	0	low	high	high	low	low	low	high	low	high	high
TCGA.A7.A26I	661	0	high	low	low	low	low	low	low	low	low	low
TCGA.A7.A26J	627	0	low	low	low	low	low	low	low	low	low	low
TCGA.A7.A2KD	679	0	low	low	low	low	high	high	low	low	low	low
TCGA.A7.A3IY	345	0	low	low	low	low	low	low	low	low	low	low
TCGA.A7.A3IZ	322	0	high	high	high	low	high	high	high	low	high	low
TCGA.A7.A3J0	313	0	low	low	low	low	low	high	low	low	high	high
TCGA.A7.A3J1	343	0	low	low	low	low	low	low	low	low	low	low
TCGA.A7.A3RF	408	0	high	low	low	high	high	low	high	low	low	low
TCGA.A7.A425	447	0	low	low	low	low	low	low	high	low	low	low
TCGA.A7.A426	364	0	low	low	low	low	low	low	low	low	low	low
TCGA.A7.A4SA	454	0	low	low	low	low	high	low	low	low	low	low
TCGA.A7.A4SB	418	0	low	low	high	low	low	low	low	low	low	high
TCGA.A7.A4SC	446	0	high	low	high	low	low	low	high	low	low	high
TCGA.A7.A4SD	441	0	high	low	low	low	high	low	high	high	low	low
TCGA.A7.A4SE	644	0	high	low	low	low	low	high	low	low	high	low
TCGA.A7.A4SF	545	0	low	low	high	high	high	high	high	high	high	high
TCGA.A7.A56D	448	0	low	low	high	low	high	low	high	low	high	low
TCGA.A7.A5ZV	368	0	low	low	low	high	high	low	low	low	low	low
TCGA.A7.A5ZW	326	0	low	low	high	low	low	low	low	low	low	low
TCGA.A7.A5ZX	336	0	low	low	low	low	low	low	low	low	low	low
TCGA.A7.A6VV	313	0	low	low	low	low	low	low	low	low	low	low
TCGA.A7.A6VW	285	0	low	low	low	low	low	low	low	low	low	low
TCGA.A7.A6VX	317	0	high	low	high	high	high	low	high	low	high	low
TCGA.A7.A6VY	266	0	high	low	high	low	high	low	high	high	high	high
TCGA.A8.A06O	396	0	low	low	high	low	low	low	high	low	low	low
TCGA.A8.A06P	396	0	low	low	low	low	low	low	low	low	low	low
TCGA.A8.A06Q	31	0	high	low	high	high	low	low	high	low	low	low
TCGA.A8.A06R	547	0	low	low	high	high	high	high	high	high	high	high
TCGA.A8.A06T	1614	0	high	low	low	low	low	low	high	low	high	low
TCGA.A8.A06U	883	1	high	low	high	low	low	low	high	low	low	low
TCGA.A8.A06X	943	1	high	low	low	high	low	low	high	high	high	high
TCGA.A8.A06Y	791	0	high	low	low	low	high	low	high	high	high	high
TCGA.A8.A06Z	31	0	low	low	low	high	low	low	low	low	low	low
TCGA.A8.A075	518	0	high	low	high	high	high	low	high	low	high	low
TCGA.A8.A076	1642	0	high	low	high	low	high	low	high	low	low	low
TCGA.A8.A079	274	0	low	low	low	low	low	low	low	low	low	low
TCGA.A8.A07B	1308	0	high	low	high	low	high	high	high	low	low	low
TCGA.A8.A07C	1034	0	high	low	high	low	low	low	high	high	low	low
TCGA.A8.A07E	608	0	high	low	high	low	low	low	high	low	low	high
TCGA.A8.A07F	577	0	low	low	high	low	high	high	high	high	high	high
TCGA.A8.A07G	577	0	low	low	high	low	high	low	high	low	low	high
TCGA.A8.A07I	426	0	high	low	high	low	low	low	high	low	low	low
TCGA.A8.A07J	365	0	low	high	high	low	low	low	low	low	low	low
TCGA.A8.A07L	975	0	high	low	high	high	high	low	high	low	high	high
TCGA.A8.A07O	304	0	high	low	low	low	low	low	low	low	low	low
TCGA.A8.A07P	334	0	low	low	low	low	low	low	low	low	low	low
TCGA.A8.A07R	273	0	high	low	high	high	low	low	low	low	low	low
TCGA.A8.A07S	243	0	low	low	low	high	low	low	low	low	low	low
TCGA.A8.A07U	760	0	low	high	high	low	low	low	low	low	low	low
TCGA.A8.A07W	304	0	high	low	low	high	high	high	high	high	high	high
TCGA.A8.A07Z	1371	0	high	low	low	low	low	low	low	low	low	low
TCGA.A8.A082	549	0	high	low	low	low	high	high	high	low	high	high
TCGA.A8.A084	458	0	high	low	high	high	high	high	high	high	high	low
TCGA.A8.A086	396	0	low	low	low	low	low	low	low	low	low	low
TCGA.A8.A08A	30	0	low	low	high	low	low	low	low	low	low	low
TCGA.A8.A08B	1156	0	low	low	low	low	low	low	low	low	low	low
TCGA.A8.A08C	881	0	high	low	low	low	low	low	low	low	low	low
TCGA.A8.A08F	1004	0	high	low	low	low	low	low	low	low	low	low
TCGA.A8.A08G	607	0	high	low	low	low	low	low	low	low	low	low
TCGA.A8.A08I	365	0	low	low	low	low	low	low	low	low	low	low
TCGA.A8.A08J	1127	1	high	low	high	low	high	high	high	low	high	high
TCGA.A8.A08L	304	1	low	high	high	high	high	high	high	high	high	high
TCGA.A8.A08O	943	0	low	low	low	low	low	low	low	low	low	low
TCGA.A8.A08P	943	0	high	low	high	low	low	low	high	low	low	low
TCGA.A8.A08R	30	0	high	low	low	low	low	high	low	low	low	low
TCGA.A8.A08S	1004	0	low	low	low	low	high	low	high	low	low	low
TCGA.A8.A08T	3409	1	low	low	high	low	high	low	high	low	low	low
TCGA.A8.A08X	1308	0	high	low	low	high	high	high	high	high	high	low
TCGA.A8.A08Z	1217	0	low	low	high	low	high	low	low	low	low	low
TCGA.A8.A091	1004	0	low	low	low	low	high	high	high	low	low	low
TCGA.A8.A092	942	0	high	low	high	low	low	low	high	low	high	high
TCGA.A8.A093	546	0	high	low	low	low	low	low	low	low	low	low
TCGA.A8.A095	1277	0	low	low	high	low	high	high	high	high	high	high
TCGA.A8.A097	365	0	high	low	low	low	high	low	low	low	low	low
TCGA.A8.A099	304	0	high	high	high	high	high	low	high	high	high	high
TCGA.A8.A09A	304	0	low	low	low	low	low	low	high	low	low	low
TCGA.A8.A09B	365	0	low	low	low	low	low	low	high	low	low	low
TCGA.A8.A09D	1522	0	low	low	high	low	low	low	high	low	low	high
TCGA.A8.A09E	1492	0	low	low	low	low	low	low	low	low	low	low
TCGA.A8.A09I	1371	0	high	low	high	low	low	low	high	low	low	low
TCGA.A8.A09K	912	0	low	low	low	low	low	low	low	low	low	low
TCGA.A8.A09M	1006	0	low	low	low	low	low	low	low	low	low	low
TCGA.A8.A09N	31	0	low	low	high	high	low	high	high	low	high	low
TCGA.A8.A09Q	761	0	low	low	low	low	high	high	high	high	high	high
TCGA.A8.A09R	273	0	high	low	high	high	high	high	high	low	low	low
TCGA.A8.A09T	579	0	low	low	high	low	low	low	low	low	low	low
TCGA.A8.A09V	457	0	low	high	low	low	low	low	low	low	low	low
TCGA.A8.A09W	30	0	high	high	high	low	high	high	high	high	high	high
TCGA.A8.A0A1	365	0	low	low	low	low	low	low	low	low	low	low
TCGA.A8.A0A2	579	0	high	low	high	low	low	low	low	low	low	low
TCGA.A8.A0A4	396	0	low	low	low	low	low	low	low	low	low	low
TCGA.A8.A0A6	640	0	low	low	low	low	high	high	high	low	low	low
TCGA.A8.A0A7	30	0	low	low	high	low	low	low	low	low	low	low
TCGA.A8.A0A9	822	0	low	low	low	low	low	low	high	low	high	high
TCGA.A8.A0AB	518	0	low	high	high	high	high	high	high	high	high	high
TCGA.A8.A0AD	1157	0	low	low	low	low	low	low	low	low	low	low
TCGA.AC.A23C	585	0	low	low	high	low	high	high	high	low	high	high
TCGA.AC.A23E	698	0	low	low	low	low	high	low	high	low	low	low
TCGA.AC.A23G	2248	0	high	low	low	low	low	low	low	low	low	low
TCGA.AC.A23H	174	1	high	high	high	high	high	high	high	high	high	high
TCGA.AC.A2B8	677	0	low	low	low	low	low	low	low	low	low	low
TCGA.AC.A2BK	2222	0	low	low	low	low	high	high	high	low	low	low
TCGA.AC.A2BM	3022	0	low	low	low	low	low	low	low	low	low	low
TCGA.AC.A2FB	1234	0	low	low	low	low	low	low	low	low	low	low
TCGA.AC.A2FE	2636	1	low	low	high	low	low	low	low	low	low	low
TCGA.AC.A2FF	2759	0	low	low	low	low	high	low	high	low	low	low
TCGA.AC.A2FG	1853	0	low	low	low	low	low	low	low	low	low	low
TCGA.AC.A2FK	2650	0	low	low	low	low	low	low	low	low	low	low
TCGA.AC.A2FM	792	1	low	low	low	low	high	high	high	low	high	high
TCGA.AC.A2FO	2255	0	low	low	low	low	low	low	low	low	low	low
TCGA.AC.A2QH	1005	0	high	high	high	low	low	high	high	high	high	low
TCGA.AC.A2QI	588	0	high	low	high	low	high	high	high	high	high	low
TCGA.AC.A2QJ	446	1	high	low	high	high	high	high	high	high	high	high
TCGA.AC.A3BB	987	0	low	low	high	low	low	low	low	low	low	low
TCGA.AC.A3EH	197	1	high	low	high	low	high	high	high	high	high	high
TCGA.AC.A3HN	496	0	low	low	high	low	low	low	high	low	low	low
TCGA.AC.A3OD	451	0	high	low	low	low	low	low	low	low	low	low
TCGA.AC.A3QP	675	0	low	low	low	low	low	low	low	low	low	low
TCGA.AC.A3QQ	734	0	high	low	low	low	low	low	low	low	low	low
TCGA.AC.A3TM	762	0	low	low	low	low	low	low	low	low	low	low
TCGA.AC.A3TN	456	0	low	low	low	low	low	low	low	low	low	low
TCGA.AC.A3W5	504	0	low	low	high	low	high	high	high	low	high	high
TCGA.AC.A3W6	602	0	high	low	low	low	high	high	high	high	high	high
TCGA.AC.A3W7	471	0	low	low	low	low	high	high	high	low	high	low
TCGA.AC.A3YI	707	0	low	low	high	low	low	low	low	low	low	low
TCGA.AC.A3YJ	754	0	low	low	low	low	high	low	low	low	low	low
TCGA.AC.A4ZE	890	0	low	low	low	low	low	low	high	low	high	low
TCGA.AC.A5EH	511	0	high	low	low	low	low	low	low	low	low	low
TCGA.AC.A5XS	588	0	low	low	high	low	low	low	low	low	low	low
TCGA.AC.A5XU	455	0	high	low	high	low	low	low	high	low	low	low
TCGA.AC.A62X	417	0	high	low	high	low	low	low	high	low	low	low
TCGA.AC.A62Y	530	0	low	low	low	low	low	low	low	low	low	low
TCGA.AC.A6IV	568	0	low	low	low	low	low	low	high	low	low	low
TCGA.AC.A6IW	413	0	low	low	high	low	high	low	low	low	low	low
TCGA.AC.A6IX	373	0	high	low	high	low	low	low	low	low	low	low
TCGA.AC.A6NO	51	0	low	low	high	low	low	low	low	low	low	low
TCGA.AC.A7VB	250	0	low	low	low	low	high	high	high	low	low	low
TCGA.AC.A7VC	1	0	high	low	high	high	low	high	high	high	high	high
TCGA.AC.A8OP	614	0	low	low	low	low	low	low	high	low	low	low
TCGA.AC.A8OQ	34	0	low	low	high	low	low	low	low	low	low	low
TCGA.AC.A8OR	40	0	low	low	low	low	low	high	high	low	high	high
TCGA.AC.A8OS	70	0	high	low	low	low	low	low	low	low	low	low
TCGA.AN.A03X	10	0	high	low	low	low	high	low	low	low	low	low
TCGA.AN.A03Y	10	0	low	low	low	low	high	high	high	high	high	high
TCGA.AN.A041	7	0	low	low	low	low	low	low	low	low	low	low
TCGA.AN.A046	10	0	low	low	low	low	low	low	low	low	low	low
TCGA.AN.A049	19	0	high	low	high	low	low	low	low	low	low	low
TCGA.AN.A04A	90	0	high	low	high	high	high	low	high	low	low	low
TCGA.AN.A04C	54	0	high	high	high	high	high	low	high	high	low	high
TCGA.AN.A04D	52	0	low	low	low	low	high	high	high	high	high	high
TCGA.AN.A0AJ	303	0	low	low	high	low	low	low	high	low	low	low
TCGA.AN.A0AK	224	0	low	high	high	high	high	high	high	high	high	high
TCGA.AN.A0AL	227	0	low	low	low	low	low	low	low	low	high	low
TCGA.AN.A0AM	5	0	high	low	low	low	low	high	high	low	low	low
TCGA.AN.A0AR	10	0	low	low	low	low	low	low	low	low	low	low
TCGA.AN.A0AS	10	0	high	low	low	low	low	low	low	low	low	low
TCGA.AN.A0AT	10	0	low	low	high	low	low	low	low	low	low	low
TCGA.AN.A0FD	196	0	low	low	low	low	high	low	high	high	high	high
TCGA.AN.A0FF	172	0	low	low	low	low	low	low	low	low	low	low
TCGA.AN.A0FJ	242	0	low	low	low	low	low	low	low	low	low	low
TCGA.AN.A0FK	213	0	high	low	high	high	high	high	high	high	high	high
TCGA.AN.A0FL	231	0	high	low	high	low	low	low	high	low	high	high
TCGA.AN.A0FN	218	0	high	low	high	low	low	low	low	low	low	low
TCGA.AN.A0FS	210	0	low	low	low	low	low	low	low	low	low	low
TCGA.AN.A0FT	214	0	low	low	low	low	high	high	high	low	low	low
TCGA.AN.A0FV	10	0	high	low	high	low	low	low	low	low	low	low
TCGA.AN.A0FW	11	0	low	low	low	high	low	low	low	low	low	low
TCGA.AN.A0FX	10	0	low	low	low	low	low	high	low	low	low	low
TCGA.AN.A0FY	10	0	high	low	low	low	high	high	high	high	high	high
TCGA.AN.A0FZ	10	0	low	low	high	low	low	low	high	low	low	high
TCGA.AN.A0G0	16	0	high	low	high	low	high	high	high	high	high	high
TCGA.AN.A0XL	163	0	low	low	low	low	low	low	high	low	low	low
TCGA.AN.A0XN	10	0	low	low	low	low	low	low	low	low	low	low
TCGA.AN.A0XO	375	0	low	low	low	high	low	low	low	low	low	low
TCGA.AN.A0XP	9	0	high	low	low	low	low	low	high	low	low	low
TCGA.AN.A0XR	10	0	low	low	low	low	high	low	high	low	low	low
TCGA.AN.A0XS	10	0	low	low	low	low	low	low	low	low	low	low
TCGA.AN.A0XT	10	0	low	low	low	low	low	low	low	low	low	low
TCGA.AN.A0XU	10	0	low	high	high	low	high	low	high	high	low	high
TCGA.AN.A0XV	162	0	low	low	low	low	low	low	high	low	low	low
TCGA.AN.A0XW	170	0	low	low	low	low	low	low	low	low	low	low
TCGA.AO.A03L	2442	0	low	low	low	low	low	low	low	low	low	low
TCGA.AO.A03M	1866	0	low	low	high	high	low	low	low	low	low	low
TCGA.AO.A03N	2031	0	low	high	high	low	high	high	high	low	high	low
TCGA.AO.A03O	2483	1	high	high	high	high	low	low	high	low	low	low
TCGA.AO.A03P	2911	1	low	low	low	low	low	low	low	low	low	low
TCGA.AO.A03R	2091	0	low	low	low	low	low	low	low	low	low	low
TCGA.AO.A03T	2124	0	low	low	low	low	low	low	low	low	low	low
TCGA.AO.A03U	1793	1	high	low	high	high	high	low	high	low	high	high
TCGA.AO.A03V	1351	0	low	low	low	low	high	low	low	low	low	low
TCGA.AO.A0J2	997	0	high	high	low	high	high	low	high	low	low	low
TCGA.AO.A0J3	651	0	low	low	low	low	high	low	low	low	low	low
TCGA.AO.A0J4	1587	0	high	low	low	low	low	low	high	low	low	low
TCGA.AO.A0J5	792	1	high	high	high	low	high	high	high	high	high	high
TCGA.AO.A0J6	1140	0	high	low	high	low	low	low	low	low	low	low
TCGA.AO.A0J7	618	0	low	low	low	low	low	low	low	low	low	low
TCGA.AO.A0J8	680	0	low	low	low	low	low	low	high	low	low	low
TCGA.AO.A0J9	1613	0	low	low	low	low	low	high	high	low	low	low
TCGA.AO.A0JA	655	0	low	low	high	low	high	low	high	low	low	high
TCGA.AO.A0JB	1542	0	low	low	low	low	low	low	low	low	low	low
TCGA.AO.A0JC	1547	0	low	low	low	low	low	low	low	low	low	low
TCGA.AO.A0JD	2190	0	low	low	high	high	low	low	high	low	low	low
TCGA.AO.A0JE	2335	0	high	low	high	low	low	low	high	low	high	low
TCGA.AO.A0JF	1980	0	high	low	high	low	low	high	high	high	low	low
TCGA.AO.A0JG	798	0	low	high	high	low	high	high	high	high	high	high
TCGA.AO.A0JI	1528	0	low	low	low	low	low	low	low	low	low	low
TCGA.AO.A0JJ	1887	0	low	low	low	low	low	low	low	low	low	low
TCGA.AO.A0JL	1683	0	low	low	low	low	low	low	high	low	low	low
TCGA.AO.A0JM	2184	0	low	low	low	low	low	low	low	low	low	low
TCGA.AO.A124	3506	0	low	low	high	low	low	low	high	low	low	low
TCGA.AO.A125	3456	0	low	low	low	low	low	low	low	low	low	low
TCGA.AO.A126	3307	0	low	low	low	low	low	low	high	low	low	low
TCGA.AO.A128	3248	0	low	low	high	low	low	low	low	low	low	low
TCGA.AO.A129	3286	0	low	low	low	low	low	low	high	low	low	low
TCGA.AO.A12A	3112	0	low	low	low	low	low	low	low	low	low	low
TCGA.AO.A12B	2989	0	high	low	low	low	low	low	low	low	low	low
TCGA.AO.A12C	2372	0	low	low	low	low	low	low	low	low	low	low
TCGA.AO.A12D	2515	0	high	low	low	low	low	low	low	low	low	low
TCGA.AO.A12E	2142	0	low	low	low	low	low	low	low	low	low	low
TCGA.AO.A12F	1842	0	low	low	low	low	low	low	low	low	low	low
TCGA.AO.A12G	1639	0	low	low	low	low	low	low	high	low	low	low
TCGA.AO.A12H	1234	0	high	high	high	low	high	low	high	low	high	low
TCGA.AO.A1KO	622	0	low	low	low	low	low	low	low	low	low	low
TCGA.AO.A1KP	2953	0	low	high	high	low	high	low	high	low	low	low
TCGA.AO.A1KR	2513	0	low	low	low	low	low	low	low	low	low	low
TCGA.AO.A1KS	350	0	low	high	high	high	high	low	high	low	low	low
TCGA.AO.A1KT	541	0	high	low	high	low	low	low	low	low	low	low
TCGA.AQ.A04H	754	0	high	low	low	low	high	high	high	high	high	high
TCGA.AQ.A04J	819	0	low	low	low	low	low	low	low	low	low	low
TCGA.AQ.A04L	3957	0	low	low	low	low	low	low	low	low	low	low
TCGA.AQ.A0Y5	172	1	high	high	high	high	high	high	high	high	high	high
TCGA.AQ.A1H2	475	0	low	low	low	low	low	low	low	low	low	low
TCGA.AQ.A1H3	989	0	low	high	high	low	low	low	low	low	low	low
TCGA.AQ.A54N	78	0	low	low	low	low	low	low	low	low	low	low
TCGA.AQ.A7U7	584	1	low	low	low	low	low	low	low	low	low	low
TCGA.AR.A0TP	4275	0	low	low	low	low	low	low	low	low	low	low
TCGA.AR.A0TQ	2991	0	low	low	low	low	low	low	low	low	low	low
TCGA.AR.A0TS	2558	0	low	low	high	high	low	low	high	low	low	low
TCGA.AR.A0TT	3316	0	low	low	low	low	high	low	high	low	low	low
TCGA.AR.A0TU	709	0	low	low	low	low	high	low	high	high	high	low
TCGA.AR.A0TV	2288	0	low	low	low	low	low	low	low	low	low	low
TCGA.AR.A0TW	3009	0	low	high	high	low	low	low	low	low	low	low
TCGA.AR.A0TX	1972	0	low	low	low	low	high	low	high	low	high	low
TCGA.AR.A0TY	1699	1	high	low	high	low	high	high	high	high	high	high
TCGA.AR.A0U0	1988	0	low	low	high	low	low	low	low	low	low	low
TCGA.AR.A0U2	2551	1	high	low	high	high	low	low	low	low	low	low
TCGA.AR.A0U3	4080	0	low	low	high	high	low	low	low	low	low	low
TCGA.AR.A0U4	3261	0	low	high	low	low	low	low	low	low	low	low
TCGA.AR.A1AH	3807	0	low	low	low	low	low	low	low	low	low	low
TCGA.AR.A1AI	3296	0	low	high	high	low	low	low	low	low	low	low
TCGA.AR.A1AJ	3072	0	high	low	high	low	low	low	low	low	low	low
TCGA.AR.A1AK	3159	0	low	low	low	low	low	low	low	low	low	low
TCGA.AR.A1AL	2971	0	low	low	low	low	high	low	low	low	low	low
TCGA.AR.A1AM	2991	0	low	low	low	low	low	low	high	low	low	low
TCGA.AR.A1AN	2920	0	high	low	low	low	low	low	low	low	low	low
TCGA.AR.A1AO	2618	0	low	low	low	low	low	low	low	low	low	low
TCGA.AR.A1AP	2856	0	low	low	low	low	low	low	low	low	low	low
TCGA.AR.A1AQ	3021	0	low	low	low	low	low	low	low	low	low	low
TCGA.AR.A1AR	524	1	high	high	high	low	low	low	high	low	low	low
TCGA.AR.A1AS	1150	0	low	low	low	low	low	low	high	low	high	low
TCGA.AR.A1AU	2868	0	low	low	low	low	high	low	high	low	low	low
TCGA.AR.A1AW	2632	0	low	low	low	low	low	low	low	low	low	low
TCGA.AR.A1AX	2629	0	low	low	low	low	low	low	low	low	low	low
TCGA.AR.A1AY	1026	0	low	low	high	low	high	high	high	high	high	high
TCGA.AR.A24H	4894	0	low	high	high	low	high	low	high	low	low	low
TCGA.AR.A24K	1548	0	low	low	low	low	low	low	low	low	low	low
TCGA.AR.A24L	2866	1	high	low	high	low	high	low	high	low	low	low
TCGA.AR.A24M	3660	0	low	low	low	low	low	low	high	low	low	low
TCGA.AR.A24N	3035	0	low	low	low	low	low	low	low	low	low	low
TCGA.AR.A24O	3607	0	low	low	low	low	low	low	low	low	low	low
TCGA.AR.A24P	84	0	low	low	low	low	low	low	low	low	low	low
TCGA.AR.A24Q	3172	0	low	low	low	low	low	low	low	low	low	low
TCGA.AR.A24R	3430	0	low	low	low	low	low	low	low	low	low	low
TCGA.AR.A24S	2976	0	low	low	low	low	low	low	low	low	low	low
TCGA.AR.A24T	3202	0	low	low	high	low	low	low	low	low	low	low
TCGA.AR.A24U	3128	0	low	high	high	low	low	low	low	low	low	low
TCGA.AR.A24V	3203	0	high	low	low	low	low	high	low	low	low	low
TCGA.AR.A24W	1550	0	low	high	low	low	low	low	low	low	low	low
TCGA.AR.A24X	3004	0	low	low	high	low	low	low	low	low	low	low
TCGA.AR.A24Z	3001	0	low	low	low	low	low	low	low	low	low	low
TCGA.AR.A250	2707	0	low	low	high	low	low	low	low	low	low	low
TCGA.AR.A251	3030	0	low	high	high	high	high	low	high	low	low	low
TCGA.AR.A252	2838	0	low	high	high	high	low	low	low	low	low	low
TCGA.AR.A254	2605	0	low	low	high	low	low	low	low	low	low	low
TCGA.AR.A255	2161	0	low	low	low	low	low	low	low	low	low	low
TCGA.AR.A2LE	5062	0	low	low	low	low	low	low	low	low	low	low
TCGA.AR.A2LJ	2632	0	low	low	low	low	low	low	low	low	low	low
TCGA.AR.A2LL	2012	0	low	low	low	low	low	low	low	low	low	low
TCGA.AR.A2LM	1935	0	low	low	low	low	low	low	low	low	low	low
TCGA.AR.A2LN	1161	0	low	low	low	low	low	low	low	low	low	low
TCGA.AR.A2LO	1198	0	low	low	low	low	low	low	low	low	low	low
TCGA.AR.A2LQ	1233	0	low	high	high	low	low	low	high	low	low	low
TCGA.AR.A2LR	1742	0	high	low	low	low	low	low	low	low	low	low
TCGA.AR.A5QM	2231	0	low	low	low	low	low	low	low	low	low	low
TCGA.AR.A5QN	1013	0	low	low	high	low	low	low	low	low	low	low
TCGA.AR.A5QP	1185	0	low	low	low	low	low	high	high	low	low	low
TCGA.AR.A5QQ	322	1	high	low	high	high	high	high	high	high	high	high
TCGA.B6.A0I1	2361	1	high	low	low	high	high	high	high	high	high	low
TCGA.B6.A0I2	4361	0	low	low	low	low	low	low	low	low	low	low
TCGA.B6.A0I5	8556	0	low	low	low	low	low	low	low	low	low	low
TCGA.B6.A0I6	991	1	low	low	low	low	low	low	low	low	low	low
TCGA.B6.A0I8	749	1	high	high	high	high	high	low	high	low	low	low
TCGA.B6.A0I9	362	1	high	high	high	high	low	low	high	high	high	high
TCGA.B6.A0IA	8391	0	low	low	low	low	low	low	low	low	low	low
TCGA.B6.A0IB	3941	1	low	low	low	low	low	low	low	low	low	low
TCGA.B6.A0IC	1542	1	low	high	high	high	high	low	high	low	low	low
TCGA.B6.A0IE	1993	1	low	low	low	low	low	low	high	low	high	high
TCGA.B6.A0IG	4456	1	low	low	low	low	high	low	high	low	low	low
TCGA.B6.A0IJ	7106	0	low	low	low	low	low	low	low	low	low	low
TCGA.B6.A0IK	571	1	high	low	high	high	high	high	high	high	high	low
TCGA.B6.A0IM	3873	1	high	low	low	high	high	low	high	low	low	low
TCGA.B6.A0IN	2573	1	low	low	low	low	high	high	high	low	high	low
TCGA.B6.A0IO	5042	0	low	low	low	low	high	low	high	low	low	low
TCGA.B6.A0IP	3926	1	low	low	high	low	low	low	low	low	low	low
TCGA.B6.A0IQ	4285	0	low	low	low	low	low	low	low	low	low	low
TCGA.B6.A0RE	7777	0	high	low	high	low	low	low	low	low	low	low
TCGA.B6.A0RG	2082	0	low	low	low	low	low	low	low	low	low	low
TCGA.B6.A0RH	6456	1	low	low	low	low	low	low	high	low	low	low
TCGA.B6.A0RI	7126	0	low	low	low	low	low	low	low	low	low	low
TCGA.B6.A0RL	2469	1	high	low	high	low	high	low	high	low	high	high
TCGA.B6.A0RM	2373	1	low	low	low	low	high	high	high	low	high	low
TCGA.B6.A0RN	8008	0	low	low	low	low	low	low	low	low	low	low
TCGA.B6.A0RO	4929	0	low	low	high	low	low	low	low	low	low	low
TCGA.B6.A0RP	3126	1	low	high	high	low	high	high	high	high	high	high
TCGA.B6.A0RQ	4267	1	low	low	low	low	low	low	low	low	low	low
TCGA.B6.A0RS	3063	1	high	low	high	high	high	high	high	low	high	high
TCGA.B6.A0RT	2721	0	low	low	low	low	low	low	low	low	low	low
TCGA.B6.A0RU	8605	0	low	low	low	low	low	low	low	low	low	low
TCGA.B6.A0RV	5156	0	low	low	low	low	low	low	low	low	low	low
TCGA.B6.A0WS	2965	1	low	low	low	low	low	low	low	low	low	low
TCGA.B6.A0WT	5739	0	low	low	low	low	low	low	low	low	low	low
TCGA.B6.A0WV	2417	1	low	low	high	high	high	high	high	high	high	low
TCGA.B6.A0WW	558	1	high	low	high	high	high	high	high	high	high	high
TCGA.B6.A0WX	639	1	low	low	low	low	high	high	high	high	high	high
TCGA.B6.A0WY	3461	1	low	low	low	low	low	low	low	low	low	low
TCGA.B6.A0WZ	6292	0	low	low	low	low	low	low	low	low	low	low
TCGA.B6.A0X1	7455	1	low	high	low	low	low	low	low	low	low	low
TCGA.B6.A0X4	860	1	high	low	low	low	low	low	low	low	low	low
TCGA.B6.A0X5	2097	1	low	low	high	low	high	high	high	high	high	high
TCGA.B6.A0X7	1781	1	low	low	low	low	low	low	high	low	low	low
TCGA.B6.A1KC	1326	0	low	low	low	low	high	high	high	low	low	low
TCGA.B6.A1KF	3088	0	low	low	high	low	low	low	high	low	low	low
TCGA.B6.A1KI	2236	0	high	low	high	low	high	high	high	high	high	high
TCGA.B6.A1KN	4233	0	low	low	low	low	low	low	low	low	low	low
TCGA.B6.A2IU	5176	0	low	low	high	low	low	low	low	low	low	low
TCGA.B6.A3ZX	1152	1	low	low	low	low	high	low	low	low	low	low
TCGA.B6.A400	215	0	low	low	low	low	low	low	low	low	low	low
TCGA.B6.A401	2596	0	low	low	low	low	low	low	low	low	low	low
TCGA.B6.A402	2281	0	high	low	high	low	low	low	low	low	low	low
TCGA.B6.A408	2072	0	low	low	low	low	low	low	low	low	low	low
TCGA.B6.A409	573	1	low	low	low	low	low	high	high	high	high	high
TCGA.B6.A40B	3152	0	low	low	high	low	low	low	low	low	low	low
TCGA.B6.A40C	2164	0	high	low	high	low	low	high	high	low	low	low
TCGA.BH.A0AU	1914	0	low	low	low	low	low	low	low	low	low	low
TCGA.BH.A0AV	1820	0	low	low	low	low	high	low	low	low	low	low
TCGA.BH.A0AW	622	0	low	low	high	high	high	low	high	low	low	low
TCGA.BH.A0AY	777	0	high	low	high	low	low	low	high	low	low	low
TCGA.BH.A0AZ	1919	0	high	low	low	low	low	low	low	low	low	low
TCGA.BH.A0B0	2477	0	low	low	low	low	low	low	low	low	low	low
TCGA.BH.A0B1	1148	0	low	low	low	low	low	low	low	low	low	low
TCGA.BH.A0B3	1203	0	low	low	high	low	high	low	high	low	high	low
TCGA.BH.A0B5	2136	0	low	low	low	low	low	low	low	low	low	low
TCGA.BH.A0B6	2483	0	low	low	low	high	low	low	low	low	low	low
TCGA.BH.A0B7	2559	0	high	high	high	high	low	low	high	low	high	low
TCGA.BH.A0B8	1569	0	high	high	low	low	low	low	low	low	low	low
TCGA.BH.A0B9	1572	0	low	low	low	low	low	low	low	low	low	low
TCGA.BH.A0BA	1132	0	low	low	high	low	low	low	high	low	high	low
TCGA.BH.A0BC	974	0	low	low	high	low	low	low	low	low	low	low
TCGA.BH.A0BD	554	0	low	low	high	low	low	low	low	low	low	low
TCGA.BH.A0BF	1324	1	high	low	high	low	low	low	low	low	low	low
TCGA.BH.A0BG	1871	0	low	low	low	low	low	low	low	low	low	low
TCGA.BH.A0BJ	660	0	low	low	low	low	low	low	low	low	low	low
TCGA.BH.A0BL	2278	0	low	low	high	low	low	low	low	low	low	low
TCGA.BH.A0BM	1876	0	low	low	low	low	low	low	low	low	low	low
TCGA.BH.A0BO	2197	0	low	high	high	low	low	low	low	low	low	low
TCGA.BH.A0BP	2296	1	low	low	high	high	low	low	high	high	low	high
TCGA.BH.A0BQ	2255	0	low	low	low	low	low	low	low	low	low	low
TCGA.BH.A0BR	2330	0	high	high	high	high	high	high	high	high	high	low
TCGA.BH.A0BT	2365	0	low	low	high	low	low	low	low	low	low	low
TCGA.BH.A0BV	1519	0	low	low	low	low	low	low	low	low	low	low
TCGA.BH.A0BW	2371	0	low	low	low	low	low	low	low	low	low	low
TCGA.BH.A0BZ	2255	0	high	low	high	high	low	low	high	low	low	low
TCGA.BH.A0C0	1270	0	low	low	low	low	low	low	high	low	low	low
TCGA.BH.A0C1	1411	1	high	high	high	low	low	low	high	low	low	high
TCGA.BH.A0C3	2709	0	low	low	low	low	low	low	low	low	low	low
TCGA.BH.A0C7	2767	0	high	low	low	low	low	low	low	low	low	low
TCGA.BH.A0DE	2372	0	low	low	low	low	low	low	low	low	low	low
TCGA.BH.A0DG	2041	0	high	low	low	low	low	low	high	low	low	low
TCGA.BH.A0DH	1156	0	low	low	high	low	low	low	low	low	low	low
TCGA.BH.A0DI	912	0	high	low	low	low	low	low	low	low	low	low
TCGA.BH.A0DK	423	0	high	low	low	low	low	low	low	low	low	low
TCGA.BH.A0DL	2381	0	low	low	low	low	low	low	low	low	low	low
TCGA.BH.A0DO	1644	0	low	low	low	low	low	low	high	low	low	low
TCGA.BH.A0DP	476	0	low	low	low	low	low	low	low	low	low	low
TCGA.BH.A0DQ	98	0	low	low	high	low	low	low	high	low	low	low
TCGA.BH.A0DS	78	0	low	low	low	low	low	low	low	low	low	low
TCGA.BH.A0DT	2403	0	low	low	low	low	low	low	low	low	low	low
TCGA.BH.A0DV	2064	0	high	low	high	low	low	low	high	low	low	low
TCGA.BH.A0DX	2156	0	low	low	high	low	low	low	high	low	low	low
TCGA.BH.A0DZ	495	0	low	low	low	low	low	low	low	low	low	low
TCGA.BH.A0E0	134	0	high	low	low	low	high	low	high	low	low	low
TCGA.BH.A0E1	477	0	low	low	high	low	low	low	low	low	low	low
TCGA.BH.A0E2	435	0	high	low	high	low	low	low	high	low	low	low
TCGA.BH.A0E6	293	0	low	low	low	low	low	low	low	low	low	low
TCGA.BH.A0E7	1363	0	high	low	high	low	low	low	low	low	low	low
TCGA.BH.A0E9	2489	0	low	low	low	low	low	low	low	low	low	low
TCGA.BH.A0EA	991	1	low	high	high	low	low	low	high	low	low	low
TCGA.BH.A0EB	745	0	low	high	high	low	high	low	high	low	low	low
TCGA.BH.A0EE	943	0	low	low	high	low	low	low	low	low	low	low
TCGA.BH.A0EI	1926	0	high	low	low	low	high	low	low	low	high	low
TCGA.BH.A0GY	923	0	high	low	high	low	high	low	high	low	high	high
TCGA.BH.A0GZ	328	0	low	low	high	low	high	low	high	high	high	high
TCGA.BH.A0H0	461	0	low	low	high	low	low	low	low	low	low	low
TCGA.BH.A0H3	1928	0	low	high	high	low	low	low	low	low	low	low
TCGA.BH.A0H5	1620	0	low	low	low	low	low	low	low	low	low	low
TCGA.BH.A0H6	747	0	low	low	high	low	low	low	low	low	low	low
TCGA.BH.A0H7	702	0	high	low	low	low	low	low	low	low	low	low
TCGA.BH.A0H9	1247	0	low	low	low	high	high	low	high	low	high	low
TCGA.BH.A0HA	1611	0	low	low	low	low	low	low	low	low	low	low
TCGA.BH.A0HB	806	0	low	low	low	low	low	low	high	low	low	low
TCGA.BH.A0HF	727	0	low	low	low	low	low	low	low	low	low	low
TCGA.BH.A0HI	620	0	low	low	low	low	low	low	high	low	low	low
TCGA.BH.A0HK	178	0	low	low	low	low	high	low	high	low	low	low
TCGA.BH.A0HL	72	0	high	low	low	low	low	high	low	low	low	low
TCGA.BH.A0HN	516	0	low	low	high	low	high	low	low	low	low	low
TCGA.BH.A0HO	76	0	low	low	high	low	low	low	low	low	low	low
TCGA.BH.A0HP	414	0	low	low	low	low	low	low	high	low	low	low
TCGA.BH.A0HQ	1121	0	low	low	high	low	high	low	high	low	low	high
TCGA.BH.A0HU	392	0	low	low	low	low	low	high	high	low	high	low
TCGA.BH.A0HW	1561	0	low	low	low	low	low	low	low	low	low	low
TCGA.BH.A0HX	829	0	low	low	low	low	low	low	high	low	high	low
TCGA.BH.A0HY	1545	0	high	low	low	low	low	high	high	low	low	low
TCGA.BH.A0RX	170	0	low	low	low	low	low	low	low	low	low	low
TCGA.BH.A0W3	728	0	low	low	high	low	low	low	high	low	low	low
TCGA.BH.A0W4	759	0	low	low	low	low	low	low	low	low	low	low
TCGA.BH.A0W5	1288	0	low	low	low	low	low	low	low	low	low	low
TCGA.BH.A0W7	1363	0	low	low	high	low	high	low	low	low	low	low
TCGA.BH.A0WA	701	0	low	low	low	low	low	low	high	low	low	low
TCGA.BH.A18F	1001	0	low	low	high	high	low	low	high	low	low	low
TCGA.BH.A18G	149	0	low	low	low	low	high	low	low	low	low	low
TCGA.BH.A18H	652	0	low	low	low	low	low	low	low	low	low	low
TCGA.BH.A18I	1093	0	low	low	low	low	low	low	low	low	low	low
TCGA.BH.A18J	612	1	high	low	high	low	high	high	high	high	high	high
TCGA.BH.A18K	2763	1	high	low	high	low	low	low	low	low	low	low
TCGA.BH.A18P	921	1	high	high	high	high	high	high	high	high	high	high
TCGA.BH.A18R	1142	1	low	high	high	high	high	low	high	high	high	high
TCGA.BH.A18S	2009	1	high	low	low	low	low	low	low	low	low	low
TCGA.BH.A18T	224	1	high	high	high	low	high	high	high	high	high	high
TCGA.BH.A18U	1563	1	high	low	low	low	high	high	high	low	high	low
TCGA.BH.A1EN	2127	1	high	low	high	high	high	high	high	low	high	high
TCGA.BH.A1EO	2798	1	high	low	high	low	high	high	high	high	high	high
TCGA.BH.A1ES	3462	1	low	low	high	low	low	low	low	low	low	low
TCGA.BH.A1ET	2520	1	high	high	high	low	high	low	high	high	low	low
TCGA.BH.A1EU	1286	1	low	low	low	low	high	low	low	low	low	low
TCGA.BH.A1EV	365	1	high	low	low	high	high	high	high	high	high	high
TCGA.BH.A1EW	1694	1	low	low	high	low	low	low	low	low	low	low
TCGA.BH.A1EX	1508	1	high	low	high	low	high	high	high	high	high	low
TCGA.BH.A1EY	538	1	low	low	low	low	high	high	high	high	low	high
TCGA.BH.A1F0	785	1	low	low	high	low	low	high	low	low	low	low
TCGA.BH.A1F2	959	1	high	high	high	low	low	low	high	low	low	low
TCGA.BH.A1F5	2712	1	high	low	high	low	high	low	high	low	low	low
TCGA.BH.A1F8	763	1	high	high	high	high	high	high	high	high	low	high
TCGA.BH.A1FB	3669	1	low	low	low	low	low	low	low	low	low	low
TCGA.BH.A1FC	3472	1	high	low	high	high	high	high	high	low	high	high
TCGA.BH.A1FD	1009	1	high	high	high	high	high	high	high	high	high	high
TCGA.BH.A1FE	2273	1	low	low	high	low	high	high	high	low	low	low
TCGA.BH.A1FH	1034	1	low	high	high	low	high	low	high	low	low	low
TCGA.BH.A1FL	1673	1	low	low	low	low	low	low	low	low	low	low
TCGA.BH.A1FN	2192	1	high	high	high	high	low	low	high	high	high	high
TCGA.BH.A1FR	1642	1	low	low	low	low	high	high	high	high	high	high
TCGA.BH.A1FU	1688	1	high	low	high	low	high	low	high	low	high	high
TCGA.BH.A201	856	0	low	low	high	low	low	low	low	low	low	low
TCGA.BH.A202	795	0	low	low	high	low	high	high	high	low	low	high
TCGA.BH.A203	1174	1	high	low	high	low	low	low	low	low	low	low
TCGA.BH.A208	1759	1	high	high	high	low	high	high	low	low	low	low
TCGA.BH.A209	3959	1	low	low	low	low	high	low	low	low	low	low
TCGA.BH.A28O	1120	0	low	low	low	low	low	low	low	low	low	low
TCGA.BH.A28Q	1119	0	low	low	low	low	low	low	low	low	low	low
TCGA.BH.A2L8	612	0	low	low	low	low	low	low	low	low	low	low
TCGA.BH.A42T	320	1	high	low	high	high	low	low	low	low	low	low
TCGA.BH.A42U	3364	0	low	low	low	low	low	low	low	low	low	low
TCGA.BH.A42V	635	0	low	low	low	low	low	low	low	low	low	low
TCGA.BH.A5IZ	567	0	low	low	high	low	low	high	low	low	low	low
TCGA.BH.A5J0	715	0	low	low	low	low	high	high	high	low	low	low
TCGA.BH.A6R8	293	0	low	low	low	low	low	low	low	low	low	low
TCGA.BH.A6R9	160	0	high	low	high	low	high	high	high	high	high	high
TCGA.BH.A8FY	295	1	low	low	low	low	high	low	high	low	low	low
TCGA.BH.A8FZ	574	0	low	low	low	low	low	low	low	low	low	low
TCGA.BH.A8G0	662	0	low	low	low	low	low	low	low	low	low	low
TCGA.BH.AB28	287	0	low	low	low	low	low	low	low	low	low	low
TCGA.C8.A12L	363	0	low	low	high	high	high	high	high	high	high	high
TCGA.C8.A12M	358	0	low	high	low	low	high	high	high	high	low	high
TCGA.C8.A12N	358	0	low	low	low	low	high	low	low	low	low	low
TCGA.C8.A12O	385	0	low	low	low	low	low	low	low	low	low	low
TCGA.C8.A12P	358	0	high	high	high	high	high	low	high	low	high	high
TCGA.C8.A12Q	385	1	high	high	high	high	high	low	high	high	high	high
TCGA.C8.A12U	385	0	low	low	high	low	low	low	low	low	low	low
TCGA.C8.A12V	385	0	low	low	low	low	low	low	low	low	low	low
TCGA.C8.A12W	385	0	high	low	low	low	low	low	high	low	low	low
TCGA.C8.A12X	385	0	low	low	low	low	low	high	high	high	high	low
TCGA.C8.A12Y	1476	0	low	low	low	low	high	low	low	low	low	low
TCGA.C8.A12Z	382	0	high	high	high	high	high	low	high	low	high	high
TCGA.C8.A130	370	0	high	low	high	high	low	low	low	low	low	low
TCGA.C8.A131	411	0	high	low	low	low	high	high	high	high	high	low
TCGA.C8.A132	383	0	low	low	low	low	low	low	high	low	low	high
TCGA.C8.A134	383	0	low	low	low	low	low	low	high	low	high	low
TCGA.C8.A135	393	0	high	high	high	high	high	low	high	low	low	low
TCGA.C8.A137	379	0	high	low	high	high	low	low	high	low	low	low
TCGA.C8.A138	380	0	low	low	low	low	low	low	low	low	low	low
TCGA.C8.A1HE	375	0	low	high	high	low	high	high	high	high	high	high
TCGA.C8.A1HF	332	0	low	low	high	high	high	low	high	low	low	low
TCGA.C8.A1HG	345	0	low	low	low	low	low	low	low	low	low	low
TCGA.C8.A1HI	343	0	low	low	high	low	high	high	high	low	low	low
TCGA.C8.A1HJ	5	0	low	low	low	high	low	low	low	low	low	low
TCGA.C8.A1HK	366	0	high	high	high	high	high	high	high	high	high	high
TCGA.C8.A1HL	317	0	high	low	high	high	high	low	high	low	high	low
TCGA.C8.A1HM	375	0	low	low	high	low	low	low	low	low	low	low
TCGA.C8.A1HN	394	0	low	low	high	high	high	high	high	low	low	high
TCGA.C8.A1HO	375	0	high	low	low	low	low	low	low	low	low	low
TCGA.C8.A26V	616	0	low	low	high	high	high	low	high	low	high	high
TCGA.C8.A26W	381	0	low	low	low	low	low	low	low	low	low	low
TCGA.C8.A26X	376	0	low	low	low	low	low	low	high	low	high	high
TCGA.C8.A26Y	394	0	high	low	low	high	low	low	low	low	low	low
TCGA.C8.A26Z	470	0	high	low	low	low	low	low	low	low	high	low
TCGA.C8.A273	513	0	low	low	low	low	high	low	low	low	low	low
TCGA.C8.A274	508	0	low	low	high	high	high	high	high	high	high	high
TCGA.C8.A275	1	0	low	low	high	high	low	low	high	low	low	high
TCGA.C8.A278	297	0	high	low	high	low	high	low	high	high	high	high
TCGA.C8.A27A	747	0	high	low	low	low	low	low	low	low	low	low
TCGA.C8.A27B	439	0	low	low	low	low	high	high	high	low	high	low
TCGA.C8.A3M7	1034	1	high	high	high	low	high	high	high	high	high	high
TCGA.C8.A3M8	394	0	high	low	low	low	low	low	high	low	high	high
TCGA.C8.A8HP	396	0	high	low	high	high	high	high	high	low	high	low
TCGA.C8.A8HQ	380	0	high	low	high	low	low	high	high	high	high	high
TCGA.C8.A8HR	408	0	high	low	low	low	high	high	high	high	high	high
TCGA.D8.A13Y	1728	0	high	low	high	low	high	low	high	low	low	low
TCGA.D8.A13Z	635	0	high	high	high	high	high	high	high	high	high	high
TCGA.D8.A140	403	0	low	low	low	low	low	low	low	low	low	low
TCGA.D8.A141	626	0	low	low	high	low	low	low	low	low	low	low
TCGA.D8.A142	425	0	low	low	low	low	high	high	high	high	high	high
TCGA.D8.A143	431	0	low	low	high	low	high	high	high	high	high	low
TCGA.D8.A145	410	0	low	low	low	low	low	low	high	low	high	low
TCGA.D8.A146	643	0	low	low	high	low	low	low	low	low	low	low
TCGA.D8.A147	584	0	low	low	high	low	low	low	low	low	low	low
TCGA.D8.A1J8	431	0	low	high	high	high	high	high	high	high	high	high
TCGA.D8.A1J9	532	0	high	low	low	high	low	low	low	low	low	low
TCGA.D8.A1JA	502	0	high	high	high	high	low	low	high	low	high	high
TCGA.D8.A1JB	1688	0	low	low	low	low	low	low	low	low	low	low
TCGA.D8.A1JC	480	0	high	high	high	high	high	high	high	high	high	high
TCGA.D8.A1JD	552	0	low	low	low	low	high	low	low	low	low	low
TCGA.D8.A1JE	575	0	high	high	high	low	low	high	low	low	low	low
TCGA.D8.A1JF	366	0	low	low	high	high	high	high	high	high	high	high
TCGA.D8.A1JG	1612	0	high	low	low	low	low	low	high	low	high	low
TCGA.D8.A1JH	426	0	low	low	low	low	high	low	high	low	low	low
TCGA.D8.A1JI	577	0	low	low	low	low	low	low	low	low	low	low
TCGA.D8.A1JJ	611	0	low	high	high	high	low	high	high	low	high	high
TCGA.D8.A1JK	612	0	low	low	high	low	low	low	high	low	high	low
TCGA.D8.A1JL	611	0	high	low	high	low	low	low	low	low	low	low
TCGA.D8.A1JM	590	0	high	high	high	high	low	low	high	low	low	low
TCGA.D8.A1JN	620	0	high	low	high	high	high	high	high	high	high	low
TCGA.D8.A1JP	639	0	high	low	low	low	high	high	high	low	high	low
TCGA.D8.A1JS	371	0	low	low	high	low	high	high	high	low	low	low
TCGA.D8.A1JT	405	0	low	low	low	low	low	low	low	low	low	low
TCGA.D8.A1JU	447	0	low	high	high	low	high	high	high	low	low	low
TCGA.D8.A1X5	565	0	high	high	high	low	high	high	high	high	high	high
TCGA.D8.A1X6	541	0	low	low	low	low	low	high	high	low	low	low
TCGA.D8.A1X7	509	0	high	high	high	low	low	high	high	high	high	high
TCGA.D8.A1X8	783	0	low	low	high	low	low	low	high	low	low	low
TCGA.D8.A1X9	727	0	high	low	low	low	low	low	low	low	low	low
TCGA.D8.A1XA	839	0	low	low	low	low	low	low	high	high	high	high
TCGA.D8.A1XB	552	0	low	low	low	low	high	high	high	low	high	low
TCGA.D8.A1XC	377	1	high	low	low	low	high	high	high	low	high	high
TCGA.D8.A1XD	522	0	low	low	low	low	high	low	high	low	high	low
TCGA.D8.A1XF	463	0	high	low	high	low	low	high	high	low	low	low
TCGA.D8.A1XG	448	0	high	low	low	low	low	low	high	low	high	low
TCGA.D8.A1XJ	664	0	high	low	high	low	high	high	high	high	high	high
TCGA.D8.A1XK	441	0	low	low	high	low	low	low	low	low	low	low
TCGA.D8.A1XL	606	0	low	low	low	low	low	low	low	low	low	low
TCGA.D8.A1XM	538	0	low	low	low	low	low	low	low	low	low	low
TCGA.D8.A1XO	1682	0	low	high	high	low	high	low	high	low	low	low
TCGA.D8.A1XQ	499	0	low	low	low	low	low	low	low	low	low	low
TCGA.D8.A1XR	482	0	high	high	high	low	low	low	high	high	low	low
TCGA.D8.A1XT	506	0	high	low	high	low	high	high	high	high	high	high
TCGA.D8.A1XU	395	0	low	low	high	high	low	low	high	low	low	high
TCGA.D8.A1XV	461	0	high	low	low	low	high	low	high	low	low	low
TCGA.D8.A1XW	1309	0	high	high	low	low	high	low	low	low	low	low
TCGA.D8.A1XY	503	0	low	low	high	low	low	high	high	low	low	low
TCGA.D8.A1XZ	466	0	low	low	high	low	high	low	high	low	low	low
TCGA.D8.A1Y0	472	0	low	low	low	low	high	low	low	low	low	low
TCGA.D8.A1Y1	302	1	high	low	low	low	high	high	high	low	low	low
TCGA.D8.A1Y2	433	0	low	low	low	low	low	low	low	low	low	low
TCGA.D8.A1Y3	430	0	low	low	low	low	low	high	high	low	high	high
TCGA.D8.A27E	530	0	high	high	high	low	low	low	low	low	low	low
TCGA.D8.A27F	488	0	high	low	low	low	low	high	high	low	high	high
TCGA.D8.A27G	409	0	low	low	high	low	high	low	high	low	low	low
TCGA.D8.A27H	397	0	high	low	low	low	low	low	low	low	low	low
TCGA.D8.A27I	439	0	low	low	low	low	high	low	high	low	low	low
TCGA.D8.A27K	1461	0	low	low	high	low	low	low	low	low	low	low
TCGA.D8.A27L	499	0	low	low	low	low	low	low	low	low	low	low
TCGA.D8.A27M	410	0	high	low	low	low	low	low	low	low	low	low
TCGA.D8.A27N	519	0	low	low	low	low	low	low	low	low	low	low
TCGA.D8.A27P	49	0	low	low	low	low	low	low	high	low	low	low
TCGA.D8.A27R	307	0	low	low	low	high	low	low	low	low	low	low
TCGA.D8.A27T	398	0	high	low	low	low	high	high	low	low	high	low
TCGA.D8.A27V	381	0	low	high	high	high	high	high	high	high	high	high
TCGA.D8.A27W	373	0	low	low	low	low	low	low	low	low	low	low
TCGA.D8.A3Z5	1015	0	low	low	low	low	low	low	low	low	low	low
TCGA.D8.A3Z6	563	0	low	low	high	low	high	high	high	low	high	high
TCGA.D8.A4Z1	659	0	low	low	low	low	low	low	low	low	low	low
TCGA.D8.A73U	492	0	low	low	low	low	low	low	low	low	low	low
TCGA.D8.A73W	385	1	high	low	high	high	high	high	high	low	high	low
TCGA.D8.A73X	767	0	low	low	low	low	low	low	low	low	low	low
TCGA.E2.A105	1308	0	low	low	low	low	low	low	low	low	low	low
TCGA.E2.A106	2541	0	low	low	low	low	low	low	low	low	low	low
TCGA.E2.A107	1047	0	high	low	low	low	high	low	high	low	high	low
TCGA.E2.A108	837	0	low	low	low	low	low	low	low	low	low	low
TCGA.E2.A109	1417	0	high	low	low	low	low	low	high	low	high	low
TCGA.E2.A10A	1229	0	low	low	high	low	low	low	high	low	low	low
TCGA.E2.A10B	1141	0	high	low	high	low	low	high	high	low	low	low
TCGA.E2.A10C	1220	0	low	low	high	low	low	low	low	low	low	low
TCGA.E2.A10E	865	0	high	low	high	low	low	high	high	low	low	high
TCGA.E2.A10F	878	0	low	low	low	low	low	low	low	low	low	low
TCGA.E2.A14N	1434	0	low	low	low	low	high	low	low	low	low	low
TCGA.E2.A14O	1359	0	low	low	low	low	low	low	low	low	low	low
TCGA.E2.A14P	1246	0	low	high	high	low	low	low	low	low	low	low
TCGA.E2.A14Q	1163	0	low	low	low	low	low	low	low	low	low	low
TCGA.E2.A14R	1174	0	low	low	low	low	high	high	high	high	high	high
TCGA.E2.A14T	2311	0	low	low	low	low	high	low	low	low	low	low
TCGA.E2.A14U	1318	0	low	low	low	low	low	low	low	low	low	low
TCGA.E2.A14V	1042	0	low	low	high	low	low	low	high	low	low	low
TCGA.E2.A14X	972	0	low	low	low	low	low	low	high	high	low	low
TCGA.E2.A14Y	2109	0	low	low	low	low	low	low	low	low	low	low
TCGA.E2.A14Z	563	1	low	low	low	low	low	low	low	low	high	low
TCGA.E2.A150	1935	0	low	low	high	low	low	low	low	low	low	low
TCGA.E2.A152	2128	0	high	high	high	high	high	high	high	high	high	high
TCGA.E2.A153	707	0	high	low	low	low	low	low	low	low	low	low
TCGA.E2.A154	591	0	low	low	high	low	low	low	high	low	low	low
TCGA.E2.A155	640	0	low	low	low	low	high	low	high	high	high	low
TCGA.E2.A156	726	0	low	low	low	low	low	low	low	low	low	low
TCGA.E2.A158	450	0	low	low	low	low	low	low	low	low	low	low
TCGA.E2.A159	762	0	low	high	high	high	high	high	high	low	high	low
TCGA.E2.A15A	710	0	low	low	high	low	low	high	high	low	high	high
TCGA.E2.A15C	694	0	low	low	low	low	low	low	low	low	low	low
TCGA.E2.A15D	526	0	low	low	high	low	low	low	high	low	low	low
TCGA.E2.A15E	630	0	low	low	low	low	low	low	low	low	low	low
TCGA.E2.A15F	658	0	low	low	low	low	low	low	low	low	low	low
TCGA.E2.A15G	554	0	low	low	low	low	high	low	high	low	low	low
TCGA.E2.A15H	393	0	low	low	low	low	low	low	high	low	low	low
TCGA.E2.A15I	1692	0	high	low	low	low	low	low	low	low	low	low
TCGA.E2.A15J	1640	0	low	low	low	low	low	low	low	low	low	low
TCGA.E2.A15K	275	0	low	low	high	low	low	low	low	low	low	low
TCGA.E2.A15L	626	0	low	high	high	low	low	low	low	low	low	low
TCGA.E2.A15M	336	1	high	high	high	low	high	low	high	high	low	high
TCGA.E2.A15O	1545	0	low	low	low	low	high	low	high	high	high	low
TCGA.E2.A15P	595	0	low	low	low	low	low	low	low	low	low	low
TCGA.E2.A15R	1732	0	low	low	low	low	low	low	low	low	low	low
TCGA.E2.A15S	428	0	high	low	low	low	low	high	high	low	low	low
TCGA.E2.A15T	1563	0	low	high	high	low	high	low	high	high	low	high
TCGA.E2.A1AZ	2329	0	low	low	low	low	low	low	low	low	low	low
TCGA.E2.A1B0	1631	0	low	low	high	low	low	low	high	low	high	low
TCGA.E2.A1B1	2653	0	low	low	low	low	low	low	low	low	low	low
TCGA.E2.A1B4	1004	1	high	low	low	low	low	low	low	low	low	low
TCGA.E2.A1B5	984	0	low	low	low	low	low	low	low	low	low	low
TCGA.E2.A1B6	867	0	low	low	low	low	low	low	low	low	low	low
TCGA.E2.A1BC	501	0	low	low	low	low	low	low	low	low	low	low
TCGA.E2.A1BD	1133	0	low	low	low	low	high	low	high	low	low	low
TCGA.E2.A1IE	2362	0	low	low	high	low	low	low	low	low	low	low
TCGA.E2.A1IF	1138	0	low	low	low	low	low	low	high	low	low	low
TCGA.E2.A1IG	2140	0	low	low	low	low	low	low	low	low	low	low
TCGA.E2.A1IH	1026	0	low	low	high	low	low	low	low	low	low	low
TCGA.E2.A1II	1025	0	low	low	low	low	low	low	low	low	low	low
TCGA.E2.A1IJ	865	0	low	low	low	low	low	low	low	low	low	low
TCGA.E2.A1IK	1800	0	high	low	low	low	low	low	low	low	low	low
TCGA.E2.A1IL	118	0	high	low	low	low	low	low	low	low	low	low
TCGA.E2.A1IN	675	0	low	low	high	low	low	low	high	low	low	low
TCGA.E2.A1IO	1855	0	low	low	low	low	high	low	high	low	low	low
TCGA.E2.A1IU	337	0	low	low	high	low	low	low	low	low	low	low
TCGA.E2.A1L6	1648	0	low	low	low	low	low	low	low	low	low	low
TCGA.E2.A1L7	1836	0	low	low	low	low	low	low	low	low	low	low
TCGA.E2.A1L8	2240	0	low	low	high	low	low	low	low	low	low	low
TCGA.E2.A1L9	598	0	high	low	low	low	low	low	low	low	low	low
TCGA.E2.A1LA	748	0	low	low	low	low	low	low	low	low	low	low
TCGA.E2.A1LB	2306	0	high	low	high	high	low	low	high	low	high	low
TCGA.E2.A1LE	879	1	high	low	high	high	high	high	high	high	high	high
TCGA.E2.A1LG	1523	0	low	low	low	low	low	low	low	low	low	low
TCGA.E2.A1LH	3247	0	low	low	low	low	low	low	low	low	low	low
TCGA.E2.A1LI	3121	0	low	low	low	low	low	low	low	low	low	low
TCGA.E2.A1LK	266	1	high	low	low	low	high	high	high	high	high	high
TCGA.E2.A1LL	1309	0	low	high	high	high	low	low	high	low	low	low
TCGA.E2.A1LS	1604	0	low	low	low	low	low	low	low	low	low	low
TCGA.E2.A2P5	821	1	high	low	high	low	high	high	high	high	high	high
TCGA.E2.A2P6	1051	0	low	low	low	low	low	low	low	low	low	low
TCGA.E2.A3DX	1325	0	low	low	low	low	low	low	low	low	low	low
TCGA.E2.A56Z	252	0	low	low	high	low	low	high	high	high	low	high
TCGA.E2.A570	931	0	low	low	high	low	low	low	low	low	low	low
TCGA.E2.A572	1208	0	low	low	low	low	low	low	high	low	low	low
TCGA.E2.A573	1062	0	low	low	high	low	low	low	high	low	low	low
TCGA.E2.A574	1179	0	low	low	low	low	low	low	high	low	low	low
TCGA.E2.A576	1043	0	low	low	high	low	low	low	high	low	low	low
TCGA.E2.A9RU	538	0	high	low	low	low	low	low	high	low	low	low
TCGA.E9.A1N3	1059	0	low	high	high	low	low	low	low	low	low	low
TCGA.E9.A1N4	1000	0	low	low	low	high	low	low	low	low	low	low
TCGA.E9.A1N5	1120	0	low	low	low	low	low	low	low	low	low	low
TCGA.E9.A1N6	678	1	high	low	high	high	high	high	high	high	high	high
TCGA.E9.A1N8	1039	0	low	low	low	low	high	high	high	high	low	high
TCGA.E9.A1N9	1101	0	high	low	low	low	high	low	low	low	low	low
TCGA.E9.A1NA	1112	0	low	low	low	high	low	low	low	low	low	low
TCGA.E9.A1NC	1203	0	low	low	low	low	low	low	low	low	low	low
TCGA.E9.A1ND	1266	0	low	low	low	low	low	low	low	low	low	low
TCGA.E9.A1NE	1088	0	low	low	low	low	low	low	low	low	low	low
TCGA.E9.A1NF	1072	1	high	low	high	low	low	low	low	low	low	low
TCGA.E9.A1NG	786	1	high	high	high	low	high	low	high	low	high	high
TCGA.E9.A1NH	576	0	low	low	low	low	high	high	high	high	high	low
TCGA.E9.A1NI	300	0	low	low	low	low	low	low	low	low	low	low
TCGA.E9.A1QZ	755	0	low	low	low	low	low	low	low	low	low	low
TCGA.E9.A1R0	860	0	low	low	low	low	low	low	low	low	low	low
TCGA.E9.A1R2	1063	0	low	low	low	high	high	high	high	low	high	high
TCGA.E9.A1R3	78	0	low	low	high	low	high	low	high	low	low	low
TCGA.E9.A1R4	186	0	low	low	low	low	high	low	high	low	low	low
TCGA.E9.A1R5	92	0	high	low	high	low	high	high	high	high	high	high
TCGA.E9.A1R6	339	0	low	low	low	low	high	low	high	low	low	low
TCGA.E9.A1R7	1467	0	low	high	high	high	high	high	high	high	high	high
TCGA.E9.A1RA	1369	0	low	low	low	low	low	low	low	low	low	low
TCGA.E9.A1RB	976	1	low	low	high	high	high	high	high	high	high	high
TCGA.E9.A1RC	1224	0	low	low	low	low	low	low	low	low	low	low
TCGA.E9.A1RD	34	0	low	low	low	low	low	low	low	low	low	low
TCGA.E9.A1RE	1419	0	low	low	low	low	low	low	high	low	low	low
TCGA.E9.A1RF	200	0	high	low	low	low	high	low	low	low	low	low
TCGA.E9.A1RG	647	0	low	low	low	low	low	low	low	low	low	low
TCGA.E9.A1RH	1417	0	low	high	low	high	low	low	low	low	low	low
TCGA.E9.A1RI	1449	0	low	low	low	low	low	low	low	low	low	low
TCGA.E9.A226	1048	1	high	high	high	high	high	high	high	high	high	high
TCGA.E9.A227	975	0	low	low	low	low	low	low	low	low	low	low
TCGA.E9.A228	1285	0	low	low	low	low	low	low	low	low	low	low
TCGA.E9.A229	1148	0	low	low	low	low	low	low	low	low	low	low
TCGA.E9.A22A	1189	0	high	low	high	low	low	low	high	low	high	low
TCGA.E9.A22B	1167	0	low	low	high	low	high	low	high	low	low	low
TCGA.E9.A22D	1248	0	low	low	low	low	low	low	low	low	low	low
TCGA.E9.A22E	1269	0	high	low	high	low	high	low	high	low	low	low
TCGA.E9.A22G	1239	0	low	low	low	low	low	low	high	low	low	low
TCGA.E9.A22H	1232	0	low	low	high	low	low	low	low	low	low	low
TCGA.E9.A243	612	0	low	low	low	low	low	low	low	low	low	low
TCGA.E9.A244	21	0	low	low	low	low	low	low	high	low	low	low
TCGA.E9.A245	26	0	high	low	low	low	low	low	low	low	low	low
TCGA.E9.A247	1186	0	low	low	low	low	low	low	low	low	low	low
TCGA.E9.A248	59	0	low	high	high	high	high	low	low	low	high	low
TCGA.E9.A249	217	0	low	low	low	low	low	low	low	low	low	low
TCGA.E9.A24A	747	0	low	low	high	low	high	low	high	low	low	low
TCGA.E9.A295	375	0	low	low	low	low	low	low	high	low	low	low
TCGA.E9.A2JS	904	1	high	low	low	high	high	high	high	low	high	high
TCGA.E9.A2JT	288	0	low	low	low	high	low	low	low	low	low	low
TCGA.E9.A3HO	1158	0	low	low	low	low	high	high	high	high	high	high
TCGA.E9.A3Q9	1001	0	low	low	low	low	low	low	high	low	low	low
TCGA.E9.A3QA	918	0	low	low	low	low	low	low	low	low	low	low
TCGA.E9.A3X8	926	0	low	low	high	low	low	low	high	low	low	high
TCGA.E9.A54X	727	0	low	low	low	low	high	high	high	low	high	high
TCGA.E9.A54Y	725	0	low	low	low	low	high	high	high	low	high	low
TCGA.E9.A5FK	812	0	low	low	low	low	high	low	high	low	low	low
TCGA.E9.A5FL	24	0	low	low	low	low	low	low	low	low	low	low
TCGA.E9.A5UO	785	0	low	low	low	low	low	low	low	low	low	low
TCGA.E9.A5UP	803	0	low	low	low	low	low	low	low	low	low	low
TCGA.E9.A6HE	847	0	low	low	high	low	low	low	low	low	low	low
TCGA.EW.A1IW	371	0	low	low	high	low	low	low	high	low	low	low
TCGA.EW.A1IX	1208	0	low	low	low	low	low	low	low	low	low	low
TCGA.EW.A1IY	258	0	low	low	high	low	low	low	low	low	low	low
TCGA.EW.A1IZ	554	0	low	low	low	low	low	low	low	low	low	low
TCGA.EW.A1J1	575	0	low	low	low	low	low	low	low	low	low	low
TCGA.EW.A1J2	403	0	low	low	low	low	low	low	low	low	low	low
TCGA.EW.A1J3	504	0	low	low	low	low	low	low	low	low	low	low
TCGA.EW.A1J5	477	0	low	low	low	low	low	low	low	low	low	low
TCGA.EW.A1J6	875	0	low	low	low	low	low	low	low	low	low	low
TCGA.EW.A1OV	789	0	low	low	low	high	low	high	low	low	low	low
TCGA.EW.A1OW	694	0	low	low	low	low	low	low	low	low	low	low
TCGA.EW.A1OX	911	0	high	low	low	low	low	low	high	low	low	low
TCGA.EW.A1OY	908	0	low	low	low	low	low	low	low	low	low	low
TCGA.EW.A1OZ	1229	0	high	low	high	low	low	low	low	low	low	low
TCGA.EW.A1P0	1251	0	high	low	low	low	low	low	low	low	low	low
TCGA.EW.A1P1	1210	0	low	low	high	low	low	high	high	low	low	low
TCGA.EW.A1P3	1611	0	low	low	low	low	low	low	low	low	low	low
TCGA.EW.A1P4	907	0	low	high	high	low	high	high	high	high	high	high
TCGA.EW.A1P5	703	0	low	low	low	low	low	low	low	low	low	low
TCGA.EW.A1P6	562	0	low	low	low	low	high	low	high	low	low	low
TCGA.EW.A1P7	915	0	low	low	low	low	low	low	low	low	low	low
TCGA.EW.A1P8	239	1	high	low	high	high	high	high	high	low	high	high
TCGA.EW.A1PA	575	0	low	low	low	low	low	low	low	low	low	low
TCGA.EW.A1PB	608	0	low	low	low	low	high	low	low	low	low	low
TCGA.EW.A1PC	187	0	low	low	low	low	high	low	high	low	high	low
TCGA.EW.A1PE	320	0	low	low	low	low	low	low	low	low	low	low
TCGA.EW.A1PF	439	0	high	low	low	high	high	high	high	low	high	high
TCGA.EW.A1PG	1051	0	low	low	high	low	low	low	low	low	low	low
TCGA.EW.A1PH	607	0	high	low	high	low	low	low	low	low	low	low
TCGA.EW.A2FR	1673	0	high	low	high	high	high	high	high	high	high	high
TCGA.EW.A2FS	1604	0	low	low	low	low	low	low	low	low	low	low
TCGA.EW.A2FV	788	0	high	low	high	low	high	low	high	low	low	low
TCGA.EW.A2FW	672	0	high	low	low	low	low	low	low	low	low	low
TCGA.EW.A3E8	1035	0	low	low	low	low	low	low	low	low	low	low
TCGA.EW.A3U0	532	0	low	low	low	low	low	low	low	low	low	low
TCGA.EW.A423	533	0	low	low	low	low	high	high	high	low	high	high
TCGA.EW.A424	715	0	low	low	low	low	low	high	high	low	low	low
TCGA.EW.A6S9	463	0	low	low	high	low	low	low	low	low	low	low
TCGA.EW.A6SB	760	0	low	low	low	low	low	low	low	low	low	low
TCGA.EW.A6SC	952	0	high	low	low	high	low	low	low	low	low	low
TCGA.EW.A6SD	1010	0	low	low	low	low	low	low	low	low	low	low
TCGA.GI.A2C8	225	0	high	low	low	low	low	low	low	low	low	low
TCGA.GI.A2C9	3342	0	low	low	low	low	low	low	low	low	low	low
TCGA.GM.A2D9	1812	1	high	low	low	low	high	high	high	low	low	low
TCGA.GM.A2DA	6593	1	low	low	low	low	low	low	low	low	low	low
TCGA.GM.A2DB	2406	0	low	low	low	low	high	low	high	low	low	low
TCGA.GM.A2DC	2535	0	low	low	low	low	low	low	low	low	low	low
TCGA.GM.A2DD	2282	0	low	low	low	low	high	low	low	low	low	low
TCGA.GM.A2DF	2155	0	low	low	low	low	low	low	low	low	low	low
TCGA.GM.A2DH	2193	0	low	low	high	low	high	low	high	low	high	high
TCGA.GM.A2DI	2590	0	low	low	low	low	low	low	low	low	low	low
TCGA.GM.A2DK	2645	0	low	low	low	low	high	high	high	high	high	high
TCGA.GM.A2DL	3519	0	low	low	high	low	high	high	high	low	high	low
TCGA.GM.A2DM	3226	0	low	high	high	low	low	low	low	low	low	low
TCGA.GM.A2DN	3091	0	low	low	low	low	low	low	low	low	low	low
TCGA.GM.A2DO	2596	0	low	low	low	low	low	low	low	low	low	low
TCGA.GM.A3NW	3361	0	low	low	high	low	low	low	low	low	low	low
TCGA.GM.A3NY	1162	0	low	low	low	low	high	high	high	low	low	low
TCGA.GM.A3XG	1330	0	low	low	low	low	low	low	low	low	low	low
TCGA.GM.A3XL	2108	0	low	low	low	low	low	low	low	low	low	low
TCGA.GM.A3XN	2019	0	low	low	low	low	low	low	low	low	low	low
TCGA.GM.A4E0	2191	0	low	low	low	low	high	high	high	high	high	high
TCGA.GM.A5PV	412	0	low	low	low	low	low	low	low	low	low	low
TCGA.GM.A5PX	551	0	low	low	low	low	high	high	high	high	low	low
TCGA.HN.A2NL	79	0	low	low	low	low	low	low	low	low	low	low
TCGA.HN.A2OB	1900	1	low	low	low	low	low	low	low	low	low	low
TCGA.JL.A3YW	360	0	high	low	low	low	low	low	high	low	low	low
TCGA.JL.A3YX	352	0	low	low	low	low	high	low	high	low	high	low
TCGA.LD.A66U	646	0	low	low	low	low	low	low	low	low	low	low
TCGA.LD.A74U	402	0	high	low	low	low	low	low	high	low	low	low
TCGA.LD.A7W6	404	0	low	low	low	low	low	low	low	low	low	low
TCGA.LD.A9QF	323	0	low	low	low	low	low	low	high	low	low	low
TCGA.LL.A440	759	0	low	low	low	low	low	low	low	low	low	low
TCGA.LL.A441	996	0	low	low	low	low	low	low	low	low	low	low
TCGA.LL.A442	889	0	low	low	low	low	low	low	low	low	low	low
TCGA.LL.A50Y	762	0	low	low	low	low	high	low	low	low	low	low
TCGA.LL.A5YL	519	0	low	low	high	low	high	high	high	high	high	high
TCGA.LL.A5YM	466	0	low	low	high	low	low	low	high	low	low	low
TCGA.LL.A5YN	447	0	low	low	low	low	low	low	low	low	low	low
TCGA.LL.A5YO	440	0	low	low	low	low	low	low	low	low	low	low
TCGA.LL.A5YP	450	0	high	low	high	low	low	low	low	low	low	low
TCGA.LL.A6FP	677	0	low	low	high	low	high	low	high	low	low	low
TCGA.LL.A6FQ	80	0	low	low	low	low	high	low	high	high	high	high
TCGA.LL.A6FR	489	0	high	low	high	low	high	low	high	low	low	low
TCGA.LL.A73Y	477	0	high	low	low	low	low	low	low	low	low	low
TCGA.LL.A73Z	227	1	low	low	high	low	high	low	high	low	low	low
TCGA.LL.A740	441	0	high	low	high	low	low	low	high	low	low	high
TCGA.LL.A7SZ	594	0	low	low	low	low	low	low	high	low	low	low
TCGA.LL.A7T0	376	0	low	low	high	high	low	high	high	high	high	high
TCGA.LL.A8F5	596	0	low	low	low	low	low	low	low	low	low	low
TCGA.LL.A9Q3	532	0	low	low	high	high	low	low	high	low	low	low
TCGA.LQ.A4E4	849	0	low	low	high	high	low	high	high	low	high	low
TCGA.MS.A51U	681	0	low	low	low	low	low	low	low	low	low	low
TCGA.OK.A5Q2	64	0	low	low	high	low	high	high	high	low	low	high
TCGA.OL.A5D6	1104	1	high	low	low	low	low	low	low	low	low	low
TCGA.OL.A5D7	1780	0	low	low	high	low	low	low	high	low	low	low
TCGA.OL.A5D8	973	0	low	low	low	low	high	low	low	low	low	low
TCGA.OL.A5DA	1783	0	low	low	low	low	low	low	low	low	low	low
TCGA.OL.A5RU	1219	0	low	low	high	low	low	low	low	low	low	low
TCGA.OL.A5RV	1062	0	low	low	low	low	low	low	low	low	low	low
TCGA.OL.A5RW	1106	0	high	low	low	low	low	low	low	low	low	low
TCGA.OL.A5RX	878	0	low	low	high	low	low	low	low	low	low	low
TCGA.OL.A5RY	752	0	low	low	low	low	low	low	high	low	low	low
TCGA.OL.A5RZ	679	0	high	low	high	high	high	high	high	high	high	high
TCGA.OL.A5S0	620	0	low	low	high	low	low	low	low	low	low	low
TCGA.OL.A66I	714	0	low	low	low	low	low	low	low	low	low	low
TCGA.OL.A66J	1996	0	low	low	high	low	low	low	high	low	high	low
TCGA.OL.A66K	1275	1	low	low	high	low	low	low	high	low	low	low
TCGA.OL.A66L	1301	0	low	low	high	low	low	low	low	low	low	low
TCGA.OL.A66N	792	0	low	low	high	low	high	low	high	low	low	low
TCGA.OL.A66O	528	0	low	low	low	low	low	low	low	low	low	low
TCGA.OL.A66P	428	0	low	low	high	low	high	low	low	low	low	low
TCGA.OL.A6VO	858	0	low	low	high	low	high	high	high	high	high	low
TCGA.OL.A6VQ	600	0	low	low	low	low	low	low	low	low	low	low
TCGA.OL.A6VR	1220	0	low	low	low	low	low	low	low	low	low	low
TCGA.OL.A97C	271	0	low	low	low	low	low	high	low	low	low	low
TCGA.PE.A5DC	1430	1	low	low	low	low	low	low	high	low	high	low
TCGA.PE.A5DD	1953	0	high	low	low	low	low	low	high	low	low	low
TCGA.PE.A5DE	2645	0	low	low	low	low	low	low	low	low	low	low
TCGA.PL.A8LX	5	0	high	high	high	low	low	low	high	high	high	high
TCGA.PL.A8LY	8	0	low	low	low	low	low	low	low	low	low	low
TCGA.PL.A8LZ	302	0	high	low	high	low	high	high	high	high	high	high
TCGA.S3.A6ZF	572	0	low	low	low	low	high	high	high	low	high	high
TCGA.S3.A6ZG	562	0	low	low	low	low	low	low	low	low	low	low
TCGA.S3.A6ZH	641	0	low	low	high	low	low	low	low	low	low	high
TCGA.S3.AA0Z	629	0	low	low	high	high	low	high	high	high	high	high
TCGA.S3.AA10	586	0	low	low	low	low	low	low	low	low	low	low
TCGA.S3.AA11	421	0	low	low	low	low	low	high	high	high	high	high
TCGA.S3.AA12	574	0	low	low	low	low	low	low	low	low	low	low
TCGA.S3.AA14	529	0	low	low	low	low	low	low	low	low	low	low
TCGA.S3.AA15	525	0	low	low	low	low	low	low	low	low	low	low
TCGA.S3.AA17	424	0	low	low	low	low	low	low	low	low	low	low
TCGA.UL.AAZ6	518	0	low	low	low	low	low	low	high	low	low	low
TCGA.UU.A93S	116	1	low	high	high	low	high	high	high	high	high	high
TCGA.V7.A7HQ	2033	0	low	low	high	low	low	low	high	low	low	low
TCGA.W8.A86G	347	0	low	low	low	low	low	low	low	low	low	low
TCGA.WT.AB41	1611	0	low	low	low	low	high	low	high	low	low	low
TCGA.WT.AB44	883	0	low	low	high	low	low	low	low	low	low	low
TCGA.XX.A899	467	0	low	low	low	low	low	low	low	low	low	low
TCGA.XX.A89A	488	0	low	low	low	low	low	low	low	low	low	low
TCGA.Z7.A8R5	3287	0	low	low	low	low	low	low	low	low	low	low
TCGA.Z7.A8R6	3256	0	low	low	low	low	low	low	low	low	low	low
