# Supplementary material for: Parallelized multidimensional analytic framework applied to mammary epithelial cells uncovers regulatory principles in EMT
Source: Nat Commun. 2023 Feb 8;14:688. doi: 10.1038/s41467-023-36122-x (PMC9908882; doi:10.1038/s41467-023-36122-x)
Supplement: Supplementary file 12 — Source Data files [file 41467_2023_36122_MOESM12_ESM.zip › Source_Data_files/Source Data file ΓÇô Supp Fig 4e.txt]

Gene.names	Sequence	Phospho..STY.
INCENP	AAAAAAAATMALAAPSSPTPESPTMLTK	2
INCENP	AAAAAAAATMALAAPSSPTPESPTMLTK	2
INCENP	AAAAAAAATMALAAPSSPTPESPTMLTK	2
VPS51	AAAAAAGPSPGSGPGDSPEGPEGEAPER	1
VPS51	AAAAAAGPSPGSGPGDSPEGPEGEAPER	1
VPS51	AAAAAAGPSPGSGPGDSPEGPEGEAPER	1
NCL	AAAAAPASED	1
NCL	AAAAAPASED	1
NCL	AAAAAPASED	1
NCL	AAAAAPASED	1
NCL	AAAAAPASED	1
NCL	AAAAAPASED	1
	AAAGPLDMSLPSTPDIK	2
	AAAGPLDMSLPSTPDIK	2
	AAAGPLDMSLPSTPDIK	2
	AAAGPLDMSLPSTPDIK	2
	AAAGPLDMSLPSTPDIK	2
	AAAGPLDMSLPSTPDIK	2
	AAAGPLDMSLPSTPDIK	2
	AAAGPLDMSLPSTPDIK	2
	AAAGPLDMSLPSTPDIK	2
	AAAGPLDMSLPSTPDIK	2
LZTS2	AAAGVGGSLR	1
LZTS2	AAAGVGGSLR	1
LZTS2	AAAGVGGSLR	1
ZNF579	AAALQALQAQAPTSPPPPPPPLK	1
ZNF579	AAALQALQAQAPTSPPPPPPPLK	1
ZNF579	AAALQALQAQAPTSPPPPPPPLK	1
ZNF579	AAALQALQAQAPTSPPPPPPPLK	1
ZNF579	AAALQALQAQAPTSPPPPPPPLK	1
ZNF579	AAALQALQAQAPTSPPPPPPPLK	1
ZNF579	AAALQALQAQAPTSPPPPPPPLK	1
ZNF579	AAALQALQAQAPTSPPPPPPPLK	1
ZNF579	AAALQALQAQAPTSPPPPPPPLK	1
ZNF579	AAALQALQAQAPTSPPPPPPPLK	1
ZNF579	AAALQALQAQAPTSPPPPPPPLK	1
ZNF579	AAALQALQAQAPTSPPPPPPPLK	1
ZNF579	AAALQALQAQAPTSPPPPPPPLK	1
ZNF579	AAALQALQAQAPTSPPPPPPPLK	1
ZNF579	AAALQALQAQAPTSPPPPPPPLK	1
ZNF579	AAALQALQAQAPTSPPPPPPPLK	1
ZNF579	AAALQALQAQAPTSPPPPPPPLK	1
ZNF579	AAALQALQAQAPTSPPPPPPPLK	1
ZNF579	AAALQALQAQAPTSPPPPPPPLK	1
ZNF579	AAALQALQAQAPTSPPPPPPPLK	1
KDM1B	AAATGNASPGKLEHSK	1
KDM1B	AAATGNASPGKLEHSK	1
KDM1B	AAATGNASPGKLEHSK	1
KDM1B	AAATGNASPGKLEHSK	1
KDM1B	AAATGNASPGKLEHSK	1
KDM1B	AAATGNASPGKLEHSK	1
MARCKSL1	AAATPESQEPQAK	2
MARCKSL1	AAATPESQEPQAK	2
MARCKSL1	AAATPESQEPQAK	2
MARCKSL1	AAATPESQEPQAK	2
MARCKSL1	AAATPESQEPQAK	2
MARCKSL1	AAATPESQEPQAK	2
MARCKSL1	AAATPESQEPQAK	2
MARCKSL1	AAATPESQEPQAK	2
MARCKSL1	AAATPESQEPQAK	2
MARCKSL1	AAATPESQEPQAK	1
MARCKSL1	AAATPESQEPQAK	1
MARCKSL1	AAATPESQEPQAK	1
MARCKSL1	AAATPESQEPQAK	1
MARCKSL1	AAATPESQEPQAK	1
MARCKSL1	AAATPESQEPQAK	1
MARCKSL1	AAATPESQEPQAK	1
MARCKSL1	AAATPESQEPQAK	1
MARCKSL1	AAATPESQEPQAK	1
MARCKSL1	AAATPESQEPQAK	1
MARCKSL1	AAATPESQEPQAK	1
MARCKSL1	AAATPESQEPQAK	1
MARCKSL1	AAATPESQEPQAK	1
MARCKSL1	AAATPESQEPQAK	1
MARCKSL1	AAATPESQEPQAK	1
MARCKSL1	AAATPESQEPQAK	1
MARCKSL1	AAATPESQEPQAK	1
TOMM22	AAAVAAAGAGEPQSPDELLPK	1
TOMM22	AAAVAAAGAGEPQSPDELLPK	1
TOMM22	AAAVAAAGAGEPQSPDELLPK	1
LRCH4	AAAVAAPLAAGGEEAAATTSVPGSPGLPGRR	1
LRCH4	AAAVAAPLAAGGEEAAATTSVPGSPGLPGRR	1
LRCH4	AAAVAAPLAAGGEEAAATTSVPGSPGLPGRR	1
PCYT1A	AAAYDISEDEED	1
PCYT1A	AAAYDISEDEED	1
PCYT1A	AAAYDISEDEED	1
PCYT1A	AAAYDISEDEED	1
PCYT1A	AAAYDISEDEED	1
PCYT1A	AAAYDISEDEED	1
PCYT1A	AAAYDISEDEED	1
PCYT1A	AAAYDISEDEED	1
PCYT1A	AAAYDISEDEED	1
PCYT1A	AAAYDISEDEED	1
PCYT1A	AAAYDISEDEED	1
PCYT1A	AAAYDISEDEED	1
PCYT1A	AAAYDISEDEED	1
PCYT1A	AAAYDISEDEED	1
PCYT1A	AAAYDISEDEED	1
PCYT1A	AAAYDISEDEED	1
PCYT1A	AAAYDISEDEED	1
PCYT1A	AAAYDISEDEED	1
PCYT1A	AAAYDISEDEED	1
PCYT1A	AAAYDISEDEED	1
PCYT1A	AAAYDISEDEED	1
MTFR1L	AACSSSEEDDCVSLSK	2
MTFR1L	AACSSSEEDDCVSLSK	2
MTFR1L	AACSSSEEDDCVSLSK	2
MTFR1L	AACSSSEEDDCVSLSK	2
MTFR1L	AACSSSEEDDCVSLSK	2
MTFR1L	AACSSSEEDDCVSLSK	2
MTFR1L	AACSSSEEDDCVSLSK	2
MTFR1L	AACSSSEEDDCVSLSK	2
ZNF532	AADKSPESQNLIDGTK	1
ZNF532	AADKSPESQNLIDGTK	1
ZNF532	AADKSPESQNLIDGTK	1
YBX1	AADPPAENSSAPEAEQGGAE	1
YBX1	AADPPAENSSAPEAEQGGAE	1
YBX1	AADPPAENSSAPEAEQGGAE	1
YBX1	AADPPAENSSAPEAEQGGAE	1
YBX1	AADPPAENSSAPEAEQGGAE	1
YBX1	AADPPAENSSAPEAEQGGAE	1
YBX1	AADPPAENSSAPEAEQGGAE	1
YBX1	AADPPAENSSAPEAEQGGAE	1
YBX1	AADPPAENSSAPEAEQGGAE	1
YBX1	AADPPAENSSAPEAEQGGAE	1
YBX1	AADPPAENSSAPEAEQGGAE	1
YBX1	AADPPAENSSAPEAEQGGAE	1
YBX1	AADPPAENSSAPEAEQGGAE	1
YBX1	AADPPAENSSAPEAEQGGAE	1
YBX1	AADPPAENSSAPEAEQGGAE	1
YBX1	AADPPAENSSAPEAEQGGAE	1
YBX1	AADPPAENSSAPEAEQGGAE	1
YBX1	AADPPAENSSAPEAEQGGAE	1
YBX1	AADPPAENSSAPEAEQGGAE	1
YBX1	AADPPAENSSAPEAEQGGAE	1
YBX1	AADPPAENSSAPEAEQGGAE	1
YBX1	AADPPAENSSAPEAEQGGAE	1
YBX1	AADPPAENSSAPEAEQGGAE	1
YBX1	AADPPAENSSAPEAEQGGAE	1
YBX1	AADPPAENSSAPEAEQGGAE	1
YBX1	AADPPAENSSAPEAEQGGAE	1
YBX1	AADPPAENSSAPEAEQGGAE	1
YBX1	AADPPAENSSAPEAEQGGAE	1
YBX1	AADPPAENSSAPEAEQGGAE	1
YBX1	AADPPAENSSAPEAEQGGAE	1
YBX1	AADPPAENSSAPEAEQGGAE	1
YBX1	AADPPAENSSAPEAEQGGAE	1
YBX1	AADPPAENSSAPEAEQGGAE	1
YBX1	AADPPAENSSAPEAEQGGAE	1
YBX1	AADPPAENSSAPEAEQGGAE	1
YBX1	AADPPAENSSAPEAEQGGAE	1
YBX1	AADPPAENSSAPEAEQGGAE	1
YBX1	AADPPAENSSAPEAEQGGAE	1
YBX1	AADPPAENSSAPEAEQGGAE	1
YBX1	AADPPAENSSAPEAEQGGAE	1
YBX1	AADPPAENSSAPEAEQGGAE	1
YBX1	AADPPAENSSAPEAEQGGAE	1
YBX1	AADPPAENSSAPEAEQGGAE	1
YBX1	AADPPAENSSAPEAEQGGAE	1
YBX1	AADPPAENSSAPEAEQGGAE	1
YBX1	AADPPAENSSAPEAEQGGAE	1
YBX1	AADPPAENSSAPEAEQGGAE	1
YBX1	AADPPAENSSAPEAEQGGAE	1
YBX1	AADPPAENSSAPEAEQGGAE	1
YBX1	AADPPAENSSAPEAEQGGAE	1
YBX1	AADPPAENSSAPEAEQGGAE	1
YBX1	AADPPAENSSAPEAEQGGAE	1
YBX1	AADPPAENSSAPEAEQGGAE	1
YBX1	AADPPAENSSAPEAEQGGAE	1
YBX1	AADPPAENSSAPEAEQGGAE	1
YBX1	AADPPAENSSAPEAEQGGAE	1
YBX1	AADPPAENSSAPEAEQGGAE	1
YBX1	AADPPAENSSAPEAEQGGAE	2
YBX1	AADPPAENSSAPEAEQGGAE	2
YBX1	AADPPAENSSAPEAEQGGAE	2
TOM1	AADRLPNLSSPSAEGPPGPPSGPAPR	1
TOM1	AADRLPNLSSPSAEGPPGPPSGPAPR	1
TOE1	AADSDDGAVSAPAASDGGVSK	1
TOE1	AADSDDGAVSAPAASDGGVSK	1
TOE1	AADSDDGAVSAPAASDGGVSK	1
TOE1	AADSDDGAVSAPAASDGGVSK	1
TOE1	AADSDDGAVSAPAASDGGVSK	1
TOE1	AADSDDGAVSAPAASDGGVSK	1
TOE1	AADSDDGAVSAPAASDGGVSK	1
TOE1	AADSDDGAVSAPAASDGGVSK	1
TOE1	AADSDDGAVSAPAASDGGVSK	1
TOE1	AADSDDGAVSAPAASDGGVSK	1
TOE1	AADSDDGAVSAPAASDGGVSK	1
TOE1	AADSDDGAVSAPAASDGGVSK	1
TOE1	AADSDDGAVSAPAASDGGVSK	1
TOE1	AADSDDGAVSAPAASDGGVSK	1
TOE1	AADSDDGAVSAPAASDGGVSK	1
TOE1	AADSDDGAVSAPAASDGGVSK	1
TOE1	AADSDDGAVSAPAASDGGVSK	1
TOE1	AADSDDGAVSAPAASDGGVSK	1
TOE1	AADSDDGAVSAPAASDGGVSK	1
TOE1	AADSDDGAVSAPAASDGGVSK	1
TOE1	AADSDDGAVSAPAASDGGVSK	1
TPR	AADSQNSGEGNTGAAESSFSQEVSR	1
TPR	AADSQNSGEGNTGAAESSFSQEVSR	1
TPR	AADSQNSGEGNTGAAESSFSQEVSR	1
TPR	AADSQNSGEGNTGAAESSFSQEVSR	1
TPR	AADSQNSGEGNTGAAESSFSQEVSR	1
TPR	AADSQNSGEGNTGAAESSFSQEVSR	1
TPR	AADSQNSGEGNTGAAESSFSQEVSR	1
TPR	AADSQNSGEGNTGAAESSFSQEVSR	1
MBD2	AADTEEMDIEMDSGDEA	1
MBD2	AADTEEMDIEMDSGDEA	1
MBD2	AADTEEMDIEMDSGDEA	1
MBD2	AADTEEMDIEMDSGDEA	1
MBD2	AADTEEMDIEMDSGDEA	1
MBD2	AADTEEMDIEMDSGDEA	1
MBD2	AADTEEMDIEMDSGDEA	1
MBD2	AADTEEMDIEMDSGDEA	1
MBD2	AADTEEMDIEMDSGDEA	1
MBD2	AADTEEMDIEMDSGDEA	1
MBD2	AADTEEMDIEMDSGDEA	1
MBD2	AADTEEMDIEMDSGDEA	1
MBD2	AADTEEMDIEMDSGDEA	1
MBD2	AADTEEMDIEMDSGDEA	1
MBD2	AADTEEMDIEMDSGDEA	1
MBD2	AADTEEMDIEMDSGDEA	1
MBD2	AADTEEMDIEMDSGDEA	1
MBD2	AADTEEMDIEMDSGDEA	1
MBD2	AADTEEMDIEMDSGDEA	1
MBD2	AADTEEMDIEMDSGDEA	1
MBD2	AADTEEMDIEMDSGDEA	1
MBD2	AADTEEMDIEMDSGDEA	1
MBD2	AADTEEMDIEMDSGDEA	1
MBD2	AADTEEMDIEMDSGDEA	1
MBD2	AADTEEMDIEMDSGDEA	1
MBD2	AADTEEMDIEMDSGDEA	1
MBD2	AADTEEMDIEMDSGDEA	1
MBD2	AADTEEMDIEMDSGDEA	1
MBD2	AADTEEMDIEMDSGDEA	1
MBD2	AADTEEMDIEMDSGDEA	1
MBD2	AADTEEMDIEMDSGDEA	1
MBD2	AADTEEMDIEMDSGDEA	1
MBD2	AADTEEMDIEMDSGDEA	1
MBD2	AADTEEMDIEMDSGDEA	1
MBD2	AADTEEMDIEMDSGDEA	1
MBD2	AADTEEMDIEMDSGDEA	1
MBD2	AADTEEMDIEMDSGDEA	1
MBD2	AADTEEMDIEMDSGDEA	1
MBD2	AADTEEMDIEMDSGDEA	1
MBD2	AADTEEMDIEMDSGDEA	1
MBD2	AADTEEMDIEMDSGDEA	1
MBD2	AADTEEMDIEMDSGDEA	1
MBD2	AADTEEMDIEMDSGDEA	1
MBD2	AADTEEMDIEMDSGDEA	1
MBD2	AADTEEMDIEMDSGDEA	1
MBD2	AADTEEMDIEMDSGDEA	1
MBD2	AADTEEMDIEMDSGDEA	1
MBD2	AADTEEMDIEMDSGDEA	1
MBD2	AADTEEMDIEMDSGDEA	1
MBD2	AADTEEMDIEMDSGDEA	1
MBD2	AADTEEMDIEMDSGDEA	1
MBD2	AADTEEMDIEMDSGDEA	1
MBD2	AADTEEMDIEMDSGDEA	1
MBD2	AADTEEMDIEMDSGDEA	1
MBD2	AADTEEMDIEMDSGDEA	1
MBD2	AADTEEMDIEMDSGDEA	1
MBD2	AADTEEMDIEMDSGDEA	1
MBD2	AADTEEMDIEMDSGDEA	1
MBD2	AADTEEMDIEMDSGDEA	1
MBD2	AADTEEMDIEMDSGDEA	1
MBD2	AADTEEMDIEMDSGDEA	1
MBD2	AADTEEMDIEMDSGDEA	1
MBD2	AADTEEMDIEMDSGDEA	1
MBD2	AADTEEMDIEMDSGDEA	1
MBD2	AADTEEMDIEMDSGDEA	1
MBD2	AADTEEMDIEMDSGDEA	1
MBD2	AADTEEMDIEMDSGDEA	1
MBD2	AADTEEMDIEMDSGDEA	1
MBD2	AADTEEMDIEMDSGDEA	1
MBD2	AADTEEMDIEMDSGDEA	1
MBD2	AADTEEMDIEMDSGDEA	1
MBD2	AADTEEMDIEMDSGDEA	1
MBD2	AADTEEMDIEMDSGDEA	1
MBD2	AADTEEMDIEMDSGDEA	1
MBD2	AADTEEMDIEMDSGDEA	1
MBD2	AADTEEMDIEMDSGDEA	1
MBD2	AADTEEMDIEMDSGDEA	1
MBD2	AADTEEMDIEMDSGDEA	1
MBD2	AADTEEMDIEMDSGDEA	1
MBD2	AADTEEMDIEMDSGDEA	1
MBD2	AADTEEMDIEMDSGDEA	1
MBD2	AADTEEMDIEMDSGDEA	1
RAVER1	AADVSVTHRPPLSPK	1
RAVER1	AADVSVTHRPPLSPK	1
RAVER1	AADVSVTHRPPLSPK	1
RAVER1	AADVSVTHRPPLSPK	1
RAVER1	AADVSVTHRPPLSPK	1
RAVER1	AADVSVTHRPPLSPK	1
RAVER1	AADVSVTHRPPLSPK	1
RAVER1	AADVSVTHRPPLSPK	1
RAVER1	AADVSVTHRPPLSPK	1
RAVER1	AADVSVTHRPPLSPK	1
RAVER1	AADVSVTHRPPLSPK	1
RAVER1	AADVSVTHRPPLSPK	1
RAVER1	AADVSVTHRPPLSPK	1
RAVER1	AADVSVTHRPPLSPK	1
RAVER1	AADVSVTHRPPLSPK	1
RAVER1	AADVSVTHRPPLSPK	1
RAVER1	AADVSVTHRPPLSPK	1
RAVER1	AADVSVTHRPPLSPK	1
RAVER1	AADVSVTHRPPLSPK	1
RAVER1	AADVSVTHRPPLSPK	1
RAVER1	AADVSVTHRPPLSPK	1
RAVER1	AADVSVTHRPPLSPK	1
RAVER1	AADVSVTHRPPLSPK	1
RAVER1	AADVSVTHRPPLSPK	1
RAVER1	AADVSVTHRPPLSPK	1
RAVER1	AADVSVTHRPPLSPK	1
RAVER1	AADVSVTHRPPLSPK	1
RAVER1	AADVSVTHRPPLSPK	1
RAVER1	AADVSVTHRPPLSPK	1
RAVER1	AADVSVTHRPPLSPK	1
HNRNPUL2-BSCL2;HNRNPUL2	AAEEQGDDQDSEK	1
HNRNPUL2-BSCL2;HNRNPUL2	AAEEQGDDQDSEK	1
HNRNPUL2-BSCL2;HNRNPUL2	AAEEQGDDQDSEK	1
HNRNPUL2-BSCL2;HNRNPUL2	AAEEQGDDQDSEK	1
HNRNPUL2-BSCL2;HNRNPUL2	AAEEQGDDQDSEK	1
HNRNPUL2-BSCL2;HNRNPUL2	AAEEQGDDQDSEK	1
HNRNPUL2-BSCL2;HNRNPUL2	AAEEQGDDQDSEK	1
HNRNPUL2-BSCL2;HNRNPUL2	AAEEQGDDQDSEK	1
HNRNPUL2-BSCL2;HNRNPUL2	AAEEQGDDQDSEK	1
HNRNPUL2-BSCL2;HNRNPUL2	AAEEQGDDQDSEK	1
HNRNPUL2-BSCL2;HNRNPUL2	AAEEQGDDQDSEK	1
HNRNPUL2-BSCL2;HNRNPUL2	AAEEQGDDQDSEK	1
HNRNPUL2-BSCL2;HNRNPUL2	AAEEQGDDQDSEK	1
HNRNPUL2-BSCL2;HNRNPUL2	AAEEQGDDQDSEK	1
HNRNPUL2-BSCL2;HNRNPUL2	AAEEQGDDQDSEK	1
HNRNPUL2-BSCL2;HNRNPUL2	AAEEQGDDQDSEK	1
HNRNPUL2-BSCL2;HNRNPUL2	AAEEQGDDQDSEK	1
HNRNPUL2-BSCL2;HNRNPUL2	AAEEQGDDQDSEK	1
HNRNPUL2-BSCL2;HNRNPUL2	AAEEQGDDQDSEK	1
HNRNPUL2-BSCL2;HNRNPUL2	AAEEQGDDQDSEK	1
HNRNPUL2-BSCL2;HNRNPUL2	AAEEQGDDQDSEK	1
HNRNPUL2-BSCL2;HNRNPUL2	AAEEQGDDQDSEK	1
HNRNPUL2-BSCL2;HNRNPUL2	AAEEQGDDQDSEK	1
HNRNPUL2-BSCL2;HNRNPUL2	AAEEQGDDQDSEK	1
HNRNPUL2-BSCL2;HNRNPUL2	AAEEQGDDQDSEK	1
HNRNPUL2-BSCL2;HNRNPUL2	AAEEQGDDQDSEK	1
HNRNPUL2-BSCL2;HNRNPUL2	AAEEQGDDQDSEK	1
HNRNPUL2-BSCL2;HNRNPUL2	AAEEQGDDQDSEK	1
HNRNPUL2-BSCL2;HNRNPUL2	AAEEQGDDQDSEK	1
HNRNPUL2-BSCL2;HNRNPUL2	AAEEQGDDQDSEK	1
HNRNPUL2-BSCL2;HNRNPUL2	AAEEQGDDQDSEK	1
HNRNPUL2-BSCL2;HNRNPUL2	AAEEQGDDQDSEK	1
HNRNPUL2-BSCL2;HNRNPUL2	AAEEQGDDQDSEK	1
HNRNPUL2-BSCL2;HNRNPUL2	AAEEQGDDQDSEK	1
HNRNPUL2-BSCL2;HNRNPUL2	AAEEQGDDQDSEKSKPAGSDGER	3
HNRNPUL2-BSCL2;HNRNPUL2	AAEEQGDDQDSEKSKPAGSDGER	3
HNRNPUL2-BSCL2;HNRNPUL2	AAEEQGDDQDSEKSKPAGSDGER	3
HNRNPUL2-BSCL2;HNRNPUL2	AAEEQGDDQDSEKSKPAGSDGER	3
HNRNPUL2-BSCL2;HNRNPUL2	AAEEQGDDQDSEKSKPAGSDGER	3
HNRNPUL2-BSCL2;HNRNPUL2	AAEEQGDDQDSEKSKPAGSDGER	3
HNRNPUL2-BSCL2;HNRNPUL2	AAEEQGDDQDSEKSKPAGSDGER	3
HNRNPUL2-BSCL2;HNRNPUL2	AAEEQGDDQDSEKSKPAGSDGER	3
HNRNPUL2-BSCL2;HNRNPUL2	AAEEQGDDQDSEKSKPAGSDGER	3
HNRNPUL2-BSCL2;HNRNPUL2	AAEEQGDDQDSEKSKPAGSDGER	3
HNRNPUL2-BSCL2;HNRNPUL2	AAEEQGDDQDSEKSKPAGSDGER	3
HNRNPUL2-BSCL2;HNRNPUL2	AAEEQGDDQDSEKSKPAGSDGER	3
HNRNPUL2-BSCL2;HNRNPUL2	AAEEQGDDQDSEKSKPAGSDGER	3
HNRNPUL2-BSCL2;HNRNPUL2	AAEEQGDDQDSEKSKPAGSDGER	1
HNRNPUL2-BSCL2;HNRNPUL2	AAEEQGDDQDSEKSKPAGSDGER	1
HNRNPUL2-BSCL2;HNRNPUL2	AAEEQGDDQDSEKSKPAGSDGER	1
HNRNPUL2-BSCL2;HNRNPUL2	AAEEQGDDQDSEKSKPAGSDGER	1
HNRNPUL2-BSCL2;HNRNPUL2	AAEEQGDDQDSEKSKPAGSDGER	1
HNRNPUL2-BSCL2;HNRNPUL2	AAEEQGDDQDSEKSKPAGSDGER	1
HNRNPUL2-BSCL2;HNRNPUL2	AAEEQGDDQDSEKSKPAGSDGER	1
HNRNPUL2-BSCL2;HNRNPUL2	AAEEQGDDQDSEKSKPAGSDGER	1
HNRNPUL2-BSCL2;HNRNPUL2	AAEEQGDDQDSEKSKPAGSDGER	1
HNRNPUL2-BSCL2;HNRNPUL2	AAEEQGDDQDSEKSKPAGSDGER	1
HNRNPUL2-BSCL2;HNRNPUL2	AAEEQGDDQDSEKSKPAGSDGER	1
HNRNPUL2-BSCL2;HNRNPUL2	AAEEQGDDQDSEKSKPAGSDGER	1
HNRNPUL2-BSCL2;HNRNPUL2	AAEEQGDDQDSEKSKPAGSDGER	1
HNRNPUL2-BSCL2;HNRNPUL2	AAEEQGDDQDSEKSKPAGSDGER	1
HNRNPUL2-BSCL2;HNRNPUL2	AAEEQGDDQDSEKSKPAGSDGER	1
HNRNPUL2-BSCL2;HNRNPUL2	AAEEQGDDQDSEKSKPAGSDGER	1
HNRNPUL2-BSCL2;HNRNPUL2	AAEEQGDDQDSEKSKPAGSDGER	1
HNRNPUL2-BSCL2;HNRNPUL2	AAEEQGDDQDSEKSKPAGSDGER	1
HNRNPUL2-BSCL2;HNRNPUL2	AAEEQGDDQDSEKSKPAGSDGER	1
HNRNPUL2-BSCL2;HNRNPUL2	AAEEQGDDQDSEKSKPAGSDGER	1
HNRNPUL2-BSCL2;HNRNPUL2	AAEEQGDDQDSEKSKPAGSDGER	1
HNRNPUL2-BSCL2;HNRNPUL2	AAEEQGDDQDSEKSKPAGSDGER	1
HNRNPUL2-BSCL2;HNRNPUL2	AAEEQGDDQDSEKSKPAGSDGER	1
HNRNPUL2-BSCL2;HNRNPUL2	AAEEQGDDQDSEKSKPAGSDGER	1
HNRNPUL2-BSCL2;HNRNPUL2	AAEEQGDDQDSEKSKPAGSDGER	1
HNRNPUL2-BSCL2;HNRNPUL2	AAEEQGDDQDSEKSKPAGSDGER	1
HNRNPUL2-BSCL2;HNRNPUL2	AAEEQGDDQDSEKSKPAGSDGER	1
HNRNPUL2-BSCL2;HNRNPUL2	AAEEQGDDQDSEKSKPAGSDGER	1
HNRNPUL2-BSCL2;HNRNPUL2	AAEEQGDDQDSEKSKPAGSDGER	1
HNRNPUL2-BSCL2;HNRNPUL2	AAEEQGDDQDSEKSKPAGSDGER	2
HNRNPUL2-BSCL2;HNRNPUL2	AAEEQGDDQDSEKSKPAGSDGER	2
HNRNPUL2-BSCL2;HNRNPUL2	AAEEQGDDQDSEKSKPAGSDGER	2
HNRNPUL2-BSCL2;HNRNPUL2	AAEEQGDDQDSEKSKPAGSDGER	2
HNRNPUL2-BSCL2;HNRNPUL2	AAEEQGDDQDSEKSKPAGSDGER	2
HNRNPUL2-BSCL2;HNRNPUL2	AAEEQGDDQDSEKSKPAGSDGER	2
HNRNPUL2-BSCL2;HNRNPUL2	AAEEQGDDQDSEKSKPAGSDGER	2
HNRNPUL2-BSCL2;HNRNPUL2	AAEEQGDDQDSEKSKPAGSDGER	2
HNRNPUL2-BSCL2;HNRNPUL2	AAEEQGDDQDSEKSKPAGSDGER	2
HNRNPUL2-BSCL2;HNRNPUL2	AAEEQGDDQDSEKSKPAGSDGER	2
HNRNPUL2-BSCL2;HNRNPUL2	AAEEQGDDQDSEKSKPAGSDGER	2
HNRNPUL2-BSCL2;HNRNPUL2	AAEEQGDDQDSEKSKPAGSDGER	2
HNRNPUL2-BSCL2;HNRNPUL2	AAEEQGDDQDSEKSKPAGSDGER	2
HNRNPUL2-BSCL2;HNRNPUL2	AAEEQGDDQDSEKSKPAGSDGER	2
HNRNPUL2-BSCL2;HNRNPUL2	AAEEQGDDQDSEKSKPAGSDGER	2
HNRNPUL2-BSCL2;HNRNPUL2	AAEEQGDDQDSEKSKPAGSDGER	2
HNRNPUL2-BSCL2;HNRNPUL2	AAEEQGDDQDSEKSKPAGSDGER	2
HNRNPUL2-BSCL2;HNRNPUL2	AAEEQGDDQDSEKSKPAGSDGER	2
HNRNPUL2-BSCL2;HNRNPUL2	AAEEQGDDQDSEKSKPAGSDGER	2
HNRNPUL2-BSCL2;HNRNPUL2	AAEEQGDDQDSEKSKPAGSDGER	2
HNRNPUL2-BSCL2;HNRNPUL2	AAEEQGDDQDSEKSKPAGSDGER	2
HNRNPUL2-BSCL2;HNRNPUL2	AAEEQGDDQDSEKSKPAGSDGER	2
HNRNPUL2-BSCL2;HNRNPUL2	AAEEQGDDQDSEKSKPAGSDGER	2
HNRNPUL2-BSCL2;HNRNPUL2	AAEEQGDDQDSEKSKPAGSDGER	2
HNRNPUL2-BSCL2;HNRNPUL2	AAEEQGDDQDSEKSKPAGSDGER	2
HNRNPUL2-BSCL2;HNRNPUL2	AAEEQGDDQDSEKSKPAGSDGER	2
HNRNPUL2-BSCL2;HNRNPUL2	AAEEQGDDQDSEKSKPAGSDGER	2
HNRNPUL2-BSCL2;HNRNPUL2	AAEEQGDDQDSEKSKPAGSDGER	2
HNRNPUL2-BSCL2;HNRNPUL2	AAEEQGDDQDSEKSKPAGSDGER	2
HNRNPUL2-BSCL2;HNRNPUL2	AAEEQGDDQDSEKSKPAGSDGER	2
HNRNPUL2-BSCL2;HNRNPUL2	AAEEQGDDQDSEKSKPAGSDGER	2
HNRNPUL2-BSCL2;HNRNPUL2	AAEEQGDDQDSEKSKPAGSDGER	2
HNRNPUL2-BSCL2;HNRNPUL2	AAEEQGDDQDSEKSKPAGSDGER	2
HNRNPUL2-BSCL2;HNRNPUL2	AAEEQGDDQDSEKSKPAGSDGER	2
HNRNPUL2-BSCL2;HNRNPUL2	AAEEQGDDQDSEKSKPAGSDGER	2
HNRNPUL2-BSCL2;HNRNPUL2	AAEEQGDDQDSEKSKPAGSDGER	2
HNRNPUL2-BSCL2;HNRNPUL2	AAEEQGDDQDSEKSKPAGSDGER	2
HNRNPUL2-BSCL2;HNRNPUL2	AAEEQGDDQDSEKSKPAGSDGER	2
HNRNPUL2-BSCL2;HNRNPUL2	AAEEQGDDQDSEKSKPAGSDGER	2
HNRNPUL2-BSCL2;HNRNPUL2	AAEEQGDDQDSEKSKPAGSDGER	2
HNRNPUL2-BSCL2;HNRNPUL2	AAEEQGDDQDSEKSKPAGSDGER	2
HNRNPUL2-BSCL2;HNRNPUL2	AAEEQGDDQDSEKSKPAGSDGER	2
HNRNPUL2-BSCL2;HNRNPUL2	AAEEQGDDQDSEKSKPAGSDGER	2
HNRNPUL2-BSCL2;HNRNPUL2	AAEEQGDDQDSEKSKPAGSDGER	2
HNRNPUL2-BSCL2;HNRNPUL2	AAEEQGDDQDSEKSKPAGSDGER	2
HNRNPUL2-BSCL2;HNRNPUL2	AAEEQGDDQDSEKSKPAGSDGER	2
HNRNPUL2-BSCL2;HNRNPUL2	AAEEQGDDQDSEKSKPAGSDGER	2
HNRNPUL2-BSCL2;HNRNPUL2	AAEEQGDDQDSEKSKPAGSDGER	2
HNRNPUL2-BSCL2;HNRNPUL2	AAEEQGDDQDSEKSKPAGSDGER	2
HNRNPUL2-BSCL2;HNRNPUL2	AAEEQGDDQDSEKSKPAGSDGER	2
HNRNPUL2-BSCL2;HNRNPUL2	AAEEQGDDQDSEKSKPAGSDGERR	2
HNRNPUL2-BSCL2;HNRNPUL2	AAEEQGDDQDSEKSKPAGSDGERR	2
HNRNPUL2-BSCL2;HNRNPUL2	AAEEQGDDQDSEKSKPAGSDGERR	2
HNRNPUL2-BSCL2;HNRNPUL2	AAEEQGDDQDSEKSKPAGSDGERR	2
HNRNPUL2-BSCL2;HNRNPUL2	AAEEQGDDQDSEKSKPAGSDGERR	2
HNRNPUL2-BSCL2;HNRNPUL2	AAEEQGDDQDSEKSKPAGSDGERR	2
HNRNPUL2-BSCL2;HNRNPUL2	AAEEQGDDQDSEKSKPAGSDGERR	2
HNRNPUL2-BSCL2;HNRNPUL2	AAEEQGDDQDSEKSKPAGSDGERR	2
HNRNPUL2-BSCL2;HNRNPUL2	AAEEQGDDQDSEKSKPAGSDGERR	2
HNRNPUL2-BSCL2;HNRNPUL2	AAEEQGDDQDSEKSKPAGSDGERR	2
HNRNPUL2-BSCL2;HNRNPUL2	AAEEQGDDQDSEKSKPAGSDGERR	2
HNRNPUL2-BSCL2;HNRNPUL2	AAEEQGDDQDSEKSKPAGSDGERR	2
HNRNPUL2-BSCL2;HNRNPUL2	AAEEQGDDQDSEKSKPAGSDGERR	2
HNRNPUL2-BSCL2;HNRNPUL2	AAEEQGDDQDSEKSKPAGSDGERR	2
HNRNPUL2-BSCL2;HNRNPUL2	AAEEQGDDQDSEKSKPAGSDGERR	2
HNRNPUL2-BSCL2;HNRNPUL2	AAEEQGDDQDSEKSKPAGSDGERR	2
HNRNPUL2-BSCL2;HNRNPUL2	AAEEQGDDQDSEKSKPAGSDGERR	2
HNRNPUL2-BSCL2;HNRNPUL2	AAEEQGDDQDSEKSKPAGSDGERR	2
HNRNPUL2-BSCL2;HNRNPUL2	AAEEQGDDQDSEKSKPAGSDGERR	2
HNRNPUL2-BSCL2;HNRNPUL2	AAEEQGDDQDSEKSKPAGSDGERR	2
HNRNPUL2-BSCL2;HNRNPUL2	AAEEQGDDQDSEKSKPAGSDGERR	2
HNRNPUL2-BSCL2;HNRNPUL2	AAEEQGDDQDSEKSKPAGSDGERR	2
HNRNPUL2-BSCL2;HNRNPUL2	AAEEQGDDQDSEKSKPAGSDGERR	2
HNRNPUL2-BSCL2;HNRNPUL2	AAEEQGDDQDSEKSKPAGSDGERR	2
HNRNPUL2-BSCL2;HNRNPUL2	AAEEQGDDQDSEKSKPAGSDGERR	2
HNRNPUL2-BSCL2;HNRNPUL2	AAEEQGDDQDSEKSKPAGSDGERR	2
HNRNPUL2-BSCL2;HNRNPUL2	AAEEQGDDQDSEKSKPAGSDGERR	2
HNRNPUL2-BSCL2;HNRNPUL2	AAEEQGDDQDSEKSKPAGSDGERR	3
HNRNPUL2-BSCL2;HNRNPUL2	AAEEQGDDQDSEKSKPAGSDGERR	3
HNRNPUL2-BSCL2;HNRNPUL2	AAEEQGDDQDSEKSKPAGSDGERR	3
HNRNPUL2-BSCL2;HNRNPUL2	AAEEQGDDQDSEKSKPAGSDGERR	3
HNRNPUL2-BSCL2;HNRNPUL2	AAEEQGDDQDSEKSKPAGSDGERR	3
HNRNPUL2-BSCL2;HNRNPUL2	AAEEQGDDQDSEKSKPAGSDGERR	3
HNRNPUL2-BSCL2;HNRNPUL2	AAEEQGDDQDSEKSKPAGSDGERR	3
HNRNPUL2-BSCL2;HNRNPUL2	AAEEQGDDQDSEKSKPAGSDGERR	3
HNRNPUL2-BSCL2;HNRNPUL2	AAEEQGDDQDSEKSKPAGSDGERR	3
HNRNPUL2-BSCL2;HNRNPUL2	AAEEQGDDQDSEKSKPAGSDGERR	3
HNRNPUL2-BSCL2;HNRNPUL2	AAEEQGDDQDSEKSKPAGSDGERR	3
HNRNPUL2-BSCL2;HNRNPUL2	AAEEQGDDQDSEKSKPAGSDGERR	1
HNRNPUL2-BSCL2;HNRNPUL2	AAEEQGDDQDSEKSKPAGSDGERR	1
HNRNPUL2-BSCL2;HNRNPUL2	AAEEQGDDQDSEKSKPAGSDGERR	1
HNRNPUL2-BSCL2;HNRNPUL2	AAEEQGDDQDSEKSKPAGSDGERR	1
HNRNPUL2-BSCL2;HNRNPUL2	AAEEQGDDQDSEKSKPAGSDGERR	1
HNRNPUL2-BSCL2;HNRNPUL2	AAEEQGDDQDSEKSKPAGSDGERR	1
HNRNPUL2-BSCL2;HNRNPUL2	AAEEQGDDQDSEKSKPAGSDGERR	1
HNRNPUL2-BSCL2;HNRNPUL2	AAEEQGDDQDSEKSKPAGSDGERR	1
HNRNPUL2-BSCL2;HNRNPUL2	AAEEQGDDQDSEKSKPAGSDGERR	1
HNRNPUL2-BSCL2;HNRNPUL2	AAEEQGDDQDSEKSKPAGSDGERR	1
HNRNPUL2-BSCL2;HNRNPUL2	AAEEQGDDQDSEKSKPAGSDGERR	1
HNRNPUL2-BSCL2;HNRNPUL2	AAEEQGDDQDSEKSKPAGSDGERR	1
HNRNPUL2-BSCL2;HNRNPUL2	AAEEQGDDQDSEKSKPAGSDGERR	1
HNRNPUL2-BSCL2;HNRNPUL2	AAEEQGDDQDSEKSKPAGSDGERR	1
HNRNPUL2-BSCL2;HNRNPUL2	AAEEQGDDQDSEKSKPAGSDGERR	1
HNRNPUL2-BSCL2;HNRNPUL2	AAEEQGDDQDSEKSKPAGSDGERR	1
HNRNPUL2-BSCL2;HNRNPUL2	AAEEQGDDQDSEKSKPAGSDGERR	1
HNRNPUL2-BSCL2;HNRNPUL2	AAEEQGDDQDSEKSKPAGSDGERR	1
RSL1D1	AAESETPGKSPEK	1
RSL1D1	AAESETPGKSPEK	1
RSL1D1	AAESETPGKSPEK	1
RSL1D1	AAESETPGKSPEK	1
RSL1D1	AAESETPGKSPEK	1
RSL1D1	AAESETPGKSPEK	1
RSL1D1	AAESETPGKSPEK	1
RSL1D1	AAESETPGKSPEK	1
RSL1D1	AAESETPGKSPEK	1
RSL1D1	AAESETPGKSPEK	1
RSL1D1	AAESETPGKSPEK	1
RSL1D1	AAESETPGKSPEK	1
RSL1D1	AAESETPGKSPEK	1
RSL1D1	AAESETPGKSPEK	1
RSL1D1	AAESETPGKSPEK	1
RSL1D1	AAESETPGKSPEK	1
RSL1D1	AAESETPGKSPEK	1
RSL1D1	AAESETPGKSPEK	1
RSL1D1	AAESETPGKSPEK	1
RSL1D1	AAESETPGKSPEK	1
RSL1D1	AAESETPGKSPEK	1
RSL1D1	AAESETPGKSPEK	1
RSL1D1	AAESETPGKSPEK	1
RSL1D1	AAESETPGKSPEK	1
RSL1D1	AAESETPGKSPEK	1
RSL1D1	AAESETPGKSPEK	1
RSL1D1	AAESETPGKSPEK	1
RSL1D1	AAESETPGKSPEK	1
RSL1D1	AAESETPGKSPEK	1
RSL1D1	AAESETPGKSPEK	1
RSL1D1	AAESETPGKSPEK	1
SLC16A1	AAESPDQK	1
SLC16A1	AAESPDQK	1
SLC16A1	AAESPDQK	1
SLC16A1	AAESPDQK	1
SLC16A1	AAESPDQK	1
SLC16A1	AAESPDQK	1
SLC16A1	AAESPDQK	1
SLC16A1	AAESPDQK	1
SLC16A1	AAESPDQK	1
SLC16A1	AAESPDQK	1
SLC16A1	AAESPDQK	1
SLC16A1	AAESPDQK	1
DVL1	AAGAGGSGSESDHTAPSGVGSSWR	2
DVL1	AAGAGGSGSESDHTAPSGVGSSWR	2
DVL1	AAGAGGSGSESDHTAPSGVGSSWR	2
DVL1	AAGAGGSGSESDHTAPSGVGSSWR	2
DVL1	AAGAGGSGSESDHTAPSGVGSSWR	2
KTN1	AAGDTTVIENSDVSPETESSEK	1
KTN1	AAGDTTVIENSDVSPETESSEK	1
KTN1	AAGDTTVIENSDVSPETESSEK	1
KTN1	AAGDTTVIENSDVSPETESSEK	1
KTN1	AAGDTTVIENSDVSPETESSEK	1
KTN1	AAGDTTVIENSDVSPETESSEK	1
TBC1D10B	AAGGAPSPPPPVR	1
TBC1D10B	AAGGAPSPPPPVR	1
TBC1D10B	AAGGAPSPPPPVR	1
TBC1D10B	AAGGAPSPPPPVR	1
TBC1D10B	AAGGAPSPPPPVR	1
TBC1D10B	AAGGAPSPPPPVR	1
TBC1D10B	AAGGAPSPPPPVR	1
TBC1D10B	AAGGAPSPPPPVR	1
TBC1D10B	AAGGAPSPPPPVR	1
TBC1D10B	AAGGAPSPPPPVR	1
TBC1D10B	AAGGAPSPPPPVR	1
TBC1D10B	AAGGAPSPPPPVR	1
TBC1D10B	AAGGAPSPPPPVR	1
TBC1D10B	AAGGAPSPPPPVR	1
TBC1D10B	AAGGAPSPPPPVR	1
TBC1D10B	AAGGAPSPPPPVR	1
TBC1D10B	AAGGAPSPPPPVR	1
TBC1D10B	AAGGAPSPPPPVR	1
TBC1D10B	AAGGAPSPPPPVR	1
ZNF106	AAHVPENSDTEQDVLTVKPVR	1
ZNF106	AAHVPENSDTEQDVLTVKPVR	1
ZNF106	AAHVPENSDTEQDVLTVKPVR	1
ZNF106	AAHVPENSDTEQDVLTVKPVR	1
ZNF106	AAHVPENSDTEQDVLTVKPVR	1
ZNF106	AAHVPENSDTEQDVLTVKPVR	1
ACIN1	AAKLSEGSQPAEEEEDQETPSR	2
ACIN1	AAKLSEGSQPAEEEEDQETPSR	2
ACIN1	AAKLSEGSQPAEEEEDQETPSR	2
ACIN1	AAKLSEGSQPAEEEEDQETPSR	2
ACIN1	AAKLSEGSQPAEEEEDQETPSR	2
ACIN1	AAKLSEGSQPAEEEEDQETPSR	2
ACIN1	AAKLSEGSQPAEEEEDQETPSR	2
ACIN1	AAKLSEGSQPAEEEEDQETPSR	2
ACIN1	AAKLSEGSQPAEEEEDQETPSR	2
NOLC1	AAKNSEEEEEEK	1
NOLC1	AAKNSEEEEEEK	1
NOLC1	AAKNSEEEEEEK	1
NOLC1	AAKNSEEEEEEK	1
NOLC1	AAKNSEEEEEEK	1
NOLC1	AAKNSEEEEEEK	1
NOLC1	AAKNSEEEEEEK	1
NOLC1	AAKNSEEEEEEK	1
NOLC1	AAKNSEEEEEEK	1
NOLC1	AAKNSEEEEEEK	1
NOLC1	AAKNSEEEEEEK	1
NOLC1	AAKNSEEEEEEK	1
NOLC1	AAKNSEEEEEEK	1
NOLC1	AAKNSEEEEEEK	1
NOLC1	AAKNSEEEEEEK	1
NOLC1	AAKNSEEEEEEK	1
NOLC1	AAKNSEEEEEEK	1
NOLC1	AAKNSEEEEEEK	1
NOLC1	AAKNSEEEEEEK	1
NOLC1	AAKNSEEEEEEK	1
NOLC1	AAKNSEEEEEEK	1
NOLC1	AAKNSEEEEEEK	1
NOLC1	AAKNSEEEEEEK	1
NOLC1	AAKNSEEEEEEK	1
NOLC1	AAKNSEEEEEEK	1
NOLC1	AAKNSEEEEEEK	1
NOLC1	AAKNSEEEEEEK	1
NOLC1	AAKNSEEEEEEK	1
NOLC1	AAKNSEEEEEEK	1
NOLC1	AAKNSEEEEEEK	1
NOLC1	AAKNSEEEEEEK	1
NOLC1	AAKNSEEEEEEK	1
NOLC1	AAKNSEEEEEEK	1
NOLC1	AAKNSEEEEEEK	1
NOLC1	AAKNSEEEEEEK	1
NOLC1	AAKNSEEEEEEK	1
NOLC1	AAKNSEEEEEEK	1
NOLC1	AAKNSEEEEEEK	1
NOLC1	AAKNSEEEEEEKKK	1
NOLC1	AAKNSEEEEEEKKK	1
NOLC1	AAKNSEEEEEEKKK	1
NOLC1	AAKNSEEEEEEKKK	1
NOLC1	AAKNSEEEEEEKKK	1
NOLC1	AAKNSEEEEEEKKK	1
NOLC1	AAKNSEEEEEEKKK	1
NOLC1	AAKNSEEEEEEKKK	1
NOLC1	AAKNSEEEEEEKKK	1
NOLC1	AAKNSEEEEEEKKK	1
NOLC1	AAKNSEEEEEEKKK	1
NOLC1	AAKNSEEEEEEKKK	1
NOLC1	AAKNSEEEEEEKKK	1
NOLC1	AAKNSEEEEEEKKK	1
NOLC1	AAKNSEEEEEEKKK	1
NOLC1	AAKNSEEEEEEKKK	1
NOLC1	AAKNSEEEEEEKKK	1
NOLC1	AAKNSEEEEEEKKK	1
NOLC1	AAKNSEEEEEEKKK	1
NOLC1	AAKNSEEEEEEKKK	1
NOLC1	AAKNSEEEEEEKKK	1
NOLC1	AAKNSEEEEEEKKK	1
NOLC1	AAKNSEEEEEEKKK	1
NOLC1	AAKNSEEEEEEKKK	1
NOLC1	AAKNSEEEEEEKKK	1
ZC3H4	AAKPGPAEAPSPTASPSGDASPPATAPYDPR	1
ZC3H4	AAKPGPAEAPSPTASPSGDASPPATAPYDPR	1
ZC3H4	AAKPGPAEAPSPTASPSGDASPPATAPYDPR	1
ZC3H4	AAKPGPAEAPSPTASPSGDASPPATAPYDPR	1
ZC3H4	AAKPGPAEAPSPTASPSGDASPPATAPYDPR	1
ZC3H4	AAKPGPAEAPSPTASPSGDASPPATAPYDPR	1
ZC3H4	AAKPGPAEAPSPTASPSGDASPPATAPYDPR	1
ZC3H4	AAKPGPAEAPSPTASPSGDASPPATAPYDPR	1
ZC3H4	AAKPGPAEAPSPTASPSGDASPPATAPYDPR	1
ZC3H4	AAKPGPAEAPSPTASPSGDASPPATAPYDPR	1
ZC3H4	AAKPGPAEAPSPTASPSGDASPPATAPYDPR	1
ZC3H4	AAKPGPAEAPSPTASPSGDASPPATAPYDPR	1
ZC3H4	AAKPGPAEAPSPTASPSGDASPPATAPYDPR	1
ZC3H4	AAKPGPAEAPSPTASPSGDASPPATAPYDPR	3
ZC3H4	AAKPGPAEAPSPTASPSGDASPPATAPYDPR	3
ZC3H4	AAKPGPAEAPSPTASPSGDASPPATAPYDPR	3
ZC3H4	AAKPGPAEAPSPTASPSGDASPPATAPYDPR	3
ZC3H4	AAKPGPAEAPSPTASPSGDASPPATAPYDPR	3
ZC3H4	AAKPGPAEAPSPTASPSGDASPPATAPYDPR	3
ZC3H4	AAKPGPAEAPSPTASPSGDASPPATAPYDPR	3
ZC3H4	AAKPGPAEAPSPTASPSGDASPPATAPYDPR	3
ZC3H4	AAKPGPAEAPSPTASPSGDASPPATAPYDPR	3
ZC3H4	AAKPGPAEAPSPTASPSGDASPPATAPYDPR	3
ZC3H4	AAKPGPAEAPSPTASPSGDASPPATAPYDPR	2
ZC3H4	AAKPGPAEAPSPTASPSGDASPPATAPYDPR	2
ZC3H4	AAKPGPAEAPSPTASPSGDASPPATAPYDPR	2
ZC3H4	AAKPGPAEAPSPTASPSGDASPPATAPYDPR	2
ZC3H4	AAKPGPAEAPSPTASPSGDASPPATAPYDPR	2
ZC3H4	AAKPGPAEAPSPTASPSGDASPPATAPYDPR	2
ZC3H4	AAKPGPAEAPSPTASPSGDASPPATAPYDPR	2
ZC3H4	AAKPGPAEAPSPTASPSGDASPPATAPYDPR	2
ZC3H4	AAKPGPAEAPSPTASPSGDASPPATAPYDPR	2
ZC3H4	AAKPGPAEAPSPTASPSGDASPPATAPYDPR	2
ZC3H4	AAKPGPAEAPSPTASPSGDASPPATAPYDPR	2
ZC3H4	AAKPGPAEAPSPTASPSGDASPPATAPYDPR	2
ZC3H4	AAKPGPAEAPSPTASPSGDASPPATAPYDPR	2
ZC3H4	AAKPGPAEAPSPTASPSGDASPPATAPYDPR	2
ZC3H4	AAKPGPAEAPSPTASPSGDASPPATAPYDPR	2
ZC3H4	AAKPGPAEAPSPTASPSGDASPPATAPYDPR	2
ZC3H4	AAKPGPAEAPSPTASPSGDASPPATAPYDPR	2
ZC3H4	AAKPGPAEAPSPTASPSGDASPPATAPYDPR	2
ZC3H4	AAKPGPAEAPSPTASPSGDASPPATAPYDPR	2
ZC3H4	AAKPGPAEAPSPTASPSGDASPPATAPYDPR	2
ZC3H4	AAKPGPAEAPSPTASPSGDASPPATAPYDPR	2
TCOF1	AALAPAKESPR	1
TCOF1	AALAPAKESPR	1
TCOF1	AALAPAKESPR	1
TCOF1	AALAPAKESPR	1
TCOF1	AALAPAKESPR	1
TCOF1	AALAPAKESPR	1
TCOF1	AALAPAKESPR	1
TCOF1	AALAPAKESPR	1
TCOF1	AALAPAKESPR	1
TCOF1	AALAPAKESPR	1
AIM1	AALDGGVASAASPESKPSPGTK	1
AIM1	AALDGGVASAASPESKPSPGTK	1
AIM1	AALDGGVASAASPESKPSPGTK	1
ZNF316	AALHTTPDSPAAQLER	1
ZNF316	AALHTTPDSPAAQLER	1
ZNF316	AALHTTPDSPAAQLER	1
ZNF316	AALHTTPDSPAAQLER	1
ZNF316	AALHTTPDSPAAQLER	1
ZNF316	AALHTTPDSPAAQLER	1
ZNF316	AALHTTPDSPAAQLER	1
ZNF316	AALHTTPDSPAAQLER	1
ZNF316	AALHTTPDSPAAQLER	1
ZNF316	AALHTTPDSPAAQLER	1
ZNF316	AALHTTPDSPAAQLER	1
ZNF316	AALHTTPDSPAAQLER	1
ZNF316	AALHTTPDSPAAQLER	1
ZNF316	AALHTTPDSPAAQLER	1
ZNF316	AALHTTPDSPAAQLER	1
ZNF316	AALHTTPDSPAAQLER	1
ZNF316	AALHTTPDSPAAQLER	1
STARD3NL	AALIPGGLSDGQFYSPPESEAGSEEAEEK	3
STARD3NL	AALIPGGLSDGQFYSPPESEAGSEEAEEK	3
STARD3NL	AALIPGGLSDGQFYSPPESEAGSEEAEEK	3
AIFM1	AALSASEGEEVPQDK	1
AIFM1	AALSASEGEEVPQDK	1
AIFM1	AALSASEGEEVPQDK	1
AIFM1	AALSASEGEEVPQDK	1
AIFM1	AALSASEGEEVPQDK	1
AIFM1	AALSASEGEEVPQDK	1
AIFM1	AALSASEGEEVPQDK	1
AIFM1	AALSASEGEEVPQDK	1
AIFM1	AALSASEGEEVPQDK	1
TPPP	AANRTPPKSPGDPSK	2
TPPP	AANRTPPKSPGDPSK	2
TPPP	AANRTPPKSPGDPSK	2
TPPP	AANRTPPKSPGDPSK	2
TPPP	AANRTPPKSPGDPSK	2
TPPP	AANRTPPKSPGDPSK	2
TPPP	AANRTPPKSPGDPSK	2
TPPP	AANRTPPKSPGDPSK	2
TPPP	AANRTPPKSPGDPSK	2
TPPP	AANRTPPKSPGDPSK	2
TPPP	AANRTPPKSPGDPSK	2
TPPP	AANRTPPKSPGDPSKDR	2
TPPP	AANRTPPKSPGDPSKDR	2
TPPP	AANRTPPKSPGDPSKDR	2
TPPP	AANRTPPKSPGDPSKDR	2
TPPP	AANRTPPKSPGDPSKDR	2
MAP7	AAPAQVRPPSPGNIRPVK	1
MAP7	AAPAQVRPPSPGNIRPVK	1
MAP7	AAPAQVRPPSPGNIRPVK	1
MAP7	AAPAQVRPPSPGNIRPVK	1
MAP7	AAPAQVRPPSPGNIRPVK	1
MAP7	AAPAQVRPPSPGNIRPVK	1
MAP7	AAPAQVRPPSPGNIRPVK	1
MAP7	AAPAQVRPPSPGNIRPVK	1
MAP7	AAPAQVRPPSPGNIRPVK	1
MAP7	AAPAQVRPPSPGNIRPVK	1
MAP7	AAPAQVRPPSPGNIRPVK	1
MAP7	AAPAQVRPPSPGNIRPVK	1
MAP7	AAPAQVRPPSPGNIRPVK	1
FAM129B	AAPEASSPPASPLQHLLPGK	2
FAM129B	AAPEASSPPASPLQHLLPGK	2
FAM129B	AAPEASSPPASPLQHLLPGK	2
FAM129B	AAPEASSPPASPLQHLLPGK	2
FAM129B	AAPEASSPPASPLQHLLPGK	2
FAM129B	AAPEASSPPASPLQHLLPGK	2
FAM129B	AAPEASSPPASPLQHLLPGK	2
FAM129B	AAPEASSPPASPLQHLLPGK	2
FAM129B	AAPEASSPPASPLQHLLPGK	2
FAM129B	AAPEASSPPASPLQHLLPGK	2
FAM129B	AAPEASSPPASPLQHLLPGK	2
FAM129B	AAPEASSPPASPLQHLLPGK	2
FAM129B	AAPEASSPPASPLQHLLPGK	2
FAM129B	AAPEASSPPASPLQHLLPGK	2
FAM129B	AAPEASSPPASPLQHLLPGK	2
FAM129B	AAPEASSPPASPLQHLLPGK	2
FAM129B	AAPEASSPPASPLQHLLPGK	2
FAM129B	AAPEASSPPASPLQHLLPGK	2
FAM129B	AAPEASSPPASPLQHLLPGK	2
FAM129B	AAPEASSPPASPLQHLLPGK	2
FAM129B	AAPEASSPPASPLQHLLPGK	2
FAM129B	AAPEASSPPASPLQHLLPGK	2
FAM129B	AAPEASSPPASPLQHLLPGK	2
FAM129B	AAPEASSPPASPLQHLLPGK	2
FAM129B	AAPEASSPPASPLQHLLPGK	2
FAM129B	AAPEASSPPASPLQHLLPGK	2
FAM129B	AAPEASSPPASPLQHLLPGK	2
FAM129B	AAPEASSPPASPLQHLLPGK	2
FAM129B	AAPEASSPPASPLQHLLPGK	2
FAM129B	AAPEASSPPASPLQHLLPGK	2
FAM129B	AAPEASSPPASPLQHLLPGK	2
FAM129B	AAPEASSPPASPLQHLLPGK	2
FAM129B	AAPEASSPPASPLQHLLPGK	2
FAM129B	AAPEASSPPASPLQHLLPGK	2
FAM129B	AAPEASSPPASPLQHLLPGK	2
FAM129B	AAPEASSPPASPLQHLLPGK	2
FAM129B	AAPEASSPPASPLQHLLPGK	2
FAM129B	AAPEASSPPASPLQHLLPGK	2
FAM129B	AAPEASSPPASPLQHLLPGK	2
FAM129B	AAPEASSPPASPLQHLLPGK	2
FAM129B	AAPEASSPPASPLQHLLPGK	2
FAM129B	AAPEASSPPASPLQHLLPGK	2
FAM129B	AAPEASSPPASPLQHLLPGK	2
FAM129B	AAPEASSPPASPLQHLLPGK	2
FAM129B	AAPEASSPPASPLQHLLPGK	2
FAM129B	AAPEASSPPASPLQHLLPGK	2
FAM129B	AAPEASSPPASPLQHLLPGK	2
FAM129B	AAPEASSPPASPLQHLLPGK	2
FAM129B	AAPEASSPPASPLQHLLPGK	2
FAM129B	AAPEASSPPASPLQHLLPGK	2
FAM129B	AAPEASSPPASPLQHLLPGK	2
FAM129B	AAPEASSPPASPLQHLLPGK	2
FAM129B	AAPEASSPPASPLQHLLPGK	2
FAM129B	AAPEASSPPASPLQHLLPGK	2
FAM129B	AAPEASSPPASPLQHLLPGK	2
FAM129B	AAPEASSPPASPLQHLLPGK	2
FAM129B	AAPEASSPPASPLQHLLPGK	2
FAM129B	AAPEASSPPASPLQHLLPGK	2
FAM129B	AAPEASSPPASPLQHLLPGK	2
FAM129B	AAPEASSPPASPLQHLLPGK	2
FAM129B	AAPEASSPPASPLQHLLPGK	2
FAM129B	AAPEASSPPASPLQHLLPGK	1
FAM129B	AAPEASSPPASPLQHLLPGK	1
FAM129B	AAPEASSPPASPLQHLLPGK	1
FAM129B	AAPEASSPPASPLQHLLPGK	1
FAM129B	AAPEASSPPASPLQHLLPGK	1
FAM129B	AAPEASSPPASPLQHLLPGK	1
FAM129B	AAPEASSPPASPLQHLLPGK	1
FAM129B	AAPEASSPPASPLQHLLPGK	1
FAM129B	AAPEASSPPASPLQHLLPGK	1
FAM129B	AAPEASSPPASPLQHLLPGK	1
FAM129B	AAPEASSPPASPLQHLLPGK	1
FAM129B	AAPEASSPPASPLQHLLPGK	1
FAM129B	AAPEASSPPASPLQHLLPGK	1
FAM129B	AAPEASSPPASPLQHLLPGK	1
FAM129B	AAPEASSPPASPLQHLLPGK	1
FAM129B	AAPEASSPPASPLQHLLPGK	1
FAM129B	AAPEASSPPASPLQHLLPGK	1
FAM129B	AAPEASSPPASPLQHLLPGK	1
FAM129B	AAPEASSPPASPLQHLLPGK	1
FAM129B	AAPEASSPPASPLQHLLPGK	1
DDX47	AAPEEHDSPTEASQPIVEEEETK	2
DDX47	AAPEEHDSPTEASQPIVEEEETK	2
DDX47	AAPEEHDSPTEASQPIVEEEETK	2
DDX47	AAPEEHDSPTEASQPIVEEEETK	2
DDX47	AAPEEHDSPTEASQPIVEEEETK	2
DDX47	AAPEEHDSPTEASQPIVEEEETK	1
DDX47	AAPEEHDSPTEASQPIVEEEETK	1
DDX47	AAPEEHDSPTEASQPIVEEEETK	1
DDX47	AAPEEHDSPTEASQPIVEEEETK	1
DDX47	AAPEEHDSPTEASQPIVEEEETK	1
DDX47	AAPEEHDSPTEASQPIVEEEETK	1
DDX47	AAPEEHDSPTEASQPIVEEEETK	1
DDX47	AAPEEHDSPTEASQPIVEEEETK	1
DDX47	AAPEEHDSPTEASQPIVEEEETK	1
DDX47	AAPEEHDSPTEASQPIVEEEETK	1
DDX47	AAPEEHDSPTEASQPIVEEEETK	1
DDX47	AAPEEHDSPTEASQPIVEEEETK	1
DDX47	AAPEEHDSPTEASQPIVEEEETK	1
DDX47	AAPEEHDSPTEASQPIVEEEETK	1
DDX47	AAPEEHDSPTEASQPIVEEEETK	1
DDX47	AAPEEHDSPTEASQPIVEEEETK	1
DDX47	AAPEEHDSPTEASQPIVEEEETK	1
DDX47	AAPEEHDSPTEASQPIVEEEETK	1
DDX47	AAPEEHDSPTEASQPIVEEEETK	1
DDX47	AAPEEHDSPTEASQPIVEEEETK	1
DDX47	AAPEEHDSPTEASQPIVEEEETK	1
DDX47	AAPEEHDSPTEASQPIVEEEETK	1
DDX47	AAPEEHDSPTEASQPIVEEEETK	1
DDX47	AAPEEHDSPTEASQPIVEEEETK	1
DDX47	AAPEEHDSPTEASQPIVEEEETK	1
MPND	AAPEPLSPAGGAGEEAPEEDEDEAEAEDPERPNAGAGGGR	1
MPND	AAPEPLSPAGGAGEEAPEEDEDEAEAEDPERPNAGAGGGR	1
MPND	AAPEPLSPAGGAGEEAPEEDEDEAEAEDPERPNAGAGGGR	1
MPND	AAPEPLSPAGGAGEEAPEEDEDEAEAEDPERPNAGAGGGR	1
MPND	AAPEPLSPAGGAGEEAPEEDEDEAEAEDPERPNAGAGGGR	1
MPND	AAPEPLSPAGGAGEEAPEEDEDEAEAEDPERPNAGAGGGR	1
MPND	AAPEPLSPAGGAGEEAPEEDEDEAEAEDPERPNAGAGGGR	1
MPND	AAPEPLSPAGGAGEEAPEEDEDEAEAEDPERPNAGAGGGR	1
SCAF1	AAPPPPALTPDSQTVDSSCK	2
SCAF1	AAPPPPALTPDSQTVDSSCK	2
SCAF1	AAPPPPALTPDSQTVDSSCK	2
SCAF1	AAPPPPALTPDSQTVDSSCK	2
SCAF1	AAPPPPALTPDSQTVDSSCK	2
SCAF1	AAPPPPALTPDSQTVDSSCK	2
SCAF1	AAPPPPALTPDSQTVDSSCK	2
SCAF1	AAPPPPALTPDSQTVDSSCK	2
SCAF1	AAPPPPALTPDSQTVDSSCK	2
SCAF1	AAPPPPALTPDSQTVDSSCK	2
SCAF1	AAPPPPALTPDSQTVDSSCK	2
SCAF1	AAPPPPALTPDSQTVDSSCK	2
SCAF1	AAPPPPALTPDSQTVDSSCK	2
SCAF1	AAPPPPALTPDSQTVDSSCK	2
SCAF1	AAPPPPALTPDSQTVDSSCK	2
SCAF1	AAPPPPALTPDSQTVDSSCK	2
SCAF1	AAPPPPALTPDSQTVDSSCK	2
SCAF1	AAPPPPALTPDSQTVDSSCK	2
SCAF1	AAPPPPALTPDSQTVDSSCK	2
SCAF1	AAPPPPALTPDSQTVDSSCK	2
SCAF1	AAPPPPALTPDSQTVDSSCK	2
SCAF1	AAPPPPALTPDSQTVDSSCK	2
SCAF1	AAPPPPALTPDSQTVDSSCK	1
SCAF1	AAPPPPALTPDSQTVDSSCK	1
SCAF1	AAPPPPALTPDSQTVDSSCK	1
SCAF1	AAPPPPALTPDSQTVDSSCK	1
SCAF1	AAPPPPALTPDSQTVDSSCK	1
SCAF1	AAPPPPALTPDSQTVDSSCK	1
SCAF1	AAPPPPALTPDSQTVDSSCK	1
SCAF1	AAPPPPALTPDSQTVDSSCK	1
SCAF1	AAPPPPALTPDSQTVDSSCK	1
SCAF1	AAPPPPALTPDSQTVDSSCK	1
SCAF1	AAPPPPALTPDSQTVDSSCK	1
SCAF1	AAPPPPALTPDSQTVDSSCK	1
SCAF1	AAPPPPALTPDSQTVDSSCK	1
SCAF1	AAPPPPALTPDSQTVDSSCK	1
SCAF1	AAPPPPALTPDSQTVDSSCK	1
SCAF1	AAPPPPALTPDSQTVDSSCK	1
SCAF1	AAPPPPALTPDSQTVDSSCK	1
SCAF1	AAPPPPALTPDSQTVDSSCK	1
SCAF1	AAPPPPALTPDSQTVDSSCK	1
SCAF1	AAPPPPALTPDSQTVDSSCK	1
SCAF1	AAPPPPALTPDSQTVDSSCK	1
SCAF1	AAPPPPALTPDSQTVDSSCK	1
SCAF1	AAPPPPALTPDSQTVDSSCK	1
SCAF1	AAPPPPALTPDSQTVDSSCK	1
SCAF1	AAPPPPALTPDSQTVDSSCK	1
SCAF1	AAPPPPALTPDSQTVDSSCKTPEVSFLPEEATEEAGVR	2
SCAF1	AAPPPPALTPDSQTVDSSCKTPEVSFLPEEATEEAGVR	2
SCAF1	AAPPPPALTPDSQTVDSSCKTPEVSFLPEEATEEAGVR	2
SCAF1	AAPPPPALTPDSQTVDSSCKTPEVSFLPEEATEEAGVR	2
SCAF1	AAPPPPALTPDSQTVDSSCKTPEVSFLPEEATEEAGVR	2
SCAF1	AAPPPPALTPDSQTVDSSCKTPEVSFLPEEATEEAGVR	2
NUP155	AAPQSPSVPK	1
NUP155	AAPQSPSVPK	1
NUP155	AAPQSPSVPK	1
NUP155	AAPQSPSVPK	1
NUP155	AAPQSPSVPK	1
NUP155	AAPQSPSVPK	1
NUP155	AAPQSPSVPK	1
NUP155	AAPQSPSVPK	1
NUP155	AAPQSPSVPK	1
NUP155	AAPQSPSVPK	1
NUP155	AAPQSPSVPK	1
NUP155	AAPQSPSVPK	1
NUP155	AAPQSPSVPK	1
NUP155	AAPQSPSVPK	1
NUP155	AAPQSPSVPK	1
NUP155	AAPQSPSVPK	1
NUP155	AAPQSPSVPK	1
NUP155	AAPQSPSVPK	1
NUP155	AAPQSPSVPK	1
NUP155	AAPQSPSVPK	1
NUP155	AAPQSPSVPK	1
NUP155	AAPQSPSVPK	1
NUP155	AAPQSPSVPK	1
NUP155	AAPQSPSVPK	1
NUP155	AAPQSPSVPK	1
NUP155	AAPQSPSVPK	1
NUP155	AAPQSPSVPK	1
NUP155	AAPQSPSVPK	1
NUP155	AAPQSPSVPK	1
NUP155	AAPQSPSVPK	1
NUP155	AAPQSPSVPK	1
NUP155	AAPQSPSVPK	1
NUP155	AAPQSPSVPK	1
NUP155	AAPQSPSVPK	1
NUP155	AAPQSPSVPK	1
NUP155	AAPQSPSVPK	1
NUP155	AAPQSPSVPK	1
NUP155	AAPQSPSVPK	1
NUP155	AAPQSPSVPK	1
CUX1	AAPSSEGDSCDGVEATEGPGSADTEEPK	2
CUX1	AAPSSEGDSCDGVEATEGPGSADTEEPK	2
CUX1	AAPSSEGDSCDGVEATEGPGSADTEEPK	2
CUX1	AAPSSEGDSCDGVEATEGPGSADTEEPK	2
CUX1	AAPSSEGDSCDGVEATEGPGSADTEEPK	2
CUX1	AAPSSEGDSCDGVEATEGPGSADTEEPK	2
KAT8	AAQGAAAAVAAGTSGVAGEGEPGPGENAAAEGTAPSPGRVSPPTPAR	2
KAT8	AAQGAAAAVAAGTSGVAGEGEPGPGENAAAEGTAPSPGRVSPPTPAR	2
KAT8	AAQGAAAAVAAGTSGVAGEGEPGPGENAAAEGTAPSPGRVSPPTPAR	2
KAT8	AAQGAAAAVAAGTSGVAGEGEPGPGENAAAEGTAPSPGRVSPPTPAR	2
KAT8	AAQGAAAAVAAGTSGVAGEGEPGPGENAAAEGTAPSPGRVSPPTPAR	2
KAT8	AAQGAAAAVAAGTSGVAGEGEPGPGENAAAEGTAPSPGRVSPPTPAR	2
KAT8	AAQGAAAAVAAGTSGVAGEGEPGPGENAAAEGTAPSPGRVSPPTPAR	2
KAT8	AAQGAAAAVAAGTSGVAGEGEPGPGENAAAEGTAPSPGRVSPPTPAR	2
KAT8	AAQGAAAAVAAGTSGVAGEGEPGPGENAAAEGTAPSPGRVSPPTPAR	2
KAT8	AAQGAAAAVAAGTSGVAGEGEPGPGENAAAEGTAPSPGRVSPPTPAR	2
KAT8	AAQGAAAAVAAGTSGVAGEGEPGPGENAAAEGTAPSPGRVSPPTPAR	2
KAT8	AAQGAAAAVAAGTSGVAGEGEPGPGENAAAEGTAPSPGRVSPPTPAR	2
KAT8	AAQGAAAAVAAGTSGVAGEGEPGPGENAAAEGTAPSPGRVSPPTPAR	2
KAT8	AAQGAAAAVAAGTSGVAGEGEPGPGENAAAEGTAPSPGRVSPPTPAR	2
KAT8	AAQGAAAAVAAGTSGVAGEGEPGPGENAAAEGTAPSPGRVSPPTPAR	2
KAT8	AAQGAAAAVAAGTSGVAGEGEPGPGENAAAEGTAPSPGRVSPPTPAR	2
KAT8	AAQGAAAAVAAGTSGVAGEGEPGPGENAAAEGTAPSPGRVSPPTPAR	2
KAT8	AAQGAAAAVAAGTSGVAGEGEPGPGENAAAEGTAPSPGRVSPPTPAR	2
KAT8	AAQGAAAAVAAGTSGVAGEGEPGPGENAAAEGTAPSPGRVSPPTPAR	2
CSNK1A1	AAQQAASSSGQGQQAQTPTGF	1
CSNK1A1	AAQQAASSSGQGQQAQTPTGF	1
CSNK1A1	AAQQAASSSGQGQQAQTPTGF	1
CSNK1A1	AAQQAASSSGQGQQAQTPTGF	1
CSNK1A1	AAQQAASSSGQGQQAQTPTGF	1
CSNK1A1	AAQQAASSSGQGQQAQTPTGF	1
CSNK1A1	AAQQAASSSGQGQQAQTPTGF	1
CSNK1A1	AAQQAASSSGQGQQAQTPTGF	1
CSNK1A1	AAQQAASSSGQGQQAQTPTGF	1
CSNK1A1	AAQQAASSSGQGQQAQTPTGF	1
CSNK1A1	AAQQAASSSGQGQQAQTPTGF	1
CSNK1A1	AAQQAASSSGQGQQAQTPTGK	1
CSNK1A1	AAQQAASSSGQGQQAQTPTGK	1
CSNK1A1	AAQQAASSSGQGQQAQTPTGK	1
CSNK1A1	AAQQAASSSGQGQQAQTPTGK	1
CSNK1A1	AAQQAASSSGQGQQAQTPTGK	1
CSNK1A1	AAQQAASSSGQGQQAQTPTGK	1
CSNK1A1	AAQQAASSSGQGQQAQTPTGK	1
CSNK1A1	AAQQAASSSGQGQQAQTPTGK	1
CSNK1A1	AAQQAASSSGQGQQAQTPTGK	1
CSNK1A1	AAQQAASSSGQGQQAQTPTGK	1
PBRM1	AAQQQQPSASPR	1
PBRM1	AAQQQQPSASPR	1
PBRM1	AAQQQQPSASPR	1
PBRM1	AAQQQQPSASPR	1
PBRM1	AAQQQQPSASPR	1
PBRM1	AAQQQQPSASPR	1
PBRM1	AAQQQQPSASPR	1
PBRM1	AAQQQQPSASPR	1
PBRM1	AAQQQQPSASPR	1
PBRM1	AAQQQQPSASPR	1
PBRM1	AAQQQQPSASPR	1
PBRM1	AAQQQQPSASPR	1
PBRM1	AAQQQQPSASPR	1
PBRM1	AAQQQQPSASPR	1
PBRM1	AAQQQQPSASPR	1
GPATCH1	AARDSDSEEDLVSYGTGLEPLEEGERPK	2
GPATCH1	AARDSDSEEDLVSYGTGLEPLEEGERPK	2
GPATCH1	AARDSDSEEDLVSYGTGLEPLEEGERPK	2
GPATCH1	AARDSDSEEDLVSYGTGLEPLEEGERPK	2
GPATCH1	AARDSDSEEDLVSYGTGLEPLEEGERPK	2
GPATCH1	AARDSDSEEDLVSYGTGLEPLEEGERPK	2
GPATCH1	AARDSDSEEDLVSYGTGLEPLEEGERPK	2
GPATCH1	AARDSDSEEDLVSYGTGLEPLEEGERPK	2
GPATCH1	AARDSDSEEDLVSYGTGLEPLEEGERPK	2
TRIM28	AASAAAASAAAASAASGSPGPGEGSAGGEK	1
TRIM28	AASAAAASAAAASAASGSPGPGEGSAGGEK	1
TRIM28	AASAAAASAAAASAASGSPGPGEGSAGGEK	1
TRIM28	AASAAAASAAAASAASGSPGPGEGSAGGEK	1
TRIM28	AASAAAASAAAASAASGSPGPGEGSAGGEK	1
TRIM28	AASAAAASAAAASAASGSPGPGEGSAGGEK	1
TRIM28	AASAAAASAAAASAASGSPGPGEGSAGGEK	1
TRIM28	AASAAAASAAAASAASGSPGPGEGSAGGEK	1
TRIM28	AASAAAASAAAASAASGSPGPGEGSAGGEK	1
TRIM28	AASAAAASAAAASAASGSPGPGEGSAGGEK	1
TRIM28	AASAAAASAAAASAASGSPGPGEGSAGGEK	1
TRIM28	AASAAAASAAAASAASGSPGPGEGSAGGEK	1
TRIM28	AASAAAASAAAASAASGSPGPGEGSAGGEK	1
TRIM28	AASAAAASAAAASAASGSPGPGEGSAGGEK	1
TRIM28	AASAAAASAAAASAASGSPGPGEGSAGGEK	1
TRIM28	AASAAAASAAAASAASGSPGPGEGSAGGEK	1
TRIM28	AASAAAASAAAASAASGSPGPGEGSAGGEK	1
TRIM28	AASAAAASAAAASAASGSPGPGEGSAGGEK	1
TRIM28	AASAAAASAAAASAASGSPGPGEGSAGGEK	1
TRIM28	AASAAAASAAAASAASGSPGPGEGSAGGEK	1
TRIM28	AASAAAASAAAASAASGSPGPGEGSAGGEK	1
TRIM28	AASAAAASAAAASAASGSPGPGEGSAGGEK	1
TRIM28	AASAAAASAAAASAASGSPGPGEGSAGGEK	1
TRIM28	AASAAAASAAAASAASGSPGPGEGSAGGEK	1
TRIM28	AASAAAASAAAASAASGSPGPGEGSAGGEK	1
TRIM28	AASAAAASAAAASAASGSPGPGEGSAGGEK	1
TRIM28	AASAAAASAAAASAASGSPGPGEGSAGGEK	1
TRIM28	AASAAAASAAAASAASGSPGPGEGSAGGEK	1
TRIM28	AASAAAASAAAASAASGSPGPGEGSAGGEK	1
TRIM28	AASAAAASAAAASAASGSPGPGEGSAGGEK	1
TRIM28	AASAAAASAAAASAASGSPGPGEGSAGGEK	1
TRIM28	AASAAAASAAAASAASGSPGPGEGSAGGEK	1
TRIM28	AASAAAASAAAASAASGSPGPGEGSAGGEK	1
TRIM28	AASAAAASAAAASAASGSPGPGEGSAGGEK	1
TRIM28	AASAAAASAAAASAASGSPGPGEGSAGGEK	1
TRIM28	AASAAAASAAAASAASGSPGPGEGSAGGEK	1
TRIM28	AASAAAASAAAASAASGSPGPGEGSAGGEK	1
TRIM28	AASAAAASAAAASAASGSPGPGEGSAGGEK	1
TRIM28	AASAAAASAAAASAASGSPGPGEGSAGGEK	1
TRIM28	AASAAAASAAAASAASGSPGPGEGSAGGEK	1
TRIM28	AASAAAASAAAASAASGSPGPGEGSAGGEK	1
TRIM28	AASAAAASAAAASAASGSPGPGEGSAGGEK	1
TRIM28	AASAAAASAAAASAASGSPGPGEGSAGGEK	1
TRIM28	AASAAAASAAAASAASGSPGPGEGSAGGEK	1
TRIM28	AASAAAASAAAASAASGSPGPGEGSAGGEK	1
TRIM28	AASAAAASAAAASAASGSPGPGEGSAGGEK	1
TRIM28	AASAAAASAAAASAASGSPGPGEGSAGGEK	1
TRIM28	AASAAAASAAAASAASGSPGPGEGSAGGEK	1
TRIM28	AASAAAASAAAASAASGSPGPGEGSAGGEK	1
TRIM28	AASAAAASAAAASAASGSPGPGEGSAGGEK	1
TRIM28	AASAAAASAAAASAASGSPGPGEGSAGGEK	1
TRIM28	AASAAAASAAAASAASGSPGPGEGSAGGEK	1
TRIM28	AASAAAASAAAASAASGSPGPGEGSAGGEK	1
TRIM28	AASAAAASAAAASAASGSPGPGEGSAGGEK	1
TRIM28	AASAAAASAAAASAASGSPGPGEGSAGGEK	1
TRIM28	AASAAAASAAAASAASGSPGPGEGSAGGEK	1
TRIM28	AASAAAASAAAASAASGSPGPGEGSAGGEK	1
TRIM28	AASAAAASAAAASAASGSPGPGEGSAGGEK	1
TRIM28	AASAAAASAAAASAASGSPGPGEGSAGGEK	1
TRIM28	AASAAAASAAAASAASGSPGPGEGSAGGEK	1
TRIM28	AASAAAASAAAASAASGSPGPGEGSAGGEK	1
TRIM28	AASAAAASAAAASAASGSPGPGEGSAGGEK	1
TRIM28	AASAAAASAAAASAASGSPGPGEGSAGGEK	1
TRIM28	AASAAAASAAAASAASGSPGPGEGSAGGEK	1
TRIM28	AASAAAASAAAASAASGSPGPGEGSAGGEK	1
TRIM28	AASAAAASAAAASAASGSPGPGEGSAGGEK	1
TRIM28	AASAAAASAAAASAASGSPGPGEGSAGGEK	1
TRIM28	AASAAAASAAAASAASGSPGPGEGSAGGEK	1
TRIM28	AASAAAASAAAASAASGSPGPGEGSAGGEK	1
TRIM28	AASAAAASAAAASAASGSPGPGEGSAGGEK	1
TRIM28	AASAAAASAAAASAASGSPGPGEGSAGGEKR	1
TRIM28	AASAAAASAAAASAASGSPGPGEGSAGGEKR	1
TRIM28	AASAAAASAAAASAASGSPGPGEGSAGGEKR	1
TRIM28	AASAAAASAAAASAASGSPGPGEGSAGGEKR	1
TRIM28	AASAAAASAAAASAASGSPGPGEGSAGGEKR	1
TRIM28	AASAAAASAAAASAASGSPGPGEGSAGGEKR	1
TRIM28	AASAAAASAAAASAASGSPGPGEGSAGGEKR	1
TRIM28	AASAAAASAAAASAASGSPGPGEGSAGGEKR	1
TRIM28	AASAAAASAAAASAASGSPGPGEGSAGGEKR	1
TRIM28	AASAAAASAAAASAASGSPGPGEGSAGGEKR	1
TRIM28	AASAAAASAAAASAASGSPGPGEGSAGGEKR	1
TRIM28	AASAAAASAAAASAASGSPGPGEGSAGGEKR	1
TRIM28	AASAAAASAAAASAASGSPGPGEGSAGGEKR	1
TRIM28	AASAAAASAAAASAASGSPGPGEGSAGGEKR	1
TRIM28	AASAAAASAAAASAASGSPGPGEGSAGGEKR	1
TRIM28	AASAAAASAAAASAASGSPGPGEGSAGGEKR	1
TRIM28	AASAAAASAAAASAASGSPGPGEGSAGGEKR	1
TRIM28	AASAAAASAAAASAASGSPGPGEGSAGGEKR	1
TRIM28	AASAAAASAAAASAASGSPGPGEGSAGGEKR	1
TRIM28	AASAAAASAAAASAASGSPGPGEGSAGGEKR	1
TRIM28	AASAAAASAAAASAASGSPGPGEGSAGGEKR	1
TRIM28	AASAAAASAAAASAASGSPGPGEGSAGGEKR	1
TRIM28	AASAAAASAAAASAASGSPGPGEGSAGGEKR	1
TRIM28	AASAAAASAAAASAASGSPGPGEGSAGGEKR	1
TRIM28	AASAAAASAAAASAASGSPGPGEGSAGGEKR	1
TRIM28	AASAAAASAAAASAASGSPGPGEGSAGGEKR	1
TRIM28	AASAAAASAAAASAASGSPGPGEGSAGGEKR	1
TRIM28	AASAAAASAAAASAASGSPGPGEGSAGGEKR	1
TRIM28	AASAAAASAAAASAASGSPGPGEGSAGGEKR	1
TRIM28	AASAAAASAAAASAASGSPGPGEGSAGGEKR	1
TRIM28	AASAAAASAAAASAASGSPGPGEGSAGGEKR	1
TRIM28	AASAAAASAAAASAASGSPGPGEGSAGGEKR	1
TRIM28	AASAAAASAAAASAASGSPGPGEGSAGGEKR	1
TRIM28	AASAAAASAAAASAASGSPGPGEGSAGGEKR	1
TRIM28	AASAAAASAAAASAASGSPGPGEGSAGGEKR	1
TRIM28	AASAAAASAAAASAASGSPGPGEGSAGGEKR	1
TRIM28	AASAAAASAAAASAASGSPGPGEGSAGGEKR	1
TRIM28	AASAAAASAAAASAASGSPGPGEGSAGGEKR	1
TRIM28	AASAAAASAAAASAASGSPGPGEGSAGGEKR	1
TRIM28	AASAAAASAAAASAASGSPGPGEGSAGGEKR	1
TRIM28	AASAAAASAAAASAASGSPGPGEGSAGGEKR	1
TRIM28	AASAAAASAAAASAASGSPGPGEGSAGGEKR	1
TRIM28	AASAAAASAAAASAASGSPGPGEGSAGGEKR	1
TRIM28	AASAAAASAAAASAASGSPGPGEGSAGGEKR	1
TRIM28	AASAAAASAAAASAASGSPGPGEGSAGGEKR	1
TRIM28	AASAAAASAAAASAASGSPGPGEGSAGGEKR	1
TRIM28	AASAAAASAAAASAASGSPGPGEGSAGGEKR	1
TRIM28	AASAAAASAAAASAASGSPGPGEGSAGGEKR	1
TRIM28	AASAAAASAAAASAASGSPGPGEGSAGGEKR	1
TRIM28	AASAAAASAAAASAASGSPGPGEGSAGGEKR	1
TRIM28	AASAAAASAAAASAASGSPGPGEGSAGGEKR	1
TRIM28	AASAAAASAAAASAASGSPGPGEGSAGGEKR	1
TRIM28	AASAAAASAAAASAASGSPGPGEGSAGGEKR	1
TRIM28	AASAAAASAAAASAASGSPGPGEGSAGGEKR	1
TRIM28	AASAAAASAAAASAASGSPGPGEGSAGGEKR	1
TRIM28	AASAAAASAAAASAASGSPGPGEGSAGGEKR	1
TRIM28	AASAAAASAAAASAASGSPGPGEGSAGGEKR	1
TRIM28	AASAAAASAAAASAASGSPGPGEGSAGGEKR	1
TRIM28	AASAAAASAAAASAASGSPGPGEGSAGGEKR	1
TRIM28	AASAAAASAAAASAASGSPGPGEGSAGGEKR	1
TRIM28	AASAAAASAAAASAASGSPGPGEGSAGGEKR	1
TRIM28	AASAAAASAAAASAASGSPGPGEGSAGGEKR	1
TRIM28	AASAAAASAAAASAASGSPGPGEGSAGGEKR	2
TRIM28	AASAAAASAAAASAASGSPGPGEGSAGGEKR	2
TRIM28	AASAAAASAAAASAASGSPGPGEGSAGGEKR	2
H2AFY	AASADSTTEGTPADGFTVLSTK	1
H2AFY	AASADSTTEGTPADGFTVLSTK	1
H2AFY	AASADSTTEGTPADGFTVLSTK	1
H2AFY	AASADSTTEGTPADGFTVLSTK	1
H2AFY	AASADSTTEGTPADGFTVLSTK	1
H2AFY	AASADSTTEGTPADGFTVLSTK	1
H2AFY	AASADSTTEGTPADGFTVLSTK	1
H2AFY	AASADSTTEGTPADGFTVLSTK	1
H2AFY	AASADSTTEGTPADGFTVLSTK	1
H2AFY	AASADSTTEGTPADGFTVLSTK	1
H2AFY	AASADSTTEGTPADGFTVLSTK	1
H2AFY	AASADSTTEGTPADGFTVLSTK	1
H2AFY	AASADSTTEGTPADGFTVLSTK	1
H2AFY	AASADSTTEGTPADGFTVLSTK	1
H2AFY	AASADSTTEGTPADGFTVLSTK	1
H2AFY	AASADSTTEGTPADGFTVLSTK	1
H2AFY	AASADSTTEGTPADGFTVLSTK	1
H2AFY	AASADSTTEGTPADGFTVLSTK	1
H2AFY	AASADSTTEGTPADGFTVLSTK	1
H2AFY	AASADSTTEGTPADGFTVLSTK	1
H2AFY	AASADSTTEGTPADGFTVLSTK	1
H2AFY	AASADSTTEGTPADGFTVLSTK	1
H2AFY	AASADSTTEGTPADGFTVLSTK	1
H2AFY	AASADSTTEGTPADGFTVLSTK	1
H2AFY	AASADSTTEGTPADGFTVLSTK	1
H2AFY	AASADSTTEGTPADGFTVLSTK	1
H2AFY	AASADSTTEGTPADGFTVLSTK	1
H2AFY	AASADSTTEGTPADGFTVLSTK	1
H2AFY	AASADSTTEGTPADGFTVLSTK	1
H2AFY	AASADSTTEGTPADGFTVLSTK	1
H2AFY	AASADSTTEGTPADGFTVLSTK	1
H2AFY	AASADSTTEGTPADGFTVLSTK	1
H2AFY	AASADSTTEGTPADGFTVLSTK	1
H2AFY	AASADSTTEGTPADGFTVLSTK	1
H2AFY	AASADSTTEGTPADGFTVLSTK	1
H2AFY	AASADSTTEGTPADGFTVLSTK	1
H2AFY	AASADSTTEGTPADGFTVLSTK	1
H2AFY	AASADSTTEGTPADGFTVLSTK	1
H2AFY	AASADSTTEGTPADGFTVLSTK	1
H2AFY	AASADSTTEGTPADGFTVLSTK	1
H2AFY	AASADSTTEGTPADGFTVLSTK	1
H2AFY	AASADSTTEGTPADGFTVLSTK	1
H2AFY	AASADSTTEGTPADGFTVLSTK	1
H2AFY	AASADSTTEGTPADGFTVLSTK	1
H2AFY	AASADSTTEGTPADGFTVLSTK	1
H2AFY	AASADSTTEGTPADGFTVLSTK	1
H2AFY	AASADSTTEGTPADGFTVLSTK	1
H2AFY	AASADSTTEGTPADGFTVLSTK	1
H2AFY	AASADSTTEGTPADGFTVLSTK	1
H2AFY	AASADSTTEGTPADGFTVLSTK	1
H2AFY	AASADSTTEGTPADGFTVLSTK	1
H2AFY	AASADSTTEGTPADGFTVLSTK	1
H2AFY	AASADSTTEGTPADGFTVLSTK	1
H2AFY	AASADSTTEGTPADGFTVLSTK	1
H2AFY	AASADSTTEGTPADGFTVLSTK	1
H2AFY	AASADSTTEGTPADGFTVLSTK	1
H2AFY	AASADSTTEGTPADGFTVLSTK	1
H2AFY	AASADSTTEGTPADGFTVLSTK	1
H2AFY	AASADSTTEGTPADGFTVLSTK	1
H2AFY	AASADSTTEGTPADGFTVLSTK	1
H2AFY	AASADSTTEGTPADGFTVLSTK	1
H2AFY	AASADSTTEGTPADGFTVLSTK	1
H2AFY	AASADSTTEGTPADGFTVLSTK	1
H2AFY	AASADSTTEGTPADGFTVLSTK	1
H2AFY	AASADSTTEGTPADGFTVLSTK	1
H2AFY	AASADSTTEGTPADGFTVLSTK	1
H2AFY	AASADSTTEGTPADGFTVLSTK	1
H2AFY	AASADSTTEGTPADGFTVLSTK	1
H2AFY	AASADSTTEGTPADGFTVLSTK	1
H2AFY	AASADSTTEGTPADGFTVLSTK	1
H2AFY	AASADSTTEGTPADGFTVLSTK	2
H2AFY	AASADSTTEGTPADGFTVLSTK	2
H2AFY	AASADSTTEGTPADGFTVLSTK	2
H2AFY	AASADSTTEGTPADGFTVLSTK	2
H2AFY	AASADSTTEGTPADGFTVLSTK	2
H2AFY	AASADSTTEGTPADGFTVLSTK	2
H2AFY	AASADSTTEGTPADGFTVLSTK	2
H2AFY	AASADSTTEGTPADGFTVLSTK	2
H2AFY	AASADSTTEGTPADGFTVLSTK	2
TCOF1	AASAPAKESPRK	1
TCOF1	AASAPAKESPRK	1
TCOF1	AASAPAKESPRK	1
TCOF1	AASAPAKESPRK	1
TCOF1	AASAPAKESPRK	1
TCOF1	AASAPAKESPRK	1
TCOF1	AASAPAKESPRK	1
TCOF1	AASAPAKESPRK	1
TCOF1	AASAPAKESPRK	1
TCOF1	AASAPAKESPRK	1
TCOF1	AASAPAKESPRK	1
MYO18A	AASDDGSLK	2
MYO18A	AASDDGSLK	2
MYO18A	AASDDGSLK	2
MYO18A	AASDDGSLK	2
MYO18A	AASDDGSLK	2
MYO18A	AASDDGSLK	2
MYO18A	AASDDGSLK	2
MYO18A	AASDDGSLK	2
MYO18A	AASDDGSLK	2
MYO18A	AASDDGSLK	2
MYO18A	AASDDGSLK	2
MYO18A	AASDDGSLK	2
MYO18A	AASDDGSLK	2
MYO18A	AASDDGSLK	2
MYO18A	AASDDGSLK	2
MYO18A	AASDDGSLK	2
MYO18A	AASDDGSLK	2
MYO18A	AASDDGSLK	2
MYO18A	AASDDGSLK	2
MYO18A	AASDDGSLK	2
MYO18A	AASDDGSLK	2
MYO18A	AASDDGSLK	2
MYO18A	AASDDGSLK	2
MYO18A	AASDDGSLK	2
MYO18A	AASDDGSLK	2
MYO18A	AASDDGSLK	2
MYO18A	AASDDGSLK	2
MYO18A	AASDDGSLK	2
MYO18A	AASDDGSLK	2
MYO18A	AASDDGSLK	1
MYO18A	AASDDGSLK	1
MYO18A	AASDDGSLK	1
MYO18A	AASDDGSLK	1
MYO18A	AASDDGSLK	1
MYO18A	AASDDGSLK	1
MYO18A	AASDDGSLK	1
MYO18A	AASDDGSLK	1
MYO18A	AASDDGSLK	1
MYO18A	AASDDGSLK	1
MYO18A	AASDDGSLK	1
MYO18A	AASDDGSLK	1
MYO18A	AASDDGSLK	1
MYO18A	AASDDGSLK	1
MYO18A	AASDDGSLK	1
MYO18A	AASDDGSLK	1
MYO18A	AASDDGSLK	1
MYO18A	AASDDGSLK	1
MYO18A	AASDDGSLKSSSPTSYWK	3
MYO18A	AASDDGSLKSSSPTSYWK	3
MYO18A	AASDDGSLKSSSPTSYWK	3
MYO18A	AASDDGSLKSSSPTSYWK	3
MYO18A	AASDDGSLKSSSPTSYWK	3
MYO18A	AASDDGSLKSSSPTSYWK	3
MYO18A	AASDDGSLKSSSPTSYWK	3
MYO18A	AASDDGSLKSSSPTSYWK	3
MYO18A	AASDDGSLKSSSPTSYWK	3
MYO18A	AASDDGSLKSSSPTSYWK	3
MYO18A	AASDDGSLKSSSPTSYWK	3
MYO18A	AASDDGSLKSSSPTSYWK	3
MYO18A	AASDDGSLKSSSPTSYWK	3
TFE3	AASDPLLSSVSPAVSK	1
RSRC2	AASDTERDGLAPEKTSPDR	2
RSRC2	AASDTERDGLAPEKTSPDR	2
RSRC2	AASDTERDGLAPEKTSPDR	2
RSRC2	AASDTERDGLAPEKTSPDR	2
RSRC2	AASDTERDGLAPEKTSPDR	2
RSRC2	AASDTERDGLAPEKTSPDR	2
RSRC2	AASDTERDGLAPEKTSPDR	2
RSRC2	AASDTERDGLAPEKTSPDR	2
RSRC2	AASDTERDGLAPEKTSPDR	2
RSRC2	AASDTERDGLAPEKTSPDR	2
RSRC2	AASDTERDGLAPEKTSPDR	2
RSRC2	AASDTERDGLAPEKTSPDR	2
RSRC2	AASDTERDGLAPEKTSPDR	2
RSRC2	AASDTERDGLAPEKTSPDR	2
RSRC2	AASDTERDGLAPEKTSPDR	2
RSRC2	AASDTERDGLAPEKTSPDR	2
RSRC2	AASDTERDGLAPEKTSPDR	2
RSRC2	AASDTERDGLAPEKTSPDR	2
RSRC2	AASDTERDGLAPEKTSPDR	2
RSRC2	AASDTERDGLAPEKTSPDR	2
RSRC2	AASDTERDGLAPEKTSPDR	2
RSRC2	AASDTERDGLAPEKTSPDR	2
RSRC2	AASDTERDGLAPEKTSPDRDK	2
RSRC2	AASDTERDGLAPEKTSPDRDK	2
RSRC2	AASDTERDGLAPEKTSPDRDK	2
RSRC2	AASDTERDGLAPEKTSPDRDK	2
RSRC2	AASDTERDGLAPEKTSPDRDK	2
RSRC2	AASDTERDGLAPEKTSPDRDK	2
RSRC2	AASDTERDGLAPEKTSPDRDK	2
RSRC2	AASDTERDGLAPEKTSPDRDK	2
RSRC2	AASDTERDGLAPEKTSPDRDK	2
RSRC2	AASDTERDGLAPEKTSPDRDK	2
RSRC2	AASDTERDGLAPEKTSPDRDK	2
RSRC2	AASDTERDGLAPEKTSPDRDK	2
RSRC2	AASDTERDGLAPEKTSPDRDK	2
RSRC2	AASDTERDGLAPEKTSPDRDK	2
RSRC2	AASDTERDGLAPEKTSPDRDK	2
FOXK1	AASEQQADTSGGDSPK	1
FOXK1	AASEQQADTSGGDSPK	1
FOXK1	AASEQQADTSGGDSPK	1
SPEG	AASLDER	1
SPEG	AASLDER	1
SPEG	AASLDER	1
SPEG	AASLDER	1
SPEG	AASLDER	1
SPEG	AASLDER	1
SPEG	AASLDER	1
KLC4	AASLNYLNQPSAAPLQVSR	1
KLC4	AASLNYLNQPSAAPLQVSR	1
KLC4	AASLNYLNQPSAAPLQVSR	1
KLC4	AASLNYLNQPSAAPLQVSR	1
KLC4	AASLNYLNQPSAAPLQVSR	1
KLC4	AASLNYLNQPSAAPLQVSR	1
EIF4G1	AASLTEDR	1
EIF4G1	AASLTEDR	1
EIF4G1	AASLTEDR	1
EIF4G1	AASLTEDR	1
EIF4G1	AASLTEDR	1
EIF4G1	AASLTEDR	1
EIF4G1	AASLTEDRDR	1
EIF4G1	AASLTEDRDR	1
EIF4G1	AASLTEDRDR	1
EIF4G1	AASLTEDRDR	1
EIF4G1	AASLTEDRDR	1
EIF4G1	AASLTEDRDR	1
EIF4G1	AASLTEDRDR	1
FOXO1	AASMDNNSK	1
FOXO1	AASMDNNSK	1
FOXO1	AASMDNNSK	1
FOXO1	AASMDNNSK	1
FOXO1	AASMDNNSK	1
FOXO1	AASMDNNSK	1
FOXO1	AASMDNNSK	1
FOXO1	AASMDNNSK	1
FOXO1	AASMDNNSK	1
FOXO1	AASMDNNSK	1
FOXO1	AASMDNNSK	1
FOXO1	AASMDNNSK	1
FOXO1	AASMDNNSK	1
FOXO1	AASMDNNSK	1
FOXO1	AASMDNNSK	1
FOXO1	AASMDNNSK	1
FOXO1	AASMDNNSK	1
FOXO1	AASMDNNSK	1
FOXO1	AASMDNNSK	1
FOXO1	AASMDNNSK	1
FOXO1	AASMDNNSK	1
FOXO1	AASMDNNSK	1
FOXO1	AASMDNNSK	1
FOXO1	AASMDNNSK	1
FOXO1	AASMDNNSK	1
FOXO1	AASMDNNSK	1
FOXO1	AASMDNNSK	1
FOXO1	AASMDNNSK	1
FOXO1	AASMDNNSK	1
FOXO1	AASMDNNSK	1
FOXO1	AASMDNNSK	1
FOXO1	AASMDNNSK	1
FOXO1	AASMDNNSK	1
FOXO1	AASMDNNSK	1
FOXO1	AASMDNNSK	1
FOXO1	AASMDNNSK	1
FOXO1	AASMDNNSK	1
FOXO1	AASMDNNSK	1
FOXO1	AASMDNNSK	1
FOXO1	AASMDNNSK	1
FOXO1	AASMDNNSK	1
FOXO1	AASMDNNSK	1
FOXO1	AASMDNNSK	1
FOXO1	AASMDNNSK	1
FOXO1	AASMDNNSK	1
FOXO1	AASMDNNSK	1
FOXO1	AASMDNNSK	1
FOXO1	AASMDNNSK	1
FOXO1	AASMDNNSK	1
FOXO1	AASMDNNSK	1
FOXO1	AASMDNNSK	1
FOXO1	AASMDNNSK	1
FOXO1	AASMDNNSK	1
FOXO1	AASMDNNSK	1
SYNPO	AASPAKPSSLDLVPNLPK	2
SYNPO	AASPAKPSSLDLVPNLPK	2
SYNPO	AASPAKPSSLDLVPNLPK	2
SYNPO	AASPAKPSSLDLVPNLPK	2
SYNPO	AASPAKPSSLDLVPNLPK	2
SYNPO	AASPAKPSSLDLVPNLPK	2
SYNPO	AASPAKPSSLDLVPNLPK	2
SYNPO	AASPAKPSSLDLVPNLPK	2
SYNPO	AASPAKPSSLDLVPNLPK	2
SYNPO	AASPAKPSSLDLVPNLPK	2
SYNPO	AASPAKPSSLDLVPNLPK	2
SYNPO	AASPAKPSSLDLVPNLPK	2
SYNPO	AASPAKPSSLDLVPNLPK	1
SYNPO	AASPAKPSSLDLVPNLPK	1
SYNPO	AASPAKPSSLDLVPNLPK	1
SYNPO	AASPAKPSSLDLVPNLPK	1
SYNPO	AASPAKPSSLDLVPNLPK	1
SYNPO	AASPAKPSSLDLVPNLPK	1
SYNPO	AASPAKPSSLDLVPNLPK	1
SYNPO	AASPAKPSSLDLVPNLPK	1
SYNPO	AASPAKPSSLDLVPNLPK	1
SYNPO	AASPAKPSSLDLVPNLPK	1
SYNPO	AASPAKPSSLDLVPNLPK	1
SYNPO	AASPAKPSSLDLVPNLPK	1
SYNPO	AASPAKPSSLDLVPNLPK	1
SYNPO	AASPAKPSSLDLVPNLPK	1
SYNPO	AASPAKPSSLDLVPNLPK	1
SYNPO	AASPAKPSSLDLVPNLPK	1
STRIP1	AASPPASASDLIEQQQK	2
STRIP1	AASPPASASDLIEQQQK	2
STRIP1	AASPPASASDLIEQQQK	2
STRIP1	AASPPASASDLIEQQQK	2
STRIP1	AASPPASASDLIEQQQK	2
STRIP1	AASPPASASDLIEQQQK	2
STRIP1	AASPPASASDLIEQQQK	2
STRIP1	AASPPASASDLIEQQQK	2
STRIP1	AASPPASASDLIEQQQK	2
STRIP1	AASPPASASDLIEQQQK	2
STRIP1	AASPPASASDLIEQQQK	2
STRIP1	AASPPASASDLIEQQQK	2
STRIP1	AASPPASASDLIEQQQK	2
STRIP1	AASPPASASDLIEQQQK	1
STRIP1	AASPPASASDLIEQQQK	1
STRIP1	AASPPASASDLIEQQQK	1
STRIP1	AASPPASASDLIEQQQK	1
STRIP1	AASPPASASDLIEQQQK	1
STRIP1	AASPPASASDLIEQQQK	1
STRIP1	AASPPASASDLIEQQQK	1
STRIP1	AASPPASASDLIEQQQK	1
STRIP1	AASPPASASDLIEQQQK	1
STRIP1	AASPPASASDLIEQQQK	1
STRIP1	AASPPASASDLIEQQQK	1
STRIP1	AASPPASASDLIEQQQK	1
STRIP1	AASPPASASDLIEQQQK	1
STRIP1	AASPPASASDLIEQQQK	1
STRIP1	AASPPASASDLIEQQQK	1
STRIP1	AASPPASASDLIEQQQK	1
STRIP1	AASPPASASDLIEQQQK	1
STRIP1	AASPPASASDLIEQQQK	1
STRIP1	AASPPASASDLIEQQQK	1
STRIP1	AASPPASASDLIEQQQK	1
STRIP1	AASPPASASDLIEQQQK	1
STRIP1	AASPPASASDLIEQQQK	1
STRIP1	AASPPASASDLIEQQQK	1
STRIP1	AASPPASASDLIEQQQK	1
STRIP1	AASPPASASDLIEQQQK	1
STRIP1	AASPPASASDLIEQQQK	1
STRIP1	AASPPASASDLIEQQQK	1
STRIP1	AASPPASASDLIEQQQK	1
STRIP1	AASPPASASDLIEQQQK	1
STRIP1	AASPPASASDLIEQQQK	1
STRIP1	AASPPASASDLIEQQQK	1
STRIP1	AASPPASASDLIEQQQK	1
STRIP1	AASPPASASDLIEQQQK	1
STRIP1	AASPPASASDLIEQQQK	1
STRIP1	AASPPASASDLIEQQQK	1
STRIP1	AASPPASASDLIEQQQK	1
STRIP1	AASPPASASDLIEQQQK	1
STRIP1	AASPPASASDLIEQQQK	1
STRIP1	AASPPASASDLIEQQQK	1
STRIP1	AASPPASASDLIEQQQK	1
STRIP1	AASPPASASDLIEQQQK	1
STRIP1	AASPPASASDLIEQQQK	1
STRIP1	AASPPASASDLIEQQQK	1
STRIP1	AASPPASASDLIEQQQK	1
STRIP1	AASPPASASDLIEQQQK	1
STRIP1	AASPPASASDLIEQQQK	1
STRIP1	AASPPASASDLIEQQQK	1
STRIP1	AASPPASASDLIEQQQK	1
STRIP1	AASPPASASDLIEQQQK	1
STRIP1	AASPPASASDLIEQQQK	1
STRIP1	AASPPASASDLIEQQQK	1
STRIP1	AASPPASASDLIEQQQK	1
STRIP1	AASPPASASDLIEQQQK	1
STRIP1	AASPPASASDLIEQQQK	1
STRIP1	AASPPASASDLIEQQQK	1
STRIP1	AASPPASASDLIEQQQK	1
MNAT1	AASPQDLAGGYTSSLACHR	1
MNAT1	AASPQDLAGGYTSSLACHR	1
MNAT1	AASPQDLAGGYTSSLACHR	1
SRRM1	AASPSPQSVR	2
SRRM1	AASPSPQSVR	2
SRRM1	AASPSPQSVR	2
SRRM1	AASPSPQSVR	2
SRRM1	AASPSPQSVR	2
SRRM1	AASPSPQSVR	2
SRRM1	AASPSPQSVR	2
SRRM1	AASPSPQSVR	2
SRRM1	AASPSPQSVR	2
SRRM1	AASPSPQSVR	2
SRRM1	AASPSPQSVR	2
SRRM1	AASPSPQSVR	2
SRRM1	AASPSPQSVR	2
SRRM1	AASPSPQSVR	2
SRRM1	AASPSPQSVR	2
SRRM1	AASPSPQSVR	2
SRRM1	AASPSPQSVR	2
SRRM1	AASPSPQSVR	2
SRRM1	AASPSPQSVR	2
SRRM1	AASPSPQSVR	2
SRRM1	AASPSPQSVR	2
SRRM1	AASPSPQSVR	2
SRRM1	AASPSPQSVR	2
SRRM1	AASPSPQSVR	2
SRRM1	AASPSPQSVR	2
SRRM1	AASPSPQSVR	2
SRRM1	AASPSPQSVR	2
SRRM1	AASPSPQSVR	2
SRRM1	AASPSPQSVR	2
SRRM1	AASPSPQSVR	1
SRRM1	AASPSPQSVR	1
SRRM1	AASPSPQSVR	1
SRRM1	AASPSPQSVR	1
SRRM1	AASPSPQSVR	1
SRRM1	AASPSPQSVR	1
SRRM1	AASPSPQSVR	1
SRRM1	AASPSPQSVR	1
SRRM1	AASPSPQSVR	1
SRRM1	AASPSPQSVR	1
SRRM1	AASPSPQSVR	1
SRRM1	AASPSPQSVR	1
SRRM1	AASPSPQSVR	1
SRRM1	AASPSPQSVR	1
SRRM1	AASPSPQSVR	1
SRRM1	AASPSPQSVR	1
SRRM1	AASPSPQSVR	1
SRRM1	AASPSPQSVR	1
SRRM1	AASPSPQSVR	1
SRRM1	AASPSPQSVR	1
SRRM1	AASPSPQSVR	1
SRRM1	AASPSPQSVR	1
SRRM1	AASPSPQSVR	1
SRRM1	AASPSPQSVR	1
SRRM1	AASPSPQSVR	1
SRRM1	AASPSPQSVR	1
SRRM1	AASPSPQSVR	1
SRRM1	AASPSPQSVR	1
SRRM1	AASPSPQSVR	1
SRRM1	AASPSPQSVR	1
SRRM1	AASPSPQSVR	1
SRRM1	AASPSPQSVR	1
SRRM1	AASPSPQSVR	1
SRRM1	AASPSPQSVR	1
SRRM1	AASPSPQSVR	1
SRRM1	AASPSPQSVR	1
SRRM1	AASPSPQSVR	1
SRRM1	AASPSPQSVR	1
SRRM1	AASPSPQSVR	1
SRRM1	AASPSPQSVR	1
SRRM1	AASPSPQSVR	1
SRRM1	AASPSPQSVR	1
SRRM1	AASPSPQSVR	1
SRRM1	AASPSPQSVR	1
SRRM1	AASPSPQSVR	1
SRRM1	AASPSPQSVR	1
SRRM1	AASPSPQSVR	1
SRRM1	AASPSPQSVR	1
SRRM1	AASPSPQSVR	1
SRRM1	AASPSPQSVR	1
SRRM1	AASPSPQSVR	1
SRRM1	AASPSPQSVR	1
SRRM1	AASPSPQSVR	1
SRRM1	AASPSPQSVR	1
SRRM1	AASPSPQSVR	3
SRRM1	AASPSPQSVR	3
SRRM1	AASPSPQSVR	3
SRRM1	AASPSPQSVR	3
SRRM1	AASPSPQSVR	3
SRRM1	AASPSPQSVR	3
SRRM1	AASPSPQSVRR	2
SRRM1	AASPSPQSVRR	2
SRRM1	AASPSPQSVRR	2
SRRM1	AASPSPQSVRR	2
SRRM1	AASPSPQSVRR	2
SRRM1	AASPSPQSVRR	2
SRRM1	AASPSPQSVRR	2
SRRM1	AASPSPQSVRR	2
SRRM1	AASPSPQSVRR	2
SRRM1	AASPSPQSVRR	2
SRRM1	AASPSPQSVRR	2
SRRM1	AASPSPQSVRR	2
SRRM1	AASPSPQSVRR	2
PKP4	AASPYSQRPASPTAIR	1
PKP4	AASPYSQRPASPTAIR	1
PKP4	AASPYSQRPASPTAIR	1
PKP4	AASPYSQRPASPTAIR	1
PKP4	AASPYSQRPASPTAIR	1
PKP4	AASPYSQRPASPTAIR	1
PKP4	AASPYSQRPASPTAIR	1
PKP4	AASPYSQRPASPTAIR	1
PKP4	AASPYSQRPASPTAIR	1
PKP4	AASPYSQRPASPTAIR	1
PKP4	AASPYSQRPASPTAIR	1
PKP4	AASPYSQRPASPTAIR	1
PKP4	AASPYSQRPASPTAIR	1
PKP4	AASPYSQRPASPTAIR	1
PKP4	AASPYSQRPASPTAIR	1
PKP4	AASPYSQRPASPTAIR	1
PKP4	AASPYSQRPASPTAIR	1
PKP4	AASPYSQRPASPTAIR	1
PKP4	AASPYSQRPASPTAIR	1
PKP4	AASPYSQRPASPTAIR	1
PKP4	AASPYSQRPASPTAIR	1
PKP4	AASPYSQRPASPTAIR	1
PKP4	AASPYSQRPASPTAIR	1
PKP4	AASPYSQRPASPTAIR	1
PKP4	AASPYSQRPASPTAIR	1
PKP4	AASPYSQRPASPTAIR	1
PKP4	AASPYSQRPASPTAIR	1
PKP4	AASPYSQRPASPTAIR	1
PKP4	AASPYSQRPASPTAIR	2
PKP4	AASPYSQRPASPTAIR	2
PKP4	AASPYSQRPASPTAIR	2
PKP4	AASPYSQRPASPTAIR	2
PKP4	AASPYSQRPASPTAIR	2
PKP4	AASPYSQRPASPTAIR	2
PKP4	AASPYSQRPASPTAIR	2
PKP4	AASPYSQRPASPTAIR	2
PKP4	AASPYSQRPASPTAIR	2
PKP4	AASPYSQRPASPTAIR	2
PKP4	AASPYSQRPASPTAIR	2
PKP4	AASPYSQRPASPTAIR	2
PKP4	AASPYSQRPASPTAIR	2
PKP4	AASPYSQRPASPTAIR	2
PKP4	AASPYSQRPASPTAIR	2
PKP4	AASPYSQRPASPTAIR	2
PKP4	AASPYSQRPASPTAIR	2
SCAMP2	AASSAAQGAFQGN	1
SCAMP2	AASSAAQGAFQGN	1
SCAMP2	AASSAAQGAFQGN	1
SCAMP2	AASSAAQGAFQGN	1
SCAMP2	AASSAAQGAFQGN	1
SCAMP2	AASSAAQGAFQGN	1
SCAMP2	AASSAAQGAFQGN	1
SCAMP2	AASSAAQGAFQGN	1
SCAMP2	AASSAAQGAFQGN	1
SCAMP2	AASSAAQGAFQGN	1
SCAMP2	AASSAAQGAFQGN	1
SCAMP2	AASSAAQGAFQGN	1
SCAMP2	AASSAAQGAFQGN	1
SCAMP2	AASSAAQGAFQGN	1
SCAMP2	AASSAAQGAFQGN	1
SCAMP2	AASSAAQGAFQGN	1
SCAMP2	AASSAAQGAFQGN	1
SCAMP2	AASSAAQGAFQGN	1
SCAMP2	AASSAAQGAFQGN	1
SCAMP2	AASSAAQGAFQGN	1
SCAMP2	AASSAAQGAFQGN	1
SCAMP2	AASSAAQGAFQGN	1
SCAMP2	AASSAAQGAFQGN	1
SCAMP2	AASSAAQGAFQGN	1
SCAMP2	AASSAAQGAFQGN	1
SCAMP2	AASSAAQGAFQGN	1
SCAMP2	AASSAAQGAFQGN	1
TJP2	AASSDQLR	1
TJP2	AASSDQLR	1
TJP2	AASSDQLR	1
TJP2	AASSDQLR	1
TJP2	AASSDQLR	1
TJP2	AASSDQLR	1
TJP2	AASSDQLR	1
TJP2	AASSDQLR	1
TJP2	AASSDQLR	1
TJP2	AASSDQLR	1
TJP2	AASSDQLR	1
TJP2	AASSDQLR	1
TJP2	AASSDQLR	1
TJP2	AASSDQLR	1
TJP2	AASSDQLR	1
TJP2	AASSDQLR	1
TJP2	AASSDQLR	1
TJP2	AASSDQLR	1
TJP2	AASSDQLR	1
TJP2	AASSDQLR	1
TJP2	AASSDQLRDNSPPPAFKPEPPK	2
TJP2	AASSDQLRDNSPPPAFKPEPPK	2
TJP2	AASSDQLRDNSPPPAFKPEPPK	2
TJP2	AASSDQLRDNSPPPAFKPEPPK	2
TJP2	AASSDQLRDNSPPPAFKPEPPK	2
TJP2	AASSDQLRDNSPPPAFKPEPPK	2
TJP2	AASSDQLRDNSPPPAFKPEPPK	2
TJP2	AASSDQLRDNSPPPAFKPEPPK	2
TJP2	AASSDQLRDNSPPPAFKPEPPK	2
TJP2	AASSDQLRDNSPPPAFKPEPPK	2
TJP2	AASSDQLRDNSPPPAFKPEPPK	2
TJP2	AASSDQLRDNSPPPAFKPEPPK	2
TJP2	AASSDQLRDNSPPPAFKPEPPK	2
TJP2	AASSDQLRDNSPPPAFKPEPPK	2
TJP2	AASSDQLRDNSPPPAFKPEPPK	2
TJP2	AASSDQLRDNSPPPAFKPEPPK	2
TJP2	AASSDQLRDNSPPPAFKPEPPK	2
TJP2	AASSDQLRDNSPPPAFKPEPPK	2
TJP2	AASSDQLRDNSPPPAFKPEPPK	2
TJP2	AASSDQLRDNSPPPAFKPEPPK	2
TJP2	AASSDQLRDNSPPPAFKPEPPK	2
TJP2	AASSDQLRDNSPPPAFKPEPPK	2
TJP2	AASSDQLRDNSPPPAFKPEPPK	2
TJP2	AASSDQLRDNSPPPAFKPEPPK	2
TJP2	AASSDQLRDNSPPPAFKPEPPK	2
TJP2	AASSDQLRDNSPPPAFKPEPPK	2
TJP2	AASSDQLRDNSPPPAFKPEPPK	2
TJP2	AASSDQLRDNSPPPAFKPEPPK	2
TJP2	AASSDQLRDNSPPPAFKPEPPK	2
TJP2	AASSDQLRDNSPPPAFKPEPPK	2
TJP2	AASSDQLRDNSPPPAFKPEPPK	2
TJP2	AASSDQLRDNSPPPAFKPEPPK	2
TJP2	AASSDQLRDNSPPPAFKPEPPK	2
TJP2	AASSDQLRDNSPPPAFKPEPPK	2
TJP2	AASSDQLRDNSPPPAFKPEPPK	2
TJP2	AASSDQLRDNSPPPAFKPEPPK	2
TJP2	AASSDQLRDNSPPPAFKPEPPK	2
TJP2	AASSDQLRDNSPPPAFKPEPPK	2
TJP2	AASSDQLRDNSPPPAFKPEPPK	2
TJP2	AASSDQLRDNSPPPAFKPEPPK	2
TJP2	AASSDQLRDNSPPPAFKPEPPK	2
TJP2	AASSDQLRDNSPPPAFKPEPPK	2
TJP2	AASSDQLRDNSPPPAFKPEPPK	2
TJP2	AASSDQLRDNSPPPAFKPEPPK	2
TJP2	AASSDQLRDNSPPPAFKPEPPK	2
TJP2	AASSDQLRDNSPPPAFKPEPPK	1
TJP2	AASSDQLRDNSPPPAFKPEPPK	1
TJP2	AASSDQLRDNSPPPAFKPEPPK	1
TJP2	AASSDQLRDNSPPPAFKPEPPK	1
TJP2	AASSDQLRDNSPPPAFKPEPPK	1
TJP2	AASSDQLRDNSPPPAFKPEPPK	1
TJP2	AASSDQLRDNSPPPAFKPEPPK	1
TJP2	AASSDQLRDNSPPPAFKPEPPK	1
TJP2	AASSDQLRDNSPPPAFKPEPPK	1
TJP2	AASSDQLRDNSPPPAFKPEPPK	1
TJP2	AASSDQLRDNSPPPAFKPEPPK	1
RAI1	AASSPSNPAALPVASDSSPMGSK	1
RAI1	AASSPSNPAALPVASDSSPMGSK	2
RAI1	AASSPSNPAALPVASDSSPMGSK	2
RAI1	AASSPSNPAALPVASDSSPMGSK	2
RAI1	AASSPSNPAALPVASDSSPMGSK	2
RAI1	AASSPSNPAALPVASDSSPMGSK	2
RAI1	AASSPSNPAALPVASDSSPMGSK	2
RAI1	AASSPSNPAALPVASDSSPMGSK	2
RAI1	AASSPSNPAALPVASDSSPMGSK	2
RAI1	AASSPSNPAALPVASDSSPMGSK	2
RAI1	AASSPSNPAALPVASDSSPMGSK	2
RAI1	AASSPSNPAALPVASDSSPMGSK	2
RAI1	AASSPSNPAALPVASDSSPMGSK	2
RAI1	AASSPSNPAALPVASDSSPMGSK	2
RAI1	AASSPSNPAALPVASDSSPMGSK	2
FAM133B	AASSSPDSP	1
FAM133B	AASSSPDSP	1
FAM133B	AASSSPDSP	1
FAM133B	AASSSPDSP	1
FAM133B	AASSSPDSP	1
FAM133B	AASSSPDSP	1
FAM133B	AASSSPDSP	1
FAM133B	AASSSPDSP	1
FAM133B	AASSSPDSP	1
FAM133B	AASSSPDSP	1
FAM133B	AASSSPDSP	1
FAM133B	AASSSPDSP	1
GBF1	AASSSSPGSPVASSPSR	2
GBF1	AASSSSPGSPVASSPSR	2
GBF1	AASSSSPGSPVASSPSR	2
GBF1	AASSSSPGSPVASSPSR	2
GBF1	AASSSSPGSPVASSPSR	2
GBF1	AASSSSPGSPVASSPSR	2
GBF1	AASSSSPGSPVASSPSR	2
GBF1	AASSSSPGSPVASSPSR	2
GBF1	AASSSSPGSPVASSPSR	2
GBF1	AASSSSPGSPVASSPSR	2
GBF1	AASSSSPGSPVASSPSR	1
GBF1	AASSSSPGSPVASSPSR	1
GBF1	AASSSSPGSPVASSPSR	1
GBF1	AASSSSPGSPVASSPSR	1
GBF1	AASSSSPGSPVASSPSR	1
GBF1	AASSSSPGSPVASSPSR	1
GBF1	AASSSSPGSPVASSPSR	1
PLCH2	AASVEEGDEGQDSPGGQSR	1
PLCH2	AASVEEGDEGQDSPGGQSR	1
PLCH2	AASVEEGDEGQDSPGGQSR	1
PLCH2	AASVEEGDEGQDSPGGQSR	1
PLCH2	AASVEEGDEGQDSPGGQSR	1
PLCH2	AASVEEGDEGQDSPGGQSR	1
PLCH2	AASVEEGDEGQDSPGGQSR	1
PLCH2	AASVEEGDEGQDSPGGQSR	1
PLCH2	AASVEEGDEGQDSPGGQSR	1
DSG2	AASYTEEDENHTAK	1
DSG2	AASYTEEDENHTAK	1
DSG2	AASYTEEDENHTAK	1
DSG2	AASYTEEDENHTAK	1
DSG2	AASYTEEDENHTAK	1
DSG2	AASYTEEDENHTAK	1
DSG2	AASYTEEDENHTAK	1
DSG2	AASYTEEDENHTAK	1
DSG2	AASYTEEDENHTAK	1
DSG2	AASYTEEDENHTAK	1
DSG2	AASYTEEDENHTAK	1
DSG2	AASYTEEDENHTAK	1
DSG2	AASYTEEDENHTAK	1
DSG2	AASYTEEDENHTAK	1
AKT1S1	AATAARPPAPPPAPQPPSPTPSPPRPTLAR	2
AKT1S1	AATAARPPAPPPAPQPPSPTPSPPRPTLAR	2
AKT1S1	AATAARPPAPPPAPQPPSPTPSPPRPTLAR	2
AKT1S1	AATAARPPAPPPAPQPPSPTPSPPRPTLAR	2
AKT1S1	AATAARPPAPPPAPQPPSPTPSPPRPTLAR	2
AKT1S1	AATAARPPAPPPAPQPPSPTPSPPRPTLAR	2
AKT1S1	AATAARPPAPPPAPQPPSPTPSPPRPTLAR	2
AKT1S1	AATAARPPAPPPAPQPPSPTPSPPRPTLAR	2
AKT1S1	AATAARPPAPPPAPQPPSPTPSPPRPTLAR	2
AKT1S1	AATAARPPAPPPAPQPPSPTPSPPRPTLAR	2
AKT1S1	AATAARPPAPPPAPQPPSPTPSPPRPTLAR	2
AKT1S1	AATAARPPAPPPAPQPPSPTPSPPRPTLAR	2
AKT1S1	AATAARPPAPPPAPQPPSPTPSPPRPTLAR	2
AKT1S1	AATAARPPAPPPAPQPPSPTPSPPRPTLAR	2
AKT1S1	AATAARPPAPPPAPQPPSPTPSPPRPTLAR	2
AKT1S1	AATAARPPAPPPAPQPPSPTPSPPRPTLAR	2
AKT1S1	AATAARPPAPPPAPQPPSPTPSPPRPTLAR	2
AKT1S1	AATAARPPAPPPAPQPPSPTPSPPRPTLAR	2
AKT1S1	AATAARPPAPPPAPQPPSPTPSPPRPTLAR	2
AKT1S1	AATAARPPAPPPAPQPPSPTPSPPRPTLAR	2
AKT1S1	AATAARPPAPPPAPQPPSPTPSPPRPTLAR	2
AKT1S1	AATAARPPAPPPAPQPPSPTPSPPRPTLAR	2
AKT1S1	AATAARPPAPPPAPQPPSPTPSPPRPTLAR	2
AKT1S1	AATAARPPAPPPAPQPPSPTPSPPRPTLAR	2
AKT1S1	AATAARPPAPPPAPQPPSPTPSPPRPTLAR	2
AKT1S1	AATAARPPAPPPAPQPPSPTPSPPRPTLAR	2
AKT1S1	AATAARPPAPPPAPQPPSPTPSPPRPTLAR	2
AKT1S1	AATAARPPAPPPAPQPPSPTPSPPRPTLAR	2
AKT1S1	AATAARPPAPPPAPQPPSPTPSPPRPTLAR	2
AKT1S1	AATAARPPAPPPAPQPPSPTPSPPRPTLAR	2
AKT1S1	AATAARPPAPPPAPQPPSPTPSPPRPTLAR	2
AKT1S1	AATAARPPAPPPAPQPPSPTPSPPRPTLAR	2
AKT1S1	AATAARPPAPPPAPQPPSPTPSPPRPTLAR	2
AKT1S1	AATAARPPAPPPAPQPPSPTPSPPRPTLAR	2
AKT1S1	AATAARPPAPPPAPQPPSPTPSPPRPTLAR	2
AKT1S1	AATAARPPAPPPAPQPPSPTPSPPRPTLAR	2
AKT1S1	AATAARPPAPPPAPQPPSPTPSPPRPTLAR	2
AKT1S1	AATAARPPAPPPAPQPPSPTPSPPRPTLAR	2
RREB1	AATTATPAATTSPK	1
RREB1	AATTATPAATTSPK	1
RREB1	AATTATPAATTSPK	1
RREB1	AATTATPAATTSPK	1
RREB1	AATTATPAATTSPK	1
RREB1	AATTATPAATTSPK	1
RPL37	AAVAASSSS	1
RPL37	AAVAASSSS	1
RPL37	AAVAASSSS	1
RPL37	AAVAASSSS	1
RPL37	AAVAASSSS	1
RPL37	AAVAASSSS	1
RPL37	AAVAASSSS	1
RPL37	AAVAASSSS	1
RPL37	AAVAASSSS	1
RPL37	AAVAASSSS	1
RPL37	AAVAASSSS	1
RPL37	AAVAASSSS	1
RPL37	AAVAASSSS	1
RPL37	AAVAASSSS	1
RPL37	AAVAASSSS	1
RPL37	AAVAASSSS	1
RPL37	AAVAASSSS	1
RPL37	AAVAASSSS	1
RPL37	AAVAASSSS	1
RPL37	AAVAASSSS	1
RPL37	AAVAASSSS	1
RPL37	AAVAASSSS	1
RPL37	AAVAASSSS	1
PDS5A	AAVGQESPGGLEAGNAK	1
PDS5A	AAVGQESPGGLEAGNAK	1
PDS5A	AAVGQESPGGLEAGNAK	1
PDS5A	AAVGQESPGGLEAGNAK	1
PDS5A	AAVGQESPGGLEAGNAK	1
PDS5A	AAVGQESPGGLEAGNAK	1
PDS5A	AAVGQESPGGLEAGNAK	1
PDS5A	AAVGQESPGGLEAGNAK	1
PDS5A	AAVGQESPGGLEAGNAK	1
IWS1	AAVLSDSEDEEK	2
IWS1	AAVLSDSEDEEK	2
IWS1	AAVLSDSEDEEK	2
IWS1	AAVLSDSEDEEK	2
IWS1	AAVLSDSEDEEK	2
IWS1	AAVLSDSEDEEK	2
IWS1	AAVLSDSEDEEK	2
IWS1	AAVLSDSEDEEK	2
IWS1	AAVLSDSEDEEK	2
IWS1	AAVLSDSEDEEK	2
IWS1	AAVLSDSEDEEK	2
IWS1	AAVLSDSEDEEK	2
IWS1	AAVLSDSEDEEK	2
IWS1	AAVLSDSEDEEK	2
IWS1	AAVLSDSEDEEK	2
IWS1	AAVLSDSEDEEK	2
IWS1	AAVLSDSEDEEK	2
IWS1	AAVLSDSEDEEK	2
IWS1	AAVLSDSEDEEK	2
IWS1	AAVLSDSEDEEK	2
IWS1	AAVLSDSEDEEK	2
IWS1	AAVLSDSEDEEK	2
IWS1	AAVLSDSEDEEK	2
IWS1	AAVLSDSEDEEK	2
IWS1	AAVLSDSEDEEK	2
IWS1	AAVLSDSEDEEK	2
IWS1	AAVLSDSEDEEK	2
IWS1	AAVLSDSEDEEK	2
IWS1	AAVLSDSEDEEK	2
IWS1	AAVLSDSEDEEK	2
IWS1	AAVLSDSEDEEK	2
IWS1	AAVLSDSEDEEK	2
IWS1	AAVLSDSEDEEK	2
IWS1	AAVLSDSEDEEK	2
IWS1	AAVLSDSEDEEK	2
IWS1	AAVLSDSEDEEK	2
IWS1	AAVLSDSEDEEK	2
IWS1	AAVLSDSEDEEK	2
IWS1	AAVLSDSEDEEK	2
IWS1	AAVLSDSEDEEK	2
IWS1	AAVLSDSEDEEK	2
IWS1	AAVLSDSEDEEK	2
IWS1	AAVLSDSEDEEK	2
IWS1	AAVLSDSEDEEK	2
IWS1	AAVLSDSEDEEK	2
IWS1	AAVLSDSEDEEK	2
IWS1	AAVLSDSEDEEK	2
IWS1	AAVLSDSEDEEK	2
IWS1	AAVLSDSEDEEK	2
IWS1	AAVLSDSEDEEK	1
IWS1	AAVLSDSEDEEK	1
IWS1	AAVLSDSEDEEK	1
IWS1	AAVLSDSEDEEK	1
[truncated: 148,399 more rows]
