# Supplementary material for: Parallelized multidimensional analytic framework applied to mammary epithelial cells uncovers regulatory principles in EMT
Source: Nat Commun. 2023 Feb 8;14:688. doi: 10.1038/s41467-023-36122-x (PMC9908882; doi:10.1038/s41467-023-36122-x)
Supplement: Supplementary file 12 — Source Data files [file 41467_2023_36122_MOESM12_ESM.zip › Source_Data_files/Source Data file ΓÇô Supp Fig 5a.txt]

super_class	variable	value
Alkaloids and derivatives	n1	6.672425341971495
Benzenoids	n1	10.16867211813223
Homogeneous metal compounds	n1	1.584962500721156
Homogeneous non-metal compounds	n1	2.321928094887362
Hydrocarbon derivatives	n1	2.584962500721156
Hydrocarbon derivatives	n1	4.807354922057604
Lignans, neolignans and related compounds	n1	5.321928094887363
Lipids and lipid-like molecules	n1	10.92851837525789
Nucleosides, nucleotides, and analogues	n1	5.523561956057013
Organic acids and derivatives	n1	9.951284714966972
Organic compounds	n1	2.321928094887362
Organonitrogen compounds	n1	5.906890595608519
Organooxygen compounds	n1	9.199672344836364
Organoheterocyclic compounds	n1	10.263269200372662
Organonitrogen compounds	n1	3
Organooxygen compounds	n1	7.098032082960526
Organosulfur compounds	n1	5.954196310386875
Phenylpropanoids and polyketides	n1	10.733862719678543
Benzenoids	n1_Up	6.087462841250339
Lignans, neolignans and related compounds	n1_Up	0
Lipids and lipid-like molecules	n1_Up	5.584962500721156
Nucleosides, nucleotides, and analogues	n1_Up	2.321928094887362
Organic acids and derivatives	n1_Up	5.321928094887363
Organooxygen compounds	n1_Up	4.807354922057604
Organoheterocyclic compounds	n1_Up	4.754887502163468
Organooxygen compounds	n1_Up	1.584962500721156
Organosulfur compounds	n1_Up	1.584962500721156
Phenylpropanoids and polyketides	n1_Up	6.491853096329675
Alkaloids and derivatives	n1_Dn	1
Benzenoids	n1_Dn	4.584962500721156
Homogeneous metal compounds	n1_Dn	0
Homogeneous non-metal compounds	n1_Dn	2
Hydrocarbon derivatives	n1_Dn	1
Lignans, neolignans and related compounds	n1_Dn	1
Lipids and lipid-like molecules	n1_Dn	5.754887502163468
Nucleosides, nucleotides, and analogues	n1_Dn	1.584962500721156
Organic acids and derivatives	n1_Dn	5.491853096329675
Organic compounds	n1_Dn	0
Organooxygen compounds	n1_Dn	4.906890595608519
Organoheterocyclic compounds	n1_Dn	5.584962500721156
Organooxygen compounds	n1_Dn	1
Organosulfur compounds	n1_Dn	1.584962500721156
Phenylpropanoids and polyketides	n1_Dn	6.149747119504682
